# Supplementary material for: Multi-redox indenofluorene chromophores incorporating dithiafulvene donor and ene/enediyne acceptor units
Source: Beilstein J Org Chem. 2024 Jan 15;20:59–73. doi: 10.3762/bjoc.20.8 (PMC10804541; doi:10.3762/bjoc.20.8)
Supplement: File 2 — Crystallographic information file of compound 25. [file Beilstein_J_Org_Chem-20-59-s002.cif]

data_mo_D8V5310_0m-1
_audit_creation_method
;FinalCif V125 by Daniel Kratzert, Freiburg 2023, 
https://dkratzert.de/finalcif.html
;
_audit_contact_author_address
;Department of Chemistry, University of Copenhagen, Universitetsparken 5, DK-2100
 Copenhagen &#216;, Denmark
;
_audit_contact_author_email       vbrp@chem.ku.dk
_audit_contact_author_name        'Viktor B. R. Pedersen'
_publ_contact_author_id_orcid     0000-0003-0661-6351
_publ_section_references
;Sheldrick, G.M. (2015). Acta Cryst. A71, 3-8.
Sheldrick, G.M. (2015). Acta Cryst. C71, 3-8.
;
_shelx_SHELXL_version_number      '2019/2'
_chemical_name_systematic         ?
_chemical_name_common             ?
_chemical_formula_sum             'C30 H26 Br4'
_chemical_formula_moiety          'C30 H26 Br4'
_chemical_formula_weight          706.15
_chemical_melting_point           ?
_space_group_crystal_system       monoclinic
_space_group_IT_number            14
_space_group_name_H-M_alt         'P 21/n'
_space_group_name_Hall            '-P 2yn'
_shelx_space_group_comment
;
The symmetry employed for this shelxl refinement is uniquely defined
by the following loop, which should always be used as a source of
symmetry information in preference to the above space-group names.
They are only intended as comments.
;

loop_
_space_group_symop_operation_xyz
'x, y, z'
'-x+1/2, y+1/2, -z+1/2'
'-x, -y, -z'
'x-1/2, -y-1/2, z-1/2'

_cell_length_a                    13.2258(8)
_cell_length_b                    7.3391(4)
_cell_length_c                    13.3672(7)
_cell_angle_alpha                 90
_cell_angle_beta                  95.467(2)
_cell_angle_gamma                 90
_cell_volume                      1291.59(13)
_cell_formula_units_Z             2
_cell_measurement_temperature     100(2)
_cell_measurement_reflns_used     9946
_cell_measurement_theta_min       3.0945
_cell_measurement_theta_max       34.329
_exptl_crystal_description        Prism
_exptl_crystal_colour             yellow
_exptl_crystal_recrystallization_method ?
_exptl_crystal_density_meas       ?
_exptl_crystal_density_method     ?
_exptl_crystal_density_diffrn     1.816
_exptl_crystal_F_000              692
_exptl_crystal_size_max           0.198
_exptl_crystal_size_mid           0.157
_exptl_crystal_size_min           0.057
_exptl_absorpt_coefficient_mu     6.250
_exptl_absorpt_correction_type    multi-scan
_exptl_absorpt_correction_T_min   0.591
_exptl_absorpt_correction_T_max   0.7468
_exptl_absorpt_process_details
;SADABS-2016/2 - Bruker AXS area detector scaling and absorption correction: 
Krause, L., Herbst-Irmer, R., Sheldrick G.M. & Stalke D., J. Appl. Cryst. 48 
(2015) 3-10
;
_exptl_absorpt_special_details    ?
_shelx_estimated_absorpt_T_min    0.371
_shelx_estimated_absorpt_T_max    0.717
_exptl_transmission_factor_min    ?
_exptl_transmission_factor_max    ?
_exptl_special_details            ?
_diffrn_ambient_temperature       100(2)
_diffrn_ambient_environment       N~2~
_diffrn_radiation_type            MoK\a
_diffrn_radiation_wavelength      0.71073
_diffrn_radiation_monochromator   'mirror optics'
_diffrn_measurement_ambient_temperature_device_make 'Oxford Cryostream 800'
_diffrn_radiation_probe           x-ray
_diffrn_source                    'microfocus sealed X-ray tube'
_diffrn_source_type               'Incoatec I\ms'
_diffrn_source_voltage            50.0
_diffrn_source_current            1.0
_diffrn_detector                  CPAD
_diffrn_detector_type             'Bruker PHOTON II'
_diffrn_detector_area_resol_mean  7.41
_diffrn_measurement_device        'three-circle diffractometer'
_diffrn_measurement_device_type   'Bruker D8 VENTURE dual wavelength Mo/Cu'
_diffrn_measurement_method        '\w and \f scans'
_diffrn_measurement_specimen_support 'MiTeGen micromount'
_diffrn_reflns_number             27084
_diffrn_reflns_av_unetI/netI      0.0364
_diffrn_reflns_av_R_equivalents   0.0635
_diffrn_reflns_theta_min          2.277
_diffrn_reflns_theta_max          28.699
_diffrn_reflns_theta_full         25.242
_diffrn_reflns_limit_h_min        -17
_diffrn_reflns_limit_h_max        17
_diffrn_reflns_limit_k_min        -9
_diffrn_reflns_limit_k_max        9
_diffrn_reflns_limit_l_min        -18
_diffrn_reflns_limit_l_max        14
_diffrn_measured_fraction_theta_max 0.999
_diffrn_measured_fraction_theta_full 0.999
_diffrn_reflns_Laue_measured_fraction_max 0.999
_diffrn_reflns_Laue_measured_fraction_full 0.999
_diffrn_reflns_point_group_measured_fraction_max 0.999
_diffrn_reflns_point_group_measured_fraction_full 0.999
_reflns_number_total              3334
_reflns_number_gt                 2922
_reflns_threshold_expression      'I > 2\s(I)'
_reflns_Friedel_coverage          0.000
_reflns_Friedel_fraction_max      .
_reflns_Friedel_fraction_full     .
_reflns_special_details
;
 Reflections were merged by SHELXL according to the crystal
 class for the calculation of statistics and refinement.
 
 _reflns_Friedel_fraction is defined as the number of unique
 Friedel pairs measured divided by the number that would be
 possible theoretically, ignoring centric projections and
 systematic absences.
;
_computing_data_collection        'Bruker BIS V6.2.14/2020-04-30'
_computing_cell_refinement        'SAINT V8.40A'
_computing_data_reduction         'SAINT V8.40A'
_computing_structure_solution     'SHELXT 2018/2 (Sheldrick, 2018)'
_computing_structure_refinement   'SHELXL-2019/2 (Sheldrick, 2019)'
_computing_molecular_graphics     ?
_computing_publication_material   ?
_refine_special_details           ?
_refine_ls_structure_factor_coef  Fsqd
_refine_ls_matrix_type            full
_refine_ls_weighting_scheme       calc
_refine_ls_weighting_details      'w=1/[\s^2^(Fo^2^)+(0.0239P)^2^+0.6108P] where P=(Fo^2^+2Fc^2^)/3'
_atom_sites_solution_primary      direct
_atom_sites_solution_secondary    ?
_atom_sites_solution_hydrogens    geom
_refine_ls_hydrogen_treatment     constr
_refine_ls_number_reflns          3334
_refine_ls_number_parameters      157
_refine_ls_number_restraints      0
_refine_ls_R_factor_all           0.0321
_refine_ls_R_factor_gt            0.0251
_refine_ls_wR_factor_ref          0.0602
_refine_ls_wR_factor_gt           0.0579
_refine_ls_goodness_of_fit_ref    1.080
_refine_ls_restrained_S_all       1.080
_refine_ls_shift/su_max           0.001
_refine_ls_shift/su_mean          0.000
_refine_diff_density_max          0.507
_refine_diff_density_min          -0.636
_refine_diff_density_rms          0.117
_refine_ls_extinction_method      none
_refine_ls_extinction_coef        .

loop_
_atom_type_symbol
_atom_type_description
_atom_type_scat_dispersion_real
_atom_type_scat_dispersion_imag
_atom_type_scat_source
'C' 'C' 0.0033 0.0016 'International Tables Vol C Tables 4.2.6.8 and 6.1.1.4'
'H' 'H' 0.0000 0.0000 'International Tables Vol C Tables 4.2.6.8 and 6.1.1.4'
'Br' 'Br' -0.2901 2.4595 'International Tables Vol C Tables 4.2.6.8 and 6.1.1.4'

_geom_special_details
;
 All esds (except the esd in the dihedral angle between two l.s. planes)
 are estimated using the full covariance matrix.  The cell esds are taken
 into account individually in the estimation of esds in distances, angles
 and torsion angles; correlations between esds in cell parameters are only
 used when they are defined by crystal symmetry.  An approximate (isotropic)
 treatment of cell esds is used for estimating esds involving l.s. planes.
;

loop_
_atom_site_label
_atom_site_type_symbol
_atom_site_fract_x
_atom_site_fract_y
_atom_site_fract_z
_atom_site_U_iso_or_equiv
_atom_site_adp_type
_atom_site_occupancy
_atom_site_site_symmetry_order
_atom_site_calc_flag
_atom_site_refinement_flags_posn
_atom_site_refinement_flags_adp
_atom_site_refinement_flags_occupancy
_atom_site_disorder_assembly
_atom_site_disorder_group
Br1 Br 0.29892(2) 0.63650(3) 0.30213(2) 0.01543(7) Uani 1 1 d . . . . .
C1 C 0.42044(14) 0.6095(2) 0.61240(15) 0.0093(4) Uani 1 1 d . . . . .
Br2 Br 0.27288(2) 0.33569(3) 0.45940(2) 0.01515(7) Uani 1 1 d . . . . .
C2 C 0.39622(14) 0.4607(3) 0.67120(15) 0.0099(4) Uani 1 1 d . . . . .
H2 H 0.360185 0.360102 0.640588 0.012 Uiso 1 1 calc R U . . .
C3 C 0.42458(14) 0.4592(2) 0.77425(15) 0.0098(4) Uani 1 1 d . . . . .
C4 C 0.48072(15) 0.6061(3) 0.81784(15) 0.0121(4) Uani 1 1 d . . . . .
H4 H 0.500465 0.605415 0.888057 0.014 Uiso 1 1 calc R U . . .
C5 C 0.50796(15) 0.7526(3) 0.76017(15) 0.0121(4) Uani 1 1 d . . . . .
H5 H 0.547176 0.850073 0.790283 0.015 Uiso 1 1 calc R U . . .
C6 C 0.47708(14) 0.7546(2) 0.65808(14) 0.0093(4) Uani 1 1 d . . . . .
C7 C 0.39576(15) 0.6547(2) 0.50379(15) 0.0090(4) Uani 1 1 d . . . . .
C8 C 0.33639(15) 0.5603(3) 0.43508(15) 0.0107(4) Uani 1 1 d . . . . .
C9 C 0.39588(15) 0.3015(3) 0.84160(15) 0.0114(4) Uani 1 1 d . . . . .
C10 C 0.33549(17) 0.1523(3) 0.78209(17) 0.0163(4) Uani 1 1 d . . . . .
H10A H 0.318839 0.054926 0.827957 0.024 Uiso 1 1 calc R U . . .
H10B H 0.376382 0.102253 0.731176 0.024 Uiso 1 1 calc R U . . .
H10C H 0.272658 0.204144 0.749091 0.024 Uiso 1 1 calc R U . . .
C11 C 0.49324(14) 0.8929(3) 0.58244(14) 0.0090(4) Uani 1 1 d . . . . .
C12 C 0.55456(15) 1.1656(2) 0.51102(15) 0.0092(4) Uani 1 1 d . . . . .
C13 C 0.54697(14) 1.0558(3) 0.59519(14) 0.0104(4) Uani 1 1 d . . . . .
H13 H 0.577596 1.091211 0.659426 0.012 Uiso 1 1 calc R U . . .
C14 C 0.49348(16) 0.2167(3) 0.89362(16) 0.0154(4) Uani 1 1 d . . . . .
H14A H 0.475682 0.116329 0.937021 0.023 Uiso 1 1 calc R U . . .
H14B H 0.531492 0.309495 0.934294 0.023 Uiso 1 1 calc R U . . .
H14C H 0.535435 0.170132 0.842669 0.023 Uiso 1 1 calc R U . . .
C15 C 0.32980(17) 0.3753(3) 0.92187(16) 0.0168(4) Uani 1 1 d . . . . .
H15A H 0.317177 0.277610 0.969085 0.025 Uiso 1 1 calc R U . . .
H15B H 0.264946 0.419227 0.889055 0.025 Uiso 1 1 calc R U . . .
H15C H 0.365369 0.475861 0.958382 0.025 Uiso 1 1 calc R U . . .

loop_
_atom_site_aniso_label
_atom_site_aniso_U_11
_atom_site_aniso_U_22
_atom_site_aniso_U_33
_atom_site_aniso_U_23
_atom_site_aniso_U_13
_atom_site_aniso_U_12
Br1 0.02016(12) 0.01511(10) 0.01020(11) 0.00171(7) -0.00281(8) -0.00646(7)
C1 0.0103(9) 0.0088(8) 0.0090(9) -0.0009(7) 0.0018(7) 0.0007(7)
Br2 0.01921(12) 0.01176(10) 0.01395(11) 0.00077(7) -0.00127(8) -0.00786(7)
C2 0.0086(9) 0.0086(8) 0.0129(9) 0.0002(7) 0.0018(7) 0.0004(7)
C3 0.0095(9) 0.0090(8) 0.0112(9) 0.0022(7) 0.0027(7) 0.0014(7)
C4 0.0143(10) 0.0121(9) 0.0096(9) 0.0018(7) 0.0005(8) -0.0015(7)
C5 0.0139(10) 0.0090(9) 0.0133(10) 0.0002(7) 0.0007(8) -0.0020(7)
C6 0.0091(9) 0.0076(8) 0.0114(9) 0.0013(7) 0.0022(7) -0.0003(7)
C7 0.0092(9) 0.0073(8) 0.0109(9) 0.0002(7) 0.0027(7) 0.0011(6)
C8 0.0122(9) 0.0092(8) 0.0109(9) 0.0008(7) 0.0020(7) -0.0001(7)
C9 0.0127(10) 0.0108(8) 0.0107(9) 0.0035(7) 0.0019(7) -0.0020(7)
C10 0.0187(11) 0.0131(9) 0.0168(11) 0.0047(8) 0.0001(8) -0.0047(7)
C11 0.0107(9) 0.0093(8) 0.0074(9) 0.0004(7) 0.0033(7) 0.0003(7)
C12 0.0100(9) 0.0086(8) 0.0094(9) -0.0006(7) 0.0024(7) 0.0004(7)
C13 0.0120(9) 0.0105(8) 0.0087(9) -0.0013(7) 0.0011(7) -0.0006(7)
C14 0.0179(10) 0.0117(9) 0.0160(10) 0.0047(8) -0.0011(8) -0.0002(8)
C15 0.0188(11) 0.0187(10) 0.0138(10) 0.0046(8) 0.0061(8) -0.0016(8)

loop_
_geom_bond_atom_site_label_1
_geom_bond_atom_site_label_2
_geom_bond_distance
_geom_bond_site_symmetry_2
_geom_bond_publ_flag
Br1 C8 1.884(2) . ?
C1 C2 1.400(3) . ?
C1 C6 1.408(3) . ?
C1 C7 1.495(3) . ?
Br2 C8 1.8923(19) . ?
C2 C3 1.393(3) . ?
C2 H2 0.9500 . ?
C3 C4 1.404(3) . ?
C3 C9 1.536(3) . ?
C4 C5 1.391(3) . ?
C4 H4 0.9500 . ?
C5 C6 1.387(3) . ?
C5 H5 0.9500 . ?
C6 C11 1.463(3) . ?
C7 C8 1.343(3) . ?
C7 C12 1.495(2) 3_676 ?
C9 C10 1.533(3) . ?
C9 C14 1.538(3) . ?
C9 C15 1.545(3) . ?
C10 H10A 0.9800 . ?
C10 H10B 0.9800 . ?
C10 H10C 0.9800 . ?
C11 C13 1.393(3) . ?
C11 C12 1.412(3) 3_676 ?
C12 C13 1.395(3) . ?
C13 H13 0.9500 . ?
C14 H14A 0.9800 . ?
C14 H14B 0.9800 . ?
C14 H14C 0.9800 . ?
C15 H15A 0.9800 . ?
C15 H15B 0.9800 . ?
C15 H15C 0.9800 . ?

loop_
_geom_angle_atom_site_label_1
_geom_angle_atom_site_label_2
_geom_angle_atom_site_label_3
_geom_angle
_geom_angle_site_symmetry_1
_geom_angle_site_symmetry_3
_geom_angle_publ_flag
C2 C1 C6 119.17(18) . . ?
C2 C1 C7 132.69(18) . . ?
C6 C1 C7 108.13(16) . . ?
C3 C2 C1 120.46(18) . . ?
C3 C2 H2 119.8 . . ?
C1 C2 H2 119.8 . . ?
C2 C3 C4 119.09(17) . . ?
C2 C3 C9 121.84(17) . . ?
C4 C3 C9 119.06(17) . . ?
C5 C4 C3 121.24(19) . . ?
C5 C4 H4 119.4 . . ?
C3 C4 H4 119.4 . . ?
C6 C5 C4 119.07(18) . . ?
C6 C5 H5 120.5 . . ?
C4 C5 H5 120.5 . . ?
C5 C6 C1 120.91(17) . . ?
C5 C6 C11 129.69(17) . . ?
C1 C6 C11 109.39(17) . . ?
C8 C7 C1 127.52(17) . . ?
C8 C7 C12 126.90(18) . 3_676 ?
C1 C7 C12 105.46(16) . 3_676 ?
C7 C8 Br1 125.19(15) . . ?
C7 C8 Br2 124.91(15) . . ?
Br1 C8 Br2 109.84(10) . . ?
C10 C9 C3 112.32(17) . . ?
C10 C9 C14 108.56(16) . . ?
C3 C9 C14 109.05(15) . . ?
C10 C9 C15 108.04(16) . . ?
C3 C9 C15 109.33(16) . . ?
C14 C9 C15 109.50(17) . . ?
C9 C10 H10A 109.5 . . ?
C9 C10 H10B 109.5 . . ?
H10A C10 H10B 109.5 . . ?
C9 C10 H10C 109.5 . . ?
H10A C10 H10C 109.5 . . ?
H10B C10 H10C 109.5 . . ?
C13 C11 C12 123.31(17) . 3_676 ?
C13 C11 C6 128.13(18) . . ?
C12 C11 C6 108.55(17) 3_676 . ?
C13 C12 C11 118.53(17) . 3_676 ?
C13 C12 C7 133.03(18) . 3_676 ?
C11 C12 C7 108.44(16) 3_676 3_676 ?
C11 C13 C12 118.16(18) . . ?
C11 C13 H13 120.9 . . ?
C12 C13 H13 120.9 . . ?
C9 C14 H14A 109.5 . . ?
C9 C14 H14B 109.5 . . ?
H14A C14 H14B 109.5 . . ?
C9 C14 H14C 109.5 . . ?
H14A C14 H14C 109.5 . . ?
H14B C14 H14C 109.5 . . ?
C9 C15 H15A 109.5 . . ?
C9 C15 H15B 109.5 . . ?
H15A C15 H15B 109.5 . . ?
C9 C15 H15C 109.5 . . ?
H15A C15 H15C 109.5 . . ?
H15B C15 H15C 109.5 . . ?

loop_
_geom_torsion_atom_site_label_1
_geom_torsion_atom_site_label_2
_geom_torsion_atom_site_label_3
_geom_torsion_atom_site_label_4
_geom_torsion
_geom_torsion_site_symmetry_1
_geom_torsion_site_symmetry_2
_geom_torsion_site_symmetry_3
_geom_torsion_site_symmetry_4
_geom_torsion_publ_flag
C6 C1 C2 C3 2.3(3) . . . . ?
C7 C1 C2 C3 -175.90(18) . . . . ?
C1 C2 C3 C4 -2.1(3) . . . . ?
C1 C2 C3 C9 177.71(17) . . . . ?
C2 C3 C4 C5 0.2(3) . . . . ?
C9 C3 C4 C5 -179.55(17) . . . . ?
C3 C4 C5 C6 1.3(3) . . . . ?
C4 C5 C6 C1 -1.1(3) . . . . ?
C4 C5 C6 C11 178.26(19) . . . . ?
C2 C1 C6 C5 -0.7(3) . . . . ?
C7 C1 C6 C5 177.91(17) . . . . ?
C2 C1 C6 C11 179.83(16) . . . . ?
C7 C1 C6 C11 -1.6(2) . . . . ?
C2 C1 C7 C8 4.0(3) . . . . ?
C6 C1 C7 C8 -174.36(19) . . . . ?
C2 C1 C7 C12 -179.75(19) . . . 3_676 ?
C6 C1 C7 C12 1.9(2) . . . 3_676 ?
C1 C7 C8 Br1 174.07(14) . . . . ?
C12 C7 C8 Br1 -1.4(3) 3_676 . . . ?
C1 C7 C8 Br2 -2.9(3) . . . . ?
C12 C7 C8 Br2 -178.39(14) 3_676 . . . ?
C2 C3 C9 C10 0.6(3) . . . . ?
C4 C3 C9 C10 -179.60(18) . . . . ?
C2 C3 C9 C14 120.99(19) . . . . ?
C4 C3 C9 C14 -59.2(2) . . . . ?
C2 C3 C9 C15 -119.3(2) . . . . ?
C4 C3 C9 C15 60.5(2) . . . . ?
C5 C6 C11 C13 2.0(3) . . . . ?
C1 C6 C11 C13 -178.58(18) . . . . ?
C5 C6 C11 C12 -178.83(19) . . . 3_676 ?
C1 C6 C11 C12 0.6(2) . . . 3_676 ?
C12 C11 C13 C12 -0.6(3) 3_676 . . . ?
C6 C11 C13 C12 178.42(18) . . . . ?
C11 C12 C13 C11 0.6(3) 3_676 . . . ?
C7 C12 C13 C11 179.59(19) 3_676 . . . ?

_shelx_res_file
;
TITL mo_d8v5310_0m-1_a.res in P2(1)/n
    mo_D8V5310_0m-1.res
    created by SHELXL-2019/2 at 11:26:30 on 29-Jun-2023
REM Old TITL mo_D8V5310_0m-1_a.res in P2(1)/n
REM SHELXT solution in P2(1)/n: R1 0.087, Rweak 0.003, Alpha 0.030
REM <I/s> 0.433 for 218 systematic absences, Orientation as input
REM Formula found by SHELXT: C15 Br2
CELL 0.71073 13.2258 7.3391 13.3672 90 95.467 90
ZERR 2 0.0008 0.0004 0.0007 0 0.002 0
LATT 1
SYMM 0.5-X,0.5+Y,0.5-Z
SFAC C H Br
UNIT 60 52 8
L.S. 4
PLAN  2 0 0
SIZE 0.057 0.157 0.198
TEMP -78
CONF
LIST 4
MORE -1
BOND $H
fmap 2
ACTA
OMIT -1 0 1

WGHT    0.023900    0.610800
FVAR       0.40096
BR1   3    0.298917    0.636504    0.302126    11.00000    0.02016    0.01511 =
         0.01020    0.00171   -0.00281   -0.00646
C1    1    0.420442    0.609458    0.612403    11.00000    0.01031    0.00875 =
         0.00898   -0.00090    0.00179    0.00070
BR2   3    0.272884    0.335690    0.459398    11.00000    0.01921    0.01176 =
         0.01395    0.00077   -0.00127   -0.00786
C2    1    0.396220    0.460702    0.671196    11.00000    0.00857    0.00856 =
         0.01285    0.00022    0.00182    0.00043
AFIX  43
H2    2    0.360185    0.360102    0.640588    11.00000   -1.20000
AFIX   0
C3    1    0.424585    0.459173    0.774245    11.00000    0.00950    0.00897 =
         0.01119    0.00223    0.00270    0.00139
C4    1    0.480721    0.606116    0.817839    11.00000    0.01433    0.01210 =
         0.00960    0.00181    0.00051   -0.00153
AFIX  43
H4    2    0.500465    0.605415    0.888057    11.00000   -1.20000
AFIX   0
C5    1    0.507961    0.752649    0.760168    11.00000    0.01390    0.00895 =
         0.01328    0.00021    0.00066   -0.00203
AFIX  43
H5    2    0.547176    0.850073    0.790283    11.00000   -1.20000
AFIX   0
C6    1    0.477083    0.754587    0.658076    11.00000    0.00910    0.00763 =
         0.01143    0.00126    0.00223   -0.00027
C7    1    0.395762    0.654712    0.503788    11.00000    0.00921    0.00728 =
         0.01085    0.00016    0.00275    0.00108
C8    1    0.336391    0.560312    0.435080    11.00000    0.01217    0.00917 =
         0.01094    0.00080    0.00205   -0.00012
C9    1    0.395878    0.301549    0.841600    11.00000    0.01275    0.01076 =
         0.01070    0.00351    0.00191   -0.00196
C10   1    0.335494    0.152254    0.782089    11.00000    0.01866    0.01314 =
         0.01684    0.00470    0.00014   -0.00470
AFIX 137
H10A  2    0.318839    0.054926    0.827957    11.00000   -1.50000
H10B  2    0.376382    0.102253    0.731176    11.00000   -1.50000
H10C  2    0.272658    0.204144    0.749091    11.00000   -1.50000
AFIX   0
C11   1    0.493243    0.892881    0.582442    11.00000    0.01068    0.00931 =
         0.00743    0.00042    0.00335    0.00029
C12   1    0.554562    1.165572    0.511021    11.00000    0.00997    0.00856 =
         0.00938   -0.00062    0.00243    0.00036
C13   1    0.546972    1.055819    0.595191    11.00000    0.01196    0.01047 =
         0.00866   -0.00125    0.00106   -0.00064
AFIX  43
H13   2    0.577596    1.091211    0.659426    11.00000   -1.20000
AFIX   0
C14   1    0.493478    0.216674    0.893616    11.00000    0.01788    0.01171 =
         0.01599    0.00471   -0.00115   -0.00019
AFIX 137
H14A  2    0.475682    0.116329    0.937021    11.00000   -1.50000
H14B  2    0.531492    0.309495    0.934294    11.00000   -1.50000
H14C  2    0.535435    0.170132    0.842669    11.00000   -1.50000
AFIX   0
C15   1    0.329802    0.375304    0.921868    11.00000    0.01884    0.01872 =
         0.01376    0.00463    0.00607   -0.00160
AFIX 137
H15A  2    0.317177    0.277610    0.969085    11.00000   -1.50000
H15B  2    0.264946    0.419227    0.889055    11.00000   -1.50000
H15C  2    0.365369    0.475861    0.958382    11.00000   -1.50000
AFIX   0
HKLF 4


REM  mo_d8v5310_0m-1_a.res in P2(1)/n
REM wR2 = 0.0602, GooF = S = 1.080, Restrained GooF = 1.080 for all data
REM R1 = 0.0251 for 2922 Fo > 4sig(Fo) and 0.0321 for all 3334 data
REM 157 parameters refined using 0 restraints

END

WGHT      0.0218      0.6019

REM Highest difference peak  0.507,  deepest hole -0.636,  1-sigma level  0.117
Q1    1   0.2063  0.3547  0.4733  11.00000  0.05    0.51
Q2    1   0.3714  0.6318  0.2960  11.00000  0.05    0.49
;
_shelx_res_checksum               92331
_shelx_hkl_file
;
  -2   0   0  906.61   59.39
   2   0   0  918.81   59.29
   2   0   0  838.22   60.59
   2   0   0  915.71   59.89
   2   0   0  928.71   59.39
  -2   0   0  907.71   59.29
  -2   0   0  881.91   60.69
  -2   0   0  901.21   59.89
  -3   0   0    0.20    1.40
   3   0   0    1.60    1.40
   3   0   0   -2.10    2.70
   3   0   0   -0.30    2.10
   3   0   0   -0.60    1.30
  -3   0   0    1.60    1.40
  -3   0   0    0.30    2.60
   4   0   0 3145.99  206.58
   4   0   0 3071.49  207.58
  -4   0   0 3022.50  207.68
  -4   0   0 3223.58  206.68
   4   0   0 3196.38  206.78
  -4   0   0 3152.18  206.58
   4   0   0 3203.98  209.28
   5   0   0    1.10    2.30
   5   0   0    4.60    2.30
   5   0   0    3.40    4.80
  -5   0   0    2.00    2.40
  -5   0   0    2.20    4.30
  -5   0   0    2.30    2.20
   5   0   0   -0.30    3.20
   6   0   0   10.70    4.90
  -6   0   0   12.30    5.30
  -6   0   0    6.40    2.80
  -6   0   0    6.60    2.80
   6   0   0    3.60    3.00
   6   0   0   11.40    6.40
   6   0   0    6.30    2.80
   7   0   0    2.30    6.90
   7   0   0    0.20    4.40
  -7   0   0    2.80    6.40
   7   0   0    2.30    3.20
   7   0   0    2.30    3.40
  -7   0   0   -0.10    3.20
  -7   0   0    3.80    3.60
  -8   0   0   50.59   10.90
   8   0   0   65.19   10.70
  -8   0   0   62.89    7.90
  -8   0   0   67.09    8.10
   8   0   0   88.09   14.60
   8   0   0   69.69    8.10
   9   0   0    2.10    8.40
   9   0   0    6.70    6.50
   9   0   0   -1.60    4.10
  -9   0   0    6.30    4.00
  -9   0   0    5.80    9.10
  -9   0   0    3.00    4.40
  10   0   0  965.70   62.59
  10   0   0  892.81   69.09
  10   0   0  869.21   64.79
 -10   0   0  915.41   62.49
 -10   0   0  859.21   66.99
 -10   0   0  981.70   62.79
  11   0   0    0.70   12.20
 -11   0   0    1.10    5.50
  11   0   0    8.70    7.90
  11   0   0    2.70    5.20
 -11   0   0   13.70   12.10
 -11   0   0    4.70    5.80
 -12   0   0   91.19   12.80
  12   0   0   73.39   12.90
 -12   0   0   92.39   12.00
  12   0   0   91.09   12.80
  12   0   0  144.99   23.10
 -12   0   0  103.19   20.10
 -13   0   0   -0.40    6.90
 -13   0   0   -6.10   14.20
 -13   0   0    0.50    6.90
  13   0   0   10.70   10.30
  13   0   0   11.20   16.40
  13   0   0    8.30    6.90
  14   0   0  152.78   20.30
 -14   0   0  137.39   24.40
  14   0   0  171.78   30.60
 -14   0   0  136.39   17.80
  14   0   0  173.68   17.60
 -14   0   0  157.28   18.00
  15   0   0    0.80   12.60
 -15   0   0  -16.10   18.50
  15   0   0   14.10   20.80
  15   0   0  -17.90    7.30
  16   0   0   75.79   12.50
 -16   0   0   53.29   23.30
 -17   0   0  -22.50   22.70
  17   0   0   12.90    9.90
   0  -1   0    1.10    0.80
   0  -1   0   -0.60    0.90
   0  -1   0    0.90    1.40
   0   1   0   -0.20    1.40
   0   1   0    0.50    0.90
   0   1   0    0.60    0.90
   1  -1   0  952.90   56.79
   1  -1   0  788.32   56.59
  -1  -1   0  829.52   57.59
  -1  -1   0  845.42   56.39
  -1  -1   0  881.51   56.69
  -1   1   0  952.40   56.79
   1   1   0  802.12   57.49
   1   1   0  854.71   56.59
   1   1   0  829.62   56.39
  -1   1   0  851.21   56.69
   2  -1   0   49.99    4.40
  -2  -1   0   50.79    4.40
  -2  -1   0   57.89    4.10
   2  -1   0   64.39    6.40
  -2  -1   0   53.69    6.60
  -2   1   0   62.89    6.60
   2   1   0   45.90    6.10
   2   1   0   46.70    4.40
   2   1   0   49.70    4.10
  -2   1   0   51.29    4.50
  -3  -1   0 3016.60  193.78
   3  -1   0 2746.43  193.18
  -3  -1   0 2945.41  195.58
  -3  -1   0 2928.41  193.08
  -3  -1   0 2922.21  192.98
  -3   1   0 2770.52  193.08
   3   1   0 2971.20  193.08
   3   1   0 3044.10  192.98
  -3   1   0 3238.88  194.58
   3   1   0 2851.31  195.18
  -3   1   0 2917.01  193.28
  -4  -1   0  130.89   11.30
  -4  -1   0  137.59    9.80
   4  -1   0  126.49   10.00
  -4  -1   0  135.59   10.00
  -4  -1   0  120.29   13.70
   4  -1   0  161.28   12.60
  -4   1   0  126.99   10.10
   4   1   0  132.09   13.10
   4   1   0  134.49    9.90
   4   1   0  128.49   10.80
  -4   1   0  128.59   10.00
   4   1   0  129.89   10.00
  -4   1   0  142.99   13.10
  -5  -1   0  498.05   41.00
  -5  -1   0  572.44   36.70
  -5  -1   0  558.14   36.80
   5  -1   0  523.65   36.80
  -5  -1   0  510.95   38.20
   5  -1   0  623.14   39.00
   5   1   0  562.24   40.40
   5   1   0  456.75   37.40
  -5   1   0  578.64   37.10
  -5   1   0  539.45   36.80
  -5   1   0  548.45   39.30
   5   1   0  534.85   36.70
   5   1   0  562.54   36.80
  -6  -1   0  173.38   12.90
   6  -1   0  186.48   15.90
   6  -1   0  176.18   13.20
  -6  -1   0  171.58   13.10
  -6  -1   0  172.68   18.90
  -6  -1   0  164.48   15.50
  -6   1   0  175.88   17.10
   6   1   0  133.29   14.00
  -6   1   0  169.38   13.10
   6   1   0  174.98   13.00
   6   1   0  188.18   18.00
   6   1   0  166.58   13.00
  -6   1   0  170.88   13.10
  -7  -1   0 1390.16   89.09
  -7  -1   0 1267.47   91.09
   7  -1   0 1394.26   93.89
  -7  -1   0 1271.57   94.89
   7  -1   0 1330.67   89.09
   7  -1   0 1418.36   91.39
  -7  -1   0 1368.26   88.99
  -7   1   0 1375.46   89.09
  -7   1   0 1285.87   91.89
   7   1   0 1384.76   88.99
  -7   1   0 1384.66   89.29
   7   1   0 1119.69   89.99
   7   1   0 1372.76   93.79
   7   1   0 1336.67   89.09
   8  -1   0  133.99   18.60
  -8  -1   0  126.79   16.30
  -8  -1   0  152.48   12.70
   8  -1   0  163.08   12.90
  -8  -1   0  151.68   12.40
  -8  -1   0  133.59   20.40
   8  -1   0  152.68   16.00
   8   1   0  153.18   12.60
   8   1   0  135.29   14.50
   8   1   0  144.99   18.40
  -8   1   0  151.88   18.20
  -8   1   0  142.29   12.60
  -8   1   0  133.99   12.70
   8   1   0  149.49   12.60
   9  -1   0  561.94   45.70
  -9  -1   0  553.74   39.30
  -9  -1   0  569.14   43.10
   9  -1   0  491.85   41.80
  -9  -1   0  583.94   39.20
   9  -1   0  580.74   39.40
   9   1   0  565.34   39.20
  -9   1   0  614.34   39.80
   9   1   0  492.45   40.80
  -9   1   0  570.54   39.40
  -9   1   0  558.74   44.30
   9   1   0  577.94   39.50
   9   1   0  602.74   46.00
  10  -1   0  301.97   30.90
  10  -1   0  311.27   27.50
 -10  -1   0  316.07   23.60
 -10  -1   0  312.17   23.80
 -10  -1   0  305.97   28.70
  10  -1   0  334.37   24.00
  10   1   0  258.67   25.50
  10   1   0  319.57   23.70
 -10   1   0  294.87   30.40
  10   1   0  367.26   32.20
 -10   1   0  312.97   24.10
  10   1   0  306.37   23.80
 -10   1   0  324.17   23.80
  11  -1   0   -3.70   11.50
  11  -1   0    4.70    5.70
 -11  -1   0    4.20    5.20
  11  -1   0    7.70    9.00
 -11  -1   0   -2.10    5.20
 -11  -1   0   -2.10   11.30
 -11   1   0    1.60    5.40
 -11   1   0  -15.10   12.60
  11   1   0   16.60   12.60
 -11   1   0    2.30    5.70
  11   1   0    6.40    5.40
  11   1   0    5.80    7.60
 -12  -1   0  657.63   48.90
 -12  -1   0  719.13   48.90
  12  -1   0  760.62   49.20
  12  -1   0  676.23   52.69
 -12  -1   0  677.63   54.89
  12  -1   0  701.53   57.29
  12   1   0  607.84   50.89
 -12   1   0  718.73   49.50
  12   1   0  741.63   48.90
  12   1   0  775.72   58.39
 -12   1   0  652.33   48.90
 -12   1   0  622.94   56.49
  13  -1   0    6.50   10.60
 -13  -1   0   14.70    7.90
 -13  -1   0    8.80   14.10
  13  -1   0   -9.00   15.40
  13  -1   0   13.30    7.80
 -13  -1   0    4.70    7.10
  13   1   0   -3.70    9.50
 -13   1   0    9.50    7.70
  13   1   0    7.00    6.80
 -13   1   0   12.20    7.50
  13   1   0   17.70   16.80
 -13   1   0   30.20   18.30
  14  -1   0  726.93   57.49
 -14  -1   0  679.13   52.79
 -14  -1   0  733.63   52.89
  14  -1   0  876.01   53.39
  14  -1   0  735.03   63.49
 -14  -1   0  763.12   61.69
 -14   1   0  629.94   61.89
  14   1   0  670.53   55.59
  14   1   0  794.32   63.79
 -14   1   0  738.13   53.29
  14   1   0  803.42   52.79
 -14   1   0  683.63   52.69
 -15  -1   0   19.80   18.20
  15  -1   0    4.80    8.40
  15  -1   0   26.10   20.70
  15   1   0   24.10    9.00
 -15   1   0   25.40   21.00
  15   1   0   20.20   19.90
  15   1   0   -0.50   12.80
  16  -1   0  409.06   52.89
 -16  -1   0  442.16   49.00
  16  -1   0  469.65   36.40
  16   1   0  506.25   36.00
 -16   1   0  391.56   49.50
 -17  -1   0   17.10   22.70
  17  -1   0   15.80   10.70
  17   1   0   12.20   10.10
 -17   1   0   41.40   26.60
   0  -2   0 1408.96   96.29
   0  -2   0 1363.26   95.19
   0  -2   0 1514.65   95.29
   0   2   0 1525.25   96.29
   0   2   0 1478.55   95.19
   0   2   0 1363.36   95.19
   1  -2   0   23.70    3.20
  -1  -2   0   23.10    3.10
  -1  -2   0   21.30    5.20
  -1  -2   0   26.00    3.20
   1  -2   0   27.70    4.60
   1  -2   0   28.30    3.50
  -1   2   0   21.40    3.10
  -1   2   0   19.40    2.90
   1   2   0   24.80    3.20
   1   2   0   26.40    3.30
   1   2   0   22.30    4.80
   1   2   0   22.50    2.50
  -2  -2   0  184.38   16.60
   2  -2   0  245.18   17.00
  -2  -2   0  208.18   13.80
   2  -2   0  174.18   14.30
  -2  -2   0  203.38   14.40
   2   2   0  197.38   16.40
   2   2   0  195.28   14.30
  -2   2   0  226.58   14.80
   2   2   0  194.08   14.40
   2   2   0  203.28   13.80
  -3  -2   0   49.80    5.20
   3  -2   0   51.69    8.50
   3  -2   0   42.60    5.10
  -3  -2   0   49.60    4.20
  -3  -2   0   33.70    7.40
  -3   2   0   50.09    7.80
   3   2   0   45.30    4.20
  -3   2   0   45.30    5.70
  -3   2   0   44.90    5.10
   3   2   0   44.20    7.70
   3   2   0   44.70    5.00
   4  -2   0 1105.29   78.89
   4  -2   0 1350.86   81.29
  -4  -2   0 1105.19   82.29
  -4  -2   0 1187.58   78.39
  -4  -2   0 1193.08   78.79
   4   2   0 1176.58   81.79
   4   2   0 1162.18   78.69
   4   2   0 1144.19   78.39
  -4   2   0 1168.08   78.89
  -4   2   0 1282.67   81.39
   5  -2   0 1191.68   72.99
  -5  -2   0 1036.10   70.19
  -5  -2   0 1029.20   69.89
   5  -2   0  971.90   70.29
  -5  -2   0 1102.99   71.49
  -5  -2   0 1003.80   74.69
   5   2   0 1027.10   69.89
  -5   2   0 1018.20   70.29
   5   2   0 1058.59   70.09
  -5   2   0 1058.19   73.09
   5   2   0 1001.80   73.59
  -5   2   0 1130.99   70.59
  -6  -2   0   -2.30    7.50
  -6  -2   0    3.00    2.50
   6  -2   0    1.10    3.00
  -6  -2   0    4.90    3.30
  -6  -2   0    1.90    4.80
   6  -2   0   -0.60    5.90
  -6   2   0    3.30    3.10
  -6   2   0   -1.20    7.10
   6   2   0    7.60    3.50
   6   2   0    2.90    2.70
   6   2   0    2.70    5.90
  -6   2   0    3.10    3.40
  -7  -2   0 1105.69   75.49
   7  -2   0 1300.47   78.99
  -7  -2   0 1111.79   77.49
   7  -2   0 1044.40   75.49
  -7  -2   0 1110.59   75.19
   7   2   0 1114.39   75.29
  -7   2   0 1126.39   75.59
   7   2   0 1102.59   80.09
  -7   2   0 1115.69   75.79
   7   2   0 1140.89   75.39
  -7   2   0 1129.49   79.39
  -8  -2   0  127.29   21.40
  -8  -2   0  137.59   12.60
   8  -2   0  166.58   17.30
   8  -2   0  134.09   12.80
  -8  -2   0  139.59   12.10
  -8  -2   0  136.69   16.70
   8   2   0  139.19   12.30
   8   2   0  166.58   13.00
   8   2   0  121.49   18.40
  -8   2   0  144.69   13.00
  -8   2   0  153.68   19.90
  -8   2   0  148.19   13.00
  -9  -2   0 1091.69   75.59
   9  -2   0 1034.40   72.39
  -9  -2   0  974.80   80.59
   9  -2   0 1168.48   75.99
  -9  -2   0 1108.79   72.09
   9  -2   0  949.01   77.79
  -9  -2   0 1078.19   72.39
   9   2   0 1181.58   78.99
   9   2   0 1090.19   72.19
  -9   2   0 1089.79   72.79
   9   2   0 1067.79   72.19
  -9   2   0 1060.49   72.39
  -9   2   0  982.50   76.89
 -10  -2   0   93.89   21.60
  10  -2   0  122.29   20.10
 -10  -2   0  101.69   11.20
  10  -2   0   99.29   12.00
 -10  -2   0  111.29   12.00
 -10   2   0  120.59   12.60
 -10   2   0   94.89   11.80
  10   2   0  112.99   20.00
  10   2   0   88.09   11.20
 -11  -2   0  504.35   39.10
  11  -2   0  555.94   43.70
 -11  -2   0  576.14   38.90
 -11  -2   0  470.45   50.39
  11  -2   0  552.54   39.20
 -11  -2   0  560.04   44.40
  11  -2   0  511.45   46.90
  11   2   0  566.34   39.00
  11   2   0  563.24   39.10
  11   2   0  598.74   48.00
 -11   2   0  560.44   39.40
 -11   2   0  523.55   39.40
 -11   2   0  501.35   46.60
  12  -2   0   52.89    9.00
 -12  -2   0   36.80    8.30
 -12  -2   0   56.49   14.20
  12  -2   0   63.89   14.10
  12  -2   0   37.80   16.10
 -12  -2   0   40.60    8.50
 -12   2   0   48.40    8.60
 -12   2   0   39.50    9.40
  12   2   0   37.10   15.40
 -12   2   0  107.59   20.30
 -13  -2   0   15.80   15.40
 -13  -2   0   11.20    7.30
 -13  -2   0   20.40    8.10
  13  -2   0   18.80   16.00
  13  -2   0    2.80   12.30
  13  -2   0    9.70    7.30
  13   2   0    8.70    7.10
 -13   2   0   -3.00   16.50
 -13   2   0   -2.00    7.70
  13   2   0    9.00   14.80
 -13   2   0   13.90    8.40
  14  -2   0   77.29   22.00
 -14  -2   0   44.30   10.50
  14  -2   0   62.69   10.80
 -14  -2   0   54.59   11.50
  14  -2   0   56.99   16.10
 -14  -2   0   42.50   17.20
  14   2   0   64.29   21.70
  14   2   0   52.19    9.90
 -14   2   0   42.60   10.20
 -14   2   0   53.29   11.00
 -14   2   0   58.59   22.50
  15  -2   0   20.30   24.00
 -15  -2   0   -4.40    9.80
  15  -2   0    1.30    8.30
 -15  -2   0   -4.10   17.70
  15   2   0    4.50    8.10
 -15   2   0   57.09   24.30
  16  -2   0   22.20   10.40
  16  -2   0   -7.10   27.60
 -16  -2   0    9.20   20.70
  16   2   0   31.60    9.70
 -16   2   0   54.49   24.60
 -17  -2   0  220.38   34.80
  17  -2   0  257.07   24.70
 -17   2   0  253.27   38.90
  17   2   0  204.38   23.50
   0  -3   0   -0.50    2.60
   0  -3   0    1.30    2.50
   0  -3   0    1.30    4.70
   0   3   0    3.90    2.40
   0   3   0   -0.40    3.80
   0   3   0   -1.60    2.60
  -1  -3   0  108.29    9.10
   1  -3   0  122.99    9.40
   1  -3   0  100.69    8.90
  -1  -3   0  100.99    8.90
  -1  -3   0   95.19   11.60
   1  -3   0  104.69   10.80
   1   3   0  101.39    7.80
  -1   3   0  106.19    8.80
  -1   3   0  113.09    9.20
   1   3   0  100.09    8.70
   1   3   0   96.09   11.00
   1   3   0  108.99    9.00
   2  -3   0  275.57   21.20
   2  -3   0  332.17   21.80
  -2  -3   0  306.47   21.30
   2  -3   0  327.67   24.30
   2  -3   0  295.37   22.80
  -2  -3   0  267.97   24.10
  -2   3   0  304.97   21.40
   2   3   0  289.57   23.80
   2   3   0  286.37   21.10
  -2   3   0  321.67   21.70
   2   3   0  301.27   21.20
   2   3   0  299.07   20.40
  -3  -3   0 2120.79  149.69
  -3  -3   0 2345.87  146.49
   3  -3   0 2098.49  146.49
  -3  -3   0 2286.27  145.69
   3   3   0 2161.08  145.69
   3   3   0 2166.88  146.39
  -3   3   0 2228.88  146.49
   3   3   0 2141.99  148.99
   3   3   0 2278.97  146.29
  -3   3   0 2325.27  146.79
  -4  -3   0  154.48   18.00
   4  -3   0  187.08   17.70
  -4  -3   0  177.98   12.40
  -4  -3   0  180.78   13.60
   4  -3   0  148.29   13.30
   4   3   0  173.68   13.30
   4   3   0  174.58   12.40
   4   3   0  152.78   16.80
  -4   3   0  168.48   14.00
  -4   3   0  176.78   13.50
  -5  -3   0 2152.98  147.89
   5  -3   0 2404.16  145.99
   5  -3   0 2005.40  142.79
  -5  -3   0 2181.68  142.09
  -5  -3   0 2204.38  142.79
  -5   3   0 2109.29  142.89
  -5   3   0 2191.88  143.29
  -5   3   0 2199.38  145.99
   5   3   0 2133.09  142.59
   5   3   0 2078.09  142.09
   5   3   0 2074.39  146.29
   6  -3   0  499.25   36.00
  -6  -3   0  443.76   38.20
  -6  -3   0  442.86   30.80
  -6  -3   0  462.45   33.40
   6  -3   0  434.46   31.80
  -6  -3   0  457.95   31.80
  -6   3   0  460.15   31.80
  -6   3   0  437.16   31.70
   6   3   0  439.66   30.90
  -6   3   0  441.16   36.40
   6   3   0  462.05   31.40
   6   3   0  413.06   36.00
   7  -3   0 2406.56  166.78
  -7  -3   0 2470.35  165.98
  -7  -3   0 2361.96  173.28
  -7  -3   0 2547.15  166.68
   7  -3   0 2592.14  169.88
  -7  -3   0 2644.34  168.48
  -7   3   0 2567.34  166.88
   7   3   0 2565.44  166.38
  -7   3   0 2585.84  170.78
   7   3   0 2348.76  170.98
  -7   3   0 2654.33  166.88
   7   3   0 2431.36  166.08
  -8  -3   0   32.30    5.40
  -8  -3   0   34.60    6.40
  -8  -3   0   18.20   12.20
   8  -3   0   33.90   11.00
  -8  -3   0   37.70    9.50
   8  -3   0   24.80    6.00
   8   3   0   27.30    5.10
  -8   3   0   32.70   13.60
  -8   3   0   31.50    6.30
   8   3   0   34.80    6.30
  -8   3   0   41.50    7.00
   8   3   0   44.10   11.80
   9  -3   0 1667.53  108.89
  -9  -3   0 1538.75  107.39
  -9  -3   0 1567.14  104.09
  -9  -3   0 1473.65  113.69
  -9  -3   0 1465.65  104.59
   9  -3   0 1579.44  104.89
   9   3   0 1619.64  104.29
  -9   3   0 1598.94  105.09
   9   3   0 1497.15  104.19
   9   3   0 1627.74  111.09
  -9   3   0 1532.55  109.99
  -9   3   0 1543.35  104.79
  10  -3   0    0.40    5.90
 -10  -3   0    6.70    6.10
 -10  -3   0    2.90    4.70
 -10  -3   0   -5.80   12.40
 -10  -3   0   -7.60    8.60
  10  -3   0    4.50   10.50
  10   3   0   -4.30    4.20
  10   3   0   15.40   12.20
 -10   3   0   11.20   14.20
  10   3   0   15.50    6.30
 -10   3   0   -2.20    5.50
 -10   3   0    4.50    5.80
  11  -3   0  375.66   32.70
 -11  -3   0  365.16   26.00
  11  -3   0  304.47   34.30
  11  -3   0  328.67   26.90
 -11  -3   0  325.17   26.50
 -11  -3   0  361.06   32.50
 -11  -3   0  330.87   40.10
  11   3   0  349.67   35.90
 -11   3   0  334.57   27.20
  11   3   0  336.87   26.10
 -11   3   0  270.57   36.10
 -11   3   0  332.37   26.90
  11   3   0  354.76   26.00
  12  -3   0   97.59   20.70
 -12  -3   0   78.19   16.30
  12  -3   0  106.89   12.80
 -12  -3   0  102.39   13.80
  12  -3   0   93.39   18.80
 -12  -3   0   97.59   12.90
 -12  -3   0   72.39   23.50
  12   3   0  102.09   12.70
  12   3   0  109.89   21.80
 -12   3   0   89.49   12.20
  12   3   0   94.19   11.60
 -12   3   0  116.99   13.60
 -12   3   0   75.19   21.60
 -13  -3   0   -8.80   13.00
  13  -3   0   -0.20   13.60
  13  -3   0   14.90    8.30
  13  -3   0   11.20   16.90
 -13  -3   0    0.40   21.10
 -13  -3   0   13.90    8.60
 -13  -3   0   -8.10    7.20
 -13   3   0   11.40    8.80
 -13   3   0  -27.30   18.90
 -13   3   0   -0.80    8.40
  13   3   0   31.50   20.40
  13   3   0    3.40    7.70
 -14  -3   0   61.59   11.10
  14  -3   0   58.99   11.00
 -14  -3   0   64.19   18.30
  14  -3   0   57.19   23.10
  14   3   0   49.30   10.20
 -14   3   0   85.89   25.90
  15  -3   0   38.10   24.10
  15  -3   0   33.70    9.80
 -15  -3   0   24.70   17.90
 -15  -3   0    0.50   10.00
  15   3   0   16.30    8.70
 -15   3   0    1.20   24.30
  16  -3   0  147.39   33.40
 -16  -3   0   93.39   25.00
  16  -3   0   81.79   14.30
 -16   3   0   63.49   30.00
  16   3   0  111.09   14.30
   0  -4   0 3834.32  271.37
   0  -4   0 4364.16  269.27
   0  -4   0 3807.92  269.07
   0   4   0 3992.10  269.07
   0   4   0 4132.29  269.07
   0   4   0 4391.76  271.37
   1  -4   0  362.56   29.60
  -1  -4   0  349.27   30.50
  -1  -4   0  402.46   27.50
   1  -4   0  420.56   27.70
   1  -4   0  353.36   27.30
   1   4   0  388.26   26.20
  -1   4   0  382.86   27.50
  -1   4   0  393.26   27.40
   1   4   0  400.86   30.10
   1   4   0  386.16   27.30
   1   4   0  396.06   27.40
   2  -4   0 2999.80  176.58
  -2  -4   0 2394.66  176.68
  -2  -4   0 2721.33  173.68
   2  -4   0 2865.41  173.88
   2  -4   0 2468.25  175.18
   2   4   0 2574.14  173.38
   2   4   0 2558.94  172.58
   2   4   0 2538.65  175.98
   2   4   0 2514.85  173.48
  -2   4   0 2659.13  173.68
  -2   4   0 2591.24  173.58
   3  -4   0  475.35   38.20
  -3  -4   0  568.64   36.90
  -3  -4   0  489.95   40.90
   3  -4   0  470.45   36.50
   3  -4   0  609.74   40.80
   3   4   0  517.85   35.40
  -3   4   0  550.54   36.80
   3   4   0  516.45   40.00
   3   4   0  555.34   36.60
  -3   4   0  538.75   37.00
   3   4   0  515.25   36.50
  -4  -4   0  392.66   35.70
   4  -4   0  389.06   30.60
  -4  -4   0  428.86   30.80
   4  -4   0  490.45   35.60
   4   4   0  437.66   29.40
  -4   4   0  453.35   30.80
  -4   4   0  454.55   31.40
   4   4   0  429.56   30.50
   4   4   0  425.16   34.50
   4   4   0  426.66   30.50
  -5  -4   0  185.48   13.70
   5  -4   0  204.58   21.00
  -5  -4   0  191.78   15.50
   5  -4   0  176.18   15.40
  -5  -4   0  155.78   21.90
   5   4   0  199.68   15.40
  -5   4   0  204.78   16.70
   5   4   0  180.88   13.70
   5   4   0  178.88   15.10
   5   4   0  178.38   19.70
  -5   4   0  174.28   15.40
  -6  -4   0    6.70    9.20
   6  -4   0    6.10    4.80
   6  -4   0   15.70   10.10
  -6  -4   0   11.60    5.40
  -6  -4   0   15.10    3.50
   6   4   0    3.70    4.40
   6   4   0    9.90    9.20
  -6   4   0   10.60    5.00
  -6   4   0    9.70    5.80
   6   4   0    6.40    3.30
  -6   4   0    6.60    4.40
  -7  -4   0  148.29   16.40
   7  -4   0  153.78   20.90
   7  -4   0  147.19   13.80
  -7  -4   0  131.99   11.70
  -7  -4   0  155.18   23.20
  -7  -4   0  137.69   13.70
  -7   4   0  139.29   13.60
  -7   4   0  149.29   22.70
  -7   4   0  130.09   15.30
  -7   4   0  128.39   13.50
   7   4   0  145.49   11.90
   7   4   0  120.69   19.10
   7   4   0  158.38   13.40
   8  -4   0  253.97   21.50
  -8  -4   0  238.48   31.70
   8  -4   0  297.77   27.70
  -8  -4   0  301.67   25.10
  -8  -4   0  262.47   21.60
  -8  -4   0  253.27   19.90
  -8   4   0  246.38   29.40
  -8   4   0  273.37   21.50
   8   4   0  280.87   20.00
  -8   4   0  287.17   21.60
   8   4   0  233.78   27.40
   8   4   0  272.77   21.10
  -8   4   0  252.77   22.60
   9  -4   0  152.38   22.00
  -9  -4   0  114.29   17.70
   9  -4   0  121.59   14.00
  -9  -4   0  144.99   26.20
  -9  -4   0  143.09   14.60
  -9  -4   0  115.09   11.80
  -9   4   0  111.99   15.90
  -9   4   0  108.59   13.60
   9   4   0  136.89   13.60
  -9   4   0  109.79   13.90
   9   4   0  143.79   21.90
  -9   4   0  147.19   23.20
   9   4   0  122.09   11.90
 -10  -4   0  184.08   18.80
 -10  -4   0  172.48   31.50
  10  -4   0  205.78   18.60
  10  -4   0  190.58   25.80
 -10  -4   0  196.28   16.50
 -10  -4   0  210.18   23.80
  10   4   0  194.08   16.80
 -10   4   0  189.28   28.00
 -10   4   0  174.28   18.30
 -10   4   0  194.68   18.70
  10   4   0  236.98   18.30
  10   4   0  201.48   27.50
 -11  -4   0   37.90    7.30
  11  -4   0   39.70    8.90
 -11  -4   0   36.80   19.50
 -11  -4   0   42.30    9.20
 -11  -4   0   45.70   13.90
  11  -4   0   45.20   13.20
 -11   4   0   32.90    8.90
  11   4   0   35.60    7.00
 -11   4   0   45.70   19.70
 -11   4   0   35.50    9.30
  11   4   0   44.30   16.50
  11   4   0   34.60    8.20
 -12  -4   0  103.49   28.20
  12  -4   0   93.59   13.60
 -12  -4   0  123.89   14.60
 -12  -4   0  131.29   17.40
  12  -4   0  131.29   21.00
 -12  -4   0  139.79   21.70
 -12   4   0  176.98   29.20
  12   4   0  177.18   16.60
  12   4   0  124.79   14.30
 -12   4   0  116.89   15.10
 -12   4   0  132.59   17.80
  12   4   0  177.18   27.60
 -13  -4   0   -1.20   22.80
  13  -4   0   14.00    8.40
  13  -4   0    3.60   18.90
 -13  -4   0    8.30    7.90
 -13  -4   0  -10.00   12.90
  13   4   0    2.70    7.90
 -13   4   0   -1.80   20.80
 -14  -4   0   52.19   27.30
 -14  -4   0   22.50   10.00
  14  -4   0   30.90   22.50
 -14  -4   0   35.90   17.80
  14  -4   0   45.70   10.40
 -14   4   0   34.40   24.90
  14   4   0   46.00   10.50
 -15  -4   0   19.20   11.70
  15  -4   0   29.50   27.80
 -15  -4   0   13.20   17.90
  15  -4   0   36.60   10.40
 -15   4   0   11.20   25.20
  15   4   0   35.80   10.50
  16  -4   0   -4.10    9.90
 -16  -4   0   26.30   20.00
  16   4   0   -2.10    9.10
 -16   4   0  -38.70   27.30
   0  -5   0    1.30    4.60
   0  -5   0   -1.00    7.40
   0  -5   0   -4.20    3.90
   0   5   0    2.30    4.80
   0   5   0   -3.40    3.40
   1  -5   0   22.50    9.10
  -1  -5   0   28.50    5.90
  -1  -5   0   41.60   11.00
   1  -5   0   32.00    6.00
   1  -5   0   21.40    5.80
  -1   5   0   29.70    5.90
   1   5   0   27.00    5.60
   1   5   0   37.00    9.60
  -1   5   0   21.30    5.80
   1   5   0   23.20    3.90
   1   5   0   18.10    5.70
  -2  -5   0   98.99   16.60
   2  -5   0  125.39   17.00
   2  -5   0  100.19   14.50
  -2  -5   0  112.89   11.70
   2  -5   0  104.59   11.10
   2  -5   0  115.49   12.00
  -2   5   0  101.79   12.00
   2   5   0  111.39   10.80
  -2   5   0  103.59   10.90
   2   5   0   97.89   15.40
   2   5   0   99.19   11.30
   2   5   0  107.59    8.80
   3  -5   0   12.30   10.30
   3  -5   0    6.80    7.20
   3  -5   0    2.30    4.40
  -3  -5   0   -1.70    8.50
   3  -5   0   -1.70    5.10
  -3  -5   0    4.10    4.60
   3   5   0   -0.40    4.20
   3   5   0   -0.40    4.80
   3   5   0    5.50    7.30
  -3   5   0    0.80    5.40
   3   5   0    3.70    2.60
  -3   5   0    4.20    4.30
   4  -5   0    4.20   10.10
   4  -5   0    5.80    7.30
   4  -5   0    4.00    5.00
  -4  -5   0    6.80    5.10
  -4  -5   0    2.50   10.80
  -4   5   0    1.50    5.70
   4   5   0    5.60    2.70
   4   5   0   -1.90    4.00
   4   5   0   -1.20    8.60
  -4   5   0    8.40    5.00
   4   5   0   -1.80    4.80
  -5  -5   0   60.59   15.30
   5  -5   0   69.79    9.20
   5  -5   0   63.79   14.10
   5  -5   0   73.99   12.60
  -5  -5   0   87.89   10.70
  -5   5   0   69.29   10.00
   5   5   0   69.59    7.10
  -5   5   0   60.89    8.50
   5   5   0   78.59    9.40
   5   5   0   85.39   15.40
   5   5   0   58.09    8.20
  -6  -5   0    9.50   11.70
   6  -5   0   -2.20    4.80
  -6  -5   0    6.80    5.90
   6  -5   0   12.60   11.10
  -6   5   0    3.30    7.10
  -6   5   0    6.60    5.40
   6   5   0    2.70    5.70
   6   5   0   10.10    3.50
  -6   5   0   12.70    5.50
   6   5   0    6.40    4.80
   6   5   0    9.50    9.80
   7  -5   0   12.30    6.60
  -7  -5   0   17.50   14.70
   7  -5   0   14.60   12.40
  -7  -5   0   15.70    7.00
  -7  -5   0   23.30    4.70
  -7   5   0   25.60    7.00
   7   5   0   18.90   12.00
   7   5   0   23.40    4.60
  -7   5   0   19.10    6.30
   7   5   0   19.70    5.90
   7   5   0   19.30    6.30
  -7   5   0   20.30    7.70
  -8  -5   0   44.00   11.20
   8  -5   0   55.39    9.10
   8  -5   0   54.79   16.40
  -8  -5   0   54.39    6.70
  -8  -5   0   50.09    8.90
  -8  -5   0   65.79   21.20
  -8   5   0   52.19    8.80
   8   5   0   47.60   13.50
  -8   5   0   52.59    8.90
   8   5   0   52.49    8.50
   8   5   0   53.09    6.70
   8   5   0   48.50    8.40
  -8   5   0   53.39   11.10
   9  -5   0  188.28   18.60
  -9  -5   0  216.38   23.20
  -9  -5   0  180.48   31.70
  -9  -5   0  182.08   18.90
  -9  -5   0  218.28   16.30
   9  -5   0  206.38   26.70
   9   5   0  183.08   26.50
   9   5   0  178.18   17.50
   9   5   0  213.08   18.50
  -9   5   0  197.18   19.00
  -9   5   0  174.88   20.60
  -9   5   0  193.68   18.90
   9   5   0  202.48   16.20
 -10  -5   0  220.58   17.80
 -10  -5   0  196.58   34.10
 -10  -5   0  205.98   21.00
  10  -5   0  206.68   20.10
 -10  -5   0  226.28   25.40
  10  -5   0  190.98   29.40
  10   5   0  244.48   19.90
  10   5   0  178.68   29.20
  10   5   0  224.48   17.70
 -10   5   0  179.08   22.70
 -10   5   0  218.48   20.00
 -10   5   0  208.98   20.50
  11  -5   0  161.18   24.60
 -11  -5   0  208.58   25.70
 -11  -5   0  168.98   19.60
 -11  -5   0  171.48   16.10
  11  -5   0  162.18   18.40
 -11  -5   0  186.08   34.90
 -11   5   0  149.19   19.80
  11   5   0  189.78   15.70
 -11   5   0  179.78   21.90
  11   5   0  131.79   24.80
 -11   5   0  168.18   19.40
  11   5   0  174.08   18.10
 -12  -5   0  602.04   63.59
 -12  -5   0  657.93   52.49
  12  -5   0  633.74   46.60
 -12  -5   0  608.24   44.80
  12   5   0  645.54   45.70
  12   5   0  624.24   44.80
 -12   5   0  613.84   48.80
  13  -5   0   68.19   12.20
 -13  -5   0   87.39   11.90
 -13  -5   0   57.59   25.90
 -13  -5   0  103.09   21.80
  13   5   0   95.89   12.70
 -13   5   0  104.69   27.70
 -13   5   0   70.29   16.50
 -14  -5   0  583.84   44.10
  14  -5   0  467.35   60.79
 -14  -5   0  660.03   53.89
  14  -5   0  626.94   45.00
 -14  -5   0  578.94   68.19
 -14   5   0  604.04   60.39
  14   5   0  621.54   43.80
 -14   5   0  495.05   47.00
 -15  -5   0   64.59   15.10
  15  -5   0   90.69   15.00
 -15  -5   0   90.19   22.90
 -15  -5   0   97.59   36.00
  15  -5   0   70.79   32.40
 -15   5   0   32.30   15.20
  15   5   0   82.59   13.30
 -15   5   0  166.98   34.70
   0  -6   0 1143.29   79.69
   0  -6   0 1237.88   80.09
   0  -6   0 1092.99   83.89
   0   6   0 1237.18   79.69
   0   6   0 1134.29   79.49
  -1  -6   0  553.04   48.90
  -1  -6   0  626.04   44.50
   1  -6   0  609.64   44.20
   1  -6   0  590.44   48.20
   1  -6   0  695.63   45.00
   1   6   0  634.94   48.10
   1   6   0  646.14   44.30
  -1   6   0  595.24   43.80
   1   6   0  628.14   42.20
  -1   6   0  654.43   44.40
   1   6   0  608.54   43.90
  -2  -6   0 2117.09  134.89
   2  -6   0 1841.42  134.49
  -2  -6   0 1798.52  139.39
   2  -6   0 2283.37  139.49
   2  -6   0 2293.67  135.29
   2  -6   0 1842.92  137.59
  -2   6   0 1935.71  134.49
   2   6   0 1899.31  134.29
   2   6   0 1930.91  132.79
  -2   6   0 2105.79  134.79
   2   6   0 2080.29  134.39
   2   6   0 2032.90  138.29
   3  -6   0   12.90   11.60
   3  -6   0    9.60    6.50
   3  -6   0    6.50    8.90
  -3  -6   0   -5.80    6.40
  -3  -6   0   -7.10   10.50
   3  -6   0    0.10    5.30
   3   6   0    9.10    9.50
   3   6   0    6.70    3.20
  -3   6   0    6.50    5.40
   3   6   0    5.90    6.20
   3   6   0   11.10    5.80
  -3   6   0    0.20    6.60
  -4  -6   0  252.97   21.80
   4  -6   0  255.57   21.40
   4  -6   0  222.28   24.60
   4  -6   0  250.57   28.70
  -4  -6   0  258.27   29.70
  -4   6   0  282.57   22.60
  -4   6   0  274.87   21.50
   4   6   0  259.67   18.50
   4   6   0  255.17   20.70
   4   6   0  272.87   21.30
   4   6   0  242.58   26.80
   5  -6   0   14.20   14.10
  -5  -6   0    1.50   13.90
  -5  -6   0   14.00    7.10
   5  -6   0   21.20    9.20
   5  -6   0    9.00    6.30
   5   6   0   14.90   12.60
   5   6   0   15.10    3.80
  -5   6   0   13.10    8.00
   5   6   0    6.80    6.20
  -5   6   0   16.10    7.00
   5   6   0   19.40    6.10
  -6  -6   0  499.75   38.40
   6  -6   0  529.75   44.80
  -6  -6   0  577.04   49.20
   6  -6   0  473.35   37.90
   6  -6   0  492.25   40.80
   6   6   0  453.65   43.50
  -6   6   0  515.65   37.60
   6   6   0  560.14   37.70
   6   6   0  535.75   35.70
  -6   6   0  561.64   39.30
  -6   6   0  560.94   38.40
   6   6   0  474.25   37.30
  -7  -6   0   71.59   11.10
   7  -6   0   73.89   17.50
   7  -6   0   63.79   13.30
   7  -6   0   67.09   10.80
  -7  -6   0   62.29   18.90
   7   6   0   81.99   10.40
  -7   6   0   89.89   12.80
   7   6   0   59.29   15.30
   7   6   0   72.09    8.30
   7   6   0   78.99   10.10
  -7   6   0   62.59    9.90
  -7   6   0   55.09   10.20
   8  -6   0    2.40    7.00
  -8  -6   0   15.70    9.00
   8  -6   0    0.50   14.40
  -8  -6   0   15.20   17.50
  -8  -6   0   -3.70    9.80
   8  -6   0    9.80   10.00
  -8   6   0   14.90    9.10
   8   6   0    8.20    6.20
   8   6   0    3.40    4.00
  -8   6   0    8.20    8.10
  -8   6   0   15.00    7.20
   8   6   0   14.80   14.80
   8   6   0    7.10    7.20
  -9  -6   0  676.73   47.90
   9  -6   0  600.04   43.80
   9  -6   0  565.44   52.69
  -9  -6   0  576.14   58.09
  -9  -6   0  571.34   44.20
   9   6   0  657.23   43.40
  -9   6   0  576.84   43.70
  -9   6   0  642.44   45.90
   9   6   0  488.35   51.19
  -9   6   0  613.84   44.30
   9   6   0  551.94   42.80
   9   6   0  567.24   41.10
 -10  -6   0    8.30    5.90
 -10  -6   0    3.00   12.30
 -10  -6   0  -13.20   20.30
  10  -6   0    3.00    8.10
 -10   6   0    1.10   10.30
  10   6   0   15.90    8.10
  10   6   0   12.70    7.20
  10   6   0   11.80    5.70
 -10   6   0   20.60    9.70
 -10   6   0    8.80    8.40
  11  -6   0  402.96   32.40
 -11  -6   0  369.06   50.69
 -11  -6   0  369.46   29.50
 -11  -6   0  377.46   37.10
  11   6   0  432.26   29.30
 -11   6   0  358.46   34.00
  11   6   0  362.46   31.40
  11   6   0  423.76   31.50
  12  -6   0  193.48   21.00
 -12  -6   0  163.58   34.40
 -12  -6   0  206.88   27.20
 -12  -6   0  157.28   17.80
  12   6   0  173.58   17.20
  12   6   0  191.88   19.40
  12   6   0  161.68   20.60
 -12   6   0  187.68   24.70
  13  -6   0   59.69   12.50
 -13  -6   0   72.79   12.00
 -13  -6   0  133.79   34.40
 -13   6   0   52.29   15.40
  13   6   0  106.89   13.60
  13   6   0   44.60   13.10
  14  -6   0   34.00   10.90
  14  -6   0  107.79   34.40
 -14  -6   0   37.30   34.10
 -14  -6   0   42.80   19.60
  14   6   0   46.10   11.40
 -14   6   0   11.10   16.20
   0  -7   0    2.90    7.20
   0  -7   0   17.20   12.70
   0   7   0   -4.20    6.40
   0   7   0   -1.10    6.60
   0   7   0    0.90    3.80
   1  -7   0   99.49   13.70
   1  -7   0  105.29   13.00
   1  -7   0  118.39   20.30
  -1  -7   0   92.69   18.20
  -1  -7   0  100.59   13.00
  -1   7   0  100.59   12.20
   1   7   0   74.89    9.00
   1   7   0   79.29   11.50
   1   7   0  106.99   12.30
  -1   7   0   91.79   11.80
  -2  -7   0  185.88   27.80
   2  -7   0  233.68   28.50
  -2  -7   0  221.28   20.10
   2  -7   0  217.08   19.70
   2  -7   0  167.98   24.40
   2  -7   0  222.48   21.40
   2   7   0  234.98   26.40
  -2   7   0  190.28   19.10
  -2   7   0  239.28   20.70
   2   7   0  204.68   15.80
   2   7   0  188.18   18.90
   2   7   0  220.08   19.70
   3  -7   0  250.97   22.50
  -3  -7   0  251.27   31.30
   3  -7   0  271.77   31.70
   3  -7   0  243.58   27.10
  -3  -7   0  246.18   22.90
  -3   7   0  267.67   23.40
   3   7   0  251.97   21.70
   3   7   0  273.97   22.10
   3   7   0  245.58   28.90
   3   7   0  237.08   18.50
  -3   7   0  274.17   22.60
   4  -7   0  110.99   20.90
  -4  -7   0  161.58   17.10
   4  -7   0  139.89   23.30
  -4  -7   0  127.49   23.10
   4  -7   0  127.19   15.50
   4   7   0  127.09   14.60
   4   7   0  131.09   22.70
   4   7   0  130.39   10.90
  -4   7   0  146.59   17.00
  -4   7   0  116.49   15.40
   4   7   0  118.39   15.20
   5  -7   0  771.02   57.39
   5  -7   0  711.03   60.59
  -5  -7   0  812.82   57.79
   5  -7   0  848.62   65.59
  -5  -7   0  833.12   67.79
   5   7   0  750.82   56.79
   5   7   0  821.22   54.59
  -5   7   0  813.12   56.39
   5   7   0  792.52   63.89
   5   7   0  850.91   56.89
  -5   7   0  924.01   58.49
  -6  -7   0  337.07   27.40
   6  -7   0  293.27   26.30
   6  -7   0  275.57   29.70
  -6  -7   0  397.66   41.00
   6  -7   0  315.67   37.20
  -6   7   0  330.37   28.00
   6   7   0  315.87   22.50
   6   7   0  260.27   34.30
   6   7   0  328.57   25.90
   6   7   0  302.67   25.50
  -6   7   0  321.87   25.30
  -6   7   0  310.27   26.80
   7  -7   0  539.85   39.90
   7  -7   0  560.84   49.70
  -7  -7   0  524.75   40.80
   7  -7   0  459.45   42.30
  -7  -7   0  569.24   53.49
   7   7   0  556.54   38.90
  -7   7   0  557.04   40.80
   7   7   0  474.45   38.80
   7   7   0  538.15   36.20
  -7   7   0  528.25   38.70
  -7   7   0  516.25   39.70
   7   7   0  459.75   46.80
   8  -7   0  391.16   32.30
  -8  -7   0  416.16   48.00
   8  -7   0  342.47   35.40
   8   7   0  386.36   31.70
  -8   7   0  426.76   34.40
  -8   7   0  374.36   31.80
   8   7   0  425.36   31.60
  -8   7   0  400.36   33.00
   8   7   0  428.96   28.70
  -9  -7   0  418.06   36.70
   9  -7   0  372.26   31.40
   9  -7   0  371.76   34.70
  -9  -7   0  418.86   49.90
  -9   7   0  353.76   32.90
   9   7   0  394.16   31.10
  -9   7   0  403.26   31.90
   9   7   0  349.17   30.80
   9   7   0  387.56   28.00
 -10  -7   0  164.38   26.30
  10  -7   0  134.49   23.30
 -10  -7   0  151.98   34.00
  10  -7   0  162.48   19.50
  10   7   0  136.79   19.50
 -10   7   0  152.68   20.00
  10   7   0  175.58   19.30
  10   7   0  161.58   14.60
 -11  -7   0   39.80   25.00
  11  -7   0   31.10   11.20
 -11  -7   0   54.19   17.90
  11  -7   0   28.50   14.80
  11   7   0   45.20    7.90
  11   7   0   39.40   10.30
  11   7   0   34.40   11.10
 -11   7   0   48.20   14.10
  12  -7   0   -3.00   13.30
 -12  -7   0    8.60   15.40
 -12  -7   0  -16.30   29.60
  12  -7   0    6.70   10.30
  12   7   0   10.20    9.70
 -12   7   0   27.00   14.40
   0  -8   0   85.19   13.70
   0  -8   0  103.09   22.60
   0   8   0   90.29   12.70
   0   8   0   87.29   10.20
   0   8   0  107.79   13.80
  -1  -8   0   74.99   13.70
   1  -8   0   95.19   20.10
   1  -8   0   59.39   20.60
   1  -8   0   81.69   13.50
  -1  -8   0   99.29   23.10
  -1   8   0   74.29   12.80
  -1   8   0   75.69    8.90
   1   8   0   74.89   12.20
   1   8   0   78.59   11.80
  -1   8   0  110.59   14.80
   1   8   0   68.89    9.00
   2  -8   0   -5.30   10.00
   2  -8   0    7.80   13.80
  -2  -8   0    6.10    9.90
   2  -8   0    7.30    8.00
   2  -8   0   11.60   17.40
  -2  -8   0   -6.30   16.30
  -2   8   0   -6.30    8.10
   2   8   0    2.10    8.10
   2   8   0   -7.40    7.80
   2   8   0   12.20    4.10
  -2   8   0    7.00    8.40
  -3  -8   0   31.30   18.70
   3  -8   0   55.79   16.70
   3  -8   0   24.60    9.50
   3  -8   0   12.40   20.20
  -3   8   0   33.50   10.10
  -3   8   0   32.20   10.00
   3   8   0   38.10    5.30
   3   8   0   38.30    9.40
   3   8   0   19.10    9.00
  -4  -8   0   21.30   17.40
   4  -8   0   33.50    9.10
   4  -8   0   32.90   15.00
   4   8   0   30.40    9.70
   4   8   0   12.40    8.90
  -4   8   0   34.90   10.00
   4   8   0   32.50    5.00
  -4   8   0   32.30    7.90
   4   8   0   32.30   18.10
  -4   8   0   29.90   10.30
   5  -8   0  325.17   33.60
  -5  -8   0  337.97   41.70
   5  -8   0  301.67   28.00
  -5   8   0  325.87   28.90
   5   8   0  357.86   27.50
  -5   8   0  365.36   29.60
   5   8   0  334.37   23.00
  -5   8   0  280.77   26.20
   5   8   0  274.37   27.40
   6  -8   0  157.38   26.60
  -6  -8   0  210.28   35.70
   6  -8   0  151.98   20.80
   6   8   0  155.98   20.40
   6   8   0  206.58   15.30
  -6   8   0  254.87   20.00
  -6   8   0  203.28   23.10
   6   8   0  202.78   20.60
   7  -8   0  153.98   22.20
   7  -8   0   96.29   14.90
  -7  -8   0  159.88   34.80
   7   8   0  119.09   15.40
  -7   8   0  133.49   17.60
  -7   8   0  136.69   18.00
   7   8   0  125.89   11.40
   7   8   0  110.99   14.40
   8  -8   0   56.79   17.10
  -8  -8   0   38.50   22.10
   8  -8   0   30.50   10.60
  -8   8   0   47.70   11.50
   8   8   0   34.10   11.00
  -8   8   0   38.60   13.90
   8   8   0   52.79    6.70
   8   8   0   36.60   10.60
   9  -8   0   94.89   14.60
  -9  -8   0  106.09   20.50
  -9  -8   0   94.09   34.10
   9  -8   0  106.49   19.80
  -9   8   0   99.29   16.10
   9   8   0  103.09   11.40
   9   8   0   95.99   14.10
  10  -8   0  132.49   18.30
  10  -8   0  115.59   22.40
 -10  -8   0  215.68   29.10
 -10  -8   0  142.89   34.60
  10   8   0  138.89   13.80
 -10   8   0  136.59   19.70
  10   8   0  157.98   20.30
   0  -9   0    1.80   17.70
   0   9   0    9.10    4.90
   0   9   0   13.00    9.90
  -1  -9   0   21.10   18.50
   1  -9   0    4.30   16.20
  -1   9   0   -5.50    9.30
  -1   9   0    2.50    5.10
   1   9   0   -3.60    9.20
   1   9   0    3.80    4.80
   2  -9   0   32.40   20.20
  -2  -9   0   74.29   24.80
  -2   9   0   59.19    8.20
   2   9   0   50.39   11.40
   2   9   0   55.49    6.70
  -2   9   0   50.79   12.10
  -3  -9   0   14.50   20.50
   3  -9   0   48.70   17.50
   3  -9   0   35.60   10.60
   3   9   0   25.20   10.30
  -3   9   0   17.60    7.90
   3   9   0   26.10    5.00
  -3   9   0   39.00   12.20
   4  -9   0  145.89   26.70
  -4  -9   0  207.98   36.80
   4  -9   0  132.49   18.60
  -4   9   0  154.08   21.60
   4   9   0  170.68   19.40
  -4   9   0  148.99   18.60
   4   9   0  163.18   12.80
  -5  -9   0  142.29   32.30
   5  -9   0  119.29   22.50
   5  -9   0   76.09   14.00
   5   9   0   95.99    9.10
  -5   9   0  100.99   16.50
   5   9   0   64.39   12.90
   6  -9   0  166.38   25.50
  -6  -9   0  150.98   32.50
   6  -9   0  149.69   18.30
   6   9   0  156.38   19.90
   6   9   0  104.39   11.10
  -6   9   0  160.08   20.20
  -6   9   0  198.48   23.20
  -7  -9   0   37.10   25.90
   7  -9   0   35.30   12.50
   7  -9   0   84.09   19.50
  -7   9   0   41.10   14.20
  -7   9   0   74.59   12.60
   7   9   0   49.70   11.50
 -17   0   1   14.90   24.80
  17   0  -1   33.30   11.70
 -16   0   1    0.90   21.30
  15   0  -1  120.99   16.80
  15   0  -1   80.69   17.70
 -15   0   1  109.79   24.60
  15   0  -1  164.18   30.20
  14   0  -1   -1.50    7.60
  14   0  -1   16.40   11.10
  14   0  -1   18.10   19.40
 -14   0   1   -5.50    7.30
 -14   0   1    7.30    7.90
 -14   0   1  -11.90   14.80
  13   0  -1  110.59   14.30
  13   0  -1  117.39   24.20
 -13   0   1   99.09   20.60
 -13   0   1   91.79   12.10
 -13   0   1   88.49   11.80
  13   0  -1  128.49   18.70
 -12   0   1   -1.00    6.20
 -12   0   1   -4.60   12.10
  12   0  -1    5.40   14.30
 -12   0   1    0.40    5.80
  12   0  -1   -4.40    5.70
  12   0  -1    2.40    8.40
 -11   0   1   26.70    6.30
  11   0  -1   25.50    9.10
  11   0  -1   15.10    6.10
 -11   0   1   23.40    6.20
  11   0  -1   29.70   13.70
 -11   0   1   29.30   13.20
  10   0  -1    5.30    7.30
  10   0  -1    8.00    5.30
 -10   0   1    2.00    4.70
 -10   0   1    3.20   10.00
  10   0  -1   -1.40    5.20
  10   0  -1   -9.10   10.50
 -10   0   1   -0.70    4.20
  -9   0   1   38.90    6.20
   9   0  -1   45.30    6.50
   9   0  -1   52.69    9.40
  -9   0   1   40.50   10.50
  -9   0   1   63.19    7.30
   9   0  -1   48.50   13.50
   9   0  -1   41.10    6.60
  -8   0   1    2.20    3.70
   8   0  -1   -0.50    4.00
   8   0  -1   -2.60    6.90
   8   0  -1   -1.20    5.10
   8   0  -1   -0.30    3.90
  -8   0   1   -5.10    3.10
  -8   0   1   -1.70    7.00
   7   0  -1  871.01   62.69
  -7   0   1  861.11   57.19
   7   0  -1  824.72   57.39
   7   0  -1  831.72   57.19
  -7   0   1  838.82   59.79
  -7   0   1  894.51   57.39
   7   0  -1  825.02   58.79
  -6   0   1   -2.00    2.60
  -6   0   1   -2.10    5.30
  -6   0   1   -0.70    2.40
   6   0  -1    2.60    2.70
   6   0  -1    0.30    2.80
   6   0  -1    6.20    4.40
   6   0  -1    3.40    6.10
   5   0  -1 1368.96   90.89
  -5   0   1 1409.36   89.89
   5   0  -1 1353.26   89.89
   5   0  -1 1317.97   93.49
  -5   0   1 1319.77   89.69
   5   0  -1 1373.46   89.79
  -5   0   1 1342.77   91.29
   4   0  -1    1.50    1.80
   4   0  -1   -3.30    3.90
   4   0  -1    1.60    2.70
  -4   0   1    1.90    2.00
  -4   0   1   -1.40    1.70
   4   0  -1    1.90    1.90
  -4   0   1    4.00    3.60
  -3   0   1 4135.29  271.87
  -2   0   1    0.40    1.00
   2   0  -1    0.60    1.50
  -2   0   1    1.30    1.10
   2   0  -1    1.20    1.10
   2   0  -1    0.90    1.00
  -2   0   1    0.10    1.70
   1   0  -1    0.00    0.40
   1   0  -1    0.10    0.30
   1   0   1   18.40    2.50
   1   0   1   22.90    1.70
   1   0   1   23.70    2.30
  -1   0  -1   21.40    2.50
   2   0   1    1.40    1.90
   2   0   1    1.30    0.90
  -2   0  -1   -0.20    2.00
  -2   0  -1   -0.30    0.90
   2   0   1   -0.40    1.70
  -2   0  -1   -1.70    2.00
   3   0   1 1141.59   79.69
   3   0   1 1267.57   80.49
  -3   0  -1 1172.78   78.79
  -3   0  -1 1139.79   79.89
  -3   0  -1 1258.57   80.89
  -3   0  -1 1219.18   78.99
   3   0   1 1172.08   78.79
   4   0   1   -3.80    3.50
  -4   0  -1    1.10    1.80
   4   0   1   -1.00    1.80
  -4   0  -1   -1.70    3.70
  -4   0  -1   -0.90    4.00
   4   0   1    0.10    2.90
  -4   0  -1   -1.30    1.70
   5   0   1  316.47   23.20
  -5   0  -1  319.77   21.50
  -5   0  -1  331.67   21.70
  -5   0  -1  296.47   25.20
   5   0   1  314.97   21.50
  -5   0  -1  268.17   23.40
   5   0   1  308.77   24.50
  -6   0  -1    2.30    2.70
   6   0   1   -3.00    3.80
  -6   0  -1    2.40    5.70
   6   0   1    2.40    2.70
   6   0   1   -6.00    5.40
  -6   0  -1    0.90    2.70
  -7   0  -1 3850.81  242.28
   7   0   1 3418.56  243.48
  -7   0  -1 3437.06  244.28
  -7   0  -1 3576.54  241.88
   7   0   1 3932.91  246.18
   7   0   1 3838.82  241.98
  -8   0  -1    2.30    3.70
   8   0   1    3.30    3.70
  -8   0  -1    0.00    3.40
  -8   0  -1   -3.90    7.90
   8   0   1    2.20    7.80
   8   0   1    2.90    5.60
   9   0   1 2170.48  163.08
   9   0   1 2478.15  161.28
  -9   0  -1 2451.55  161.38
  -9   0  -1 2629.54  161.78
  -9   0  -1 2175.28  164.58
   9   0   1 2711.83  167.18
 -10   0  -1    2.70   10.00
 -10   0  -1   -0.30    4.60
  10   0   1    5.50    4.80
  10   0   1   -3.10    6.70
 -10   0  -1    4.50    4.80
  10   0   1    4.60    9.90
  11   0   1 1832.72  130.39
 -11   0  -1 1828.52  127.99
  11   0   1 1943.71  127.89
 -11   0  -1 1762.82  132.89
  11   0   1 2100.89  135.09
 -11   0  -1 2032.90  128.49
 -12   0  -1    3.10    6.50
  12   0   1    8.40    6.10
 -12   0  -1    3.10    6.30
 -12   0  -1  -13.10   13.60
  12   0   1    0.80    7.60
  12   0   1  -16.70   11.30
 -13   0  -1 1156.68   92.19
 -13   0  -1 1269.37   85.59
 -13   0  -1 1197.78   85.29
  13   0   1 1342.07   85.09
  13   0   1 1177.98   88.09
  13   0   1 1333.67   93.69
  14   0   1   -4.20    6.80
  14   0   1   -4.90   10.50
 -14   0  -1  -20.70   16.40
  14   0   1   11.40   15.10
 -14   0  -1    3.00    8.40
 -14   0  -1    6.40    8.20
  15   0   1   64.59   11.20
 -15   0  -1   48.50   21.40
  15   0   1   90.79   22.60
  16   0   1    4.80   22.60
 -16   0  -1  -23.60   20.20
  16   0   1  -15.20    8.40
 -17   0  -1   26.60   25.50
  17   0   1   12.30    9.40
 -17  -1   1  211.78   33.50
  17  -1  -1  265.57   25.60
 -17   1   1  184.08   36.50
  17   1  -1  255.87   24.60
 -16  -1   1   -3.70   18.00
  16  -1  -1   -0.40    8.70
 -16   1   1   16.70   21.80
  16   1  -1   15.50    9.90
  15  -1  -1  322.07   33.70
 -15  -1   1  331.97   38.70
  15  -1  -1  368.26   44.80
  15  -1  -1  333.37   28.10
 -15  -1   1  276.37   27.50
  15   1  -1  362.56   44.60
  15   1  -1  256.77   32.30
  15   1  -1  340.47   27.50
 -15   1   1  331.87   42.00
  14  -1  -1   28.80    9.50
 -14  -1   1   -1.20   15.90
 -14  -1   1   42.30    9.90
 -14  -1   1   23.30    8.90
  14  -1  -1   41.30   19.00
  14  -1  -1   49.30   14.30
  14   1  -1   28.50    9.10
  14   1  -1   24.30   12.00
 -14   1   1   49.70   20.00
 -14   1   1   37.20    9.60
 -14   1   1   30.00    9.60
  14   1  -1   40.30   20.90
 -13  -1   1  479.65   43.90
  13  -1  -1  492.75   35.90
  13  -1  -1  488.25   39.90
 -13  -1   1  485.05   35.50
  13  -1  -1  489.35   46.80
 -13  -1   1  451.55   35.70
 -13   1   1  465.95   45.00
  13   1  -1  523.25   47.30
 -13   1   1  472.15   35.70
  13   1  -1  486.25   35.50
  13   1  -1  403.66   37.90
 -13   1   1  483.55   35.80
  12  -1  -1   14.50   13.90
 -12  -1   1    9.20   12.60
  12  -1  -1    6.50    6.50
  12  -1  -1   10.60    9.30
 -12  -1   1    8.40    6.50
 -12  -1   1    7.40    6.30
  12   1  -1    5.10    8.10
  12   1  -1   -6.60    6.10
 -12   1   1   -4.50    5.90
  12   1  -1   10.20    6.50
  12   1  -1    3.00   13.50
 -12   1   1   -3.00    6.40
 -12   1   1    8.20   15.10
  11  -1  -1   -0.90   12.70
 -11  -1   1    6.70    5.80
 -11  -1   1   15.20    6.10
  11  -1  -1   13.20    9.00
  11  -1  -1   15.60    6.40
 -11  -1   1    2.80   10.50
  11   1  -1   12.50    6.10
 -11   1   1    3.40   12.50
  11   1  -1    5.90    5.50
  11   1  -1    5.50    7.00
 -11   1   1    6.80    5.50
 -11   1   1    2.50    5.40
  11   1  -1   15.10   12.40
  10  -1  -1  140.49   17.90
 -10  -1   1  152.28   13.90
 -10  -1   1  190.28   20.70
 -10  -1   1  133.99   13.50
  10  -1  -1  156.08   14.40
  10  -1  -1  144.19   22.30
  10   1  -1  122.79   15.80
  10   1  -1  150.48   22.80
 -10   1   1  164.38   22.20
 -10   1   1  155.98   14.10
  10   1  -1  161.68   14.20
  10   1  -1  132.39   13.70
 -10   1   1  142.69   14.10
   9  -1  -1  101.19   14.40
   9  -1  -1  108.19   18.70
   9  -1  -1  107.39   10.90
  -9  -1   1  108.29   10.70
  -9  -1   1  106.69   10.40
  -9  -1   1   76.89   12.50
  -9   1   1  101.29   15.40
  -9   1   1   90.49   10.50
   9   1  -1   91.79   12.60
   9   1  -1   90.49   10.40
   9   1  -1  102.09   10.80
  -9   1   1  102.99   10.10
   9   1  -1   98.29   17.60
  -8  -1   1   59.59   10.10
  -8  -1   1   42.00    6.10
   8  -1  -1   53.09    9.20
  -8  -1   1   59.09    7.50
   8  -1  -1   46.40   12.00
   8  -1  -1   35.40    5.90
   8   1  -1   27.10    5.40
   8   1  -1   55.79   12.90
   8   1  -1   43.70    7.80
  -8   1   1   37.30    6.20
  -8   1   1   39.30    6.30
  -7  -1   1 1865.61  120.19
   7  -1  -1 1925.01  122.39
  -7  -1   1 1645.44  121.79
  -7  -1   1 1827.82  120.19
  -7  -1   1 1710.93  126.09
   7  -1  -1 1850.61  120.59
   7  -1  -1 1808.12  120.29
   7   1  -1 1793.52  120.09
  -7   1   1 1891.21  120.49
   7   1  -1 1774.32  120.19
  -7   1   1 1820.32  120.19
   7   1  -1 1835.22  125.39
  -7   1   1 1808.42  122.99
   6  -1  -1   55.79    6.90
  -6  -1   1   58.09    6.60
  -6  -1   1   56.49    6.30
   6  -1  -1   62.69    9.70
   6  -1  -1   72.29    7.00
  -6  -1   1   36.10   10.00
  -6  -1   1   49.50    7.80
  -6   1   1   55.19    6.60
  -6   1   1   60.69    6.70
   6   1  -1   66.89    6.80
   6   1  -1   59.69    6.50
  -6   1   1   71.19   11.50
   6   1  -1   68.19   12.30
   6   1  -1   44.70    7.70
   5  -1  -1 1042.70   70.49
  -5  -1   1  968.20   74.59
   5  -1  -1 1031.60   70.59
  -5  -1   1 1021.30   70.39
  -5  -1   1  959.90   71.39
   5  -1  -1 1210.08   72.59
  -5  -1   1 1079.79   70.39
  -5   1   1 1086.09   70.59
   5   1  -1 1041.60   70.39
  -5   1   1 1106.19   72.59
   5   1  -1 1049.00   70.39
  -5   1   1 1080.89   70.49
   5   1  -1 1086.59   74.39
  -4  -1   1 1789.42  133.69
   4  -1  -1 1954.00  130.59
  -4  -1   1 2087.69  130.59
  -4  -1   1 1971.50  130.49
   4  -1  -1 1975.30  130.69
   4  -1  -1 2277.27  132.19
  -4  -1   1 1816.72  131.09
   4   1  -1 1796.92  130.89
  -4   1   1 1967.50  130.49
   4   1  -1 1938.21  130.49
  -4   1   1 2015.10  130.59
   4   1  -1 2015.80  130.49
  -4   1   1 2187.58  132.29
   4   1  -1 1937.71  133.59
   3   1  -1 8653.73  613.14
  -3   1   1 9999.00  612.24
  -2  -1   1 1828.92  123.69
  -2  -1   1 1804.12  121.59
  -2  -1   1 1862.91  121.79
   2  -1  -1 2100.89  122.89
   2   1  -1 1813.12  121.69
   2   1  -1 1781.22  123.39
  -2   1   1 1803.72  121.69
   2   1  -1 1893.81  121.69
  -2   1   1 1777.52  121.69
  -1  -1   1  255.17   17.20
  -1  -1   1  257.87   17.30
   1  -1  -1  248.48   17.20
  -1  -1   1  261.87   18.60
   1  -1  -1  272.37   17.30
   1  -1  -1  247.38   17.10
  -1   1   1  253.27   17.10
   1   1  -1  246.78   17.20
   1   1  -1  257.47   17.30
  -1   1   1  270.17   17.30
  -1   1   1  263.67   17.20
   1   1  -1  232.28   18.30
   0  -1   1  986.60   64.49
   0  -1  -1 1026.00   64.39
   0  -1   1  994.70   64.49
   0  -1  -1  933.31   64.39
   0  -1  -1 1040.80   65.29
   0  -1   1  931.91   64.89
   0   1  -1  975.60   64.49
   0   1  -1  987.20   64.89
   0   1   1 1023.20   64.39
   0   1  -1  990.00   64.49
   0   1   1  934.31   64.29
   0   1   1  922.11   64.09
   1  -1   1    4.50    2.40
   1  -1   1    5.10    1.20
  -1  -1  -1    5.70    1.10
  -1  -1  -1    4.60    0.60
  -1  -1  -1    6.50    2.80
  -1  -1  -1    3.90    1.10
  -1   1  -1    3.70    1.50
   1   1   1    6.60    2.70
  -1   1  -1    4.60    1.30
   1   1   1    5.70    0.70
   1   1   1    6.10    1.10
  -1   1  -1    7.60    2.80
   1   1   1    4.30    1.00
  -2  -1  -1 1984.10  134.39
  -2  -1  -1 2082.99  134.49
   2  -1   1 1936.31  134.59
  -2  -1  -1 2052.09  136.19
  -2   1  -1 2354.36  135.89
   2   1   1 2100.69  134.49
   2   1   1 1975.90  134.39
   2   1   1 1922.21  135.79
  -2   1  -1 2034.70  134.69
  -3  -1  -1    2.80    1.60
  -3  -1  -1    1.20    1.30
  -3  -1  -1    4.30    4.10
   3  -1   1    2.10    1.70
  -3  -1  -1    0.80    2.60
   3  -1   1   -1.20    3.30
   3   1   1    2.00    3.10
  -3   1  -1    0.60    1.80
   3   1   1    2.40    1.50
   3   1   1    0.40    1.30
  -3   1  -1    2.20    3.70
  -4  -1  -1 2907.41  200.58
  -4  -1  -1 3035.50  199.48
  -4  -1  -1 3110.69  199.58
  -4  -1  -1 3061.29  202.68
   4  -1   1 3452.85  201.38
   4  -1   1 2774.32  199.58
   4   1   1 3045.60  199.48
  -4   1  -1 3236.68  201.58
  -4   1  -1 2940.21  199.68
   4   1   1 3016.50  201.98
   4   1   1 2807.82  200.28
   4   1   1 3066.99  199.58
  -5  -1  -1   56.59    8.40
  -5  -1  -1   58.89   10.40
   5  -1   1   60.19    6.10
   5  -1   1   58.69    8.70
  -5  -1  -1   61.09    5.80
   5  -1   1   55.79    9.30
  -5  -1  -1   62.89    6.10
   5   1   1   46.40    7.30
   5   1   1   60.79    5.90
   5   1   1   63.99    6.00
  -5   1  -1   51.99    6.30
  -5   1  -1   60.69    6.10
   5   1   1   60.19    9.20
  -5   1  -1   60.89   10.00
   6  -1   1 1384.06   95.69
  -6  -1  -1 1373.66   94.29
   6  -1   1 1486.95   94.59
  -6  -1  -1 1376.86   92.29
   6  -1   1 1383.46   92.39
  -6  -1  -1 1382.86   92.29
  -6  -1  -1 1333.67   96.99
  -6   1  -1 1449.65   92.69
  -6   1  -1 1323.87   94.89
   6   1   1 1409.76   95.89
   6   1   1 1404.46   92.39
   6   1   1 1417.86   92.19
  -6   1  -1 1342.47   92.39
  -7  -1  -1   31.50    8.30
   7  -1   1   47.50    5.60
  -7  -1  -1   19.70    4.20
   7  -1   1   36.20    9.40
  -7  -1  -1   25.50    4.50
  -7  -1  -1   39.90   11.50
   7  -1   1   22.10    6.40
   7   1   1   32.60    4.90
  -7   1  -1   23.40    8.30
   7   1   1   28.30    6.30
  -7   1  -1   24.00    5.10
  -7   1  -1   30.50    5.10
  -8  -1  -1  134.79   16.70
   8  -1   1  145.59   16.50
  -8  -1  -1  153.48   20.70
  -8  -1  -1  140.29   12.50
  -8  -1  -1  144.89   12.40
   8  -1   1  149.79   17.80
   8  -1   1  152.38   12.80
  -8   1  -1  135.39   18.40
  -8   1  -1  143.49   12.70
   8   1   1  157.38   18.30
   8   1   1  125.29   14.30
  -8   1  -1  159.08   13.10
   8   1   1  146.79   12.30
  -9  -1  -1  245.38   28.70
  -9  -1  -1  252.77   19.90
   9  -1   1  270.77   23.80
   9  -1   1  266.57   20.10
   9  -1   1  274.07   26.20
  -9  -1  -1  271.77   25.00
  -9  -1  -1  261.07   19.80
  -9   1  -1  248.88   26.20
  -9   1  -1  276.77   20.40
   9   1   1  257.47   19.70
   9   1   1  221.68   21.70
  -9   1  -1  254.37   20.10
   9   1   1  260.17   26.00
  10  -1   1    4.30    8.20
 -10  -1  -1    9.70    9.80
 -10  -1  -1    2.50    4.80
  10  -1   1    7.00    5.10
  10  -1   1    5.70   10.00
 -10  -1  -1    0.80    4.70
  10   1   1    8.20    5.00
  10   1   1    6.50    6.50
 -10   1  -1   -3.40   11.10
 -10   1  -1    4.20    5.00
  10   1   1   -4.50    8.80
 -10   1  -1    1.10    5.10
 -11  -1  -1  176.08   15.90
  11  -1   1  203.08   16.40
 -11  -1  -1  165.28   16.00
 -11  -1  -1  176.18   24.00
  11  -1   1  177.88   20.60
  11  -1   1  177.18   23.90
  11   1   1  174.78   23.60
  11   1   1  162.58   15.70
  11   1   1  172.88   19.00
 -11   1  -1  170.58   16.40
 -11   1  -1  150.08   25.10
 -11   1  -1  167.58   15.90
 -12  -1  -1    8.80    6.80
 -12  -1  -1   18.20    7.00
 -12  -1  -1   32.00   13.60
  12  -1   1   15.40   14.10
  12  -1   1   28.20    7.50
  12  -1   1   22.80   10.70
 -12   1  -1   22.90    8.00
  12   1   1   19.50    9.50
 -12   1  -1   10.10    6.80
 -12   1  -1   11.70   14.40
  12   1   1   34.00    7.30
  12   1   1   30.30   15.50
  13  -1   1  102.89   21.10
 -13  -1  -1   63.79   10.50
 -13  -1  -1   75.59   11.00
 -13  -1  -1  114.29   22.30
  13  -1   1   92.29   11.50
  13  -1   1   66.09   14.90
  13   1   1   93.79   11.30
  13   1   1   86.59   14.60
 -13   1  -1   60.89   20.70
  13   1   1  101.59   19.20
 -13   1  -1   88.59   11.90
 -13   1  -1   79.79   11.50
 -14  -1  -1  144.99   17.50
  14  -1   1  176.38   25.00
  14  -1   1  174.78   27.30
  14  -1   1  165.38   16.90
 -14  -1  -1  113.89   24.60
 -14  -1  -1  161.78   18.90
  14   1   1  149.79   20.60
  14   1   1  173.68   17.40
  14   1   1  153.48   26.30
 -14   1  -1  119.49   25.40
 -14   1  -1  131.79   17.90
 -14   1  -1  145.69   18.40
 -15  -1  -1   18.50   20.30
  15  -1   1   30.10   20.00
  15  -1   1   23.30    8.80
 -15  -1  -1   18.30   10.50
  15   1   1   16.70   19.40
  15   1   1    6.60    8.10
 -15   1  -1   -0.40   20.50
  16  -1   1  155.88   19.20
  16  -1   1  244.18   39.00
 -16  -1  -1  157.68   30.30
  16   1   1  167.68   19.40
 -16   1  -1  124.89   29.60
 -17  -1  -1    6.50   23.00
  17  -1   1    3.30    9.90
  17   1   1    1.40    9.50
 -17   1  -1   39.30   28.10
 -17  -2   1   32.30   22.30
  17  -2  -1   -9.30    9.60
 -17   2   1   39.50   27.50
  17   2  -1   19.60   10.90
  16  -2  -1   35.90   11.00
 -16  -2   1   67.39   22.60
  16   2  -1   38.00   10.40
 -16   2   1   11.60   24.20
 -15  -2   1   17.60   17.10
 -15  -2   1    5.80   10.40
  15  -2  -1   -1.00    8.60
  15  -2  -1   -1.50   22.40
 -15   2   1   26.80   21.60
  15   2  -1    2.00    8.30
  14  -2  -1  320.07   34.80
 -14  -2   1  352.86   37.70
  14  -2  -1  323.67   40.90
 -14  -2   1  308.57   27.30
 -14  -2   1  313.17   27.80
  14  -2  -1  391.26   28.30
 -14   2   1  305.87   28.10
 -14   2   1  298.67   28.00
  14   2  -1  389.66   42.70
  14   2  -1  323.37   27.60
 -14   2   1  397.86   42.50
 -13  -2   1   21.20   13.80
  13  -2  -1   23.30   12.50
  13  -2  -1   -8.40   16.10
  13  -2  -1    2.20    7.20
 -13  -2   1   13.80    7.30
 -13  -2   1   17.40    7.90
 -13   2   1    2.10    7.80
  13   2  -1   19.50    7.80
 -13   2   1   51.09   19.40
 -13   2   1   -3.90    7.10
  13   2  -1   -5.10   17.20
  13   2  -1    5.70    6.70
  12  -2  -1 1622.04  105.49
  12  -2  -1 1590.04  109.29
  12  -2  -1 1512.15  113.59
 -12  -2   1 1490.15  109.19
 -12  -2   1 1500.25  105.09
 -12  -2   1 1524.05  104.79
  12   2  -1 1632.64  104.99
 -12   2   1 1518.95  105.09
  12   2  -1 1624.84  105.29
  12   2  -1 1676.03  114.29
 -12   2   1 1449.15  111.19
 -12   2   1 1522.25  105.49
  11  -2  -1  134.79   24.60
 -11  -2   1  147.19   14.80
 -11  -2   1  136.19   13.90
 -11  -2   1  160.78   21.30
  11  -2  -1  180.78   21.10
  11  -2  -1  136.59   15.10
 -11   2   1  125.29   14.60
  11   2  -1  180.38   15.40
  11   2  -1  131.99   14.10
  11   2  -1  135.89   22.70
 -11   2   1  116.89   14.30
 -11   2   1  183.58   25.90
  10  -2  -1 3349.86  207.98
 -10  -2   1 3167.98  204.18
  10  -2  -1 3160.28  204.68
 -10  -2   1 3037.10  207.28
  10  -2  -1 2841.52  210.88
 -10  -2   1 2786.92  213.28
 -10  -2   1 3051.79  204.38
  10   2  -1 3158.58  204.48
 -10   2   1 3069.99  204.38
 -10   2   1 3212.38  204.78
 -10   2   1 3033.90  208.88
  10   2  -1 3101.39  204.18
  10   2  -1 3113.19  211.18
  -9  -2   1   38.20    9.50
  -9  -2   1   32.30    6.20
  -9  -2   1   43.60    6.30
  -9  -2   1   21.60   13.70
   9  -2  -1   33.40    6.70
   9  -2  -1   23.60    8.80
  -9   2   1   45.60   13.80
   9   2  -1   44.10    6.60
   9   2  -1   41.00    6.80
  -9   2   1   40.40    6.50
  -9   2   1   29.50    6.50
   9   2  -1   40.50   13.20
  -8  -2   1 1055.99   85.09
   8  -2  -1 1121.49   77.79
  -8  -2   1 1144.29   77.69
  -8  -2   1 1155.08   79.89
  -8  -2   1 1155.38   77.39
   8  -2  -1 1268.67   81.09
   8   2  -1 1131.39   77.39
  -8   2   1 1147.19   81.59
  -8   2   1 1176.58   77.69
   8   2  -1 1210.78   83.59
  -8   2   1 1149.39   77.79
   8   2  -1 1130.99   77.49
  -7  -2   1  541.05   46.00
  -7  -2   1  601.04   39.00
  -7  -2   1  571.64   39.20
   7  -2  -1  629.54   42.80
   7  -2  -1  548.35   39.40
  -7  -2   1  526.45   40.90
  -7   2   1  591.44   39.50
   7   2  -1  562.34   39.20
   7   2  -1  532.75   38.90
  -7   2   1  618.64   43.70
  -7   2   1  559.14   39.20
   7   2  -1  538.15   44.30
  -6  -2   1 1134.99   75.39
  -6  -2   1 1048.70   81.09
  -6  -2   1 1104.49   76.79
   6  -2  -1 1087.89   75.69
   6  -2  -1 1248.68   78.49
  -6  -2   1 1110.69   75.59
  -6   2   1 1179.48   75.69
   6   2  -1 1164.58   80.29
  -6   2   1 1106.49   75.69
   6   2  -1 1128.59   75.59
   6   2  -1 1105.49   75.39
  -6   2   1 1153.18   78.79
   5  -2  -1  425.16   29.00
  -5  -2   1  368.06   25.40
  -5  -2   1  360.16   25.70
  -5  -2   1  353.56   30.80
  -5  -2   1  378.46   26.90
   5  -2  -1  337.17   25.70
  -5   2   1  374.86   25.70
   5   2  -1  357.26   25.40
  -5   2   1  369.06   25.80
   5   2  -1  341.97   29.40
   5   2  -1  372.76   25.80
  -5   2   1  390.56   29.20
   4  -2  -1    6.80    2.80
  -4  -2   1    6.60    2.20
   4  -2  -1   10.30    5.80
  -4  -2   1    3.10    2.80
  -4  -2   1    8.50    6.80
   4   2  -1    3.20    4.70
  -4   2   1    7.70    2.90
   4   2  -1    4.00    2.20
  -4   2   1    3.40    6.30
  -4   2   1    4.30    2.30
   4   2  -1    1.40    2.70
  -3  -2   1  182.98   17.10
   3  -2  -1  183.08   13.60
  -3  -2   1  178.48   13.10
  -3  -2   1  187.08   13.70
  -3   2   1  192.58   13.40
  -3   2   1  218.48   14.20
  -3   2   1  191.68   13.60
   3   2  -1  183.58   13.20
   3   2  -1  177.88   16.20
   3   2  -1  169.18   13.50
  -2  -2   1 1570.84  101.99
  -2  -2   1 1399.56  104.19
  -2  -2   1 1568.54  102.29
   2  -2  -1 1470.85  102.19
   2  -2  -1 1773.52  102.49
   2   2  -1 1561.34  102.29
  -2   2   1 1542.65  101.99
   2   2  -1 1401.86  103.89
  -2   2   1 1691.83  102.39
   2   2  -1 1493.85  101.89
  -2   2   1 1548.84  102.19
   1  -2  -1   39.50    4.30
  -1  -2   1   32.10    4.10
   1  -2  -1   30.70    3.80
  -1  -2   1   25.60    5.10
   1   2  -1   30.60    4.10
   1   2  -1   33.00    5.70
  -1   2   1   36.30    4.10
  -1   2   1   33.60    3.80
   1   2  -1   33.60    3.50
   1   2  -1   30.20    3.80
   0  -2   1  788.72   57.99
   0  -2   1  887.31   57.09
   0  -2  -1  917.51   57.09
   0  -2   1  809.92   57.09
   0  -2  -1  854.71   58.39
   0  -2  -1  821.02   56.99
   0   2  -1  901.71   57.99
   0   2   1  823.82   56.89
   0   2   1  917.41   58.39
   0   2  -1  846.52   57.09
   0   2   1  873.71   56.89
  -1  -2  -1  278.07   18.00
   1  -2   1  217.28   18.60
  -1  -2  -1  255.87   19.90
   1  -2   1  245.28   18.10
   1  -2   1  272.07   19.70
   1  -2   1  271.57   18.30
  -1  -2  -1  267.97   18.00
   1   2   1  263.17   19.70
   1   2   1  258.97   17.90
   1   2   1  283.77   18.00
  -1   2  -1  255.27   18.10
   1   2   1  259.87   17.30
  -1   2  -1  259.67   18.30
  -2  -2  -1  506.85   33.10
  -2  -2  -1  477.55   35.40
   2  -2   1  570.04   35.20
  -2  -2  -1  492.05   32.50
   2   2   1  468.75   32.50
  -2   2  -1  470.35   33.30
  -2   2  -1  495.65   33.50
   2   2   1  494.15   33.00
   2   2   1  470.95   33.00
  -2   2  -1  524.95   35.20
   2   2   1  450.05   34.90
   3  -2   1   19.70    3.20
  -3  -2  -1   21.90    3.20
  -3  -2  -1   21.20    2.70
  -3  -2  -1   20.00    6.20
   3  -2   1   22.70    5.60
  -3   2  -1   23.30    6.40
  -3   2  -1   18.70    3.10
   3   2   1   20.80    2.80
   3   2   1   24.20    6.30
   3   2   1   23.10    3.10
  -4  -2  -1   33.90    8.90
   4  -2   1   23.80    3.90
  -4  -2  -1   29.30    3.90
   4  -2   1   49.80    7.60
  -4  -2  -1   25.40    3.50
   4   2   1   30.20    3.60
   4   2   1   27.90    6.40
  -4   2  -1   26.00    7.20
  -4   2  -1   32.70    4.30
   4   2   1   28.30    3.80
  -5  -2  -1   31.00    6.20
  -5  -2  -1   28.30    4.10
  -5  -2  -1   35.80    9.40
   5  -2   1   34.90    8.20
  -5  -2  -1   25.50    3.50
   5  -2   1   24.40    4.20
  -5   2  -1   31.60    4.50
   5   2   1   27.80    3.60
   5   2   1   30.10    4.20
  -5   2  -1   31.20    8.60
   5   2   1   30.90    7.50
  -6  -2  -1  141.39   14.70
   6  -2   1  171.38   16.40
  -6  -2  -1  146.49   12.30
  -6  -2  -1  154.28   11.80
   6  -2   1  149.79   12.50
  -6  -2  -1  175.88   19.30
   6   2   1  166.98   17.20
  -6   2  -1  156.78   12.80
  -6   2  -1  151.78   12.60
   6   2   1  151.08   11.80
  -6   2  -1  146.89   17.50
   6   2   1  145.79   12.00
  -7  -2  -1  166.28   20.70
   7  -2   1  158.28   13.40
  -7  -2  -1  153.58   13.20
  -7  -2  -1  139.79   16.50
   7  -2   1  180.48   17.50
  -7  -2  -1  167.98   12.60
  -7   2  -1  153.88   13.40
  -7   2  -1  153.38   19.60
   7   2   1  168.38   13.00
  -7   2  -1  162.78   13.90
   7   2   1  165.28   12.80
   7   2   1  137.19   17.70
   8  -2   1  170.28   13.80
  -8  -2  -1  155.38   17.70
   8  -2   1  145.39   18.60
  -8  -2  -1  183.78   23.00
  -8  -2  -1  169.28   13.00
  -8  -2  -1  156.98   13.30
   8  -2   1  110.89   16.50
   8   2   1  180.88   13.40
  -8   2  -1  125.49   13.50
  -8   2  -1  131.29   13.30
  -8   2  -1  157.88   21.00
   8   2   1  166.58   19.00
   8   2   1  168.88   13.20
  -9  -2  -1  429.16   39.60
  -9  -2  -1  389.56   29.80
   9  -2   1  425.26   34.20
   9  -2   1  405.56   35.60
   9  -2   1  420.56   30.20
  -9  -2  -1  387.76   29.50
  -9  -2  -1  410.86   34.10
   9   2   1  427.86   36.00
  -9   2  -1  406.76   30.30
   9   2   1  439.96   29.80
   9   2   1  421.36   29.80
  -9   2  -1  429.36   37.00
  -9   2  -1  410.76   30.60
 -10  -2  -1   -2.20    4.60
  10  -2   1    3.90    7.90
 -10  -2  -1  -15.30   11.40
 -10  -2  -1   -2.70    8.50
  10  -2   1    2.20    5.10
  10  -2   1    6.60   10.70
 -10  -2  -1    1.40    5.00
 -10   2  -1    4.30    5.50
  10   2   1    4.00    5.00
 -10   2  -1    9.10   12.30
 -10   2  -1    0.00    4.90
  10   2   1   -0.40    9.30
  11  -2   1  275.47   22.30
 -11  -2  -1  239.88   21.80
 -11  -2  -1  295.77   29.40
 -11  -2  -1  261.77   21.40
  11  -2   1  263.87   29.30
  11  -2   1  301.77   28.10
 -11  -2  -1  238.28   34.40
  11   2   1  287.47   21.80
 -11   2  -1  266.87   31.90
 -11   2  -1  285.37   22.80
  11   2   1  277.77   30.10
 -11   2  -1  263.57   22.40
  12  -2   1   57.19    9.60
 -12  -2  -1   65.99    9.30
  12  -2   1   84.49   17.90
 -12  -2  -1   39.40   19.30
  12  -2   1   43.40   13.90
 -12  -2  -1   51.19    9.00
 -12  -2  -1   41.90   13.90
  12   2   1   65.29    8.90
 -12   2  -1   48.50    9.10
 -12   2  -1   49.70   18.70
 -12   2  -1   60.89    9.60
  12   2   1   70.49   18.40
  13  -2   1  117.29   15.10
  13  -2   1  145.79   24.10
  13  -2   1  108.79   18.30
 -13  -2  -1  141.49   22.50
 -13  -2  -1  114.09   15.90
 -13  -2  -1   97.99   12.40
  13   2   1  108.79   14.30
 -13   2  -1   87.69   23.70
 -13   2  -1  111.59   14.00
  13   2   1  178.58   27.00
 -13   2  -1  113.69   14.20
 -14  -2  -1  129.79   23.40
  14  -2   1  114.59   20.50
  14  -2   1  184.08   28.30
 -14  -2  -1   90.19   14.40
 -14  -2  -1  137.49   16.60
  14  -2   1   87.99   12.90
  14   2   1  150.98   15.50
 -14   2  -1   58.09   13.70
  14   2   1  175.18   28.00
 -14   2  -1  160.38   29.30
  15  -2   1   68.89   11.80
 -15  -2  -1   61.99   20.20
  15  -2   1   74.39   23.60
 -15  -2  -1   57.79   12.20
  15   2   1   70.99   11.40
 -15   2  -1   46.00   23.70
 -16  -2  -1  307.97   43.40
  16  -2   1  273.07   26.60
  16  -2   1  307.07   45.20
 -16   2  -1  287.27   46.10
  16   2   1  314.37   26.60
 -17  -2  -1   24.60   24.30
  17  -2   1    7.90    9.60
 -17   2  -1   39.50   28.80
  17   2   1    3.30    9.40
  17  -3  -1   -1.30   10.20
 -17  -3   1   19.70   22.00
 -17   3   1   42.90   28.40
  17   3  -1   -3.10    9.90
 -16  -3   1    0.30   19.50
  16  -3  -1   21.10   10.80
 -16   3   1  -19.90   24.60
  16   3  -1    4.40    9.20
  15  -3  -1   31.40   10.00
  15  -3  -1   35.00   26.10
 -15  -3   1    5.10   10.20
 -15  -3   1   40.90   18.80
 -15   3   1   49.40   23.70
  15   3  -1   41.80   10.50
  14  -3  -1    6.50    9.10
 -14  -3   1  -16.00    7.90
 -14  -3   1   15.60   14.90
  14  -3  -1   26.20   21.30
 -14   3   1    9.80   21.30
  14   3  -1   21.40    8.80
  14   3  -1    0.70    7.20
  13  -3  -1   18.70   14.30
 -13  -3   1   25.00   14.50
 -13  -3   1   24.60    8.50
  13  -3  -1   25.10    8.80
  13  -3  -1   16.50   18.10
 -13  -3   1   23.00    9.60
  13   3  -1   32.40    8.70
  13   3  -1   15.50    7.40
 -13   3   1   16.10    8.60
 -13   3   1   24.90    8.90
 -13   3   1   21.90   21.40
  13   3  -1   31.70   17.90
  12  -3  -1   66.49   10.70
  12  -3  -1   56.99   15.30
 -12  -3   1   50.39    8.70
 -12  -3   1   95.19   27.30
 -12  -3   1   55.69   14.50
 -12  -3   1   53.49    9.90
  12  -3  -1   37.30   17.50
 -12   3   1   51.49   10.00
 -12   3   1   46.00    9.40
  12   3  -1   51.59    9.80
 -12   3   1   77.19   21.40
  12   3  -1   83.09   20.30
  12   3  -1   44.70    8.30
  11  -3  -1   27.00    7.40
 -11  -3   1   20.80    6.10
 -11  -3   1   30.60   12.20
  11  -3  -1   18.80   11.80
 -11  -3   1   20.30   16.00
 -11  -3   1   30.00    7.90
 -11   3   1   18.70    7.20
  11   3  -1   23.30    7.60
 -11   3   1   33.50    7.50
 -11   3   1   24.60   16.70
  11   3  -1   15.40    6.30
  11   3  -1    6.00   12.70
  10  -3  -1  166.48   16.60
  10  -3  -1  193.68   22.80
 -10  -3   1  161.18   20.60
 -10  -3   1  205.38   32.40
 -10  -3   1  184.68   15.20
 -10  -3   1  167.98   16.40
  10   3  -1  146.29   24.40
  10   3  -1  165.18   15.80
 -10   3   1  191.38   16.80
 -10   3   1  184.08   27.40
  10   3  -1  177.18   15.60
 -10   3   1  173.48   16.50
   9  -3  -1   85.39   10.90
  -9  -3   1   94.19   21.50
  -9  -3   1   74.59    9.80
  -9  -3   1   72.29   12.40
  -9  -3   1   82.49    9.20
   9  -3  -1   85.09   14.00
  -9   3   1   77.79   16.80
   9   3  -1   79.19   16.90
   9   3  -1   88.19   11.00
  -9   3   1   63.99    9.10
   9   3  -1   62.69    8.20
  -9   3   1   72.99    9.30
  -8  -3   1  148.59   24.40
  -8  -3   1  173.18   17.90
   8  -3  -1  201.78   21.40
   8  -3  -1  177.18   15.50
  -8  -3   1  158.28   13.80
  -8  -3   1  171.08   15.30
  -8   3   1  154.48   23.00
  -8   3   1  176.08   15.30
   8   3  -1  190.98   15.20
   8   3  -1  169.28   21.70
  -8   3   1  171.68   15.00
   8   3  -1  174.68   14.30
  -7  -3   1  513.95   34.50
  -7  -3   1  446.86   41.80
  -7  -3   1  491.15   33.60
   7  -3  -1  470.45   34.40
   7  -3  -1  548.85   38.90
  -7  -3   1  475.85   36.00
   7   3  -1  493.85   34.30
   7   3  -1  410.36   38.90
   7   3  -1  507.75   33.80
  -7   3   1  490.85   34.30
  -7   3   1  491.25   39.70
  -7   3   1  482.85   34.30
  -6  -3   1   83.79   16.90
  -6  -3   1   92.39    8.50
  -6  -3   1  100.29   11.60
  -6  -3   1   96.39    9.90
   6  -3  -1   84.09    9.70
   6  -3  -1  100.89   15.50
  -6   3   1   96.59    9.30
   6   3  -1   82.19    8.40
  -6   3   1  101.59   16.40
   6   3  -1   80.59    9.60
   6   3  -1  111.49   16.70
  -6   3   1   97.19    9.50
  -5  -3   1  493.15   33.50
   5  -3  -1  561.34   37.80
   5  -3  -1  444.16   34.10
  -5  -3   1  503.65   34.20
  -5  -3   1  437.76   39.40
  -5   3   1  497.75   34.10
   5   3  -1  485.55   33.50
   5   3  -1  426.26   37.70
   5   3  -1  506.65   34.10
  -5   3   1  517.05   34.10
  -5   3   1  522.15   34.80
  -4  -3   1   -1.40    3.20
   4  -3  -1    4.20    6.50
   4  -3  -1   -1.40    3.00
  -4  -3   1    2.80    6.40
  -4  -3   1    0.90    2.30
   4   3  -1    4.10    2.30
  -4   3   1   -2.80    3.70
   4   3  -1    0.00    3.20
  -4   3   1    1.80    2.90
  -4   3   1   -0.80    2.50
   4   3  -1    0.60    5.50
  -3  -3   1  521.25   35.10
  -3  -3   1  524.35   35.80
   3  -3  -1  602.74   38.90
   3  -3  -1  465.75   35.60
  -3  -3   1  468.05   39.10
  -3   3   1  536.25   35.70
   3   3  -1  492.85   38.40
  -3   3   1  570.74   36.10
   3   3  -1  510.95   35.10
   3   3  -1  523.15   35.70
   2  -3  -1  504.55   35.30
   2  -3  -1  587.74   35.70
  -2  -3   1  451.65   37.90
  -2  -3   1  522.45   35.40
   2   3  -1  494.35   37.60
  -2   3   1  512.85   35.30
   2   3  -1  509.15   34.70
   2   3  -1  509.45   35.40
   2   3  -1  523.55   35.40
  -2   3   1  547.85   35.50
   1  -3  -1   -0.60    2.40
   1  -3  -1   -2.10    2.70
   1  -3  -1    0.70    4.00
  -1  -3   1    1.20    2.70
  -1  -3   1   -0.10    4.00
  -1   3   1   -5.40    2.70
   1   3  -1   -0.30    1.80
   1   3  -1    0.80    2.20
   1   3  -1   -0.70    2.50
   1   3  -1   -1.80    3.90
  -1   3   1   -1.50    2.30
   0  -3  -1 2368.66  157.78
   0  -3   1 2252.87  155.88
   0  -3   1 2386.76  155.88
   0  -3  -1 2531.95  155.88
   0  -3   1 2251.57  157.38
   0  -3  -1 2249.57  155.78
   0   3  -1 2451.65  157.18
   0   3  -1 2370.06  155.88
   0   3   1 2451.15  155.68
   0   3   1 2439.46  157.58
   0   3   1 2327.47  155.68
   0   3  -1 2261.67  155.88
  -1  -3  -1  859.71   54.39
  -1  -3  -1  767.02   54.29
   1  -3   1  785.22   55.69
  -1  -3  -1  774.22   56.69
   1  -3   1  870.71   54.69
  -1   3  -1  857.61   54.59
   1   3   1  803.22   53.39
   1   3   1  749.42   54.09
   1   3   1  793.82   56.29
   1   3   1  843.12   54.29
  -1   3  -1  804.52   54.49
  -2  -3  -1 5135.29  322.27
   2  -3   1 5059.19  322.47
   2  -3   1 4532.85  323.07
  -2  -3  -1 4623.64  324.87
   2  -3   1 5624.44  324.57
  -2   3  -1 4843.02  322.37
   2   3   1 5016.70  322.07
   2   3   1 4798.92  321.37
   2   3   1 4574.24  322.07
  -2   3  -1 5123.69  322.57
   2   3   1 4643.54  324.27
  -3  -3  -1  306.87   27.10
  -3  -3  -1  347.67   23.60
   3  -3   1  290.17   23.50
  -3  -3  -1  338.57   22.50
   3  -3   1  379.86   26.90
  -3   3  -1  350.56   23.80
   3   3   1  321.47   26.50
   3   3   1  340.17   23.30
  -3   3  -1  342.37   24.10
   3   3   1  325.07   23.30
  -4  -3  -1 4255.27  270.27
  -4  -3  -1 4131.99  274.47
  -4  -3  -1 4041.80  269.47
   4  -3   1 4700.03  273.17
   4  -3   1 3734.33  270.27
   4   3   1 4126.49  269.97
  -4   3  -1 4182.58  270.67
  -4   3  -1 4113.39  270.47
   4   3   1 4039.50  269.47
   4   3   1 3930.31  273.07
   4   3   1 3708.23  270.07
  -4   3  -1 4354.76  273.17
  -5  -3  -1  223.18   16.80
   5  -3   1  235.28   21.30
  -5  -3  -1  214.18   22.50
  -5  -3  -1  218.98   15.50
   5   3   1  210.68   20.50
  -5   3  -1  196.18   17.40
  -5   3  -1  224.78   22.20
   5   3   1  214.08   15.60
  -5   3  -1  224.98   17.00
   5   3   1  231.58   16.40
  -6  -3  -1 3039.00  202.98
  -6  -3  -1 3073.69  208.88
   6  -3   1 3418.26  206.38
   6  -3   1 2879.41  203.08
  -6  -3  -1 3288.07  204.78
  -6  -3  -1 2960.40  202.28
   6   3   1 3027.10  202.58
  -6   3  -1 3114.49  203.18
   6   3   1 3019.40  202.28
   6   3   1 2950.50  206.78
  -6   3  -1 3065.39  206.58
   7  -3   1    0.50    7.90
  -7  -3  -1   -1.90    6.70
   7  -3   1    1.80    4.30
  -7  -3  -1    6.20    3.30
  -7  -3  -1   10.00   11.50
  -7  -3  -1   13.10    4.60
  -7   3  -1   10.10    4.80
   7   3   1    1.30    3.20
   7   3   1   17.80    4.60
  -7   3  -1    0.90    4.40
  -7   3  -1    8.40   10.90
   7   3   1   -0.70    8.30
  -8  -3  -1  883.31   61.29
  -8  -3  -1  862.71   67.09
  -8  -3  -1  872.81   57.89
   8  -3   1  869.31   62.49
   8  -3   1  811.42   58.59
  -8  -3  -1  844.12   58.49
  -8   3  -1  866.51   58.99
   8   3   1  840.42   63.79
   8   3   1  833.12   57.89
  -8   3  -1  859.31   64.19
  -8   3  -1  895.91   58.89
   8   3   1  840.92   57.99
  -9  -3  -1  103.39   15.40
   9  -3   1  106.79   12.20
  -9  -3  -1  102.99   11.70
  -9  -3  -1   89.79   10.30
   9  -3   1  113.99   18.00
  -9  -3  -1  119.29   23.40
   9   3   1   99.29   18.60
   9   3   1   99.49   10.70
  -9   3  -1   90.79   11.80
  -9   3  -1  107.49   12.00
   9   3   1  127.99   11.70
  -9   3  -1   94.89   18.20
  10  -3   1    0.00   10.30
 -10  -3  -1    1.00    9.50
 -10  -3  -1    3.00   13.40
  10  -3   1    5.50    5.90
 -10  -3  -1    3.90    5.80
  10  -3   1    1.20    8.50
 -10  -3  -1    3.90    4.50
  10   3   1    0.20    5.40
 -10   3  -1    7.70   14.50
  10   3   1   -1.60   11.50
 -10   3  -1    6.10    6.10
 -10   3  -1   -6.90    5.70
  10   3   1   -3.60    4.60
 -11  -3  -1   10.00    5.60
 -11  -3  -1    9.80    6.60
  11  -3   1    3.00   11.00
  11  -3   1   12.80    7.00
  11  -3   1    7.50   12.70
 -11  -3  -1   15.70   11.80
 -11  -3  -1   -1.60   15.20
 -11   3  -1   10.10    6.60
  11   3   1    8.20    5.90
  11   3   1    9.20   13.00
 -11   3  -1    0.10   16.30
 -11   3  -1   14.70    7.00
 -12  -3  -1   92.19   12.30
 -12  -3  -1   65.39   24.10
 -12  -3  -1   83.69   10.60
  12  -3   1  109.29   14.20
 -12  -3  -1   95.99   18.00
  12  -3   1  100.29   18.50
  12  -3   1   91.19   19.90
  12   3   1  101.39   13.20
 -12   3  -1   82.79   11.80
 -12   3  -1   93.09   12.60
  12   3   1   75.09   19.30
 -12   3  -1  113.49   23.20
 -13  -3  -1  140.29   17.00
  13  -3   1  182.48   28.00
  13  -3   1  153.78   25.60
 -13  -3  -1  186.48   34.60
 -13  -3  -1  199.68   27.70
  13  -3   1  187.38   18.00
 -13  -3  -1  148.19   18.10
 -13   3  -1  173.78   30.70
 -13   3  -1  117.19   16.10
  13   3   1  160.88   16.80
  13   3   1  197.78   30.20
 -13   3  -1  126.89   16.50
 -14  -3  -1  265.67   45.90
  14  -3   1  328.67   25.90
 -14  -3  -1  260.57   25.90
 -14  -3  -1  322.07   36.70
  14  -3   1  285.07   38.30
  14   3   1  285.07   24.60
 -14   3  -1  259.57   37.60
  15  -3   1   69.49   11.60
 -15  -3  -1   27.90   12.20
  15  -3   1   65.89   24.20
 -15  -3  -1   29.00   18.30
 -15   3  -1   39.10   25.00
  15   3   1   37.70    9.90
  16  -3   1  276.27   26.50
  16  -3   1  286.87   40.50
 -16  -3  -1  277.97   41.50
 -16   3  -1  325.07   49.60
  16   3   1  272.57   25.60
  16  -4  -1   17.10   11.30
 -16  -4   1   56.59   21.70
 -16   4   1   50.79   29.40
  16   4  -1   20.60   10.80
 -15  -4   1   20.40   18.60
  15  -4  -1   34.30   30.00
 -15  -4   1    6.00   12.00
  15  -4  -1   -6.20    9.50
 -15   4   1   29.50   26.70
  15   4  -1   -2.10    9.30
  14  -4  -1  202.68   33.20
  14  -4  -1  157.48   19.70
 -14  -4   1  174.08   28.50
 -14  -4   1  141.39   33.90
 -14  -4   1  145.09   16.70
 -14   4   1  156.78   32.30
  14   4  -1  154.48   19.00
  14   4  -1  150.08   17.70
 -13  -4   1   21.40   13.50
  13  -4  -1    8.40   20.20
  13  -4  -1   20.70    9.30
 -13  -4   1   22.20    8.70
 -13  -4   1  -14.00   22.70
 -13   4   1   -1.90   14.00
  13   4  -1   18.70    8.00
  13   4  -1   14.90    8.80
 -13   4   1   11.70   22.00
 -13   4   1    8.30   11.20
 -12  -4   1  901.61   64.19
  12  -4  -1  902.11   66.09
 -12  -4   1  874.21   58.19
 -12  -4   1  764.72   74.19
 -12  -4   1  804.02   59.39
  12  -4  -1  751.12   58.99
  12   4  -1  760.72   68.19
 -12   4   1  836.32   59.49
  12   4  -1  887.31   58.79
 -12   4   1  720.43   67.89
 -12   4   1  855.71   59.49
  12   4  -1  903.21   58.39
 -11  -4   1  136.49   14.50
 -11  -4   1  148.19   22.70
  11  -4  -1  124.19   20.50
 -11  -4   1  151.48   17.40
 -11  -4   1  151.18   31.90
  11  -4  -1  137.39   16.60
  11   4  -1  160.48   16.10
 -11   4   1  141.89   16.20
 -11   4   1  147.29   16.90
  11   4  -1  167.78   28.10
 -11   4   1  148.89   26.60
  11   4  -1  156.28   14.70
  10  -4  -1  339.37   34.70
 -10  -4   1  377.86   26.60
 -10  -4   1  343.77   31.40
 -10  -4   1  338.87   28.10
  10  -4  -1  355.16   28.20
 -10  -4   1  318.67   40.70
  10   4  -1  330.07   36.40
 -10   4   1  371.16   28.30
  10   4  -1  372.16   27.60
 -10   4   1  371.96   28.00
  10   4  -1  368.46   26.60
 -10   4   1  321.87   38.20
  -9  -4   1    3.20    6.60
  -9  -4   1   -3.70    8.00
  -9  -4   1    7.60    4.80
   9  -4  -1    5.40   10.90
  -9  -4   1  -10.20   12.30
   9  -4  -1    7.90    6.10
   9   4  -1    7.50    4.60
   9   4  -1   10.40   11.30
   9   4  -1    5.30    6.10
  -9   4   1   -2.40    5.70
  -9   4   1   24.10   15.30
  -9   4   1    1.10    5.50
  -9   4   1   -3.50    7.20
   8  -4  -1  331.47   27.00
  -8  -4   1  362.66   27.40
  -8  -4   1  404.26   29.90
  -8  -4   1  341.47   25.80
  -8  -4   1  357.06   37.40
   8  -4  -1  386.66   33.60
  -8   4   1  342.37   28.40
  -8   4   1  341.57   26.90
   8   4  -1  371.36   27.10
   8   4  -1  342.47   33.50
   8   4  -1  361.66   26.00
  -8   4   1  360.46   27.00
   7  -4  -1  204.18   23.60
  -7  -4   1  202.68   16.00
   7  -4  -1  186.58   17.20
  -7  -4   1  201.88   26.70
  -7  -4   1  207.28   17.60
  -7  -4   1  226.58   19.60
  -7   4   1  225.78   17.30
  -7   4   1  200.98   18.50
  -7   4   1  213.18   17.40
   7   4  -1  202.38   15.90
   7   4  -1  185.18   23.30
   7   4  -1  207.38   17.20
  -6  -4   1  468.35   42.40
  -6  -4   1  483.75   34.10
   6  -4  -1  472.55   35.30
   6  -4  -1  547.75   40.20
  -6  -4   1  528.05   35.50
   6   4  -1  482.15   34.10
  -6   4   1  522.15   36.10
   6   4  -1  522.05   35.20
  -6   4   1  435.16   34.90
  -6   4   1  534.05   35.20
   6   4  -1  468.65   39.90
  -5  -4   1  515.85   35.90
   5  -4  -1  563.54   40.40
   5  -4  -1  472.05   35.70
  -5  -4   1  529.65   34.80
  -5  -4   1  469.25   41.90
   5   4  -1  512.95   35.60
  -5   4   1  506.05   35.70
   5   4  -1  491.75   35.80
  -5   4   1  537.55   36.40
   5   4  -1  495.75   34.70
  -5   4   1  528.25   35.50
   5   4  -1  467.75   39.90
  -4  -4   1  302.47   22.10
   4  -4  -1  345.07   27.20
  -4  -4   1  291.87   27.80
   4  -4  -1  272.57   22.00
  -4   4   1  313.57   22.70
   4   4  -1  302.77   22.10
   4   4  -1  276.27   25.80
  -4   4   1  290.17   21.90
  -4   4   1  291.57   21.50
   4   4  -1  292.97   20.80
  -3  -4   1 1077.49   72.19
   3  -4  -1 1179.28   72.49
   3  -4  -1 1041.90   74.09
   3  -4  -1 1231.88   75.89
  -3  -4   1  996.30   76.19
   3   4  -1 1009.20   72.09
   3   4  -1 1049.49   71.99
   3   4  -1 1002.30   74.99
   3   4  -1 1049.09   71.19
  -3   4   1 1057.19   71.99
  -3   4   1 1105.29   72.39
   2  -4  -1   69.09    8.30
  -2  -4   1   64.79   12.20
   2  -4  -1   61.99   10.60
  -2  -4   1   66.09    8.20
   2  -4  -1   53.89    7.50
  -2   4   1   67.29    7.60
   2   4  -1   65.79    7.60
   2   4  -1   60.99   11.20
  -2   4   1   59.79    8.40
   2   4  -1   60.39    6.20
   2   4  -1   57.69    7.20
   1  -4  -1 1996.30  138.29
  -1  -4   1 2204.98  136.19
  -1  -4   1 1767.02  138.29
   1  -4  -1 1975.40  135.99
  -1   4   1 2179.48  135.99
  -1   4   1 2060.39  135.89
   1   4  -1 2079.49  136.09
   1   4  -1 2087.09  135.29
   1   4  -1 2089.59  138.29
   1   4  -1 2066.79  136.09
   0  -4  -1    7.60    4.10
   0  -4   1   -3.30    5.40
   0  -4  -1    3.50    6.60
   0  -4   1    0.50    3.30
   0  -4   1    4.10    4.00
   0  -4  -1    4.10    3.60
   0   4   1    6.20    3.30
   0   4  -1    5.10    3.40
   0   4  -1    7.10    5.20
   0   4  -1    1.40    4.10
   0   4   1    4.30    3.50
  -1  -4  -1  477.45   31.00
   1  -4   1  474.15   31.20
   1  -4   1  395.26   30.70
  -1  -4  -1  394.16   34.00
   1  -4   1  407.16   32.80
  -1   4  -1  439.56   30.90
   1   4   1  437.36   30.50
   1   4   1  447.96   29.40
  -1   4  -1  442.76   31.10
   1   4   1  447.26   33.50
   1   4   1  453.15   30.70
   2  -4   1   20.60    8.40
   2  -4   1   17.50    4.50
   2  -4   1   21.10    6.50
  -2  -4  -1   18.60    4.60
  -2  -4  -1   13.70    7.20
   2  -4   1   13.10    4.70
  -2   4  -1   30.00    5.10
   2   4   1   20.00    2.60
   2   4   1   12.70    3.50
   2   4   1   21.00    4.50
  -2   4  -1   17.40    4.90
   2   4   1   21.40    7.80
   3  -4   1  127.99   15.70
  -3  -4  -1  104.69   10.30
   3  -4   1  104.19   10.40
   3  -4   1   92.69   11.90
  -3  -4  -1  112.09   15.70
  -3   4  -1  126.09   10.80
  -3   4  -1   97.59   11.20
   3   4   1   99.59    9.70
   3   4   1   94.29   13.80
   3   4   1  103.59   10.00
   3   4   1  115.09    8.10
  -4  -4  -1  283.57   20.60
   4  -4   1  290.07   25.50
   4  -4   1  256.87   20.50
   4  -4   1  265.97   22.00
  -4  -4  -1  240.68   25.80
  -4   4  -1  295.97   21.50
   4   4   1  258.47   24.60
   4   4   1  278.57   18.80
   4   4   1  271.97   20.20
  -4   4  -1  280.97   20.80
   4   4   1  269.37   20.10
   5  -4   1   72.99   12.70
   5  -4   1   51.29    6.90
  -5  -4  -1   42.40   11.90
  -5  -4  -1   58.19    7.40
  -5  -4  -1   48.00    5.50
   5   4   1   55.09    6.60
   5   4   1   42.30   10.80
   5   4   1   45.20    6.20
   5   4   1   50.69    5.50
  -5   4  -1   59.69    8.50
  -5   4  -1   58.99    7.50
  -6  -4  -1  278.77   19.80
   6  -4   1  305.07   27.30
  -6  -4  -1  288.37   21.70
  -6  -4  -1  298.57   29.70
   6  -4   1  266.17   21.50
  -6   4  -1  271.77   22.70
  -6   4  -1  296.47   21.90
   6   4   1  258.07   20.90
  -6   4  -1  300.97   28.70
   6   4   1  244.48   26.10
   6   4   1  282.37   19.90
   6   4   1  287.47   21.00
  -7  -4  -1  754.22   62.49
  -7  -4  -1  880.51   57.39
   7  -4   1  860.81   59.69
   7  -4   1  749.42   54.69
  -7  -4  -1  796.52   53.49
  -7  -4  -1  776.32   54.79
  -7   4  -1  815.42   54.99
   7   4   1  772.12   54.39
   7   4   1  789.62   54.19
  -7   4  -1  799.12   54.99
   7   4   1  796.52   53.49
  -7   4  -1  802.42   60.69
   7   4   1  737.73   59.49
  -7   4  -1  790.12   55.79
  -8  -4  -1   64.29    8.90
   8  -4   1   79.59    9.50
  -8  -4  -1   64.49    7.90
  -8  -4  -1   56.09   16.10
   8  -4   1   64.09   14.20
  -8  -4  -1   71.39   12.90
   8   4   1   58.49    7.80
  -8   4  -1   56.89    8.80
   8   4   1   73.19    9.80
  -8   4  -1   61.79   18.10
  -8   4  -1   73.29    9.60
   8   4   1   49.60   13.40
  -8   4  -1   48.70   10.10
   9  -4   1 1620.54  110.39
  -9  -4  -1 1571.64  104.49
  -9  -4  -1 1576.54  108.59
   9  -4   1 1565.04  105.79
  -9  -4  -1 1619.84  116.29
  -9  -4  -1 1513.55  105.59
  -9   4  -1 1604.64  106.09
   9   4   1 1564.44  111.79
  -9   4  -1 1463.75  111.59
   9   4   1 1624.94  104.99
   9   4   1 1533.95  104.59
  -9   4  -1 1554.24  105.79
  10  -4   1   49.60    9.20
 -10  -4  -1   53.99   18.70
  10  -4   1   45.20   13.40
 -10  -4  -1   54.99    9.40
 -10  -4  -1   62.09    8.00
 -10  -4  -1   71.49   14.70
 -10   4  -1   62.99   10.00
  10   4   1   67.69    8.30
  10   4   1   68.89   17.90
 -10   4  -1   65.49   10.40
 -10   4  -1   62.69   21.10
  10   4   1   74.19    9.30
 -11  -4  -1  648.54   48.40
 -11  -4  -1  740.33   64.69
 -11  -4  -1  711.13   55.19
 -11  -4  -1  675.63   49.99
  11  -4   1  746.93   50.29
  11  -4   1  664.33   55.29
 -11   4  -1  753.22   50.79
 -11   4  -1  671.93   50.19
  11   4   1  675.83   57.29
  11   4   1  725.53   49.20
 -11   4  -1  669.43   59.79
 -12  -4  -1  113.69   30.40
  12  -4   1  164.18   26.30
  12  -4   1  155.78   16.80
 -12  -4  -1  134.39   17.30
 -12  -4  -1  112.69   14.40
  12  -4   1  118.69   22.60
 -12  -4  -1  134.09   21.00
  12   4   1  151.18   27.50
 -12   4  -1  124.49   28.60
 -12   4  -1  113.39   15.10
 -12   4  -1  151.78   16.90
  12   4   1  137.19   15.70
  13  -4   1  368.76   40.80
 -13  -4  -1  350.86   50.19
 -13  -4  -1  409.06   39.80
  13  -4   1  373.66   30.90
 -13  -4  -1  362.16   29.80
 -13   4  -1  399.86   46.40
  13   4   1  396.76   30.20
 -14  -4  -1  159.38   19.50
 -14  -4  -1  135.49   24.00
  14  -4   1  207.98   32.10
 -14  -4  -1  203.18   41.30
  14  -4   1  179.88   20.20
  14   4   1  181.08   18.70
 -14   4  -1  166.98   34.60
  15  -4   1    3.70    9.40
 -15  -4  -1   17.10   11.70
  15  -4   1   -8.10   25.20
 -15  -4  -1  -14.80   27.20
 -15  -4  -1    7.60   17.90
 -15   4  -1   19.00   27.70
  15   4   1    4.70    8.30
  16  -4   1   89.59   33.40
  16  -4   1   44.30   12.10
 -16  -4  -1   44.10   22.40
  16   4   1   36.60   10.20
 -16   4  -1   29.10   31.50
 -15  -5   1  402.76   42.20
 -15  -5   1  333.77   58.99
  15  -5  -1  395.76   32.60
  15   5  -1  377.46   31.60
 -15   5   1  286.97   36.60
 -14  -5   1  215.18   32.40
  14  -5  -1  214.88   23.40
 -14  -5   1  232.58   43.50
 -14  -5   1  226.78   23.20
  14  -5  -1  201.68   37.20
  14   5  -1  209.18   22.10
 -14   5   1  204.98   27.90
  14   5  -1  193.58   20.70
  13  -5  -1  151.68   17.90
 -13  -5   1  165.48   27.10
 -13  -5   1  144.19   18.10
 -13  -5   1  138.39   33.80
  13   5  -1  162.48   18.70
  13   5  -1  157.68   16.70
 -13   5   1  115.09   19.60
 -12  -5   1   62.59   10.00
  12  -5  -1   56.69   11.30
 -12  -5   1   67.49   16.30
 -12  -5   1   84.79   27.90
  12   5  -1   73.29   10.10
 -12   5   1   70.79   12.00
 -12   5   1   75.89   14.80
  12   5  -1   69.29   11.10
 -11  -5   1   -9.90   10.90
 -11  -5   1   -2.70   19.10
  11  -5  -1    8.40    8.10
 -11  -5   1    1.70    6.20
  11  -5  -1   -2.40   16.20
 -11  -5   1    4.00    9.70
 -11   5   1  -12.10    9.80
 -11   5   1    6.40    9.00
  11   5  -1   -4.90    4.90
  11   5  -1   18.40   16.70
  11   5  -1   13.20    8.10
 -11   5   1    2.60    8.90
 -10  -5   1   48.90   12.80
  10  -5  -1   85.49   19.20
 -10  -5   1   57.69   10.40
  10  -5  -1   35.70    8.80
 -10  -5   1   26.80    6.90
 -10  -5   1   29.40   18.00
  10   5  -1   30.40   15.90
 -10   5   1   37.10    8.30
  10   5  -1   31.50    6.90
 -10   5   1   33.20   10.70
 -10   5   1   44.60   10.30
  10   5  -1   41.20    8.60
   9  -5  -1  367.46   30.10
  -9  -5   1  372.86   30.20
   9  -5  -1  426.06   38.10
  -9  -5   1  373.16   43.00
  -9  -5   1  433.26   33.60
  -9  -5   1  358.06   28.10
   9   5  -1  400.06   29.90
  -9   5   1  389.56   31.70
   9   5  -1  328.57   37.50
  -9   5   1  398.56   30.20
  -9   5   1  403.56   29.80
   9   5  -1  399.96   28.30
   8  -5  -1  244.98   27.70
  -8  -5   1  214.78   21.70
   8  -5  -1  200.38   18.70
  -8  -5   1  214.48   16.70
  -8  -5   1  171.08   30.00
  -8  -5   1  222.18   19.40
  -8   5   1  222.68   21.00
   8   5  -1  193.58   26.20
  -8   5   1  192.18   18.10
   8   5  -1  230.88   19.00
   8   5  -1  207.88   16.70
   8   5  -1  183.98   18.20
  -8   5   1  204.98   18.80
   7  -5  -1  296.57   23.70
  -7  -5   1  292.57   21.80
  -7  -5   1  293.67   23.90
  -7  -5   1  276.77   33.30
   7  -5  -1  323.87   30.90
  -7   5   1  306.57   25.10
   7   5  -1  290.87   21.70
   7   5  -1  267.27   29.40
  -7   5   1  301.37   23.50
   7   5  -1  307.97   23.50
   7   5  -1  265.27   23.10
  -7   5   1  325.87   23.40
  -6  -5   1   -2.50    6.00
   6  -5  -1   10.60    5.40
   6  -5  -1    1.40   11.90
  -6  -5   1   13.50   11.70
  -6   5   1   -0.40    5.10
   6   5  -1    5.60    3.80
   6   5  -1    4.40    5.80
  -6   5   1    5.70    7.20
  -6   5   1    0.20    4.20
   6   5  -1   14.00   11.10
   6   5  -1    6.00    4.80
  -5  -5   1 2355.56  151.38
   5  -5  -1 2085.09  151.08
  -5  -5   1 2130.09  157.48
   5  -5  -1 2210.68  153.48
   5  -5  -1 2625.64  156.08
   5   5  -1 2233.88  149.88
  -5   5   1 2408.26  151.58
   5   5  -1 2341.87  150.88
  -5   5   1 2321.07  151.08
   5   5  -1 2089.89  150.98
   5   5  -1 2086.19  155.08
  -5   5   1 2363.56  150.78
  -4  -5   1  602.54   42.30
  -4  -5   1  560.84   48.10
   4  -5  -1  666.33   47.60
   4  -5  -1  571.74   44.70
  -4   5   1  606.34   42.00
  -4   5   1  664.03   42.80
   4   5  -1  592.94   42.00
   4   5  -1  563.84   46.30
  -4   5   1  608.44   41.40
   4   5  -1  560.64   41.90
   4   5  -1  594.24   40.70
  -3  -5   1 1579.24  117.59
  -3  -5   1 1684.03  112.89
   3  -5  -1 1552.84  115.09
   3  -5  -1 1823.72  113.19
   3  -5  -1 1885.11  117.09
  -3   5   1 1682.13  112.59
  -3   5   1 1751.82  112.89
   3   5  -1 1568.54  111.49
   3   5  -1 1657.33  112.59
  -2  -5   1  187.78   16.50
  -2  -5   1  176.48   21.10
   2  -5  -1  172.38   19.60
   2  -5  -1  208.18   16.50
   2   5  -1  188.58   19.70
   2   5  -1  185.78   14.30
  -2   5   1  200.88   16.30
   2   5  -1  180.88   15.80
   2   5  -1  196.28   16.40
  -2   5   1  203.88   15.90
  -1  -5   1  551.44   36.10
   1  -5  -1  491.85   39.50
   1  -5  -1  492.25   35.90
  -1  -5   1  458.25   39.50
   1  -5  -1  464.05   35.60
   1   5  -1  513.55   34.60
  -1   5   1  532.85   35.90
   1   5  -1  514.55   38.80
  -1   5   1  511.65   35.60
   1   5  -1  498.95   35.80
   1   5  -1  514.55   35.80
   0  -5   1  138.69   12.90
   0  -5   1  151.08   13.50
   0  -5   1  129.79   16.50
   0  -5  -1  102.69   12.80
   0  -5  -1  130.29   17.30
   0  -5  -1  131.69   12.70
   0   5   1  132.59   12.70
   0   5   1  146.99   12.50
   0   5  -1  146.19   13.20
   0   5  -1  145.59   16.10
   0   5  -1  139.69   12.60
  -1  -5  -1  107.59   17.50
   1  -5   1  135.99   16.20
   1  -5   1  136.09   12.80
   1  -5   1  138.29   13.60
  -1  -5  -1  143.99   12.90
  -1  -5  -1   98.49   12.70
  -1   5  -1  148.39   12.80
   1   5   1  141.19   10.30
   1   5   1  151.48   16.90
   1   5   1  128.89   12.20
  -1   5  -1  150.18   13.70
   1   5   1  154.98   13.00
   2  -5   1    6.90    7.20
  -2  -5  -1   -3.10    4.70
  -2  -5  -1   -2.30    7.80
   2  -5   1    0.70    4.30
   2  -5   1    2.80    7.90
   2  -5   1    2.30    5.00
   2   5   1    4.40    4.00
   2   5   1   -1.80    4.20
   2   5   1    4.30    8.20
   2   5   1    3.50    2.20
  -2   5  -1    7.20    4.60
  -2   5  -1   -4.10    5.10
  -3  -5  -1   40.80   12.10
   3  -5   1   41.80   11.70
   3  -5   1   36.20    9.20
  -3  -5  -1   31.00    6.90
   3  -5   1   35.70    6.70
   3   5   1   39.00    4.50
  -3   5  -1   40.50    6.60
   3   5   1   42.00    6.60
   3   5   1   29.30    5.50
   3   5   1   46.60   12.20
  -3   5  -1   37.10    7.20
   4  -5   1   51.19   12.50
  -4  -5  -1   49.10   14.00
   4  -5   1   46.70    9.60
   4  -5   1   42.90    7.30
  -4  -5  -1   48.20    7.20
   4   5   1   52.79   12.30
  -4   5  -1   45.80    7.10
   4   5   1   37.10    6.30
  -4   5  -1   48.30    8.20
   4   5   1   38.60    5.00
   4   5   1   32.20    6.00
   5  -5   1   72.19   10.40
   5  -5   1   65.79   12.20
  -5  -5  -1   70.19    9.20
   5  -5   1   80.39   14.60
  -5  -5  -1   75.79   17.30
  -5   5  -1   92.09   10.60
   5   5   1   74.09    7.10
  -5   5  -1   76.29   10.30
   5   5   1   79.19   14.40
   5   5   1   78.89    9.30
   5   5   1   74.89   10.00
   6  -5   1    6.60    5.60
  -6  -5  -1   -1.20    9.90
   6  -5   1    7.60   10.20
   6  -5   1    4.00    6.50
  -6  -5  -1    2.90    5.80
  -6   5  -1    9.00    5.70
   6   5   1    6.00    5.20
  -6   5  -1    7.60    7.10
   6   5   1    6.80    4.40
   6   5   1    4.10    9.20
   6   5   1   10.40    3.20
   7  -5   1   18.40    6.50
  -7  -5  -1   26.30    4.60
   7  -5   1   23.80   12.00
  -7  -5  -1   19.00    6.80
  -7  -5  -1   38.00   16.90
  -7   5  -1   17.20    6.30
   7   5   1   24.90    4.40
   7   5   1   24.90    6.50
   7   5   1   25.70   12.50
   7   5   1   24.00    5.80
  -7   5  -1   27.20    8.70
  -8  -5  -1   17.60   10.10
   8  -5   1   15.20    6.60
  -8  -5  -1   38.80   18.30
   8  -5   1   16.90   13.80
  -8  -5  -1   18.40    4.70
  -8  -5  -1   21.30    7.80
  -8   5  -1   20.50    6.90
   8   5   1    5.70   12.90
   8   5   1   11.80    5.50
  -8   5  -1   14.50    9.00
   8   5   1   21.50    6.60
   8   5   1   23.30    4.70
  -8   5  -1   17.70    7.60
  -9  -5  -1  202.48   23.10
  -9  -5  -1  166.38   14.70
  -9  -5  -1  186.08   31.80
   9  -5   1  162.38   25.70
  -9  -5  -1  146.39   18.30
   9  -5   1  181.98   17.50
   9   5   1  172.18   16.70
  -9   5  -1  182.08   18.10
   9   5   1  164.08   16.00
  -9   5  -1  169.18   20.00
  -9   5  -1  171.58   17.50
   9   5   1  187.38   25.70
   9   5   1  182.28   14.60
  10  -5   1    0.30    6.70
 -10  -5  -1   -5.30    4.80
 -10  -5  -1    9.40    8.20
  10  -5   1   -1.50   13.10
 -10  -5  -1    7.40   10.60
 -10  -5  -1   -3.90   17.50
 -10   5  -1   19.90    8.80
 -10   5  -1   14.70    9.60
  10   5   1   11.70    6.50
  10   5   1   11.60   15.30
  10   5   1    4.70    4.80
  10   5   1   20.20    7.20
 -10   5  -1   -1.60    8.00
  11  -5   1  234.28   20.50
 -11  -5  -1  205.88   17.90
 -11  -5  -1  204.48   37.60
  11  -5   1  188.28   30.50
 -11  -5  -1  211.18   22.00
 -11  -5  -1  229.78   27.40
 -11   5  -1  169.68   21.30
  11   5   1  194.68   19.30
  11   5   1  237.08   31.50
 -11   5  -1  227.98   36.10
 -11   5  -1  172.08   21.30
 -11   5  -1  204.28   23.40
  11   5   1  188.58   19.00
 -12  -5  -1   23.40   20.40
 -12  -5  -1   62.49   18.30
  12  -5   1   46.80   10.20
 -12  -5  -1   58.29    8.90
 -12   5  -1   44.80   13.60
 -12   5  -1   38.10   22.30
  12   5   1   62.79    9.90
  12   5   1   34.50    9.40
 -13  -5  -1  150.88   18.00
 -13  -5  -1  198.78   27.60
 -13  -5  -1  183.38   35.60
  13  -5   1  145.69   18.70
  13  -5   1  148.29   28.40
 -13   5  -1  182.98   34.50
 -13   5  -1  123.09   19.80
  13   5   1  148.09   17.90
  14  -5   1   55.69   26.30
  14  -5   1    1.50    9.40
 -14  -5  -1    1.60   10.00
 -14  -5  -1    0.70   26.30
 -14  -5  -1   -5.80   15.30
 -14   5  -1   38.20   27.80
 -14   5  -1   -5.70   11.80
  14   5   1   -5.70    9.00
 -15  -5  -1  -10.00   17.80
  15  -5   1   41.20   11.40
 -15  -5  -1   32.40   20.30
 -15  -5  -1   68.09   35.60
 -15   5  -1   36.20   29.80
  15   5   1   36.30   10.50
 -15   5  -1   -7.20   14.60
 -14  -6   1  131.09   37.40
 -14  -6   1  201.58   31.80
  14  -6  -1  117.39   16.70
  14   6  -1  140.99   15.60
  14   6  -1  119.69   16.30
 -14   6   1  111.39   19.70
 -13  -6   1   12.30    9.80
  13  -6  -1   33.40   10.70
 -13  -6   1   18.00   27.70
 -13  -6   1   21.90   16.30
  13   6  -1   12.00   10.00
 -13   6   1   -0.40   12.60
  13   6  -1   17.00    8.30
 -12  -6   1  380.26   36.70
 -12  -6   1  313.47   28.10
 -12  -6   1  394.76   52.19
  12  -6  -1  393.86   30.90
 -12   6   1  334.17   32.80
  12   6  -1  274.77   30.40
  12   6  -1  350.76   27.70
  12   6  -1  400.96   29.90
 -11  -6   1   56.49   25.20
 -11  -6   1   77.19   10.50
  11  -6  -1   69.19   12.30
 -11  -6   1   71.09   17.00
  11   6  -1   82.49   10.00
 -11   6   1   82.29   13.20
  11   6  -1   80.29   12.10
  11   6  -1   71.39   12.80
 -11   6   1   78.39   14.80
 -10  -6   1  220.08   19.50
  10  -6  -1  219.48   21.90
 -10  -6   1  238.78   39.10
 -10  -6   1  260.67   26.80
 -10   6   1  212.48   22.70
  10   6  -1  205.58   21.50
  10   6  -1  238.28   19.00
  10   6  -1  195.98   21.70
 -10   6   1  257.37   22.10
 -10   6   1  249.38   24.80
  -9  -6   1  380.66   31.60
  -9  -6   1  282.17   28.10
   9  -6  -1  336.57   27.90
   9  -6  -1  335.97   38.80
  -9  -6   1  364.16   43.00
  -9   6   1  324.37   29.30
  -9   6   1  327.17   26.70
  -9   6   1  335.57   27.80
   9   6  -1  293.37   37.30
   9   6  -1  334.87   24.80
   9   6  -1  292.17   26.50
   9   6  -1  368.36   27.50
   8  -6  -1  100.49   21.80
  -8  -6   1   96.19   13.50
   8  -6  -1   91.99   12.90
  -8  -6   1  140.89   29.40
  -8  -6   1  112.99   18.40
   8   6  -1  110.79   14.60
   8   6  -1   87.49   12.00
   8   6  -1   98.59   10.80
   8   6  -1   81.89   21.80
  -8   6   1   97.99   13.10
  -8   6   1  111.69   13.70
  -8   6   1  104.19   14.40
  -7  -6   1  545.95   50.89
   7  -6  -1  490.35   42.40
   7  -6  -1  544.55   46.90
   7  -6  -1  513.35   39.50
  -7  -6   1  563.84   40.00
  -7   6   1  559.24   39.70
  -7   6   1  572.84   39.00
   7   6  -1  508.95   39.20
   7   6  -1  580.54   39.40
   7   6  -1  430.96   45.20
  -7   6   1  603.84   40.80
   7   6  -1  521.05   37.20
  -6  -6   1   25.00   15.10
   6  -6  -1   44.20   17.40
  -6  -6   1   22.20    8.10
   6  -6  -1   38.00   11.30
   6  -6  -1   29.70    8.00
   6   6  -1   36.00   14.70
   6   6  -1   21.10    7.50
  -6   6   1   19.60    7.10
   6   6  -1   32.80    5.40
  -6   6   1   35.00    9.30
  -6   6   1   24.90    6.70
   6   6  -1   27.10    7.00
   5  -6  -1  817.22   59.19
  -5  -6   1  764.72   52.79
   5  -6  -1  738.23   55.79
   5  -6  -1  697.73   52.29
  -5  -6   1  781.12   61.39
   5   6  -1  699.73   52.09
  -5   6   1  847.52   53.09
   5   6  -1  657.73   57.09
  -5   6   1  779.12   52.39
   5   6  -1  778.42   52.19
  -5   6   1  639.04   51.19
   5   6  -1  765.72   50.49
   4  -6  -1  287.67   27.20
  -4  -6   1  283.17   31.00
   4  -6  -1  265.57   23.20
   4  -6  -1  324.77   30.90
  -4  -6   1  276.57   23.90
  -4   6   1  270.47   21.80
   4   6  -1  294.07   21.00
   4   6  -1  282.07   28.30
  -4   6   1  309.77   23.20
   4   6  -1  276.57   23.00
   4   6  -1  296.77   23.50
  -4   6   1  304.57   23.80
   3  -6  -1  703.53   47.80
   3  -6  -1  751.12   53.19
   3  -6  -1  633.54   50.99
   3  -6  -1  637.14   47.20
  -3  -6   1  652.93   53.79
  -3  -6   1  689.43   47.70
   3   6  -1  665.53   47.30
   3   6  -1  599.24   46.80
  -3   6   1  720.43   47.70
   3   6  -1  689.33   51.89
   3   6  -1  652.33   45.40
  -3   6   1  655.83   47.00
   2  -6  -1  754.52   59.19
  -2  -6   1  823.52   55.59
   2  -6  -1  739.93   55.09
   2  -6  -1  922.91   56.09
   2  -6  -1  868.31   60.59
  -2  -6   1  719.03   60.29
  -2   6   1  773.02   54.89
   2   6  -1  769.22   58.89
   2   6  -1  788.52   53.49
   2   6  -1  746.23   54.89
  -2   6   1  822.02   55.19
   2   6  -1  793.62   55.19
   1  -6  -1  404.06   29.50
   1  -6  -1  376.66   29.00
  -1  -6   1  403.96   29.60
   1  -6  -1  356.96   33.50
  -1  -6   1  358.66   34.10
   1   6  -1  385.66   27.10
   1   6  -1  409.26   33.00
  -1   6   1  366.46   28.60
   1   6  -1  371.36   28.80
   1   6  -1  387.56   29.10
  -1   6   1  400.16   28.90
   0  -6   1  227.78   19.10
   0  -6  -1  200.38   23.90
   0  -6   1  193.78   22.80
   0  -6  -1  217.08   18.90
   0  -6  -1  191.28   18.10
   0   6   1  211.58   17.80
   0   6   1  237.88   18.40
   0   6  -1  207.18   17.90
   0   6  -1  203.58   18.50
   1  -6   1  113.09   17.30
   1  -6   1   93.19   17.10
  -1  -6  -1  113.99   13.10
   1  -6   1  101.89   12.50
  -1  -6  -1   84.09   16.70
   1  -6   1  124.39   14.40
  -1   6  -1   92.89   13.40
   1   6   1  124.99   12.80
  -1   6  -1  124.09   12.60
   1   6   1  104.59   11.90
   1   6   1  107.99    8.90
   2  -6   1  178.98   22.30
   2  -6   1  158.98   16.80
  -2  -6  -1  166.98   16.00
   2  -6   1  156.28   15.10
   2  -6   1  137.29   18.90
  -2  -6  -1  139.49   22.00
  -2   6  -1  164.38   16.10
   2   6   1  156.58   15.00
   2   6   1  162.78   20.70
  -2   6  -1  148.39   14.90
   2   6   1  153.38   11.70
   2   6   1  150.18   14.50
  -3  -6  -1    5.40    6.30
  -3  -6  -1    0.10   11.60
   3  -6   1   -1.80    5.30
   3  -6   1   -4.30   11.90
   3  -6   1    4.60    8.70
  -3   6  -1   -9.10    4.70
   3   6   1   -0.90    2.40
   3   6   1   -7.00    5.20
   3   6   1   -1.60    4.70
  -3   6  -1   -0.90    6.20
   3   6   1    2.00    8.50
  -4  -6  -1   60.99   15.60
   4  -6   1   54.19   16.00
   4  -6   1   66.69   12.90
   4  -6   1   63.19    9.60
  -4  -6  -1   72.19    9.90
  -4   6  -1   51.49    9.60
   4   6   1   52.79    6.20
  -4   6  -1   74.19    9.80
   4   6   1   59.29    8.40
   4   6   1   76.19    9.10
   4   6   1   63.19   15.10
  -5  -6  -1   44.40    8.40
   5  -6   1   36.40   10.50
   5  -6   1   36.90    7.70
   5  -6   1   50.69   15.70
  -5  -6  -1   29.20   15.10
   5   6   1   31.00    4.40
   5   6   1   26.90    6.30
  -5   6  -1   34.80    9.30
   5   6   1   31.50    7.00
  -5   6  -1   45.90    8.60
   5   6   1   50.49   14.50
  -6  -6  -1  402.56   31.10
  -6  -6  -1  376.76   40.40
   6  -6   1  345.97   32.70
   6  -6   1  398.46   30.70
   6  -6   1  412.96   37.90
   6   6   1  362.76   36.60
   6   6   1  401.26   27.60
  -6   6  -1  429.36   31.20
  -6   6  -1  419.26   32.00
   6   6   1  403.56   29.80
   6   6   1  428.26   29.90
   7  -6   1  503.55   43.40
  -7  -6  -1  588.14   53.09
   7  -6   1  572.94   41.70
   7  -6   1  609.84   49.50
  -7  -6  -1  515.35   41.80
  -7   6  -1  605.04   42.10
   7   6   1  507.65   47.60
   7   6   1  558.64   40.70
  -7   6  -1  552.14   41.40
   7   6   1  632.54   41.10
  -7   6  -1  610.04   43.40
   7   6   1  589.34   38.90
   8  -6   1  373.76   29.50
  -8  -6  -1  404.96   44.20
   8  -6   1  382.06   38.70
  -8  -6  -1  343.37   30.10
   8  -6   1  317.67   31.40
  -8  -6  -1  408.76   34.10
   8   6   1  379.36   26.50
  -8   6  -1  395.66   30.50
   8   6   1  378.46   28.50
  -8   6  -1  392.56   31.60
  -8   6  -1  352.46   29.60
   8   6   1  390.76   28.80
   8   6   1  332.87   36.90
   9  -6   1  663.63   55.09
   9  -6   1  610.24   49.40
  -9  -6  -1  745.03   52.39
  -9  -6  -1  662.03   62.09
  -9  -6  -1  629.84   48.30
   9  -6   1  663.43   47.80
   9   6   1  595.24   46.50
  -9   6  -1  664.33   47.80
   9   6   1  657.33   45.00
  -9   6  -1  705.43   48.40
   9   6   1  573.54   55.49
   9   6   1  713.73   46.90
  -9   6  -1  625.64   49.60
 -10  -6  -1  145.99   30.90
  10  -6   1  128.09   17.40
 -10  -6  -1  140.19   13.50
 -10  -6  -1  120.69   19.20
  10   6   1  119.19   15.60
 -10   6  -1  143.79   19.00
  10   6   1  146.19   13.10
  10   6   1  161.28   16.70
 -10   6  -1  117.49   17.20
 -11  -6  -1  690.63   53.29
  11  -6   1  741.83   55.89
 -11  -6  -1  813.02   74.39
 -11  -6  -1  847.42   61.59
  11   6   1  739.03   54.99
  11   6   1  845.22   54.89
 -11   6  -1  778.32   57.99
 -12  -6  -1   78.69   30.90
 -12  -6  -1   73.09   10.70
  12  -6   1   80.29   12.80
 -12  -6  -1   94.09   20.70
 -12   6  -1   73.39   16.30
  12   6   1   85.69   12.50
  12   6   1   97.39   12.70
  13  -6   1  280.07   26.40
 -13  -6  -1  328.27   36.90
 -13  -6  -1  257.07   24.50
 -13  -6  -1  261.87   44.90
  13   6   1  276.27   25.80
  13   6   1  267.67   24.60
 -13   6  -1  227.18   30.90
 -14  -6  -1   45.70   30.70
 -14  -6  -1    8.20   19.80
  14  -6   1    9.80   10.80
  14   6   1    7.30    9.00
 -14   6  -1   -8.80   14.80
 -12  -7   1   14.80   32.20
 -12  -7   1   31.20   16.10
  12  -7  -1    8.90    9.70
  12   7  -1   -2.90    9.80
  12   7  -1    5.30    6.80
 -12   7   1   15.50   12.80
  11  -7  -1   87.49   19.50
 -11  -7   1  112.39   30.20
  11  -7  -1   79.59   13.80
 -11  -7   1  101.19   19.20
 -11   7   1   76.29   15.60
  11   7  -1  133.09   13.70
  11   7  -1  100.19   14.30
 -10  -7   1   14.50   25.20
 -10  -7   1   52.79   15.20
  10  -7  -1   39.00   15.10
  10  -7  -1   40.70   10.70
  10   7  -1   24.50   10.00
 -10   7   1   49.00   11.30
 -10   7   1   47.90   13.30
  10   7  -1   38.00    7.50
  10   7  -1   35.40   10.90
  -9  -7   1    0.70   19.50
   9  -7  -1  -16.60    7.50
   9  -7  -1    2.10   11.80
  -9  -7   1   -2.30   11.70
  -9   7   1   -2.40    9.80
   9   7  -1   -4.90    8.20
   9   7  -1    0.80    5.30
  -9   7   1  -13.30    8.20
   9   7  -1   -8.80    8.30
   8  -7  -1  112.49   20.30
   8  -7  -1   85.39   13.10
  -8  -7   1  145.89   31.80
   8   7  -1  107.49   11.50
  -8   7   1  109.79   13.50
  -8   7   1  122.29   15.90
   8   7  -1  112.99   15.80
   8   7  -1   97.19   13.10
  -8   7   1  130.49   15.30
  -7  -7   1   13.50   19.00
   7  -7  -1    8.90   17.50
   7  -7  -1   -9.80    6.80
  -7  -7   1   -7.70    9.60
   7  -7  -1   -0.60   11.30
  -7   7   1    4.70    8.90
  -7   7   1    9.70    6.80
   7   7  -1   -0.80   16.60
   7   7  -1    4.30    7.30
   7   7  -1    6.90    8.40
  -7   7   1    0.90    8.40
   7   7  -1    7.70    4.50
   6  -7  -1   39.90   13.50
   6  -7  -1   10.40    8.00
  -6  -7   1   33.00   18.30
  -6  -7   1   30.80    9.90
   6  -7  -1   14.30   17.50
  -6   7   1   24.20    8.90
   6   7  -1   14.10    8.10
   6   7  -1   24.20   13.20
  -6   7   1   10.00    9.00
   6   7  -1   22.80    5.30
  -6   7   1   31.70    6.90
   6   7  -1   22.60    8.10
   5  -7  -1   -2.50   10.20
  -5  -7   1    2.30   14.90
  -5  -7   1   19.00    8.80
   5  -7  -1    3.80   16.80
   5  -7  -1   -0.10    7.70
  -5   7   1    1.90    5.60
   5   7  -1    6.60    7.50
   5   7  -1   15.10    7.20
  -5   7   1    1.40    6.80
   5   7  -1    6.30    4.10
   5   7  -1    2.40   12.90
  -5   7   1   12.40    8.80
   4  -7  -1   30.50    8.70
   4  -7  -1   39.50   17.50
  -4  -7   1   53.79   19.40
  -4  -7   1   57.79   10.70
   4  -7  -1   59.79   15.80
   4   7  -1   48.20   16.20
  -4   7   1   42.50    9.10
  -4   7   1   38.30    9.50
   4   7  -1   34.10    8.30
   4   7  -1   52.29    9.90
   4   7  -1   43.20    5.90
  -4   7   1   44.90    7.50
  -3  -7   1   31.20    9.00
   3  -7  -1   26.50    8.60
   3  -7  -1   14.90   12.80
   3  -7  -1   18.30    7.80
   3  -7  -1   27.10   16.10
  -3  -7   1   14.00   13.80
   3   7  -1   23.50    8.60
   3   7  -1   26.20    5.10
  -3   7   1   31.10    6.10
   3   7  -1    7.40    6.70
  -3   7   1   18.70    8.40
  -3   7   1   28.90    8.10
   3   7  -1   12.30   13.40
   2  -7  -1   19.30   14.60
   2  -7  -1   12.30    8.00
   2  -7  -1   11.80    6.80
   2  -7  -1    5.70   11.80
  -2  -7   1   14.40   12.30
  -2  -7   1   11.30    8.40
  -2   7   1   10.30    7.20
  -2   7   1    3.20    6.40
   2   7  -1    7.80    4.40
   2   7  -1    6.80    7.80
   2   7  -1    5.20    6.20
   2   7  -1   15.40   12.60
   1  -7  -1  963.90   74.89
  -1  -7   1  966.90   75.59
  -1  -7   1 1022.00   69.99
   1  -7  -1  945.21   69.29
   1  -7  -1 1030.50   70.09
   1   7  -1  938.41   69.09
   1   7  -1 1059.29   69.69
  -1   7   1 1068.19   69.39
   1   7  -1 1042.00   67.49
  -1   7   1  963.10   68.89
   0  -7   1  401.36   32.50
   0  -7   1  372.16   37.50
   0  -7  -1  426.46   32.70
   0  -7  -1  399.06   32.10
   0  -7  -1  397.86   39.00
   0   7  -1  427.16   32.50
   0   7   1  439.66   32.00
   0   7   1  441.76   29.10
   0   7  -1  418.46   32.10
   0   7  -1  426.16   29.80
   0   7   1  408.06   31.50
  -1  -7  -1   77.49   18.60
   1  -7   1   68.69   10.90
   1  -7   1   63.29   11.50
  -1  -7  -1   73.79   11.00
   1  -7   1   82.39   16.30
   1  -7   1   87.19   18.90
   1   7   1   70.69    9.90
  -1   7  -1   94.39   11.60
  -1   7  -1   74.79   11.90
   1   7   1   79.79    7.60
   1   7   1   69.89   10.30
   2  -7   1 1032.40   80.59
   2  -7   1 1213.38   82.79
   2  -7   1 1188.88   77.49
  -2  -7  -1 1088.99   76.59
  -2  -7  -1 1090.19   83.69
   2  -7   1 1043.10   76.49
  -2   7  -1 1206.48   77.09
   2   7   1 1063.99   73.59
  -2   7  -1 1112.29   76.69
   2   7   1 1133.09   75.99
   2   7   1 1055.99   75.79
   3  -7   1 1084.19   77.59
   3  -7   1  984.40   70.99
   3  -7   1  976.20   74.69
  -3  -7  -1  992.00   71.29
  -3  -7  -1 1047.30   79.49
   3   7   1  999.80   75.99
  -3   7  -1 1016.40   71.19
   3   7   1  990.20   70.29
  -3   7  -1 1109.49   71.79
   3   7   1  999.70   67.89
   3   7   1 1066.79   70.49
   4  -7   1  911.51   69.39
  -4  -7  -1  900.81   71.89
   4  -7   1  877.51   62.59
   4  -7   1  846.32   65.89
  -4  -7  -1  880.31   62.89
  -4   7  -1  987.90   63.49
  -4   7  -1  920.91   62.79
   4   7   1  801.82   67.69
   4   7   1  846.42   61.59
   4   7   1  885.71   59.19
   4   7   1  932.51   61.69
  -5  -7  -1  315.67   28.30
   5  -7   1  306.67   31.10
  -5  -7  -1  329.87   39.10
   5  -7   1  324.97   27.10
   5  -7   1  387.96   38.50
   5   7   1  338.47   26.30
   5   7   1  335.27   23.00
  -5   7  -1  351.56   28.90
  -5   7  -1  364.16   28.00
   5   7   1  313.07   26.00
   5   7   1  289.87   34.00
   6  -7   1 1042.00   76.29
  -6  -7  -1  949.80   68.79
   6  -7   1  930.41   71.09
  -6  -7  -1  931.11   78.99
   6  -7   1  981.90   68.49
   6   7   1  877.71   74.09
  -6   7  -1  969.50   69.09
   6   7   1 1004.50   65.09
  -6   7  -1 1042.00   68.99
   6   7   1 1049.79   67.49
   6   7   1  942.01   67.59
   7  -7   1  172.48   19.00
   7  -7   1  136.89   21.80
  -7  -7  -1  213.58   22.00
  -7  -7  -1  192.98   33.40
   7  -7   1  147.69   25.10
   7   7   1  185.08   18.10
   7   7   1  187.68   14.00
   7   7   1  184.38   30.00
  -7   7  -1  160.18   20.30
  -7   7  -1  209.28   22.30
   7   7   1  218.78   18.80
  -7   7  -1  173.68   19.00
   8  -7   1  291.27   26.70
  -8  -7  -1  267.57   41.90
   8  -7   1  274.37   29.10
  -8   7  -1  331.97   29.40
   8   7   1  332.97   25.70
   8   7   1  295.07   25.50
   8   7   1  321.57   21.90
  -8   7  -1  279.87   27.10
   9  -7   1    1.10    8.70
   9  -7   1   -5.10   11.00
  -9  -7  -1   -4.90   18.60
  -9  -7  -1   10.40   13.60
  -9   7  -1    1.00    9.30
  -9   7  -1   -3.10   10.80
   9   7   1   17.20    8.10
   9   7   1   -7.50    7.50
   9   7   1   -1.00    4.40
  10  -7   1  -10.10    8.30
  10  -7   1   -3.50   11.60
 -10  -7  -1    4.70   13.60
 -10  -7  -1  -19.20   21.10
  10   7   1    1.90    8.30
 -10   7  -1    2.20   12.10
  10   7   1   10.90    8.70
 -11  -7  -1   -3.60   13.80
  11  -7   1   -5.30    9.40
  11  -7   1  -12.00   11.60
 -11  -7  -1   11.50   22.30
  11   7   1    0.40    9.60
  11   7   1    2.60    8.80
 -11   7  -1   -5.90   11.70
 -12  -7  -1   54.39   18.70
  12  -7   1   64.09   17.00
 -12  -7  -1   65.79   32.30
  12  -7   1   79.79   13.80
  12   7   1   61.99   12.30
  12   7   1   57.69   11.70
 -12   7  -1   73.09   16.50
  10  -8  -1  328.57   31.60
 -10  -8   1  347.97   53.19
 -10  -8   1  362.96   37.00
 -10   8   1  337.67   32.80
  10   8  -1  327.77   30.30
  10   8  -1  358.16   26.30
   9  -8  -1  154.18   26.60
  -9  -8   1  173.38   27.50
   9  -8  -1  157.68   20.70
  -9  -8   1  126.79   32.70
  -9   8   1  171.58   23.30
  -9   8   1  175.78   21.00
   9   8  -1  184.38   15.80
   9   8  -1  183.18   21.10
  -8  -8   1  296.97   46.40
   8  -8  -1  257.97   32.30
   8  -8  -1  282.57   27.50
  -8   8   1  300.97   29.20
   8   8  -1  300.57   22.60
  -8   8   1  295.17   27.00
   8   8  -1  323.27   26.90
  -7  -8   1   19.80   20.00
   7  -8  -1   39.80   15.90
   7  -8  -1   46.10   11.40
   7   8  -1   17.30   10.70
   7   8  -1   35.20   10.20
   7   8  -1   48.30    6.90
  -7   8   1   32.20   12.20
  -7   8   1   63.19   10.40
   6  -8  -1  104.09   14.90
   6  -8  -1  112.69   20.20
  -6  -8   1  101.29   26.50
  -6   8   1  107.29   15.00
  -6   8   1   92.99   14.00
   6   8  -1  107.69   10.90
   6   8  -1   84.09   13.50
  -6   8   1  113.19   14.90
   6   8  -1   95.99   13.40
   5  -8  -1   29.50    9.60
   5  -8  -1   52.49   16.60
  -5  -8   1   26.40   17.60
   5   8  -1   34.00    5.80
   5   8  -1   42.60    9.90
  -5   8   1   23.80   10.10
   5   8  -1   58.79   10.80
  -5   8   1   36.80    8.10
   5   8  -1   12.10   21.70
  -5   8   1   31.80   10.70
   4  -8  -1   11.40   14.90
  -4  -8   1   48.40   20.30
   4  -8  -1   15.50    8.40
   4   8  -1   19.70    9.20
   4   8  -1   41.10   19.30
  -4   8   1    9.40    9.60
  -4   8   1   28.00   10.10
   4   8  -1   12.20    4.80
   4   8  -1    7.50    9.40
  -4   8   1   33.60    6.60
   3  -8  -1   23.20   19.50
  -3  -8   1   11.90   17.30
   3  -8  -1   -2.40    7.40
   3  -8  -1   12.10   13.60
  -3   8   1   12.80    8.00
   3   8  -1  -11.40    8.00
   3   8  -1    0.40    8.30
   3   8  -1   37.50   18.00
  -3   8   1    9.70    5.80
   3   8  -1   -2.80    4.20
  -3   8   1   11.30    9.40
   2  -8  -1   26.20   15.40
  -2  -8   1    4.70   15.40
   2  -8  -1   15.90   20.00
   2  -8  -1   16.10   10.80
   2  -8  -1    6.70    8.30
  -2  -8   1    3.80   10.20
  -2   8   1    3.40    5.10
   2   8  -1   12.80    4.70
   2   8  -1   20.00    9.50
  -2   8   1    8.30    8.40
   2   8  -1   12.70    9.00
  -2   8   1    9.10    7.90
   1  -8  -1  130.69   24.20
   1  -8  -1  132.79   16.80
  -1  -8   1   98.99   15.30
   1  -8  -1  130.29   17.10
   1  -8  -1   76.69   22.90
  -1  -8   1  116.09   22.70
   1   8  -1  112.79   14.60
   1   8  -1  151.18   17.70
  -1   8   1  121.39   11.40
  -1   8   1  129.69   17.20
  -1   8   1  133.79   16.30
   1   8  -1  123.69   12.00
   0  -8   1   68.69   19.60
   0  -8  -1   73.19   20.90
   0  -8  -1   59.09   13.20
   0  -8   1   59.99   14.10
   0  -8   1   56.09   19.20
   0   8   1   70.79   11.40
   0   8  -1   60.49    8.10
   0   8  -1   63.39   12.30
   0   8  -1   78.89   11.90
   0   8   1   61.79    9.80
   0   8   1   59.99    6.90
  -1  -8  -1  201.78   29.60
  -1  -8  -1  112.19   16.60
   1  -8   1  168.78   25.50
   1  -8   1  118.19   23.20
   1  -8   1  131.69   17.50
   1   8   1  132.59   11.10
   1   8   1  129.69   17.10
  -1   8  -1  127.89   13.30
  -1   8  -1  131.49   17.90
   1   8   1  124.79   16.70
  -1   8  -1  148.79   18.80
   2  -8   1   43.50   21.60
  -2  -8  -1   30.10   10.50
   2  -8   1   -1.30    9.80
  -2  -8  -1   35.60   18.70
   2  -8   1    8.80    8.70
   2  -8   1   58.49   16.50
  -2   8  -1   24.10   10.10
   2   8   1   10.10    8.00
   2   8   1   14.80    8.10
  -2   8  -1   19.40    9.20
   2   8   1   18.80    3.80
  -3  -8  -1  126.59   26.30
   3  -8   1   67.39   22.70
   3  -8   1   92.89   13.40
   3  -8   1  118.19   20.40
  -3   8  -1  100.19   13.80
   3   8   1  115.29   15.40
   3   8   1  106.59   13.60
  -3   8  -1  114.59   15.20
   3   8   1   98.09    8.70
   4  -8   1   19.60    8.50
   4  -8   1   12.90   13.10
   4  -8   1    5.10   25.70
  -4  -8  -1   22.30   18.30
  -4   8  -1   25.80   11.10
   4   8   1   19.10    8.70
   4   8   1   22.40    3.70
   4   8   1   30.10    8.80
   4   8   1   -5.10   20.00
  -4   8  -1    1.70    9.70
   5  -8   1    0.70    7.80
  -5  -8  -1   15.20   17.90
   5  -8   1   -1.70   12.00
  -5   8  -1    1.90    9.80
   5   8   1    4.30    3.00
   5   8   1    5.90    7.80
   5   8   1  -13.50    7.90
   6  -8   1  118.29   21.40
  -6  -8  -1  121.69   27.90
   6  -8   1   92.29   14.20
   6   8   1   98.99    8.60
   6   8   1   78.19   12.80
  -6   8  -1  102.89   15.50
  -6   8  -1   82.99   12.80
   6   8   1  109.59   13.30
   7  -8   1    4.90    9.00
   7  -8   1   -3.00   12.60
  -7  -8  -1    3.60   20.80
  -7   8  -1  -12.30   10.30
   7   8   1   -5.20    8.70
   7   8   1    2.80    3.20
   7   8   1   11.10    8.20
  -7   8  -1   -5.50   10.30
  -8  -8  -1   24.80   24.20
   8  -8   1   18.10    9.80
   8  -8   1   37.70   15.10
  -8   8  -1   14.20   11.70
   8   8   1   36.60    9.70
  -8   8  -1   33.60   11.00
   8   8   1   24.80    9.80
   9  -8   1  158.98   25.90
   9  -8   1  168.78   21.90
  -9  -8  -1  250.27   30.30
  -9  -8  -1  224.28   41.50
   9   8   1  206.78   20.80
   9   8   1  170.38   19.60
  -9   8  -1  165.08   21.30
 -10  -8  -1    9.90   26.30
  10  -8   1    2.00   14.90
 -10  -8  -1   -2.70   14.40
  10  -8   1   -4.00    9.50
 -10   8  -1    0.00   13.00
  10   8   1    5.50    9.20
  10   8   1   15.30   12.90
   7  -9  -1  375.26   33.80
   7  -9  -1  335.47   41.70
  -7  -9   1  377.86   52.09
  -7   9   1  443.06   35.40
  -7   9   1  363.16   36.80
   7   9  -1  382.66   27.80
   7   9  -1  406.66   32.90
   6  -9  -1   19.50   11.50
   6  -9  -1   34.90   17.40
  -6  -9   1   59.09   28.80
  -6   9   1    0.60   10.80
   6   9  -1   13.20   10.20
  -6   9   1   35.30    9.70
   6   9  -1   23.20    5.70
   5  -9  -1  143.09   21.30
   5  -9  -1  172.78   27.50
  -5  -9   1  219.48   37.40
  -5   9   1  212.58   23.10
   5   9  -1  185.48   15.20
  -5   9   1  172.28   19.10
   5   9  -1  175.78   20.70
  -4  -9   1   58.29   23.10
   4  -9  -1   49.80   12.80
   4  -9  -1  109.39   21.70
  -4   9   1   87.89   13.70
  -4   9   1   50.29    9.70
   4   9  -1   58.29    7.80
   4   9  -1   67.39   12.60
   3  -9  -1  221.98   33.00
  -3  -9   1  202.98   36.90
   3  -9  -1  204.48   24.40
   3   9  -1  235.08   18.00
  -3   9   1  203.08   19.70
   3   9  -1  255.27   23.80
  -3   9   1  249.18   24.40
  -2  -9   1  297.87   41.30
   2  -9  -1  312.97   38.20
   2  -9  -1  332.77   30.20
   2   9  -1  363.96   30.20
   2   9  -1  320.27   24.50
  -2   9   1  341.47   29.70
  -2   9   1  327.97   24.70
  -2   9   1  337.37   25.00
  -1  -9   1  -12.80   17.60
   1  -9  -1   -3.60   16.70
  -1   9   1    9.00    5.40
   1   9  -1    8.60    5.60
  -1   9   1   -8.10    4.50
   1   9  -1    1.00   10.60
  -1   9   1   -8.00    9.40
  -1   9   1    5.90   10.60
   0  -9   1  249.18   36.20
   0  -9  -1  283.47   38.40
   0   9  -1  320.67   28.30
   0   9   1  318.77   27.50
   0   9  -1  317.47   23.20
   0   9   1  282.27   21.50
   0   9   1  276.47   27.80
   0   9   1  304.07   22.10
  -1  -9  -1   37.10   21.20
   1  -9   1   46.20   18.90
   1   9   1   36.80    5.20
   1   9   1   34.80    5.60
  -1   9  -1   40.00    7.30
   1   9   1   29.10   10.30
   1   9   1   44.80   10.80
  -1   9  -1   39.40   12.90
   2  -9   1  314.27   38.10
  -2  -9  -1  332.87   42.30
   2   9   1  345.57   28.80
  -2   9  -1  323.67   25.80
   2   9   1  299.07   29.80
  -2   9  -1  368.76   31.00
   2   9   1  332.07   23.00
   3  -9   1  268.87   34.10
  -3  -9  -1  242.68   40.30
   3   9   1  232.58   17.40
   3   9   1  267.77   24.30
  -3   9  -1  282.37   25.80
   3   9   1  245.28   25.00
  -4  -9  -1  247.68   39.90
   4  -9   1  244.28   23.70
   4  -9   1  219.08   31.50
   4   9   1  166.48   23.70
   4   9   1  206.38   21.70
  -4   9  -1  185.08   23.70
  -5  -9  -1   65.29   23.90
   5  -9   1   83.79   20.80
   5  -9   1   51.99   12.80
   5   9   1   67.49   11.40
   5   9   1   51.09   12.90
  -5   9  -1   64.29   12.30
  -5   9  -1   66.89   14.10
  -6  -9  -1   98.99   30.20
   6  -9   1   71.39   19.50
   6  -9   1   33.20   11.60
  -6   9  -1   84.79   13.30
   6   9   1   35.40   10.60
  -6   9  -1   35.70   12.70
  -7  -9  -1   34.50   26.60
   7  -9   1   28.60   11.80
   7  -9   1   33.30   17.40
   7   9   1   44.60   11.30
  -7   9  -1   55.49   14.40
 -17   0   2   30.30   23.60
  17   0  -2  -17.00    9.90
 -16   0   2  144.59   26.60
  16   0  -2  156.88   20.00
  15   0  -2   17.30    9.50
 -15   0   2   -1.90   17.70
  15   0  -2   23.70   22.30
  15   0  -2   -3.70   12.00
 -14   0   2   13.00    8.30
  14   0  -2    6.00   10.60
  14   0  -2   16.30    8.10
 -14   0   2   30.10    9.00
  14   0  -2   19.70   21.40
 -14   0   2  -15.40   15.20
  13   0  -2   14.20   18.40
 -13   0   2    1.30    6.30
 -13   0   2    5.10    7.40
  13   0  -2   16.20    9.40
 -13   0   2    5.90   13.50
  13   0  -2   -0.30    7.10
  12   0  -2   22.80    8.70
  12   0  -2   17.10    7.20
  12   0  -2    6.40   13.60
  12   0  -2    9.70    6.30
 -12   0   2   16.50    6.60
 -12   0   2   -8.20   11.60
 -12   0   2   10.10    6.40
 -11   0   2    5.80    5.50
  11   0  -2   -5.80    5.40
 -11   0   2   37.50   12.10
 -11   0   2   -6.30    5.40
  11   0  -2    7.30   12.40
  11   0  -2    8.10    5.90
  11   0  -2    6.40    7.70
  10   0  -2  348.27   34.00
 -10   0   2  343.27   25.10
 -10   0   2  319.07   25.10
  10   0  -2  333.37   25.40
  10   0  -2  349.07   25.30
 -10   0   2  318.07   30.30
  -9   0   2    8.20    8.50
  -9   0   2    2.00    4.20
  -9   0   2    5.60    4.20
   9   0  -2    7.20   10.50
   9   0  -2    5.80    5.90
   9   0  -2    7.80    4.70
   9   0  -2   -1.60    4.10
   8   0  -2   59.29    8.10
  -8   0   2   62.89   11.20
  -8   0   2   59.39    7.90
   8   0  -2   55.79   13.30
   8   0  -2   62.89    8.30
  -8   0   2   63.99    7.70
   8   0  -2   48.80    8.10
   7   0  -2   -6.20    6.80
  -7   0   2    1.60    3.50
  -7   0   2    1.50    6.10
   7   0  -2    1.50    3.40
  -7   0   2   -0.10    3.00
   7   0  -2    3.10    4.80
   7   0  -2   -3.10    3.00
  -6   0   2  103.99    8.80
   6   0  -2   96.19    8.60
   6   0  -2  104.69    9.00
  -6   0   2   97.59   11.90
  -6   0   2  105.29    8.80
   6   0  -2   86.59   14.00
   6   0  -2   96.29   10.50
  -5   0   2    0.70    2.30
   5   0  -2   -2.20    5.30
  -5   0   2   -2.40    2.10
   5   0  -2   -1.50    3.00
   5   0  -2    1.90    2.50
  -5   0   2   -2.80    4.00
   5   0  -2   -0.50    2.30
  -4   0   2 1103.09   71.99
  -4   0   2 1130.69   71.89
   4   0  -2 1078.19   72.59
   4   0  -2 1052.79   71.89
   4   0  -2 1033.80   71.99
  -4   0   2 1113.79   72.89
   3   0  -2    1.20    1.60
  -3   0   2   -1.00    1.40
   3   0  -2    1.90    2.20
  -3   0   2    0.30    1.50
   3   0  -2   -0.90    1.60
  -3   0   2   -0.80    2.50
   2   0  -2  514.65   35.70
   2   0  -2  577.34   35.90
   2   0  -2  558.54   36.00
  -2   0   2  527.15   35.70
  -2   0   2  520.05   35.80
  -2   0   2  531.85   36.00
   1   0  -2   -0.50    0.90
   1   0  -2    0.50    0.70
  -1   0   2    0.20    1.00
  -1   0   2    0.00    0.60
  -1   0  -2    0.80    1.30
   1   0   2   -0.30    1.30
  -1   0  -2    1.00    1.50
   1   0   2    1.30    1.20
   2   0   2 2266.77  159.68
   2   0   2 2516.35  159.68
  -2   0  -2 2599.14  159.98
  -2   0  -2 2336.77  158.98
   2   0   2 2444.06  158.88
  -2   0  -2 2382.16  159.88
  -3   0  -2    0.20    3.20
   3   0   2    0.30    2.60
   3   0   2    0.90    2.50
   3   0   2    0.60    1.20
  -3   0  -2    1.80    1.40
  -3   0  -2    1.60    2.90
   4   0   2 3789.12  240.58
  -4   0  -2 3333.57  242.08
  -4   0  -2 3725.73  243.08
   4   0   2 3548.84  241.88
   4   0   2 4044.80  242.58
  -4   0  -2 3553.84  240.58
   5   0   2    1.20    4.30
  -5   0  -2   -0.90    5.10
  -5   0  -2   -3.20    2.30
   5   0   2    0.10    2.10
  -5   0  -2    2.60    2.30
  -5   0  -2   -1.20    4.50
   5   0   2    1.10    3.50
   6   0   2 4941.61  291.47
  -6   0  -2 4328.87  288.17
   6   0   2 4382.66  288.07
  -6   0  -2 3978.00  290.17
   6   0   2 4253.47  289.77
  -6   0  -2 4516.95  288.47
  -6   0  -2 4300.07  292.07
   7   0   2    8.40    3.30
  -7   0  -2    0.70    3.40
   7   0   2   -1.40    5.60
  -7   0  -2    2.50    6.80
  -7   0  -2    3.30    3.40
   7   0   2    0.00    4.50
  -8   0  -2 1918.91  124.59
   8   0   2 1915.21  124.09
  -8   0  -2 1833.62  124.29
  -8   0  -2 1720.63  127.39
   8   0   2 1837.72  126.29
   8   0   2 2003.20  128.59
  -9   0  -2    0.30    9.20
   9   0   2    6.10    4.00
  -9   0  -2    0.00    3.90
  -9   0  -2    5.30    4.50
   9   0   2   -0.30    5.80
   9   0   2    4.40    8.30
 -10   0  -2 1639.54  104.49
  10   0   2 1467.15  106.19
  10   0   2 1582.24  103.79
 -10   0  -2 1471.95  108.59
  10   0   2 1714.43  109.69
 -10   0  -2 1445.16  103.89
  11   0   2    8.10   11.00
 -11   0  -2    6.50   12.90
 -11   0  -2    1.40    5.10
  11   0   2   -0.10    5.10
  11   0   2    1.50    7.00
 -11   0  -2    7.20    6.40
  12   0   2  225.58   17.90
 -12   0  -2  184.98   18.50
  12   0   2  184.58   25.60
  12   0   2  188.78   21.80
 -12   0  -2  188.48   18.00
 -12   0  -2  181.18   29.20
 -13   0  -2  -10.80    7.30
 -13   0  -2   -7.20   17.40
  13   0   2    6.40    6.50
  13   0   2   -3.60    9.90
  13   0   2   -2.40   12.70
 -13   0  -2    6.90    7.10
 -14   0  -2   21.70    8.80
  14   0   2   16.70   15.30
  14   0   2   12.50   12.00
 -14   0  -2   -7.20    8.20
  14   0   2   -1.90    6.70
 -14   0  -2  -16.10   17.30
  15   0   2   -6.40    7.30
  15   0   2  -13.70   19.00
 -15   0  -2  -18.90   18.40
  16   0   2   62.79   11.10
  16   0   2   79.59   24.90
 -16   0  -2   33.90   24.20
 -17   0  -2  -22.30   23.40
  17   0   2    1.70    8.70
 -17  -1   2   97.09   25.80
  17  -1  -2  140.29   17.40
  17   1  -2  122.39   16.10
 -17   1   2  114.09   30.10
 -16  -1   2   49.60   20.70
  16  -1  -2   97.99   14.30
 -16   1   2   46.30   24.30
  16   1  -2   71.09   12.40
  15  -1  -2  155.98   23.30
  15  -1  -2  210.68   34.80
 -15  -1   2  168.88   26.40
  15  -1  -2  180.38   19.50
  15   1  -2  122.69   19.40
  15   1  -2  131.89   30.10
  15   1  -2  211.78   20.00
 -15   1   2  207.38   30.50
 -14  -1   2   -6.10   14.60
  14  -1  -2   12.90   11.20
 -14  -1   2   -7.90    7.80
 -14  -1   2   12.30    8.90
  14  -1  -2   42.60   21.50
  14  -1  -2    3.10    7.70
 -14   1   2    5.60   16.90
 -14   1   2    2.80    7.30
  14   1  -2   -2.10    7.60
  14   1  -2   10.10   20.30
 -14   1   2    7.40    8.40
  14   1  -2    8.50   10.30
 -13  -1   2  176.18   19.30
 -13  -1   2  208.58   28.70
  13  -1  -2  216.98   33.20
  13  -1  -2  211.08   24.40
 -13  -1   2  194.68   19.20
  13  -1  -2  243.88   20.20
  13   1  -2  205.98   33.50
 -13   1   2  195.08   19.50
  13   1  -2  178.08   22.10
 -13   1   2  201.28   19.50
 -13   1   2  197.48   29.40
  13   1  -2  205.18   19.30
  13   1  -2  213.28   19.60
  12  -1  -2  509.55   35.90
 -12  -1   2  479.05   35.50
 -12  -1   2  527.75   35.80
 -12  -1   2  444.56   41.60
  12  -1  -2  456.15   46.20
  12  -1  -2  494.35   39.50
  12   1  -2  519.05   36.00
  12   1  -2  502.25   35.80
 -12   1   2  455.35   35.50
  12   1  -2  410.76   37.20
 -12   1   2  442.16   42.50
  12   1  -2  521.85   46.70
 -12   1   2  503.85   35.80
 -11  -1   2   28.50    6.50
 -11  -1   2   27.00   11.40
 -11  -1   2   21.20    6.40
  11  -1  -2   29.80    6.80
  11  -1  -2   23.20    9.40
  11  -1  -2   20.10   13.70
  11   1  -2   20.90    8.40
 -11   1   2   24.40    6.70
  11   1  -2   20.90   14.30
  11   1  -2   19.70    6.40
  11   1  -2   26.80    7.10
 -11   1   2   40.30   13.60
 -11   1   2   26.00    6.60
  10  -1  -2  957.50   62.89
  10  -1  -2  917.81   65.19
 -10  -1   2  959.00   62.29
  10  -1  -2  900.11   70.49
 -10  -1   2  919.71   62.29
 -10  -1   2  860.31   65.59
  10  -1  -2  942.81   62.49
 -10   1   2  897.51   62.39
  10   1  -2  914.01   62.29
  10   1  -2  946.31   62.59
 -10   1   2  926.01   62.29
  10   1  -2  774.82   63.29
 -10   1   2  885.41   66.89
  10   1  -2  949.01   70.59
   9  -1  -2    5.70    4.70
  -9  -1   2   15.60    8.30
   9  -1  -2   -1.50    4.60
  -9  -1   2    5.30    4.30
   9  -1  -2    4.10    6.90
  -9  -1   2    3.90    4.40
   9  -1  -2   11.00   10.30
   9   1  -2    8.00    4.80
  -9   1   2    7.60    9.50
  -9   1   2    3.00    4.30
  -9   1   2    1.20    4.00
   9   1  -2    2.00   10.40
   9   1  -2   -2.50    4.40
   9   1  -2    6.60    5.10
   8  -1  -2 2826.12  178.18
   8  -1  -2 2509.65  175.88
  -8  -1   2 2602.74  175.88
  -8  -1   2 2429.46  177.58
   8  -1  -2 2686.83  176.28
  -8  -1   2 2704.33  175.98
  -8   1   2 2647.73  178.88
  -8   1   2 2727.33  175.88
   8   1  -2 2660.53  175.88
   8   1  -2 2756.62  182.38
  -8   1   2 2736.93  176.18
   8   1  -2 2646.24  176.08
   7  -1  -2  242.38   19.30
   7  -1  -2  287.37   22.20
  -7  -1   2  267.67   19.30
  -7  -1   2  233.48   21.30
  -7  -1   2  260.97   19.10
   7  -1  -2  248.78   19.20
  -7   1   2  260.77   19.20
  -7   1   2  259.67   23.00
   7   1  -2  252.87   19.20
   7   1  -2  256.47   19.30
   7   1  -2  286.57   25.70
  -7   1   2  277.97   19.40
   6  -1  -2 2876.91  190.98
  -6  -1   2 2984.70  190.88
  -6  -1   2 2603.54  191.68
   6  -1  -2 2813.52  190.78
   6  -1  -2 3226.48  192.88
  -6  -1   2 2921.71  190.78
   6   1  -2 2868.21  195.58
   6   1  -2 2866.71  190.78
  -6   1   2 3001.10  190.98
   6   1  -2 2815.22  190.88
  -6   1   2 2959.30  192.98
  -6   1   2 2811.32  190.68
   5  -1  -2   50.89    7.40
  -5  -1   2   28.50    8.90
   5  -1  -2   39.40    5.20
  -5  -1   2   30.70    5.50
   5  -1  -2   38.80    5.30
  -5  -1   2   41.80    4.80
  -5  -1   2   39.30    5.30
   5   1  -2   34.60    8.00
   5   1  -2   42.10    5.10
   5   1  -2   39.40    5.40
  -5   1   2   56.99    8.40
  -5   1   2   39.70    5.20
   5   1  -2   34.20    5.10
  -5   1   2   44.00    5.20
  -4  -1   2 3866.01  250.87
  -4  -1   2 3754.92  254.77
   4  -1  -2 3827.42  250.97
   4  -1  -2 3826.72  250.87
  -4  -1   2 3486.35  251.27
  -4  -1   2 3924.61  250.97
   4   1  -2 3568.64  251.07
   4   1  -2 3797.52  250.87
   4   1  -2 3749.02  250.97
  -4   1   2 4194.38  252.57
   4   1  -2 3724.83  254.37
  -4   1   2 3999.60  250.87
  -4   1   2 3950.50  250.97
   3  -1  -2 2365.96  135.59
  -3  -1   2 2023.00  134.29
   3  -1  -2 1975.60  134.19
   3  -1  -2 1998.50  134.19
  -3  -1   2 2041.10  134.29
  -3  -1   2 1896.81  137.09
  -3  -1   2 1878.41  134.29
  -3   1   2 2138.59  135.49
  -3   1   2 2074.89  134.19
   3   1  -2 1954.10  134.19
   3   1  -2 1983.40  134.19
  -3   1   2 2148.19  134.19
   2  -1  -2   20.70    3.10
  -2  -1   2   28.10    3.50
  -2  -1   2   36.30    3.50
   2  -1  -2   22.90    3.10
  -2  -1   2   32.00    6.40
   2  -1  -2   34.20    5.60
   2   1  -2   34.30    3.50
  -2   1   2   32.40    3.10
   2   1  -2   28.50    3.50
   2   1  -2   34.20    6.20
  -2   1   2   36.00    3.20
  -1  -1   2  287.37   21.80
  -1  -1   2  294.17   20.30
  -1  -1   2  283.67   20.20
   1  -1  -2  299.27   20.10
   1  -1  -2  308.97   20.20
   1  -1  -2  300.17   20.00
   1   1  -2  290.57   20.30
   1   1  -2  279.77   21.60
  -1   1   2  299.17   20.00
  -1   1   2  335.67   20.00
   1   1  -2  317.57   20.30
  -1   1   2  299.97   20.10
   0  -1  -2  695.43   45.90
   0  -1   2  715.83   46.30
   0  -1   2  703.53   46.90
   0  -1  -2  662.23   46.00
   0  -1  -2  722.83   46.00
   0  -1   2  709.43   46.60
   0   1  -2  674.63   46.70
   0   1   2  734.13   45.90
   0   1   2  679.03   45.90
   0   1  -2  702.83   46.30
   0   1   2  722.43   45.90
   0   1  -2  666.63   46.60
  -1  -1  -2 2172.78  150.38
   1  -1   2 2145.39  150.58
   1  -1   2 2515.65  151.38
  -1  -1  -2 2551.64  151.88
  -1  -1  -2 2243.88  150.28
   1  -1   2 2150.48  150.38
   1   1   2 2276.67  151.58
  -1   1  -2 2254.57  150.68
  -1   1  -2 2357.76  151.38
  -1   1  -2 2280.27  150.68
   2  -1   2  387.06   23.70
  -2  -1  -2  316.87   23.80
   2  -1   2  304.87   22.10
  -2  -1  -2  327.77   21.90
   2   1   2  311.67   21.80
   2   1   2  326.47   23.60
   2   1   2  316.77   21.80
  -2   1  -2  342.47   23.70
  -2   1  -2  331.77   22.20
   3  -1   2  428.26   31.40
   3  -1   2  509.75   32.20
  -3  -1  -2  489.65   31.80
  -3  -1  -2  442.56   32.70
   3  -1   2  431.16   30.50
  -3  -1  -2  458.85   30.40
  -3  -1  -2  453.65   30.40
  -3   1  -2  450.25   30.60
   3   1   2  439.06   32.20
  -3   1  -2  440.26   32.30
   4  -1   2 1397.86   94.19
  -4  -1  -2 1359.26   92.49
  -4  -1  -2 1433.76   94.09
  -4  -1  -2 1396.36   92.59
  -4  -1  -2 1451.75   95.69
   4  -1   2 1500.35   94.39
   4  -1   2 1345.07   92.69
  -4   1  -2 1361.56   94.59
   4   1   2 1359.46   92.39
  -4   1  -2 1401.66   92.79
   4   1   2 1419.16   94.79
  -5  -1  -2   51.89    9.50
  -5  -1  -2   49.20    5.30
   5  -1   2   44.40    8.30
   5  -1   2   48.10    5.60
  -5  -1  -2   52.19    5.60
   5  -1   2   57.09    8.90
  -5  -1  -2   37.50    6.70
   5   1   2   52.29    5.20
  -5   1  -2   52.49    5.70
  -5   1  -2   51.79    8.90
   5   1   2   53.69    8.70
   5   1   2   46.80    6.80
   6  -1   2 1239.68   81.19
  -6  -1  -2 1160.18   78.09
  -6  -1  -2 1189.28   78.19
  -6  -1  -2 1194.08   80.59
   6  -1   2 1155.08   78.19
   6  -1   2 1212.68   80.39
  -6  -1  -2 1224.18   83.09
  -6   1  -2 1128.79   81.19
   6   1   2  997.60   79.19
   6   1   2 1240.18   81.49
  -6   1  -2 1170.28   78.29
   6   1   2 1179.18   77.89
  -7  -1  -2   -1.00    6.30
  -7  -1  -2    1.30    2.90
   7  -1   2    1.40    3.00
  -7  -1  -2    5.30    8.80
   7  -1   2   -1.40    5.70
   7  -1   2    2.90    5.70
  -7  -1  -2   -0.20    3.10
  -7   1  -2   -2.00    3.50
  -7   1  -2   -5.40    7.50
   7   1   2    3.30    4.40
   7   1   2    3.70    3.10
   7   1   2   -1.30    5.80
  -7   1  -2   -1.80    3.10
   8  -1   2  131.69   15.40
  -8  -1  -2  109.09   18.80
  -8  -1  -2  114.29   10.90
  -8  -1  -2  124.69   16.10
   8  -1   2  123.59   10.90
   8  -1   2  122.99   15.80
  -8  -1  -2  117.79   10.80
   8   1   2  101.79   13.20
   8   1   2  126.09   16.10
  -8   1  -2  111.69   11.20
  -8   1  -2  131.09   11.60
  -8   1  -2  105.69   16.00
   8   1   2  120.09   10.70
  -9  -1  -2   89.49   15.10
  -9  -1  -2   82.49   16.80
   9  -1   2   81.59    9.60
   9  -1   2  100.29   14.40
  -9  -1  -2   78.29    9.70
   9  -1   2   86.79   15.30
  -9  -1  -2   77.49    9.70
   9   1   2   92.29   15.90
   9   1   2   82.59   12.10
  -9   1  -2   81.29   10.20
  -9   1  -2   85.79   16.40
   9   1   2   87.19    9.50
  -9   1  -2   80.19   10.20
 -10  -1  -2  231.78   18.90
 -10  -1  -2  238.78   25.80
  10  -1   2  234.28   18.70
  10  -1   2  224.98   24.90
 -10  -1  -2  248.78   19.00
  10  -1   2  240.28   23.20
 -10  -1  -2  234.38   29.10
  10   1   2  247.98   18.60
 -10   1  -2  194.28   26.60
 -10   1  -2  230.98   19.30
  10   1   2  253.97   25.40
  10   1   2  202.38   21.20
 -10   1  -2  227.38   19.00
  11  -1   2  471.25   38.30
 -11  -1  -2  452.65   34.50
 -11  -1  -2  471.35   34.40
  11  -1   2  510.85   34.30
  11  -1   2  389.16   39.10
 -11  -1  -2  471.75   41.00
 -11   1  -2  510.75   35.00
 -11   1  -2  493.35   34.70
 -11   1  -2  391.36   41.20
  11   1   2  504.55   34.00
  11   1   2  550.94   41.90
  11   1   2  433.96   36.80
 -12  -1  -2    9.60   13.80
 -12  -1  -2   18.40    7.30
  12  -1   2   23.50   11.40
  12  -1   2    3.70   12.60
  12  -1   2    6.80    6.00
 -12  -1  -2   10.10    6.40
  12   1   2    6.00    5.90
  12   1   2    5.80    8.70
  12   1   2    8.10   12.00
 -12   1  -2   15.00   16.20
 -12   1  -2    2.60    6.30
 -12   1  -2   16.60    7.40
 -13  -1  -2  361.66   29.20
 -13  -1  -2  381.66   39.20
  13  -1   2  351.16   33.70
  13  -1   2  378.56   28.70
 -13  -1  -2  385.96   29.50
  13  -1   2  388.76   37.70
  13   1   2  398.16   38.00
  13   1   2  351.96   32.90
 -13   1  -2  370.06   29.50
 -13   1  -2  347.07   29.50
 -13   1  -2  317.67   39.80
  13   1   2  386.36   28.40
  14  -1   2   13.60    7.70
 -14  -1  -2   -3.00    7.20
 -14  -1  -2   11.80    8.90
  14  -1   2   25.20   16.40
 -14  -1  -2   -3.80   18.60
  14  -1   2   32.30   14.60
 -14   1  -2   -9.70   19.90
 -14   1  -2   -0.20    8.90
  14   1   2   -6.40   10.00
 -14   1  -2    4.40    9.30
  14   1   2   20.20   16.40
  14   1   2   14.10    7.40
  15  -1   2  586.54   51.19
 -15  -1  -2  453.45   41.40
  15  -1   2  540.35   40.30
 -15  -1  -2  527.05   54.39
  15   1   2  599.64   52.69
  15   1   2  560.74   40.00
 -15   1  -2  481.35   54.89
 -16  -1  -2   24.20   23.30
  16  -1   2   52.59   22.80
  16  -1   2    1.30    8.20
  16   1   2    6.70    8.30
 -16   1  -2    0.60   24.70
 -17  -1  -2   41.90   24.00
  17  -1   2   60.99   12.00
  17   1   2   31.90   10.30
 -17   1  -2   76.09   29.20
 -17  -2   2  114.39   24.50
  17  -2  -2  100.59   14.70
  17   2  -2   99.49   14.90
 -17   2   2   88.09   29.70
  16  -2  -2   19.00   10.70
 -16  -2   2   22.40   19.80
 -16   2   2  -12.40   23.20
  16   2  -2   28.00   10.40
  15  -2  -2  533.95   38.90
 -15  -2   2  448.66   47.10
  15  -2  -2  486.25   54.99
  15   2  -2  486.65   37.90
 -15   2   2  477.25   50.49
 -14  -2   2   37.80    9.60
 -14  -2   2   14.00    9.00
  14  -2  -2   23.20   21.70
 -14  -2   2    7.20   15.60
  14  -2  -2   41.10    9.70
  14  -2  -2   12.00   14.70
 -14   2   2   35.30   21.00
 -14   2   2   27.40    8.80
  14   2  -2   42.50    9.80
  14   2  -2   21.40   21.60
 -14   2   2   21.60    8.90
  14   2  -2   25.50    8.90
 -13  -2   2  863.41   62.09
  13  -2  -2  853.31   66.99
 -13  -2   2  870.71   67.59
  13  -2  -2  946.11   62.89
  13  -2  -2  875.31   73.59
 -13  -2   2  813.82   62.19
  13   2  -2  912.01   73.39
  13   2  -2  932.31   62.39
 -13   2   2  904.41   62.69
  13   2  -2  940.41   62.49
 -13   2   2  896.21   70.79
 -13   2   2  869.61   62.29
  12  -2  -2    3.60   10.80
 -12  -2   2   10.20    6.80
 -12  -2   2    1.30    7.00
  12  -2  -2   12.10    7.30
 -12  -2   2    7.50   11.20
  12  -2  -2   22.00   15.70
  12   2  -2    7.50    6.10
 -12   2   2    6.70   14.70
 -12   2   2   13.60    7.10
  12   2  -2   13.00    7.40
  12   2  -2   32.40   17.30
 -12   2   2    6.50    6.50
 -11  -2   2  842.22   65.29
 -11  -2   2  850.31   61.89
  11  -2  -2  810.42   70.39
  11  -2  -2  887.01   62.09
  11  -2  -2  965.60   66.19
 -11  -2   2  921.61   61.79
  11   2  -2  958.70   71.29
  11   2  -2  916.81   61.99
 -11   2   2  900.51   61.89
 -11   2   2  914.01   62.29
  11   2  -2  901.81   61.89
 -11   2   2  900.61   68.49
 -10  -2   2   15.00    5.50
  10  -2  -2   15.50    6.20
 -10  -2   2   11.40    9.30
  10  -2  -2   14.70    9.40
 -10  -2   2    8.20    5.40
 -10   2   2   17.50   13.40
 -10   2   2   17.30    5.70
 -10   2   2   25.10    6.40
  10   2  -2   13.10    5.30
  10   2  -2    9.90   11.80
  10   2  -2   13.00    5.90
  -9  -2   2   50.09    7.40
   9  -2  -2   42.70    7.30
  -9  -2   2   48.50    6.80
  -9  -2   2   39.00   16.70
   9  -2  -2   64.49   12.30
  -9  -2   2   45.80    9.60
  -9   2   2   48.00    7.00
  -9   2   2   31.30   12.70
   9   2  -2   48.80   13.70
   9   2  -2   38.00    6.50
  -9   2   2   55.39    7.40
   9   2  -2   49.00    7.50
  -8  -2   2  303.77   23.10
   8  -2  -2  309.77   23.60
  -8  -2   2  270.27   31.40
  -8  -2   2  300.87   25.80
   8  -2  -2  387.56   28.00
  -8  -2   2  317.07   23.50
  -8   2   2  326.97   23.50
   8   2  -2  328.87   30.60
   8   2  -2  301.77   23.50
  -8   2   2  334.77   29.50
   8   2  -2  307.37   23.30
  -8   2   2  330.87   23.70
  -7  -2   2  569.54   38.60
   7  -2  -2  643.54   42.30
  -7  -2   2  502.95   39.80
   7  -2  -2  533.65   38.50
  -7  -2   2  476.05   45.10
  -7  -2   2  565.94   38.20
   7   2  -2  561.94   38.50
  -7   2   2  566.34   38.60
   7   2  -2  580.94   44.60
   7   2  -2  535.45   38.20
  -7   2   2  584.34   38.50
  -7   2   2  540.25   42.60
   6  -2  -2  476.45   34.00
  -6  -2   2  500.05   34.00
  -6  -2   2  475.25   40.30
   6  -2  -2  536.75   37.30
  -6  -2   2  450.55   35.00
  -6  -2   2  504.05   33.70
  -6   2   2  507.95   37.80
   6   2  -2  454.95   38.70
  -6   2   2  514.35   34.00
  -6   2   2  498.75   33.90
   6   2  -2  487.75   34.00
   6   2  -2  476.15   33.70
  -5  -2   2 2658.03  182.78
  -5  -2   2 2596.14  187.08
   5  -2  -2 2671.13  182.38
  -5  -2   2 2844.82  182.38
   5  -2  -2 3098.89  184.78
  -5  -2   2 2761.72  182.18
   5   2  -2 2665.13  182.08
  -5   2   2 2937.91  184.78
  -5   2   2 2763.52  182.28
   5   2  -2 2682.43  182.28
   5   2  -2 2702.43  186.28
  -5   2   2 2807.92  182.28
  -4  -2   2   31.80    4.50
   4  -2  -2   39.70    5.40
   4  -2  -2   47.20    7.80
  -4  -2   2   30.20    8.50
  -4  -2   2   38.50    5.60
  -4  -2   2   35.60    4.70
  -4   2   2   36.00    5.00
   4   2  -2   27.20    7.60
  -4   2   2   35.00    4.60
   4   2  -2   35.10    4.70
   4   2  -2   34.20    4.60
   3  -2  -2 4156.88  237.68
  -3  -2   2 3571.14  235.68
  -3  -2   2 3456.05  238.78
  -3  -2   2 3538.45  235.48
  -3   2   2 3837.52  235.78
  -3   2   2 3675.83  235.48
   3   2  -2 3520.25  235.68
   3   2  -2 3403.86  235.38
   3   2  -2 3122.09  237.88
  -3   2   2 3569.84  235.38
   2  -2  -2   47.80    5.00
  -2  -2   2   44.00    4.70
  -2  -2   2   48.60    5.30
   2  -2  -2   55.09    5.30
  -2  -2   2   46.80    8.20
  -2   2   2   53.19    5.30
   2   2  -2   46.50    4.80
  -2   2   2   53.89    4.90
   2   2  -2   46.50    7.50
   2   2  -2   47.60    5.40
  -2   2   2   46.00    4.40
  -1  -2   2 6264.57  396.36
  -1  -2   2 6277.77  398.06
   1  -2  -2 5811.22  396.16
   1   2  -2 5802.22  396.16
   1   2  -2 5902.01  397.56
   1   2  -2 6202.98  396.36
   0  -2  -2  129.59   11.70
   0  -2  -2  127.59    9.50
   0  -2  -2  116.29    9.40
   0  -2   2  125.29    9.80
   0   2   2  130.69    8.60
   0   2   2  135.29    9.30
   0   2  -2  127.79    9.90
   0   2  -2  130.29   10.60
   0   2   2  131.89    9.30
   0   2  -2  130.29    9.80
  -1  -2  -2 3790.72  257.47
   1  -2   2 4173.58  257.87
  -1  -2  -2 4049.99  257.47
   1  -2   2 3615.14  257.67
  -1  -2  -2 3889.51  259.37
   1  -2   2 4202.78  258.87
   1  -2   2 3646.44  258.07
  -1   2  -2 3954.80  257.87
   1   2   2 4161.98  257.37
  -1   2  -2 4147.58  258.07
   1   2   2 3867.01  259.17
   1   2   2 3691.93  257.37
  -1   2  -2 3836.52  257.77
   2  -2   2  339.97   24.90
  -2  -2  -2  386.96   24.80
  -2  -2  -2  368.16   24.00
   2  -2   2  399.36   26.90
   2  -2   2  344.27   25.00
  -2  -2  -2  360.96   27.30
  -2   2  -2  336.17   26.80
   2   2   2  359.26   26.90
  -2   2  -2  358.56   25.20
  -2   2  -2  369.06   25.10
   2   2   2  366.66   24.60
   2   2   2  374.86   24.50
   3  -2   2 2950.20  171.88
  -3  -2  -2 2617.84  169.58
  -3  -2  -2 2503.55  169.18
  -3  -2  -2 2601.24  172.58
   3  -2   2 2337.77  169.78
  -3   2  -2 2688.13  171.88
   3   2   2 2410.46  169.48
  -3   2  -2 2647.64  169.98
   3   2   2 2612.34  169.38
   3   2   2 2436.16  171.78
  -4  -2  -2  179.08   12.40
  -4  -2  -2  171.38   17.10
   4  -2   2  182.78   16.20
   4  -2   2  159.98   13.20
  -4  -2  -2  184.78   13.10
   4   2   2  169.78   16.10
   4   2   2  179.48   12.80
  -4   2  -2  178.28   13.40
  -4   2  -2  179.08   17.10
   5  -2   2    7.00    3.10
  -5  -2  -2    4.50    2.30
  -5  -2  -2    4.10    3.00
   5  -2   2   10.80    6.10
  -5  -2  -2    6.30    5.00
  -5  -2  -2    9.30    7.50
   5   2   2    3.50    2.60
  -5   2  -2    6.10    3.40
  -5   2  -2    7.60    6.80
   5   2   2    7.70    5.60
  -6  -2  -2  423.86   30.40
   6  -2   2  426.86   30.60
  -6  -2  -2  457.75   36.50
  -6  -2  -2  435.26   30.10
  -6  -2  -2  444.16   33.00
   6  -2   2  487.45   33.90
  -6   2  -2  417.56   34.70
  -6   2  -2  435.56   30.90
   6   2   2  436.66   34.40
   6   2   2  442.76   30.20
  -7  -2  -2   17.70   10.60
  -7  -2  -2   15.60    4.30
   7  -2   2   18.00    4.70
  -7  -2  -2   16.30    7.20
   7  -2   2   17.20    7.10
  -7  -2  -2   15.50    3.70
   7  -2   2   14.30    7.50
  -7   2  -2   12.10   10.00
   7   2   2   14.10    8.00
  -7   2  -2   17.70    4.80
   7   2   2   19.30    4.10
   8  -2   2  386.86   31.00
  -8  -2  -2  373.56   27.20
  -8  -2  -2  370.06   26.90
  -8  -2  -2  399.06   31.30
   8  -2   2  346.97   31.40
  -8  -2  -2  398.26   35.90
   8  -2   2  365.06   27.40
   8   2   2  381.86   32.60
  -8   2  -2  373.76   28.00
  -8   2  -2  369.46   33.40
  -8   2  -2  393.16   27.60
   8   2   2  393.46   26.90
  -9  -2  -2   64.39   12.70
  -9  -2  -2   83.29   19.10
   9  -2   2   88.19   14.80
   9  -2   2   99.49   15.70
   9  -2   2   70.19    8.80
  -9  -2  -2   73.79    8.90
  -9  -2  -2   71.99    9.60
  -9   2  -2   68.89   14.90
  -9   2  -2   93.29   10.60
  -9   2  -2   74.19   10.10
   9   2   2   80.59    9.50
   9   2   2   98.09   16.70
  10  -2   2   85.99   10.80
 -10  -2  -2   79.69    9.90
  10  -2   2   79.09   13.90
 -10  -2  -2   86.19   20.80
 -10  -2  -2   67.69    9.10
 -10  -2  -2  109.49   17.30
  10  -2   2  102.79   17.20
 -10   2  -2   64.79   16.90
 -10   2  -2   80.49   10.20
  10   2   2  101.59   18.00
  10   2   2   87.59   10.30
 -10   2  -2   74.49   10.10
 -11  -2  -2    8.80   12.00
  11  -2   2   14.20   11.00
 -11  -2  -2    0.50    5.60
 -11  -2  -2  -20.40   12.90
 -11  -2  -2    3.70    5.20
  11  -2   2   -0.40    9.80
  11  -2   2    5.20    5.40
 -11   2  -2    0.80    6.80
 -11   2  -2   -8.10    6.40
 -11   2  -2    4.00   13.50
  11   2   2    8.20    5.50
  11   2   2    7.40   12.30
 -12  -2  -2    4.10   16.30
 -12  -2  -2    0.60   13.40
  12  -2   2   -3.40   10.80
  12  -2   2  -10.10   12.00
 -12  -2  -2    2.70    6.50
  12  -2   2    5.90    6.10
 -12  -2  -2    1.50    5.40
 -12   2  -2    6.00   16.00
 -12   2  -2    8.00    7.20
  12   2   2    2.10   14.20
  12   2   2    3.30    5.90
 -12   2  -2   -2.30    7.20
 -13  -2  -2   -5.10    7.30
  13  -2   2   17.70   13.70
  13  -2   2   -8.80    6.10
  13  -2   2   10.70   14.60
 -13  -2  -2    7.00   14.60
 -13  -2  -2   -5.60    7.30
  13   2   2    7.40    6.50
 -13   2  -2   20.10   18.10
 -13   2  -2    1.50    7.90
 -13   2  -2   10.00    8.80
  13   2   2   -8.70   15.10
 -14  -2  -2   14.20    8.80
 -14  -2  -2   -2.90   16.80
 -14  -2  -2    0.70    8.90
  14  -2   2   13.90   15.40
  14  -2   2   -2.30    7.40
  14   2   2   -5.50    6.70
  14   2   2   19.40   18.10
 -14   2  -2   19.20   20.60
 -15  -2  -2   64.49   23.70
  15  -2   2   86.59   13.00
  15  -2   2  116.89   24.00
 -15   2  -2   31.00   24.10
  15   2   2   93.59   12.00
  16  -2   2    8.30   22.70
 -16  -2  -2   -3.50   21.60
  16  -2   2   -1.20    8.90
 -16   2  -2  -32.10   24.40
  16   2   2  -11.50    8.10
 -17  -2  -2   54.49   28.40
  17  -2   2   53.99   11.60
  17   2   2   76.29   12.40
 -17   2  -2   77.69   33.10
  17  -3  -2   58.49   13.10
 -17  -3   2   66.79   25.30
 -17   3   2   94.69   30.90
  17   3  -2   53.49   12.50
 -16  -3   2   -3.40   18.20
  16  -3  -2   16.80   10.90
 -16   3   2   61.89   27.80
  16   3  -2   20.30   10.10
  15  -3  -2  458.05   36.50
 -15  -3   2  425.96   44.10
  15  -3  -2  461.45   54.79
 -15   3   2  391.76   49.50
  15   3  -2  470.15   36.10
  15   3  -2  460.75   35.90
  14  -3  -2   71.59   25.70
 -14  -3   2   73.19   18.20
  14  -3  -2   74.59   19.30
 -14  -3   2   81.99   12.50
  14  -3  -2   79.49   12.40
  14   3  -2   90.59   12.30
  14   3  -2   88.69   12.50
 -14   3   2   59.19   22.30
 -13  -3   2  298.87   26.20
  13  -3  -2  351.26   42.00
  13  -3  -2  349.67   27.50
  13  -3  -2  392.76   35.30
 -13  -3   2  288.37   27.10
 -13  -3   2  305.47   33.90
  13   3  -2  331.87   27.00
  13   3  -2  298.87   39.30
 -13   3   2  311.97   27.10
 -13   3   2  315.47   27.30
 -13   3   2  320.07   40.50
  13   3  -2  322.17   26.30
 -12  -3   2   26.40    8.70
 -12  -3   2   11.50    6.80
  12  -3  -2   19.10   13.70
 -12  -3   2    3.50   11.10
  12  -3  -2   10.20    7.50
  12   3  -2   12.60    6.60
  12   3  -2   32.10   15.40
  12   3  -2   24.30    8.10
 -12   3   2   25.20    7.60
 -12   3   2   -9.60   16.40
 -12   3   2    9.10    7.30
  11  -3  -2    8.20   10.80
 -11  -3   2    0.00   15.50
 -11  -3   2   16.70   10.70
 -11  -3   2    2.90    5.70
  11  -3  -2    5.50    6.30
 -11  -3   2    5.80    6.80
  11   3  -2    4.30    5.50
 -11   3   2    6.10   16.10
  11   3  -2   11.90   14.70
 -11   3   2    3.10    6.40
 -11   3   2   -2.60    6.00
  11   3  -2    1.30    6.40
  10  -3  -2  148.59   15.10
  10  -3  -2  142.39   21.40
 -10  -3   2  160.58   14.30
 -10  -3   2  145.69   19.40
 -10  -3   2  106.09   23.30
 -10  -3   2  154.78   15.30
  10   3  -2  157.88   15.40
 -10   3   2  165.18   15.40
 -10   3   2  157.88   15.30
  10   3  -2  171.28   14.70
 -10   3   2  151.78   25.40
  10   3  -2  152.58   24.00
  -9  -3   2   58.99    8.60
  -9  -3   2   79.29   20.00
  -9  -3   2   87.99   12.80
  -9  -3   2   71.39    9.10
   9  -3  -2  103.39   16.50
   9  -3  -2   57.99    8.50
  -9   3   2   72.39   17.10
   9   3  -2   83.29   17.20
  -9   3   2   59.29    8.40
   9   3  -2   65.09    8.50
   9   3  -2   77.39    9.50
  -9   3   2   78.89   10.80
  -8  -3   2  120.19   14.90
  -8  -3   2  104.99   11.00
   8  -3  -2  149.99   18.30
   8  -3  -2  107.69   12.00
  -8  -3   2  124.19   22.40
  -8  -3   2  132.89   12.70
  -8   3   2  129.49   18.90
   8   3  -2  105.59   11.30
   8   3  -2  113.49   12.10
  -8   3   2  117.79   11.70
   8   3  -2  112.09   18.80
  -8   3   2  124.59   12.10
   7  -3  -2   71.09    9.20
  -7  -3   2   74.59   11.00
  -7  -3   2   60.89   14.60
  -7  -3   2   81.09    8.20
   7  -3  -2  115.29   15.40
   7   3  -2   74.79    8.30
  -7   3   2   69.09    8.70
  -7   3   2   79.09   14.20
  -7   3   2   79.59    9.10
   7   3  -2   46.70   11.70
   7   3  -2   72.49    9.40
  -6  -3   2  517.25   36.70
   6  -3  -2  516.55   36.70
  -6  -3   2  491.05   43.10
  -6  -3   2  529.65   36.00
   6  -3  -2  582.24   40.70
  -6  -3   2  550.54   37.60
  -6   3   2  547.05   36.50
   6   3  -2  512.35   36.00
  -6   3   2  529.25   37.00
   6   3  -2  482.95   36.30
   6   3  -2  519.45   41.60
  -6   3   2  512.25   36.30
  -5  -3   2   46.40    5.80
   5  -3  -2   58.59   11.10
  -5  -3   2   31.50   10.80
   5  -3  -2   43.80    6.00
  -5  -3   2   51.39    6.50
  -5   3   2   37.40    5.20
  -5   3   2   38.10    6.30
  -5   3   2   55.09    6.20
   5   3  -2   44.00    5.40
   5   3  -2   35.20    5.60
   5   3  -2   66.79   12.30
   4  -3  -2  107.19   10.50
  -4  -3   2  130.39   10.90
   4  -3  -2  135.19   15.30
  -4  -3   2  121.59    9.80
  -4  -3   2  103.29   15.60
  -4   3   2  123.89   11.30
  -4   3   2  142.09   10.60
   4   3  -2  117.19   14.90
   4   3  -2  118.59    9.80
   4   3  -2  121.19   10.80
  -4   3   2  129.19   10.10
   3  -3  -2 1033.80   63.09
  -3  -3   2  845.02   63.59
   3  -3  -2  825.72   59.89
  -3  -3   2  914.51   60.09
  -3   3   2  877.81   59.49
  -3   3   2  936.31   59.89
   3   3  -2  878.81   59.99
   3   3  -2  864.01   59.49
   3   3  -2  811.92   62.59
  -3   3   2  947.51   60.09
  -2  -3   2    5.40    5.80
   2  -3  -2    5.60    2.80
  -2  -3   2   10.30    3.50
   2  -3  -2   13.10    3.80
   2   3  -2    0.10    2.50
  -2   3   2    7.50    3.20
  -2   3   2   10.50    3.00
  -2   3   2    8.80    2.20
   2   3  -2    8.30    5.70
   2   3  -2    5.10    2.50
   2   3  -2    4.80    3.40
  -1  -3   2 2043.00  132.49
   1  -3  -2 2178.38  132.49
   1  -3  -2 1903.61  132.29
  -1  -3   2 1932.91  134.49
   1  -3  -2 1988.70  134.29
   1   3  -2 1943.51  132.09
  -1   3   2 2034.10  132.19
   1   3  -2 1979.00  132.49
   1   3  -2 1954.20  132.49
  -1   3   2 2105.49  132.29
   1   3  -2 2004.60  134.09
  -1   3   2 1966.40  131.59
   0  -3  -2  626.44   46.90
   0  -3  -2  641.54   44.60
   0  -3  -2  705.93   44.70
   0  -3   2  693.83   44.90
   0  -3   2  593.34   46.10
   0   3  -2  674.43   46.00
   0   3  -2  654.03   44.90
   0   3   2  670.93   43.70
   0   3   2  688.83   44.50
   0   3  -2  649.64   44.80
   0   3   2  671.93   44.40
   1  -3   2 1654.53  114.69
  -1  -3  -2 1781.32  113.09
  -1  -3  -2 1664.73  115.59
  -1  -3  -2 1659.93  112.99
   1  -3   2 1783.32  113.29
   1  -3   2 1610.64  114.09
   1   3   2 1642.24  111.89
   1   3   2 1783.52  112.79
  -1   3  -2 1717.83  113.29
   1   3   2 1750.92  115.29
  -1   3  -2 1855.31  114.09
   1   3   2 1603.84  112.79
  -1   3  -2 1704.53  113.39
   2  -3   2   -0.20    2.60
   2  -3   2    3.20    5.50
  -2  -3  -2    3.80    2.70
  -2  -3  -2    1.90    5.80
  -2  -3  -2    6.10    2.80
   2  -3   2    5.00    3.80
   2   3   2    5.90    4.80
  -2   3  -2    6.50    2.90
   2   3   2    4.50    2.40
   2   3   2    4.80    1.00
  -2   3  -2    4.50    3.70
   2   3   2    4.30    2.60
   3  -3   2  427.06   32.90
   3  -3   2  442.96   33.40
  -3  -3  -2  504.65   37.10
  -3  -3  -2  497.95   32.90
   3  -3   2  528.35   35.90
  -3  -3  -2  484.35   31.80
   3   3   2  475.85   31.80
  -3   3  -2  489.55   36.40
  -3   3  -2  483.25   33.20
   3   3   2  476.05   32.60
   3   3   2  494.55   32.60
  -3   3  -2  477.75   33.60
   3   3   2  455.05   35.70
  -4  -3  -2  563.54   37.80
  -4  -3  -2  542.65   42.30
  -4  -3  -2  531.95   36.70
   4  -3   2  616.24   41.30
   4  -3   2  497.15   37.80
   4   3   2  557.04   37.40
  -4   3  -2  545.05   38.50
   4   3   2  529.05   37.50
  -4   3  -2  569.54   41.80
  -4   3  -2  577.44   38.20
   4   3   2  518.75   40.90
   4   3   2  584.74   36.90
  -5  -3  -2  533.05   42.10
  -5  -3  -2  523.45   35.60
   5  -3   2  489.15   36.70
  -5  -3  -2  532.25   36.50
   5  -3   2  612.54   40.50
  -5   3  -2  521.55   36.80
   5   3   2  536.05   35.70
   5   3   2  532.55   36.10
  -5   3  -2  513.75   41.20
   5   3   2  524.95   36.30
   5   3   2  539.75   40.30
  -5   3  -2  514.85   37.30
   6  -3   2   19.40    4.80
  -6  -3  -2   23.90    3.70
   6  -3   2   20.40    8.30
  -6  -3  -2   29.50   11.70
  -6  -3  -2   24.80    7.20
  -6  -3  -2   26.20    4.90
  -6   3  -2   31.10   12.40
   6   3   2   24.10    3.80
  -6   3  -2   14.00    5.10
   6   3   2   24.30    4.30
   6   3   2   25.90    9.60
  -7  -3  -2   25.10    4.20
  -7  -3  -2   37.00   14.10
  -7  -3  -2   30.60    5.50
   7  -3   2   46.50   10.80
  -7  -3  -2   32.20    8.90
   7  -3   2   29.90    5.70
   7   3   2   24.30    4.80
  -7   3  -2   26.40    5.90
  -7   3  -2   24.60   12.90
   7   3   2   26.30   10.20
   8  -3   2    6.30    8.50
  -8  -3  -2    0.50    3.50
  -8  -3  -2   -6.40   10.60
  -8  -3  -2   -2.10    7.30
   8  -3   2    1.60    4.50
  -8  -3  -2    0.90    4.40
  -8   3  -2    8.50   11.70
   8   3   2    7.30    4.30
  -8   3  -2    0.30    4.80
  -8   3  -2    8.70    5.80
   8   3   2    1.60    7.90
  -9  -3  -2  544.05   48.70
   9  -3   2  559.74   43.10
   9  -3   2  537.15   38.80
  -9  -3  -2  557.94   43.10
  -9  -3  -2  532.45   38.60
   9  -3   2  483.15   43.00
  -9  -3  -2  533.65   37.70
  -9   3  -2  543.95   39.40
  -9   3  -2  541.05   46.20
  -9   3  -2  561.94   39.00
   9   3   2  552.74   44.60
   9   3   2  572.44   38.10
  10  -3   2   42.60   13.10
  10  -3   2   36.60    7.60
 -10  -3  -2   31.70    7.00
 -10  -3  -2   11.30   16.00
 -10  -3  -2   35.00   12.10
  10  -3   2   40.00   13.00
 -10  -3  -2   22.70    5.80
 -10   3  -2   34.10   15.60
 -10   3  -2   28.80    7.80
  10   3   2   45.40   15.30
  10   3   2   35.80    6.70
 -10   3  -2   38.50    8.00
 -11  -3  -2 1269.57   85.79
  11  -3   2 1191.68   80.19
 -11  -3  -2 1271.07   93.49
  11  -3   2 1139.49   84.69
 -11  -3  -2 1138.99   79.29
  11  -3   2 1184.58   85.99
 -11  -3  -2 1080.39   79.99
  11   3   2 1207.08   79.39
 -11   3  -2 1191.58   80.59
 -11   3  -2 1161.08   80.99
 -11   3  -2 1074.89   87.39
  11   3   2 1191.18   87.29
 -12  -3  -2  291.37   31.90
 -12  -3  -2  253.27   21.40
 -12  -3  -2  236.18   22.80
  12  -3   2  253.77   28.60
 -12  -3  -2  247.78   38.10
  12  -3   2  251.37   30.20
  12  -3   2  266.67   22.30
  12   3   2  279.17   21.40
 -12   3  -2  246.58   23.60
 -12   3  -2  274.97   23.20
 -12   3  -2  238.28   35.00
  12   3   2  275.47   32.90
 -13  -3  -2  887.71   67.89
  13  -3   2  855.91   73.29
 -13  -3  -2 1058.19   84.99
  13  -3   2 1018.50   67.69
  13  -3   2 1039.10   75.59
 -13  -3  -2  970.50   67.09
 -13   3  -2  976.70   68.49
 -13   3  -2  911.21   78.19
 -13   3  -2  926.01   68.69
  13   3   2 1008.30   66.79
  13   3   2 1023.90   77.19
 -14  -3  -2    8.30   15.50
  14  -3   2   10.40   18.60
 -14  -3  -2   28.30   25.80
 -14  -3  -2    6.70    8.40
  14  -3   2   14.40    8.40
  14   3   2   14.50    8.00
  14   3   2    8.90   20.60
 -14   3  -2   31.00   21.40
 -15  -3  -2  685.23   61.39
  15  -3   2  724.73   62.39
  15  -3   2  723.63   50.69
 -15  -3  -2  615.54   50.69
  15   3   2  756.32   49.90
 -15   3  -2  603.34   65.59
  16  -3   2   48.10   25.50
  16  -3   2   53.29   11.40
 -16  -3  -2   64.59   24.00
 -16   3  -2   57.69   29.40
  16   3   2   30.10   10.00
 -16  -4   2   10.20   19.10
  16  -4  -2    6.60   11.00
 -16   4   2    0.10   25.90
  16   4  -2   -7.10   10.20
 -15  -4   2  369.86   40.60
  15  -4  -2  368.46   32.80
  15   4  -2  393.06   31.50
  15   4  -2  386.46   32.20
 -15   4   2  396.36   49.80
  14  -4  -2   20.60   25.90
 -14  -4   2   34.40   15.80
  14  -4  -2   21.80    9.60
 -14  -4   2   26.40    9.70
 -14   4   2   22.90   23.40
  14   4  -2   38.40   10.40
  14   4  -2   23.40    8.30
 -13  -4   2  281.37   31.50
  13  -4  -2  209.28   33.30
  13  -4  -2  283.57   24.40
 -13  -4   2  243.48   43.80
 -13  -4   2  256.27   23.50
 -13   4   2  308.57   41.00
 -13   4   2  215.68   24.60
  13   4  -2  298.27   24.70
  13   4  -2  287.77   23.40
 -12  -4   2  314.97   27.00
 -12  -4   2  333.97   33.50
  12  -4  -2  335.37   36.10
  12  -4  -2  387.46   28.90
 -12  -4   2  356.66   45.40
 -12  -4   2  343.67   29.00
 -12   4   2  342.27   28.40
  12   4  -2  355.06   27.10
  12   4  -2  340.37   27.90
 -12   4   2  336.27   28.30
  12   4  -2  313.67   40.90
 -12   4   2  342.17   42.30
 -11  -4   2   15.50    8.70
 -11  -4   2   19.30   21.40
 -11  -4   2   19.00    6.50
  11  -4  -2   37.40   14.80
 -11  -4   2   21.00   11.40
  11  -4  -2   10.40    7.10
  11   4  -2   22.20    8.30
 -11   4   2   32.40   18.10
  11   4  -2   27.20    6.90
  11   4  -2   29.80   18.40
 -11   4   2   20.80    8.00
 -11   4   2    8.60    6.80
 -10  -4   2   25.70   17.30
  10  -4  -2   45.30   14.40
  10  -4  -2   44.90    9.00
 -10  -4   2   44.80   11.70
 -10  -4   2   60.19    8.20
 -10  -4   2   45.40    9.70
  10   4  -2   40.20    7.60
 -10   4   2   45.50    9.00
  10   4  -2   44.80    8.50
 -10   4   2   49.30   18.20
 -10   4   2   41.70   10.20
 -10   4   2   46.60    8.70
  10   4  -2   44.50   17.30
   9  -4  -2  218.48   19.10
   9  -4  -2  273.77   26.60
  -9  -4   2  217.18   17.70
  -9  -4   2  226.78   19.40
  -9  -4   2  199.28   31.50
  -9  -4   2  208.28   21.70
  -9   4   2  229.28   18.70
  -9   4   2  206.18   20.40
   9   4  -2  178.78   27.60
   9   4  -2  223.38   17.80
  -9   4   2  210.98   19.00
   9   4  -2  208.18   19.20
  -8  -4   2  219.88   17.50
   8  -4  -2  229.58   26.00
  -8  -4   2  211.48   19.20
  -8  -4   2  224.98   21.00
  -8  -4   2  213.78   28.80
   8  -4  -2  211.98   18.90
   8   4  -2  223.58   18.90
  -8   4   2  233.18   18.40
  -8   4   2  225.78   18.70
  -8   4   2  237.88   20.50
   8   4  -2  185.38   25.30
   8   4  -2  218.58   17.50
   7  -4  -2   -9.50    8.80
  -7  -4   2   -1.30    5.10
  -7  -4   2    5.70    4.00
  -7  -4   2   -2.40    5.90
   7  -4  -2   -1.80    4.80
  -7  -4   2    8.70   12.50
   7   4  -2   -2.00    5.10
  -7   4   2    0.00    6.00
   7   4  -2    3.90    4.10
  -7   4   2   -2.30    4.10
   7   4  -2    3.30    9.10
  -7   4   2   -1.00    4.80
  -6  -4   2    9.80   10.20
   6  -4  -2   13.40    4.90
   6  -4  -2   19.70   11.30
  -6  -4   2   12.30    5.20
  -6  -4   2   10.60    3.90
  -6   4   2   23.30    5.00
  -6   4   2   25.30    5.60
   6   4  -2   11.60    5.50
   6   4  -2   18.80    4.50
  -6   4   2    7.10    5.90
   6   4  -2   24.00    9.90
   5  -4  -2  337.07   28.50
  -5  -4   2  286.77   29.70
   5  -4  -2  289.27   23.30
  -5  -4   2  309.07   22.30
  -5  -4   2  295.57   23.40
  -5   4   2  351.96   24.10
   5   4  -2  276.37   27.70
  -5   4   2  319.77   22.70
   5   4  -2  315.57   23.40
  -5   4   2  328.47   23.30
   5   4  -2  325.07   22.40
   4  -4  -2  392.46   30.90
  -4  -4   2  331.67   31.20
  -4  -4   2  354.16   25.90
  -4   4   2  360.46   25.50
  -4   4   2  370.66   26.10
   4   4  -2  348.17   24.80
   4   4  -2  326.77   29.60
   4   4  -2  342.47   25.80
  -4   4   2  357.56   25.00
   3  -4  -2  371.56   28.10
  -3  -4   2  314.17   23.50
  -3  -4   2  311.47   28.30
   3  -4  -2  291.17   23.20
   3  -4  -2  366.36   23.90
   3   4  -2  317.67   23.60
  -3   4   2  336.97   23.50
   3   4  -2  300.57   23.40
   3   4  -2  301.77   26.80
   3   4  -2  296.47   22.50
  -3   4   2  328.17   23.20
  -3   4   2  321.47   22.50
   2  -4  -2  809.72   57.69
  -2  -4   2  816.92   61.39
  -2  -4   2  892.41   57.99
   2  -4  -2  947.81   58.19
   2  -4  -2  823.02   60.29
   2   4  -2  848.22   57.19
   2   4  -2  830.12   57.89
   2   4  -2  852.91   57.99
  -2   4   2  854.31   57.49
   2   4  -2  811.22   60.39
  -2   4   2  847.22   56.89
  -2   4   2  901.71   57.89
   1  -4  -2 1591.14   96.89
  -1  -4   2 1534.45   96.89
  -1  -4   2 1332.57   99.19
   1  -4  -2 1346.27   99.09
   1  -4  -2 1386.26   96.49
  -1   4   2 1500.55   96.49
  -1   4   2 1511.65   96.39
   1   4  -2 1401.66   96.69
   1   4  -2 1474.65   98.79
   1   4  -2 1426.56   96.09
   1   4  -2 1449.76   96.79
  -1   4   2 1425.66   95.59
   0  -4  -2   10.60    3.80
   0  -4  -2   10.60    4.30
   0  -4   2   10.80    6.00
   0  -4   2    4.90    4.20
   0  -4  -2   12.80    7.70
   0   4   2   13.80    3.40
   0   4  -2    7.60    4.70
   0   4   2    9.10    3.80
   0   4  -2   10.90    4.00
   0   4  -2   12.60    5.80
   1  -4   2 1639.44  111.59
  -1  -4  -2 1725.53  109.29
   1  -4   2 1729.13  109.59
   1  -4   2 1471.25  110.79
  -1  -4  -2 1629.54  112.69
  -1  -4  -2 1618.84  109.29
   1   4   2 1646.44  107.89
   1   4   2 1720.93  108.99
   1   4   2 1663.03  111.89
   1   4   2 1596.14  108.89
  -1   4  -2 1628.24  109.59
   2  -4   2    4.90    4.40
  -2  -4  -2   -1.90    7.10
   2  -4   2    1.80    5.00
   2  -4   2    2.90    3.40
   2  -4   2    0.80    7.20
  -2  -4  -2    2.10    3.40
  -2  -4  -2    0.20    3.50
   2   4   2    1.60    1.20
   2   4   2    1.30    2.70
   2   4   2    7.90    7.10
  -2   4  -2   -2.10    4.20
  -2   4  -2    4.80    3.70
   2   4   2   -2.20    3.10
   3  -4   2 1028.50   77.29
   3  -4   2 1036.00   76.29
  -3  -4  -2 1069.59   80.59
  -3  -4  -2 1212.98   76.39
   3  -4   2 1264.87   79.69
  -3   4  -2 1170.58   76.89
   3   4   2 1082.79   75.89
   3   4   2 1171.98   75.89
   3   4   2 1112.19   79.49
  -3   4  -2 1217.48   76.69
   3   4   2 1145.19   74.79
   4  -4   2 1075.99   76.79
  -4  -4  -2 1135.29   81.99
   4  -4   2 1039.20   77.39
  -4  -4  -2 1189.38   76.69
   4  -4   2 1274.17   80.49
   4   4   2 1177.78   76.19
   4   4   2 1085.49   80.09
  -4   4  -2 1187.98   77.09
  -4   4  -2 1138.29   77.39
   4   4   2 1113.69   76.29
   5  -4   2  302.77   25.00
  -5  -4  -2  341.77   31.20
   5  -4   2  312.27   24.20
   5  -4   2  360.26   29.40
  -5  -4  -2  323.97   22.40
  -5  -4  -2  340.17   24.40
   5   4   2  334.47   23.70
   5   4   2  322.77   22.50
  -5   4  -2  328.07   25.40
   5   4   2  323.27   23.60
  -5   4  -2  358.16   24.70
   5   4   2  309.77   28.80
   6  -4   2 2016.20  126.59
   6  -4   2 1783.92  122.59
  -6  -4  -2 1711.33  128.79
  -6  -4  -2 1886.61  122.49
  -6  -4  -2 1803.82  121.19
   6   4   2 1798.62  121.29
  -6   4  -2 1910.31  122.89
  -6   4  -2 1820.12  127.09
   6   4   2 1804.12  126.69
   6   4   2 1918.71  121.89
  -6   4  -2 1787.52  123.19
   6   4   2 1801.42  122.09
  -7  -4  -2   46.50   10.00
   7  -4   2   47.40    7.70
  -7  -4  -2   49.30    6.30
  -7  -4  -2   43.00    7.30
  -7  -4  -2   66.19   16.20
   7  -4   2   62.19   13.10
  -7   4  -2   46.10    9.20
   7   4   2   60.19    7.20
   7   4   2   53.49    6.90
   7   4   2   44.90    6.30
   7   4   2   77.99   14.90
  -7   4  -2   55.19    8.20
  -7   4  -2   41.50   15.20
   8  -4   2 1106.49   77.79
  -8  -4  -2 1111.29   77.79
  -8  -4  -2 1139.99   86.99
  -8  -4  -2 1099.39   76.39
   8  -4   2 1243.98   82.89
  -8  -4  -2 1291.07   81.49
  -8   4  -2 1113.19   84.19
   8   4   2 1159.48   77.09
  -8   4  -2 1236.38   78.49
   8   4   2 1150.18   83.29
   8   4   2 1090.59   77.19
  -8   4  -2 1025.30   78.59
  -9  -4  -2   72.89   21.60
  -9  -4  -2   78.99   13.80
   9  -4   2   59.79   15.20
  -9  -4  -2   63.39    9.50
   9  -4   2   55.29    9.10
  -9  -4  -2   48.00    6.90
  -9   4  -2   55.69    9.60
  -9   4  -2   52.59    9.20
   9   4   2   58.79   15.90
  -9   4  -2   58.79   18.40
   9   4   2   92.59   10.30
 -10  -4  -2  646.14   56.79
  10  -4   2  606.34   43.30
  10  -4   2  606.44   49.00
 -10  -4  -2  594.04   41.80
 -10  -4  -2  534.35   43.30
 -10  -4  -2  628.74   48.40
  10   4   2  631.84   42.50
 -10   4  -2  578.24   52.89
 -10   4  -2  610.54   43.80
 -10   4  -2  578.64   43.80
  10   4   2  618.54   50.59
  11  -4   2   20.20   12.80
 -11  -4  -2   27.00    6.60
 -11  -4  -2   39.20   15.40
  11  -4   2   30.10    8.20
 -11  -4  -2   26.80   18.80
  11  -4   2   37.60   15.40
 -11  -4  -2   31.10    9.00
 -11   4  -2   33.40    9.30
  11   4   2   36.00   17.10
 -11   4  -2   44.60   20.30
 -11   4  -2   62.69   11.30
  11   4   2   48.80    7.90
  12  -4   2  108.09   14.60
 -12  -4  -2   97.59   19.70
  12  -4   2   93.09   19.70
  12  -4   2  100.39   20.70
 -12  -4  -2   92.49   13.40
 -12  -4  -2   96.59   12.50
 -12  -4  -2  120.39   30.70
 -12   4  -2   91.69   13.30
  12   4   2  113.59   22.70
  12   4   2  111.79   13.40
 -12   4  -2   76.39   24.50
 -12   4  -2   79.69   12.90
 -13  -4  -2   -0.60   21.60
  13  -4   2   18.90    8.40
  13  -4   2   15.80   17.60
 -13  -4  -2   19.70   16.80
 -13  -4  -2    7.20    7.50
  13   4   2   20.00    7.60
 -13   4  -2   -6.80   21.60
 -14  -4  -2    8.70   24.10
 -14  -4  -2   18.20   16.10
  14  -4   2    1.50    8.00
  14  -4   2   30.40   20.00
 -14  -4  -2    8.60    8.90
 -14   4  -2  -13.40   22.80
  14   4   2    6.90    7.60
 -15  -4  -2    2.70   18.40
  15  -4   2    7.50   24.00
 -15  -4  -2   -8.50   10.40
  15  -4   2   -7.80    8.60
 -15  -4  -2   11.90   29.50
 -15   4  -2  -33.80   25.00
  15   4   2    0.90    8.10
 -15  -5   2   20.60   17.80
  15  -5  -2   36.20   11.80
 -15   5   2    3.50   14.50
  15   5  -2   29.30   11.40
  15   5  -2   32.40   10.10
 -14  -5   2   49.60   12.50
 -14  -5   2   81.59   32.80
 -14  -5   2   75.09   18.20
  14  -5  -2   51.39   11.80
  14   5  -2   77.79   12.90
  14   5  -2   72.99   10.90
 -14   5   2   78.89   17.00
 -13  -5   2   21.50   15.00
 -13  -5   2   36.70   25.10
  13  -5  -2    2.70    8.80
 -13  -5   2   12.70    9.70
  13   5  -2    5.10    8.70
 -13   5   2   10.70   11.90
  13   5  -2   36.10    9.10
 -12  -5   2  347.17   27.20
  12  -5  -2  336.57   28.00
 -12  -5   2  334.57   33.30
 -12  -5   2  310.37   48.00
  12   5  -2  336.37   26.30
  12   5  -2  358.66   28.40
 -12   5   2  298.97   28.10
 -12   5   2  283.17   28.30
 -12   5   2  326.37   30.60
 -11  -5   2   85.69   15.80
  11  -5  -2   69.09   11.40
  11  -5  -2   78.19   20.90
 -11  -5   2   62.99   25.00
 -11  -5   2   76.89   12.30
 -11  -5   2   69.59   10.30
 -11   5   2   84.69   14.00
 -11   5   2   52.19   10.80
 -11   5   2   86.49   12.30
  11   5  -2   72.79   11.90
  11   5  -2  109.69   24.20
  11   5  -2   65.39    9.60
 -10  -5   2  893.81   63.59
  10  -5  -2  926.41   65.09
 -10  -5   2  971.70   67.69
  10  -5  -2  934.41   71.29
 -10  -5   2  851.91   78.19
 -10  -5   2  855.21   64.99
  10   5  -2 1009.80   64.89
  10   5  -2  848.62   72.69
 -10   5   2  932.21   64.69
 -10   5   2  959.90   66.09
  10   5  -2  952.10   63.79
 -10   5   2  967.90   65.09
  -9  -5   2  191.48   15.90
  -9  -5   2  193.28   31.80
   9  -5  -2  142.89   17.70
   9  -5  -2  209.48   27.40
  -9  -5   2  159.68   18.00
  -9  -5   2  211.48   21.00
  -9   5   2  174.98   17.90
   9   5  -2  191.88   18.00
   9   5  -2  188.68   16.00
  -9   5   2  154.08   16.90
  -9   5   2  198.08   20.30
   9   5  -2  160.68   26.00
  -8  -5   2 1420.16  115.69
   8  -5  -2 1491.75  106.39
   8  -5  -2 1736.03  112.49
  -8  -5   2 1660.53  108.19
  -8  -5   2 1547.45  106.59
  -8   5   2 1574.54  106.19
   8   5  -2 1623.04  106.19
  -8   5   2 1589.74  105.99
   8   5  -2 1454.65  112.29
   8   5  -2 1565.54  105.29
  -8   5   2 1649.63  106.99
   7  -5  -2  620.64   48.10
   7  -5  -2  563.84   41.90
  -7  -5   2  579.94   40.50
  -7  -5   2  582.24   42.00
  -7  -5   2  530.25   51.29
  -7   5   2  666.33   43.00
   7   5  -2  520.75   47.90
   7   5  -2  592.24   40.60
  -7   5   2  596.44   41.20
  -7   5   2  601.64   41.60
   7   5  -2  616.34   41.90
   7   5  -2  527.55   41.70
   6  -5  -2 1945.61  141.39
   6  -5  -2 2385.96  146.59
  -6  -5   2 2184.48  141.69
  -6  -5   2 2049.59  149.19
  -6   5   2 2180.38  141.39
  -6   5   2 2277.37  141.99
  -6   5   2 2181.88  140.99
   6   5  -2 1882.31  145.79
   6   5  -2 2178.38  141.39
   6   5  -2 1921.31  141.39
   6   5  -2 2129.69  140.49
   5  -5  -2  972.80   64.09
   5  -5  -2  746.63   57.99
  -5  -5   2  826.72   65.59
  -5  -5   2  864.71   58.49
  -5   5   2  912.81   58.59
  -5   5   2  884.41   58.09
   5   5  -2  814.22   56.99
   5   5  -2  779.42   62.59
   5   5  -2  853.71   58.19
  -5   5   2  873.31   57.49
   5   5  -2  778.92   58.09
   4  -5  -2  909.91   66.49
   4  -5  -2 1086.79   68.79
  -4  -5   2  949.80   63.69
   4  -5  -2  810.42   63.19
  -4  -5   2  845.32   69.09
  -4   5   2  972.70   63.29
   4   5  -2  874.61   67.39
   4   5  -2  929.01   62.39
   4   5  -2  866.31   63.39
   4   5  -2  958.80   63.59
  -4   5   2  999.80   63.69
  -4   5   2  941.61   62.59
   3  -5  -2   56.59   11.60
   3  -5  -2   43.30    7.20
   3  -5  -2   56.49   13.10
   3  -5  -2   60.39    8.30
  -3  -5   2   48.10    7.90
  -3  -5   2   67.79   14.70
  -3   5   2   51.09    6.60
   3   5  -2   52.69    6.30
   3   5  -2   55.89    7.80
  -3   5   2   61.19    8.40
   3   5  -2   60.69   12.40
  -3   5   2   56.09    7.40
   3   5  -2   44.90    7.90
   2  -5  -2  484.35   31.40
  -2  -5   2  415.26   35.60
   2  -5  -2  408.76   34.50
  -2  -5   2  427.96   31.30
   2   5  -2  415.26   29.90
  -2   5   2  433.56   30.90
  -2   5   2  431.96   30.60
   2   5  -2  425.96   34.30
   2   5  -2  429.36   31.30
  -2   5   2  413.56   29.50
   1  -5  -2   20.70    6.00
   1  -5  -2   25.60    9.10
  -1  -5   2   15.00    8.20
  -1  -5   2   24.50    6.10
   1  -5  -2   21.80    5.20
   1   5  -2   22.00    6.20
  -1   5   2   18.00    4.90
   1   5  -2   24.70    5.60
  -1   5   2   16.50    5.10
   1   5  -2   24.90    4.60
   1   5  -2   24.70    8.80
   0  -5  -2   14.70    4.80
   0  -5  -2    8.20    5.40
   0  -5   2    1.20    6.90
   0  -5   2   11.10    5.50
   0  -5  -2    1.60    8.10
   0   5  -2   11.40    7.20
   0   5  -2   15.20    6.10
   0   5  -2    8.50    4.70
   0   5   2   11.10    4.30
   0   5   2   12.10    4.70
   1  -5   2   17.10    5.10
  -1  -5  -2   24.20    9.70
   1  -5   2   22.10    8.50
   1  -5   2   24.00   10.10
   1  -5   2   36.00    7.00
  -1  -5  -2   18.70    5.60
  -1  -5  -2   24.80    6.00
   1   5   2   27.60    5.20
  -1   5  -2   24.70    6.80
  -1   5  -2   14.20    5.20
   1   5   2   25.60    5.30
   2  -5   2  265.77   21.00
  -2  -5  -2  254.17   26.70
  -2  -5  -2  255.47   21.00
   2  -5   2  247.78   23.20
   2  -5   2  292.87   22.00
   2  -5   2  293.87   26.30
   2   5   2  257.97   20.20
   2   5   2  284.07   25.40
  -2   5  -2  283.57   21.30
  -2   5  -2  262.27   21.60
   2   5   2  266.87   18.30
   2   5   2  289.37   20.50
   3  -5   2  140.09   19.10
   3  -5   2  131.89   13.20
   3  -5   2  131.79   15.70
  -3  -5  -2  122.89   19.90
  -3  -5  -2  159.18   13.90
  -3   5  -2  147.49   13.60
   3   5   2  121.09   17.50
  -3   5  -2  146.09   14.60
   3   5   2  152.28   12.80
   3   5   2  147.89   10.00
   3   5   2  139.09   12.40
   4  -5   2 1173.58   76.99
  -4  -5  -2 1095.49   72.39
   4  -5   2  963.30   73.69
   4  -5   2 1011.30   72.39
  -4  -5  -2 1062.99   78.89
   4   5   2  993.80   76.29
  -4   5  -2 1108.39   72.79
  -4   5  -2 1114.69   73.09
   4   5   2 1106.19   71.79
   4   5   2 1039.30   71.79
  -5  -5  -2  222.78   27.80
   5  -5   2  241.88   20.00
   5  -5   2  264.07   26.40
  -5  -5  -2  256.67   20.00
   5  -5   2  202.68   21.00
  -5   5  -2  271.27   20.50
   5   5   2  239.38   24.60
   5   5   2  258.17   19.10
  -5   5  -2  257.37   21.50
   5   5   2  246.88   19.10
   5   5   2  246.58   17.10
  -6  -5  -2  480.75   35.10
   6  -5   2  423.96   35.90
   6  -5   2  463.35   34.90
   6  -5   2  545.75   41.30
  -6  -5  -2  497.65   44.00
  -6   5  -2  524.95   35.60
   6   5   2  510.15   34.20
   6   5   2  482.65   34.10
  -6   5  -2  498.75   36.40
   6   5   2  418.96   39.60
   6   5   2  471.55   32.60
  -7  -5  -2    8.80    6.30
   7  -5   2   -3.00    5.30
   7  -5   2  -11.00   11.60
  -7  -5  -2    3.20   14.80
  -7  -5  -2    1.90    3.10
   7  -5   2    4.70    7.00
   7   5   2    1.10    4.40
   7   5   2    0.10   10.50
  -7   5  -2    4.80    7.50
   7   5   2   -0.50    2.80
  -7   5  -2    1.30    6.10
   7   5   2   -1.10    5.10
  -8  -5  -2  265.67   20.40
   8  -5   2  298.27   30.60
  -8  -5  -2  270.07   23.70
  -8  -5  -2  301.27   28.00
   8  -5   2  273.87   23.20
  -8  -5  -2  298.77   35.40
  -8   5  -2  279.97   23.60
   8   5   2  276.97   21.80
   8   5   2  273.77   30.50
  -8   5  -2  259.97   25.10
   8   5   2  305.07   22.20
  -9  -5  -2  108.29   15.70
  -9  -5  -2  126.59   12.50
   9  -5   2  167.68   22.90
   9  -5   2  154.58   15.90
  -9  -5  -2  171.28   28.80
  -9  -5  -2  162.48   22.50
   9   5   2  163.88   14.60
   9   5   2  144.29   14.20
   9   5   2  137.59   24.40
  -9   5  -2  148.09   26.60
  -9   5  -2  134.29   16.70
  -9   5  -2  142.29   16.70
  -9   5  -2  125.59   18.30
 -10  -5  -2   -5.10   18.60
  10  -5   2    3.70    7.00
 -10  -5  -2   -7.60    4.50
 -10  -5  -2   -4.10    8.10
 -10  -5  -2    9.00   11.80
  10  -5   2   -1.50   13.20
 -10   5  -2   -8.50    7.60
 -10   5  -2  -13.10   19.30
  10   5   2    3.90    6.30
  10   5   2    6.70   15.10
 -10   5  -2   -4.80    7.80
 -10   5  -2    0.50    9.90
  10   5   2   -2.50    5.10
 -11  -5  -2    3.40    5.70
 -11  -5  -2   17.90   10.20
  11  -5   2  -20.20   13.70
 -11  -5  -2   -2.40   12.10
  11  -5   2    1.00    7.00
 -11  -5  -2    7.80   18.60
  11   5   2   -4.40   15.70
 -11   5  -2   -0.90    8.50
 -11   5  -2    5.00   20.20
  11   5   2   -3.20    6.40
 -11   5  -2   17.10    9.90
 -11   5  -2    5.20   11.00
  11   5   2   14.00    6.30
 -12  -5  -2   13.20   24.00
 -12  -5  -2    0.80    6.70
  12  -5   2    3.80    7.70
 -12  -5  -2  -11.70   13.00
  12  -5   2   17.50   17.10
  12   5   2    1.30    7.20
 -12   5  -2    2.30   12.80
 -12   5  -2  -22.10   21.10
  12   5   2    4.10    7.20
  13  -5   2   17.40    9.30
 -13  -5  -2    9.80    8.10
 -13  -5  -2   50.49   28.50
 -13  -5  -2    3.00   16.30
  13  -5   2   19.00   20.50
 -13   5  -2   28.00   27.10
  13   5   2    5.20    8.50
 -13   5  -2   14.90   13.10
  13   5   2    6.40    8.00
  14  -5   2   -4.00    8.90
 -14  -5  -2    7.70    9.30
 -14  -5  -2    0.20   17.50
  14  -5   2    8.50   23.90
 -14  -5  -2  -36.30   28.50
 -14   5  -2   20.20   28.20
  14   5   2   -5.10    9.70
  14   5   2    5.10    8.00
 -14   5  -2  -15.50   12.80
 -15  -5  -2   -4.70   19.60
 -15  -5  -2  -19.60   32.90
  15  -5   2    4.80    9.90
  15   5   2   -2.30    8.10
 -15   5  -2    4.60   30.40
 -14  -6   2   47.10   19.20
 -14  -6   2   26.80   13.10
 -14  -6   2   52.69   31.20
  14  -6  -2   42.80   13.00
  14   6  -2   62.09   10.10
  14   6  -2   44.70   12.60
 -14   6   2   57.19   15.10
 -13  -6   2   27.20   26.70
  13  -6  -2   75.89   13.90
 -13  -6   2   97.79   20.10
 -13  -6   2   57.59   11.90
 -13   6   2   79.09   16.00
  13   6  -2   83.69   13.60
  13   6  -2   78.19   11.80
 -12  -6   2   11.00   14.00
 -12  -6   2   21.80    9.20
 -12  -6   2    9.10   23.70
  12  -6  -2   19.10    9.20
  12   6  -2    8.60    7.10
 -12   6   2   13.80   11.30
  12   6  -2   34.10   10.50
  11  -6  -2   46.90   11.20
 -11  -6   2   44.80   13.90
 -11  -6   2   48.90    9.10
 -11  -6   2   59.69   28.40
  11   6  -2   34.10   10.00
  11   6  -2   41.40    8.00
  11   6  -2   39.10   10.70
 -11   6   2   33.10   10.80
 -11   6   2   41.00   12.70
  10  -6  -2   42.20   10.00
 -10  -6   2   46.20   12.60
 -10  -6   2   22.80   20.90
 -10  -6   2   43.20    8.10
  10   6  -2   30.20   10.10
 -10   6   2   40.80    9.90
  10   6  -2   47.00    7.90
  10   6  -2   33.50    9.60
 -10   6   2   26.30   10.00
 -10   6   2   27.30   11.80
  -9  -6   2   31.60   11.50
   9  -6  -2   33.50   17.40
  -9  -6   2   52.19   11.10
  -9  -6   2   31.50   21.90
   9  -6  -2   56.19   10.40
   9   6  -2   46.40    9.20
   9   6  -2   18.50   15.10
  -9   6   2   45.20    8.90
  -9   6   2   43.50   11.30
   9   6  -2   37.10    9.20
  -9   6   2   22.90    8.90
   9   6  -2   41.30    7.40
  -8  -6   2   -7.00   14.90
   8  -6  -2   -7.90   15.30
  -8  -6   2    6.90    9.30
  -8  -6   2    2.10    8.60
   8  -6  -2   -7.80    6.50
   8   6  -2    0.90    4.70
  -8   6   2   -1.30    5.80
  -8   6   2   -1.50    6.90
   8   6  -2   11.30    6.70
   8   6  -2   -2.80   14.20
  -8   6   2   -1.90    8.50
   8   6  -2   -4.80    7.40
  -7  -6   2   10.90   14.60
  -7  -6   2   -2.80    7.60
   7  -6  -2   -3.80   12.80
   7  -6  -2   -0.90   10.00
   7  -6  -2    3.20    6.60
   7   6  -2   -1.90    6.70
  -7   6   2   -6.60    5.00
  -7   6   2    2.10    6.80
  -7   6   2    0.20    7.80
   7   6  -2   -3.10    4.40
   7   6  -2    6.60   13.20
   7   6  -2    0.90    6.10
   6  -6  -2    2.70    6.50
   6  -6  -2   -3.90    9.90
   6  -6  -2    4.10   14.50
  -6  -6   2   -5.00    7.30
  -6  -6   2    0.00   12.60
  -6   6   2    0.60    7.40
   6   6  -2    9.90    6.20
   6   6  -2    5.80    4.40
   6   6  -2   -4.90   11.10
  -6   6   2   -5.10    5.80
  -6   6   2   10.20    5.20
   6   6  -2   -3.50    6.30
  -5  -6   2  241.28   21.30
   5  -6  -2  226.58   24.60
   5  -6  -2  225.68   20.70
   5  -6  -2  262.97   30.20
  -5  -6   2  221.18   29.90
  -5   6   2  251.27   20.30
  -5   6   2  247.38   19.10
  -5   6   2  272.67   21.40
   5   6  -2  238.18   18.50
   5   6  -2  243.98   21.30
   5   6  -2  225.78   20.40
   5   6  -2  239.78   27.30
  -4  -6   2   45.70    9.10
  -4  -6   2   63.59   17.10
   4  -6  -2   58.39   13.60
   4  -6  -2   59.19   15.40
   4  -6  -2   37.30    7.80
   4   6  -2   51.19    6.60
   4   6  -2   39.30   12.80
  -4   6   2   55.19    9.20
  -4   6   2   64.59    8.50
   4   6  -2   65.19    9.10
  -4   6   2   65.49    7.50
   4   6  -2   56.69    9.20
   3  -6  -2  264.17   22.00
   3  -6  -2  258.87   26.90
  -3  -6   2  234.48   28.10
  -3  -6   2  274.47   22.50
   3  -6  -2  305.77   30.20
   3  -6  -2  298.87   22.90
   3   6  -2  245.38   26.70
  -3   6   2  308.57   22.50
   3   6  -2  249.78   21.90
  -3   6   2  270.37   20.00
   3   6  -2  265.57   20.10
  -3   6   2  277.87   21.50
   3   6  -2  263.27   22.40
   2  -6  -2    2.70    5.40
   2  -6  -2  -12.00    8.60
  -2  -6   2   -1.50    6.30
  -2  -6   2   -1.60    9.00
   2  -6  -2    3.30    6.50
   2   6  -2   -1.50    4.70
  -2   6   2   -0.40    3.30
   2   6  -2    1.20    9.20
  -2   6   2   -0.90    4.80
  -2   6   2    2.60    5.90
   2   6  -2   -3.80    6.60
   2   6  -2    2.30    4.00
   1  -6  -2  891.01   67.99
   1  -6  -2 1012.60   63.89
   1  -6  -2  912.01   63.39
  -1  -6   2  943.31   63.69
  -1  -6   2  841.92   67.69
   1   6  -2  931.81   66.69
  -1   6   2  888.41   61.39
   1   6  -2  907.81   63.59
  -1   6   2  919.61   62.89
  -1   6   2  968.90   63.09
   1   6  -2  892.21   62.09
   1   6  -2  915.61   63.39
   0  -6   2  376.46   33.70
   0  -6  -2  388.96   29.30
   0  -6   2  408.56   29.90
   0  -6  -2  384.16   34.90
   0  -6  -2  450.85   30.00
   0   6  -2  385.76   29.60
   0   6   2  385.96   26.60
   0   6   2  325.87   28.30
   0   6   2  410.06   29.00
   1  -6   2  388.16   34.80
  -1  -6  -2  394.76   37.20
  -1  -6  -2  432.06   31.50
   1  -6   2  444.16   31.70
   1  -6   2  407.36   31.40
  -1  -6  -2  445.56   31.50
   1  -6   2  416.56   36.30
   1   6   2  452.75   30.80
   1   6   2  377.66   30.30
  -1   6  -2  420.56   31.70
  -1   6  -2  424.66   31.50
   1   6   2  425.76   28.30
   2  -6   2  242.88   22.10
   2  -6   2  282.17   28.90
   2  -6   2  297.57   23.10
   2  -6   2  250.17   25.60
  -2  -6  -2  296.37   22.50
  -2  -6  -2  278.37   29.40
   2   6   2  286.17   27.30
   2   6   2  276.77   21.50
   2   6   2  261.17   21.30
  -2   6  -2  267.47   23.10
  -2   6  -2  283.37   22.50
   3  -6   2    1.50   12.00
  -3  -6  -2    6.30   12.70
  -3  -6  -2    6.10    6.30
   3  -6   2    4.40    8.20
   3  -6   2    8.90    5.60
  -3   6  -2   -3.60    6.70
   3   6   2    1.70    5.30
   3   6   2    5.90    9.60
   3   6   2    7.00    4.90
   3   6   2    9.00    2.10
  -3   6  -2   12.60    6.50
   4  -6   2  822.32   62.69
  -4  -6  -2  832.02   68.29
  -4  -6  -2  861.11   60.59
   4  -6   2  806.92   60.39
   4  -6   2  953.70   66.29
   4   6   2  905.81   57.59
   4   6   2  887.91   59.79
   4   6   2  913.51   59.69
   4   6   2  805.12   64.99
  -4   6  -2  887.61   61.29
  -4   6  -2  907.01   61.09
  -5  -6  -2  145.89   24.70
   5  -6   2  126.69   14.80
   5  -6   2  132.59   17.20
   5  -6   2  179.38   24.00
  -5  -6  -2  140.79   15.80
  -5   6  -2  155.58   15.50
  -5   6  -2  146.19   16.90
   5   6   2  121.49   21.40
   5   6   2  142.69   10.30
   5   6   2  122.69   13.30
   5   6   2  142.89   14.10
  -6  -6  -2  929.61   72.99
   6  -6   2  940.01   68.89
   6  -6   2  875.21   62.79
   6  -6   2  827.22   64.29
  -6  -6  -2  919.41   63.09
   6   6   2  848.92   67.99
   6   6   2  905.41   59.99
   6   6   2  951.20   61.89
  -6   6  -2  961.20   64.09
   6   6   2  886.31   61.89
  -6   6  -2  895.91   63.09
   7  -6   2  282.67   27.50
   7  -6   2  326.17   34.80
  -7  -6  -2  335.37   38.50
  -7  -6  -2  325.17   26.50
   7  -6   2  330.47   26.20
   7   6   2  293.57   32.40
   7   6   2  300.97   24.70
  -7   6  -2  344.27   27.10
   7   6   2  327.77   24.90
  -7   6  -2  343.97   28.40
  -8  -6  -2  869.71   71.29
   8  -6   2  717.73   59.39
  -8  -6  -2  924.11   62.69
   8  -6   2  842.92   65.19
   8  -6   2  802.42   58.49
  -8  -6  -2  815.12   58.89
  -8   6  -2  858.81   59.09
   8   6   2  875.01   57.29
   8   6   2  789.12   65.19
   8   6   2  808.92   57.39
  -8   6  -2  867.01   60.29
  -8   6  -2  789.92   58.39
  -9  -6  -2  192.28   25.00
  -9  -6  -2  173.08   20.00
   9  -6   2  146.29   20.30
   9  -6   2  178.38   30.00
   9  -6   2  186.88   18.90
  -9  -6  -2  223.08   35.50
   9   6   2  177.08   16.70
  -9   6  -2  183.28   20.90
  -9   6  -2  143.39   19.90
   9   6   2  200.78   29.00
  -9   6  -2  180.28   22.10
   9   6   2  211.98   17.50
  10  -6   2  251.07   25.50
 -10  -6  -2  311.17   31.10
 -10  -6  -2  288.87   43.40
  10  -6   2  256.77   23.80
 -10  -6  -2  246.78   20.10
 -10   6  -2  251.37   25.10
 -10   6  -2  274.27   26.70
  10   6   2  278.07   22.40
  10   6   2  238.38   22.00
 -11  -6  -2   59.59   29.10
  11  -6   2   42.40   10.20
 -11  -6  -2   38.50    7.40
 -11  -6  -2   68.99   17.50
  11   6   2   29.50    8.50
 -11   6  -2   48.40   13.90
  11   6   2   50.89    9.60
 -12  -6  -2   56.09   29.10
 -12  -6  -2   34.70    8.30
  12  -6   2   43.20   10.90
 -12  -6  -2   51.39   18.30
  12   6   2   41.40    9.80
  12   6   2   33.70    9.10
 -12   6  -2   43.90   14.50
 -13  -6  -2  113.99   37.10
  13  -6   2  137.79   18.50
 -13  -6  -2  102.99   22.30
  13  -6   2  117.19   27.80
  13   6   2  100.29   12.70
 -13   6  -2   81.79   18.80
  13   6   2   77.49   13.10
 -12  -7   2   82.89   33.50
  12  -7  -2   71.49   14.30
 -12  -7   2   90.79   19.30
 -12   7   2   76.29   16.80
  12   7  -2   65.49   13.40
  12   7  -2   67.09   10.50
 -11  -7   2   12.60   13.80
 -11  -7   2   31.70   29.10
  11  -7  -2    6.10   10.10
  11   7  -2    1.60    6.80
 -11   7   2  -14.20   11.50
  11   7  -2  -12.90    9.50
  10  -7  -2  193.28   21.00
 -10  -7   2  198.28   39.00
  10  -7  -2  176.28   26.10
 -10  -7   2  221.38   26.20
  10   7  -2  188.38   21.20
 -10   7   2  161.58   20.90
 -10   7   2  167.68   22.50
  10   7  -2  165.28   17.00
  -9  -7   2  -14.30   19.10
   9  -7  -2   -1.30   12.90
   9  -7  -2    0.20    8.50
  -9  -7   2   -8.60   11.00
  -9   7   2  -10.60    9.50
   9   7  -2    0.70    5.80
  -9   7   2    0.20    8.00
   9   7  -2   -4.40    9.10
  -9   7   2   16.50   10.40
   8  -7  -2  123.89   22.40
   8  -7  -2  120.89   17.70
  -8  -7   2  167.68   32.50
   8   7  -2  107.09   14.70
  -8   7   2  143.39   16.20
   8   7  -2  145.49   17.70
  -8   7   2  164.38   19.90
  -8   7   2  163.88   16.40
   8   7  -2  143.39   13.60
   7  -7  -2   57.09   10.50
  -7  -7   2   57.39   21.70
   7  -7  -2   84.59   17.90
  -7  -7   2   83.29   13.40
   7  -7  -2   44.90   20.30
   7   7  -2   87.69   21.20
   7   7  -2   67.99   11.40
   7   7  -2   54.99   10.50
  -7   7   2   69.69   12.60
   7   7  -2   64.29    8.30
  -7   7   2   89.19   10.30
  -7   7   2   64.09   11.40
  -6  -7   2   97.59   14.00
   6  -7  -2   90.49   13.10
   6  -7  -2  137.89   20.90
   6  -7  -2  109.19   22.60
  -6  -7   2  176.28   30.00
   6   7  -2  110.39   13.80
  -6   7   2  109.29   15.60
   6   7  -2  113.89   11.50
  -6   7   2  106.29   13.90
   6   7  -2   88.39   19.20
   6   7  -2  105.39   13.60
  -6   7   2  117.79   12.80
  -5  -7   2    6.50    9.00
   5  -7  -2   21.50   17.50
   5  -7  -2   23.00    7.70
   5  -7  -2   15.70   11.80
  -5  -7   2   13.90   15.40
  -5   7   2   11.70    8.40
   5   7  -2    9.50    8.30
   5   7  -2   11.00    7.90
  -5   7   2   11.10    7.40
   5   7  -2   21.30   13.00
   5   7  -2   10.10    5.10
  -5   7   2   14.40    5.70
   4  -7  -2  203.88   27.30
   4  -7  -2  247.08   21.30
  -4  -7   2  238.18   22.70
   4  -7  -2  218.18   31.70
  -4  -7   2  234.18   31.10
  -4   7   2  234.48   20.80
   4   7  -2  221.88   21.30
  -4   7   2  241.78   18.60
   4   7  -2  229.88   18.10
   4   7  -2  217.88   20.80
   4   7  -2  217.88   28.20
  -4   7   2  249.88   21.70
  -3  -7   2   49.00   18.10
   3  -7  -2   50.69    9.30
   3  -7  -2   85.99   19.40
   3  -7  -2   39.60    9.70
  -3  -7   2   75.39   11.40
   3  -7  -2   72.59   16.90
   3   7  -2   54.59   10.30
   3   7  -2   52.79    9.60
  -3   7   2   65.99    7.60
  -3   7   2   62.09    9.80
  -3   7   2   60.69    9.90
   3   7  -2   39.30   14.10
   3   7  -2   68.09    8.50
  -2  -7   2  101.09   20.70
   2  -7  -2   93.19   12.50
  -2  -7   2   91.79   12.60
   2  -7  -2  105.49   19.20
   2  -7  -2  106.29   12.90
   2   7  -2   86.09   10.10
   2   7  -2  100.69   13.50
  -2   7   2   87.19   12.60
   2   7  -2   82.39   16.30
  -2   7   2   89.59    9.40
   2   7  -2   80.39   11.70
  -2   7   2   85.19   11.60
  -1  -7   2  284.27   24.80
   1  -7  -2  274.27   30.70
   1  -7  -2  287.07   24.10
  -1  -7   2  258.87   30.20
   1  -7  -2  278.07   25.30
  -1   7   2  275.77   20.60
  -1   7   2  285.47   23.20
   1   7  -2  291.27   24.60
  -1   7   2  287.87   23.70
   1   7  -2  314.87   24.30
   1   7  -2  293.27   21.80
   0  -7  -2   46.20   10.20
   0  -7  -2   33.50    8.50
   0  -7   2   38.00   10.00
   0  -7  -2   22.30   13.90
   0  -7   2   27.30   14.50
   0  -7   2   39.40   13.80
   0   7  -2   38.90    9.50
   0   7   2   35.90    4.50
   0   7   2   39.90    8.40
   0   7   2   27.60    7.20
   0   7  -2   33.80    9.20
   0   7  -2   44.50    6.90
   0   7   2   38.20    4.70
  -1  -7  -2  366.66   28.90
  -1  -7  -2  329.27   35.40
   1  -7   2  380.16   28.90
   1  -7   2  348.87   35.30
   1  -7   2  323.27   32.90
  -1   7  -2  379.76   28.90
   1   7   2  341.87   27.20
   1   7   2  359.46   24.00
  -1   7  -2  330.87   28.30
   1   7   2  343.37   26.90
  -2  -7  -2  475.85   43.10
   2  -7   2  437.36   34.30
   2  -7   2  446.06   41.10
   2  -7   2  437.06   38.60
   2  -7   2  433.36   34.40
  -2  -7  -2  456.55   34.50
   2   7   2  477.55   33.30
   2   7   2  427.96   32.90
  -2   7  -2  434.46   34.00
  -2   7  -2  462.05   34.80
   2   7   2  444.86   30.00
   3  -7   2  504.65   42.70
  -3  -7  -2  483.45   44.20
   3  -7   2  427.76   38.50
  -3  -7  -2  443.26   34.90
   3  -7   2  407.06   34.40
   3   7   2  453.05   30.10
   3   7   2  420.86   33.20
   3   7   2  395.16   40.30
  -3   7  -2  473.15   35.70
  -3   7  -2  501.15   35.10
   3   7   2  489.75   33.60
   4  -7   2    2.00    7.00
   4  -7   2   34.10   16.50
  -4  -7  -2  -12.50   13.60
  -4  -7  -2  -10.50    8.20
   4  -7   2    7.80    9.70
  -4   7  -2   -4.10    8.20
  -4   7  -2   -5.30    7.20
   4   7   2   -0.60   12.10
   4   7   2   20.00    6.40
   4   7   2    6.20    6.50
   5  -7   2  444.36   33.00
  -5  -7  -2  397.76   33.20
  -5  -7  -2  427.26   44.40
   5  -7   2  436.06   41.90
   5  -7   2  392.86   35.30
   5   7   2  381.56   39.40
  -5   7  -2  404.26   33.90
   5   7   2  438.06   31.60
   5   7   2  420.76   31.30
  -5   7  -2  450.95   33.50
  -6  -7  -2    0.20   17.10
  -6  -7  -2   20.80    9.80
   6  -7   2    3.90    7.80
   6  -7   2   20.20   16.50
   6  -7   2    7.40   10.40
   6   7   2   14.10    6.60
  -6   7  -2    0.60    8.10
   6   7   2   17.20    6.90
  -6   7  -2   31.60   10.70
   6   7   2   -5.90   13.00
   7  -7   2    0.80    7.50
  -7  -7  -2   -6.70   16.30
   7  -7   2    5.30    9.80
  -7  -7  -2   17.20   10.40
   7  -7   2   11.10   18.60
   7   7   2   12.20    6.80
   7   7   2   -0.70    6.70
   7   7   2    9.60   16.00
  -7   7  -2   -1.50    9.30
  -7   7  -2   -1.90    9.70
   8  -7   2  137.19   17.70
   8  -7   2  138.99   20.40
  -8  -7  -2  118.59   27.70
  -8   7  -2  164.38   19.40
   8   7   2  163.78   17.00
  -8   7  -2  167.58   21.70
   8   7   2  147.49   16.30
   9  -7   2  106.69   17.50
  -9  -7  -2  119.69   20.90
   9  -7   2   92.19   14.10
  -9  -7  -2   90.39   27.70
  -9   7  -2   94.89   16.80
   9   7   2  111.19   14.70
   9   7   2  116.89   15.00
 -10  -7  -2  372.66   51.09
  10  -7   2  356.16   29.50
  10  -7   2  305.37   30.70
 -10  -7  -2  392.06   37.40
 -10   7  -2  313.57   32.50
  10   7   2  346.17   27.50
  10   7   2  303.67   27.70
 -11  -7  -2  264.07   32.00
  11  -7   2  190.98   25.20
 -11  -7  -2  270.67   45.20
  11  -7   2  186.68   22.80
  11   7   2  192.08   22.00
  11   7   2  180.58   20.00
 -11   7  -2  195.38   26.30
  12  -7   2  300.37   31.90
 -12  -7  -2  308.97   55.79
 -12  -7  -2  348.77   39.80
  12  -7   2  323.97   30.30
 -12   7  -2  370.76   35.10
  12   7   2  335.27   28.00
  10  -8  -2  163.28   25.10
  10  -8  -2  127.69   18.00
 -10  -8   2  170.08   23.60
 -10  -8   2  169.28   36.70
  10   8  -2  184.58   21.30
 -10   8   2  159.08   20.20
  10   8  -2  184.08   16.70
   9  -8  -2   24.40   11.00
  -9  -8   2   13.00   14.00
   9  -8  -2   10.50   15.20
  -9  -8   2   -6.70   23.40
   9   8  -2    5.20    6.50
  -9   8   2   22.50   11.20
   9   8  -2   12.50   10.10
  -9   8   2   19.40   12.50
   8  -8  -2   35.00   11.70
  -8  -8   2   70.69   29.40
   8  -8  -2   44.40   16.80
   8   8  -2   32.80   11.40
  -8   8   2   56.79   13.10
   8   8  -2   39.60    7.50
  -8   8   2   33.20    9.90
   7  -8  -2   24.80   14.70
  -7  -8   2    8.40   21.70
   7  -8  -2    7.90    9.60
  -7   8   2   31.10   11.30
  -7   8   2   32.10    8.50
   7   8  -2    5.30    9.40
   7   8  -2   16.80    5.90
   6  -8  -2   12.90   15.10
   6  -8  -2   20.80    9.40
  -6  -8   2   -8.50   18.10
  -6   8   2   15.40    7.00
   6   8  -2   13.00    9.50
   6   8  -2    6.60    5.40
  -6   8   2   24.00   10.30
  -6   8   2    7.30   10.00
  -5  -8   2   77.89   23.70
   5  -8  -2   48.70   16.60
   5  -8  -2   31.50   10.10
  -5   8   2   60.09   11.20
   5   8  -2   47.90    6.90
   5   8  -2   28.70   10.60
  -5   8   2   42.60    7.90
   5   8  -2   58.69   21.70
  -5   8   2   32.00    9.90
   5   8  -2   55.79   11.20
   4  -8  -2  477.35   44.90
  -4  -8   2  516.95   49.20
   4  -8  -2  456.65   37.50
  -4   8   2  511.05   34.80
  -4   8   2  499.45   37.50
   4   8  -2  471.75   34.30
   4   8  -2  442.26   45.40
  -4   8   2  529.55   37.90
   4   8  -2  491.45   38.00
   4   8  -2  437.06   37.50
   3  -8  -2  901.11   65.39
  -3  -8   2  892.81   74.09
   3  -8  -2  843.72   71.29
  -3   8   2 1019.30   65.19
   3   8  -2  958.40   65.49
   3   8  -2  876.71   71.19
  -3   8   2  906.51   62.39
  -3   8   2  939.51   64.79
   3   8  -2  919.21   62.49
   2  -8  -2  199.58   29.10
   2  -8  -2  190.48   20.20
  -2  -8   2  168.98   28.80
   2  -8  -2  159.58   28.00
   2  -8  -2  145.39   21.20
   2   8  -2  155.98   20.40
  -2   8   2  196.88   19.80
  -2   8   2  211.38   19.20
  -2   8   2  196.28   15.40
   2   8  -2  180.48   21.20
   2   8  -2  204.48   16.40
  -1  -8   2  452.15   44.20
   1  -8  -2  428.86   44.50
  -1  -8   2  459.75   37.50
   1  -8  -2  467.85   36.60
   1  -8  -2  484.25   37.50
   1   8  -2  401.36   36.30
   1   8  -2  459.55   33.40
   1   8  -2  504.15   37.20
  -1   8   2  477.55   32.00
  -1   8   2  430.56   35.20
  -1   8   2  505.05   35.80
  -1   8   2  471.05   32.20
   0  -8  -2  465.35   39.00
   0  -8  -2  407.16   45.30
   0  -8   2  480.75   44.80
   0  -8   2  451.15   38.30
   0  -8   2  475.75   47.40
   0   8   2  518.45   33.70
   0   8  -2  500.75   38.50
   0   8   2  503.75   37.10
   0   8   2  504.85   33.50
   0   8  -2  522.05   38.60
   0   8   2  518.75   37.20
   0   8  -2  499.15   35.40
   1  -8   2  678.73   49.00
  -1  -8  -2  600.94   48.30
   1  -8   2  662.13   55.59
   1  -8   2  651.53   53.69
  -1  -8  -2  632.74   56.49
   1   8   2  630.44   42.80
  -1   8  -2  609.84   44.90
   1   8   2  734.53   46.70
  -1   8  -2  592.44   47.10
   1   8   2  564.54   45.80
   1   8   2  625.04   42.60
  -1   8  -2  719.23   48.30
  -2  -8  -2  179.68   30.90
   2  -8   2  135.39   20.50
   2  -8   2  179.88   27.80
  -2  -8  -2  169.68   21.60
   2  -8   2  153.68   25.00
  -2   8  -2  145.09   20.30
  -2   8  -2  184.28   21.00
   2   8   2  193.58   18.20
   2   8   2  185.18   18.20
  -3  -8  -2  164.88   28.30
   3  -8   2  189.88   26.10
   3  -8   2  185.88   28.10
   3  -8   2  194.68   20.60
  -3   8  -2  142.39   21.40
   3   8   2  208.08   18.80
  -3   8  -2  203.18   22.50
   3   8   2  206.78   18.90
   4  -8   2    7.90   19.80
  -4  -8  -2  -17.50   15.60
   4  -8   2   -4.10   11.10
   4  -8   2  -14.20    7.70
  -4   8  -2  -14.30    9.60
   4   8   2  -15.80    7.40
   4   8   2   -8.30    7.00
   5  -8   2  335.27   30.00
  -5  -8  -2  351.46   44.30
   5  -8   2  323.27   34.20
   5   8   2  353.86   28.90
   5   8   2  370.86   28.80
  -5   8  -2  396.66   32.00
   6  -8   2   78.29   12.40
   6  -8   2   68.19   16.00
  -6  -8  -2   73.09   23.10
  -6   8  -2   55.99   13.20
   6   8   2   70.09   10.80
   6   8   2   56.19   10.10
   7  -8   2    7.60   12.50
  -7  -8  -2  -16.20   18.40
   7  -8   2    7.20    9.30
  -7   8  -2   35.80   11.60
   7   8   2   -5.30    7.50
  -7   8  -2    3.20   10.90
   7   8   2  -24.00    8.30
  -8  -8  -2   95.59   28.00
   8  -8   2   62.69   13.60
   8  -8   2   96.39   18.40
  -8   8  -2   78.39   15.40
   8   8   2   83.19   12.00
   8   8   2   90.29   12.20
   9  -8   2   12.50   10.10
   9  -8   2   34.50   15.60
  -9  -8  -2   16.90   25.50
  -9  -8  -2   42.40   16.80
   9   8   2   42.70   10.00
  -9   8  -2   47.00   13.90
   9   8   2   43.60   11.10
  10  -8   2   27.90   11.00
 -10  -8  -2   18.30   15.90
  10  -8   2   15.40   14.40
 -10  -8  -2   45.70   33.40
  10   8   2   11.40    9.30
 -10   8  -2   36.60   14.00
   7  -9  -2  166.18   28.80
  -7  -9   2  250.17   42.30
   7  -9  -2  139.59   19.20
  -7   9   2  212.28   23.70
   7   9  -2  168.68   16.00
   7   9  -2  179.48   22.50
  -6  -9   2  142.69   32.30
   6  -9  -2  116.99   16.90
   6  -9  -2  111.89   23.90
   6   9  -2  132.79   16.70
  -6   9   2  124.49   17.40
   6   9  -2  135.39   13.40
   5  -9  -2  290.27   38.30
  -5  -9   2  281.77   47.20
   5  -9  -2  337.27   30.60
   5   9  -2  330.37   25.10
  -5   9   2  332.77   26.40
  -5   9   2  371.46   30.40
   5   9  -2  339.77   29.40
   4  -9  -2  187.08   22.00
  -4  -9   2  208.28   35.30
   4  -9  -2  206.38   32.00
   4   9  -2  158.78   22.30
  -4   9   2  224.78   23.00
   4   9  -2  172.58   16.30
  -4   9   2  175.88   17.00
   3  -9  -2  336.67   30.20
  -3  -9   2  298.27   42.60
   3  -9  -2  360.96   40.20
  -3   9   2  297.17   24.30
   3   9  -2  318.57   24.80
   3   9  -2  330.77   29.80
  -3   9   2  362.16   29.30
   2  -9  -2    0.40   17.90
  -2  -9   2   32.10   19.90
   2  -9  -2    8.50    9.80
   2   9  -2   19.20   11.20
  -2   9   2   10.00    5.00
  -2   9   2    0.40    4.60
  -2   9   2  -12.90    8.70
  -2   9   2  -18.80   10.10
   2   9  -2    3.70    5.70
   1  -9  -2  136.59   26.50
  -1  -9   2  121.29   25.80
  -1   9   2   96.39    9.70
  -1   9   2   56.39   12.90
   1   9  -2   99.39   12.50
   1   9  -2  111.99   15.70
  -1   9   2   98.19    9.40
  -1   9   2  109.59   14.20
   0  -9   2   65.09   22.00
   0  -9  -2   49.90   20.40
   0   9   2   58.99    6.80
   0   9  -2   81.79   14.10
   0   9   2   52.09   11.90
   0   9  -2   72.59    9.20
   0   9   2   66.39   12.00
  -1  -9  -2   -4.90   18.40
   1  -9   2   15.30   17.60
  -1   9  -2   13.00    6.80
  -1   9  -2   24.10   11.60
   1   9   2   12.90    9.10
   1   9   2    8.70   10.20
   2  -9   2   97.39   23.00
  -2  -9  -2  153.48   31.90
  -2   9  -2   97.39   15.50
   2   9   2   68.89   13.60
  -2   9  -2  109.99   14.00
   2   9   2  127.09   16.50
   3  -9   2    8.20   16.20
  -3  -9  -2    5.50   19.40
   3   9   2    4.80    9.70
  -3   9  -2   10.90   12.10
   3   9   2    7.30    8.50
   4  -9   2  179.28   29.10
  -4  -9  -2  224.38   37.70
  -4   9  -2  164.98   23.10
   4   9   2  150.38   18.50
   4   9   2  125.19   17.10
   5  -9   2  106.09   21.00
   5  -9   2   67.29   13.40
  -5  -9  -2   46.20   23.00
   5   9   2   66.19   11.20
  -5   9  -2   65.09   14.60
   5   9   2   47.20   11.90
   6  -9   2  107.89   16.70
   6  -9   2  150.18   26.70
  -6  -9  -2  196.88   36.30
   6   9   2  112.39   14.00
   6   9   2  104.99   15.40
  -6   9  -2  106.79   17.30
   7  -9   2   23.50   18.30
   7  -9   2   -5.60    9.80
  -7  -9  -2    1.50   24.00
   7   9   2   -1.00    8.70
  -7   9  -2  -18.80   12.20
  17   0  -3  -11.10   10.20
 -17   0   3  -10.10   20.90
  16   0  -3   15.50   10.10
 -16   0   3   41.10   21.00
  15   0  -3  433.16   52.49
  15   0  -3  399.46   38.70
 -15   0   3  458.85   44.90
  15   0  -3  479.35   35.50
  14   0  -3   14.90   10.40
  14   0  -3   -8.50    6.90
 -14   0   3   22.90   16.70
 -14   0   3    3.80    8.20
 -14   0   3   -9.50    8.30
  14   0  -3   15.90    8.20
  14   0  -3   37.90   21.40
 -13   0   3  598.34   50.99
  13   0  -3  613.34   44.10
  13   0  -3  645.54   56.89
  13   0  -3  555.54   46.40
  13   0  -3  639.24   44.60
 -13   0   3  618.64   44.00
 -13   0   3  584.34   43.70
 -12   0   3    6.50    6.30
  12   0  -3    2.10    6.50
 -12   0   3    3.10   12.40
  12   0  -3   -4.20    6.20
 -12   0   3  -12.30    5.60
  12   0  -3   16.10    8.10
  12   0  -3    3.80   14.50
 -11   0   3 1524.15  102.59
  11   0  -3 1591.44  111.99
 -11   0   3 1499.85  106.59
  11   0  -3 1519.95  102.49
  11   0  -3 1366.16  104.19
  11   0  -3 1611.64  103.09
 -11   0   3 1561.94  102.59
 -10   0   3    1.80    9.50
  10   0  -3    0.00    5.20
  10   0  -3   -4.50    5.90
 -10   0   3   -6.10    4.60
 -10   0   3    8.60    5.40
  10   0  -3    0.70    4.60
  10   0  -3    1.50   11.70
  -9   0   3  961.60   67.39
   9   0  -3  886.91   65.89
   9   0  -3  912.51   71.79
   9   0  -3  943.41   64.39
   9   0  -3  972.00   64.69
  -9   0   3 1004.80   64.49
   8   0  -3   -4.40    4.70
   8   0  -3   -0.20    3.90
  -8   0   3    6.00    7.00
  -8   0   3   -2.60    3.50
   8   0  -3    4.90    9.60
   8   0  -3    4.10    4.50
  -8   0   3    6.40    3.80
   7   0  -3  261.57   25.70
  -7   0   3  260.67   21.40
   7   0  -3  241.28   18.60
   7   0  -3  248.08   18.80
  -7   0   3  247.88   18.50
   7   0  -3  237.68   20.00
  -7   0   3  256.67   18.50
   6   0  -3   -1.00    2.80
  -6   0   3    1.50    2.80
  -6   0   3    3.40    5.20
   6   0  -3   -0.60    3.50
   6   0  -3    0.50    3.10
  -6   0   3   -0.10    2.80
   6   0  -3    4.70    8.30
   5   0  -3   51.89    7.00
   5   0  -3   46.90    5.50
   5   0  -3   55.09    5.80
  -5   0   3   46.40    5.60
  -5   0   3   43.50    5.50
  -5   0   3   50.39    8.20
  -4   0   3    3.50    3.40
  -4   0   3   -0.70    1.90
  -4   0   3   -0.30    2.20
   4   0  -3    1.40    2.10
   4   0  -3    0.20    2.10
   4   0  -3    0.80    2.60
  -3   0   3  102.09    7.90
  -3   0   3  104.49    8.70
  -3   0   3   95.59    7.60
   3   0  -3  107.39    8.40
   3   0  -3   98.89    7.90
   3   0  -3   99.99    7.80
   2   0  -3    0.80    1.30
  -2   0   3   -0.30    1.10
   2   0  -3    0.90    1.80
  -2   0   3    1.20    1.50
   2   0  -3   -0.90    1.40
   1   0  -3  553.64   37.50
   1   0  -3  578.64   37.90
  -1   0   3  573.64   37.80
   0   0  -3    1.60    1.30
  -1   0  -3    8.00    2.40
  -1   0  -3    9.30    2.30
   1   0   3    6.40    2.00
   2   0   3   -1.10    2.20
  -2   0  -3   -0.70    2.00
   2   0   3   -0.30    1.90
  -2   0  -3    1.80    2.60
  -2   0  -3    2.00    1.00
   3   0   3  681.73   44.30
  -3   0  -3  772.12   46.30
  -3   0  -3  667.23   44.50
  -3   0  -3  610.64   46.00
   3   0   3  612.94   45.60
   3   0   3  679.93   45.50
   4   0   3    1.30    1.60
   4   0   3    3.80    3.30
  -4   0  -3    0.80    1.80
  -4   0  -3   -2.00    3.90
  -4   0  -3   -1.70    3.80
   4   0   3   -1.40    3.10
   5   0   3 1002.30   68.49
  -5   0  -3  955.50   69.19
   5   0   3 1086.69   68.99
   5   0   3 1021.50   66.69
  -5   0  -3  983.40   69.89
  -5   0  -3  984.30   66.89
  -6   0  -3   -2.00    2.70
  -6   0  -3   -1.40    2.60
   6   0   3   -0.80    4.50
   6   0   3    3.30    4.60
  -6   0  -3    2.70    6.60
  -6   0  -3   -1.00    5.90
   6   0   3    1.50    2.20
   7   0   3  581.84   40.50
  -7   0  -3  528.85   40.90
  -7   0  -3  524.55   42.10
   7   0   3  544.05   36.90
  -7   0  -3  534.85   37.30
   7   0   3  521.15   39.30
  -7   0  -3  556.64   37.80
   8   0   3    2.00    5.40
  -8   0  -3   -5.10    3.40
  -8   0  -3   -5.10    8.30
   8   0   3    1.50    6.00
   8   0   3   -0.90    3.30
  -8   0  -3   -1.40    4.10
   9   0   3   94.59    9.50
   9   0   3   83.99   13.80
  -9   0  -3   71.89   14.60
  -9   0  -3   94.29   10.20
   9   0   3   95.49   12.80
  -9   0  -3   77.49   10.00
  10   0   3   -4.50    8.20
 -10   0  -3    4.20    5.10
  10   0   3   -4.00    7.00
 -10   0  -3   -7.50    4.90
 -10   0  -3   -2.90   10.40
  10   0   3    0.10    4.20
 -11   0  -3   -9.40   12.20
 -11   0  -3    1.30    5.60
 -11   0  -3    3.40    5.60
  11   0   3    5.30    9.80
  11   0   3    4.60    4.90
  11   0   3    3.00    8.20
  12   0   3    4.90   11.80
  12   0   3   14.50    9.50
  12   0   3    0.50    5.10
 -12   0  -3    3.30    6.30
 -12   0  -3   -4.50    6.20
 -12   0  -3   -0.60   14.50
 -13   0  -3  788.82   55.69
 -13   0  -3  770.62   55.29
  13   0   3  728.53   58.59
  13   0   3  827.92   61.89
 -13   0  -3  797.42   65.39
  13   0   3  773.72   54.29
 -14   0  -3  -16.10   18.10
 -14   0  -3    2.10    8.80
  14   0   3  -12.70   13.70
 -14   0  -3  -13.50    8.10
  14   0   3    4.60   12.60
  14   0   3    2.90    6.40
  15   0   3  622.04   44.60
 -15   0  -3  537.25   57.99
  15   0   3  657.13   55.09
  16   0   3    4.20    7.90
  16   0   3   28.90   21.90
 -16   0  -3    2.30   22.50
  17   0   3 1151.18   77.59
 -17   0  -3 1060.19   92.19
 -17  -1   3  -19.10   21.30
  17  -1  -3   -9.00   10.30
 -17   1   3   -9.40   22.30
  17   1  -3    4.80   10.40
 -16  -1   3  118.69   25.50
  16  -1  -3  119.19   15.10
  16   1  -3   96.99   14.10
 -16   1   3  120.69   25.90
  16   1  -3   62.99   17.90
 -15  -1   3  143.99   25.20
  15  -1  -3  151.98   22.70
  15  -1  -3  174.58   19.20
  15  -1  -3  133.49   31.40
  15   1  -3  137.39   19.00
  15   1  -3  149.09   18.80
 -15   1   3  173.08   28.30
  14  -1  -3  167.28   25.00
  14  -1  -3  172.78   19.40
  14  -1  -3  167.88   31.10
 -14  -1   3  166.58   28.00
 -14  -1   3  183.18   19.40
 -14  -1   3  193.68   19.50
  14   1  -3  222.78   36.80
 -14   1   3  201.88   19.70
 -14   1   3  185.68   27.50
  14   1  -3  160.68   22.40
 -14   1   3  179.88   19.80
  14   1  -3  141.49   18.90
  14   1  -3  204.48   19.50
 -13  -1   3  205.68   27.90
 -13  -1   3  225.28   20.30
  13  -1  -3  228.68   25.60
 -13  -1   3  211.48   20.40
  13  -1  -3  222.68   21.00
  13  -1  -3  229.98   35.10
 -13   1   3  231.98   20.60
 -13   1   3  198.98   20.30
  13   1  -3  233.48   20.60
  13   1  -3  238.78   21.00
  13   1  -3  208.98   35.00
 -13   1   3  214.28   31.40
 -12  -1   3    1.40    6.60
  12  -1  -3    3.30    9.70
 -12  -1   3   -0.30    5.80
  12  -1  -3    0.10    6.50
 -12  -1   3   -2.40   11.60
  12  -1  -3   16.50   16.60
  12  -1  -3   -3.00    6.50
 -12   1   3    8.40    6.30
  12   1  -3   -4.00    6.80
  12   1  -3  -17.80   15.10
 -12   1   3    2.30   13.40
  12   1  -3    2.10    6.00
  12   1  -3   -3.50    7.20
 -12   1   3    5.80    6.60
  11  -1  -3  839.02   58.59
 -11  -1   3  835.12   62.59
 -11  -1   3  855.71   58.29
  11  -1  -3  844.62   58.89
  11  -1  -3  821.92   68.09
  11  -1  -3  864.41   61.59
 -11  -1   3  854.21   58.49
  11   1  -3  881.31   58.69
 -11   1   3  873.71   58.59
 -11   1   3  820.02   58.29
 -11   1   3  779.72   63.29
  11   1  -3  858.41   58.49
  11   1  -3  829.22   67.79
  10  -1  -3   16.20    6.20
  10  -1  -3   15.30   13.60
  10  -1  -3   12.00    7.60
 -10  -1   3   28.30    5.80
  10  -1  -3   23.40    6.20
 -10  -1   3   25.10    6.40
 -10  -1   3   11.50    9.60
  10   1  -3   25.10    7.40
  10   1  -3   29.40    6.90
 -10   1   3   26.40    6.20
  10   1  -3   31.00   13.70
 -10   1   3   15.30   11.20
 -10   1   3   23.70    6.10
  10   1  -3   30.00    6.60
   9  -1  -3  975.10   67.09
  -9  -1   3 1018.60   67.09
  -9  -1   3  993.60   66.99
   9  -1  -3  965.90   74.69
   9  -1  -3  949.80   67.29
   9  -1  -3 1058.99   69.69
  -9  -1   3  996.50   69.69
   9   1  -3  987.30   67.09
  -9   1   3 1027.80   67.29
   9   1  -3  965.60   67.19
  -9   1   3  891.31   66.79
  -9   1   3 1000.70   70.79
   9   1  -3 1035.50   75.09
   8  -1  -3  286.97   22.20
   8  -1  -3  297.07   22.60
  -8  -1   3  300.57   24.80
  -8  -1   3  307.77   22.30
  -8  -1   3  299.97   22.30
   8  -1  -3  310.17   24.80
   8   1  -3  299.27   22.30
   8   1  -3  313.27   30.00
  -8   1   3  306.07   26.90
  -8   1   3  289.67   22.20
  -8   1   3  296.27   22.00
   8   1  -3  304.37   22.40
   7  -1  -3 1484.85   93.09
  -7  -1   3 1374.16   90.99
   7  -1  -3 1266.47   90.99
  -7  -1   3 1344.77   92.29
  -7  -1   3 1364.76   90.89
   7  -1  -3 1336.37   90.89
  -7   1   3 1381.46   93.49
   7   1  -3 1359.16   90.89
   7   1  -3 1345.67   91.09
  -7   1   3 1339.37   90.99
  -7   1   3 1432.06   90.89
   7   1  -3 1327.17   96.79
   6  -1  -3  347.87   24.30
  -6  -1   3  298.57   22.80
  -6  -1   3  303.37   21.60
   6  -1  -3  307.77   21.70
  -6  -1   3  313.37   21.60
   6  -1  -3  294.67   21.70
   6   1  -3  247.18   21.80
   6   1  -3  308.67   21.70
   6   1  -3  276.47   27.10
  -6   1   3  295.17   21.60
   6   1  -3  312.87   21.80
  -6   1   3  320.87   21.60
  -6   1   3  306.67   24.70
   5  -1  -3    6.50    2.90
  -5  -1   3    5.80    2.80
  -5  -1   3    1.80    2.70
  -5  -1   3    8.70    3.80
   5  -1  -3    9.60    4.90
   5  -1  -3    4.10    2.70
  -5   1   3    8.20    2.70
   5   1  -3    2.80    2.70
   5   1  -3    2.80    3.00
   5   1  -3    3.60    2.90
   5   1  -3    8.10    6.20
  -5   1   3    4.90    5.50
  -5   1   3    3.50    2.50
  -4  -1   3  335.07   23.80
   4  -1  -3  380.86   25.60
   4  -1  -3  327.47   23.70
   4  -1  -3  346.57   23.90
  -4  -1   3  337.07   23.80
   4   1  -3  332.87   28.10
   4   1  -3  336.27   23.70
  -4   1   3  351.46   23.60
   4   1  -3  337.97   23.80
  -4   1   3  376.06   23.90
  -4   1   3  355.46   25.60
   4   1  -3  323.37   23.70
  -3  -1   3   78.69    6.80
   3  -1  -3   87.39    6.80
   3  -1  -3   83.59    9.10
  -3  -1   3   87.49    7.00
  -3  -1   3   90.79    7.00
   3  -1  -3   76.39    6.80
   3   1  -3   76.49   10.60
   3   1  -3   85.19    7.00
  -3   1   3   92.69    6.70
   3   1  -3   80.09    7.00
  -3   1   3   80.19    6.70
  -2  -1   3    5.10    1.90
   2  -1  -3    9.60    1.90
   2  -1  -3   10.70    1.90
  -2  -1   3    6.50    2.00
  -2  -1   3    8.90    1.50
  -2   1   3    8.20    1.50
  -2   1   3    9.10    1.90
   2   1  -3    9.70    4.70
   2   1  -3    4.80    2.10
   2   1  -3    8.00    2.20
  -2   1   3    9.40    1.90
  -1  -1   3 3321.87  223.68
   1  -1  -3 3546.95  223.68
   1  -1  -3 3358.16  223.78
  -1  -1   3 3423.86  223.88
  -1   1   3 3500.75  223.78
   1   1  -3 3241.58  225.48
   1   1  -3 3496.15  224.08
   0  -1  -3   68.49    4.50
   0  -1   3   70.19    5.90
   0  -1   3   64.19    5.30
   0  -1  -3   66.99    4.50
   0  -1  -3   67.29    4.90
   0   1  -3   62.39    6.30
   0   1  -3   59.99    6.10
   0   1  -3   67.49    5.40
   1  -1   3 3337.27  219.58
  -1  -1  -3 3337.37  220.28
  -1   1  -3 3418.46  219.88
  -1   1  -3 3261.37  218.98
  -2  -1  -3  339.17   24.50
   2  -1   3  363.46   24.00
   2  -1   3  318.47   22.50
  -2  -1  -3  319.77   22.20
   2   1   3  319.17   24.00
  -2   1  -3  354.26   22.70
  -2   1  -3  330.27   24.30
  -3  -1  -3 5776.62  350.46
   3  -1   3 4891.31  348.97
  -3  -1  -3 5213.38  351.06
   3  -1   3 5554.04  350.46
  -3   1  -3 5240.28  350.76
  -3   1  -3 5397.36  349.17
   3   1   3 5199.18  350.56
   4  -1   3   16.10    4.20
  -4  -1  -3   12.70    4.40
  -4  -1  -3    9.20    2.30
   4  -1   3   15.90    4.70
  -4  -1  -3   10.70    5.70
   4  -1   3   12.50    2.50
   4   1   3   12.40    2.10
   4   1   3   18.40    5.30
  -4   1  -3   11.00    2.60
  -4   1  -3   15.20    6.10
   5  -1   3 1553.14  102.59
   5  -1   3 1650.83  104.79
  -5  -1  -3 1525.55  104.69
  -5  -1  -3 1421.36  102.39
  -5  -1  -3 1539.45  102.69
   5  -1   3 1661.83  104.29
  -5  -1  -3 1620.54  106.39
   5   1   3 1504.45  102.29
  -5   1  -3 1534.55  102.79
  -5   1  -3 1451.35  105.19
   5   1   3 1607.64  105.09
   6  -1   3   78.89    7.30
   6  -1   3   75.19    9.80
  -6  -1  -3   72.29   13.30
  -6  -1  -3   61.39   10.00
  -6  -1  -3   65.69    7.10
   6  -1   3   71.99   10.80
  -6  -1  -3   75.29    7.40
   6   1   3   57.89    9.30
   6   1   3   72.29   10.80
  -6   1  -3   73.39    7.70
  -6   1  -3   81.39   12.50
   6   1   3   76.29    6.80
   7  -1   3 1096.49   72.79
  -7  -1  -3 1138.09   78.59
   7  -1   3 1117.59   75.49
  -7  -1  -3 1117.29   76.09
   7  -1   3 1182.48   75.79
  -7  -1  -3 1097.39   72.89
  -7  -1  -3 1038.00   72.69
   7   1   3  917.81   74.09
   7   1   3 1109.59   72.39
   7   1   3 1125.09   76.39
  -7   1  -3 1104.39   72.99
  -7   1  -3 1011.70   76.59
  -8  -1  -3  521.65   39.00
  -8  -1  -3  577.04   43.50
   8  -1   3  567.04   42.20
   8  -1   3  577.54   39.10
   8  -1   3  596.64   42.80
  -8  -1  -3  563.94   46.30
  -8  -1  -3  571.84   39.30
   8   1   3  579.24   38.80
   8   1   3  596.74   43.60
  -8   1  -3  472.55   43.90
  -8   1  -3  602.44   40.00
  -8   1  -3  557.54   39.30
  -9  -1  -3   73.69   17.00
   9  -1   3   86.29   14.10
  -9  -1  -3   76.09    9.40
   9  -1   3  102.89   14.20
  -9  -1  -3   83.39    9.40
   9  -1   3   76.29    9.20
  -9  -1  -3   59.89   13.10
  -9   1  -3   58.09   14.40
  -9   1  -3   82.99    9.70
   9   1   3   74.99    8.60
   9   1   3   54.69    9.90
  -9   1  -3   72.19    9.70
   9   1   3   82.69   15.10
 -10  -1  -3  585.64   41.40
 -10  -1  -3  612.14   47.30
 -10  -1  -3  579.54   50.59
 -10  -1  -3  536.35   41.10
  10  -1   3  630.14   46.20
  10  -1   3  600.94   45.00
  10  -1   3  605.24   41.10
  10   1   3  584.84   40.70
  10   1   3  543.15   43.60
  10   1   3  652.43   47.00
 -10   1  -3  582.94   42.00
 -10   1  -3  502.95   47.50
 -10   1  -3  612.04   41.70
 -11  -1  -3   20.60    6.60
 -11  -1  -3    7.30   12.10
 -11  -1  -3    4.80    6.10
  11  -1   3   13.70    5.50
  11  -1   3   12.30   10.10
  11  -1   3   23.70   10.70
 -11  -1  -3   18.90   16.00
  11   1   3    8.60    7.90
 -11   1  -3    9.30    6.10
  11   1   3    7.20   11.00
  11   1   3   10.50    5.10
 -11   1  -3   10.30   13.80
 -11   1  -3   12.00    6.70
  12  -1   3  401.56   28.60
 -12  -1  -3  357.76   29.10
 -12  -1  -3  330.87   29.00
 -12  -1  -3  414.96   38.40
  12  -1   3  379.36   33.20
 -12   1  -3  351.46   38.70
  12   1   3  407.16   28.20
  12   1   3  430.16   36.20
 -12   1  -3  365.66   29.20
  12   1   3  326.57   31.80
 -12   1  -3  373.36   29.70
 -13  -1  -3    8.00   17.50
  13  -1   3   25.20   13.20
 -13  -1  -3   14.10    8.30
 -13  -1  -3    5.60    7.80
  13  -1   3   15.20    6.90
  13  -1   3   19.80   11.00
  13   1   3   10.60   10.90
 -13   1  -3    7.30   17.30
  13   1   3   13.30    6.80
 -13   1  -3   25.80    9.40
 -13   1  -3   11.20    7.80
  13   1   3   17.60   15.00
 -14  -1  -3  244.88   22.80
  14  -1   3  283.97   30.80
  14  -1   3  262.77   21.50
 -14  -1  -3  246.58   37.50
 -14  -1  -3  204.78   23.30
  14   1   3  269.07   21.40
 -14   1  -3  165.08   30.30
 -14   1  -3  218.88   24.30
  14   1   3  247.18   34.00
 -15  -1  -3   41.20   12.50
 -15  -1  -3  102.99   27.50
  15  -1   3   82.69   11.40
  15  -1   3   74.49   20.10
 -15   1  -3   29.70   23.80
  15   1   3  123.49   26.00
  15   1   3   94.19   11.40
  16  -1   3    8.80    8.90
 -16  -1  -3   -2.40   23.90
  16  -1   3   24.40   21.80
 -16   1  -3   31.40   26.20
  16   1   3    4.50    8.10
 -17  -1  -3    6.00   25.50
  17  -1   3   27.10    9.60
  17   1   3   17.70    8.90
 -17   1  -3   27.10   28.40
  17  -2  -3   10.50   11.00
 -17  -2   3   26.60   21.40
 -17   2   3   -4.00   25.30
  17   2  -3   20.00   11.50
  16  -2  -3   55.59   12.40
 -16  -2   3   70.39   20.20
  16   2  -3   66.59   12.20
 -16   2   3   28.20   24.90
  16   2  -3   58.99   11.80
  15  -2  -3   45.90   17.60
  15  -2  -3   48.90   11.50
  15  -2  -3    1.40   25.00
 -15  -2   3   29.50   16.90
  15   2  -3   33.30   10.40
 -15   2   3   78.69   24.30
  15   2  -3   45.70   10.70
  14  -2  -3  329.57   25.60
 -14  -2   3  279.17   24.90
  14  -2  -3  268.37   42.10
 -14  -2   3  288.37   24.50
  14  -2  -3  260.67   31.90
 -14  -2   3  247.68   33.20
 -14   2   3  242.58   23.70
 -14   2   3  291.47   24.90
  14   2  -3  221.68   23.60
  14   2  -3  248.78   40.80
  14   2  -3  304.57   25.20
 -14   2   3  278.67   37.30
 -13  -2   3  -10.60   12.00
 -13  -2   3   14.10    7.60
  13  -2  -3   12.70   13.00
 -13  -2   3    7.90    7.70
  13  -2  -3    2.20    7.30
  13  -2  -3   11.70   20.10
  13   2  -3    4.00    7.30
  13   2  -3   10.30   18.70
  13   2  -3    1.90    7.70
 -13   2   3   -8.70   16.70
 -13   2   3    3.20    8.00
 -13   2   3   -0.30    7.40
  12  -2  -3   37.40    8.30
  12  -2  -3   33.70   12.40
  12  -2  -3   51.49   18.70
 -12  -2   3   33.50    7.90
 -12  -2   3   31.00    8.00
 -12  -2   3   30.10   12.20
 -12   2   3   29.80   16.50
  12   2  -3   43.00   20.00
 -12   2   3   22.70    7.80
 -12   2   3   39.40    8.20
  12   2  -3   30.30    7.50
  12   2  -3   24.20    7.90
 -11  -2   3   26.90    7.10
  11  -2  -3   24.30    7.20
 -11  -2   3   44.70   11.70
 -11  -2   3   50.19    8.00
  11  -2  -3   23.70   10.90
  11   2  -3   42.60    8.00
  11   2  -3   39.60    8.00
  11   2  -3   43.80   17.00
 -11   2   3   47.30    8.30
 -11   2   3   13.10   14.20
 -11   2   3   38.10    7.80
 -10  -2   3    7.50    5.00
  10  -2  -3   10.10    8.30
  10  -2  -3    3.10    6.00
 -10  -2   3    8.40    5.30
 -10  -2   3   11.20    8.70
 -10   2   3   16.60    5.70
 -10   2   3    2.40   12.10
  10   2  -3    7.40    5.30
 -10   2   3    2.30    5.20
  10   2  -3    8.10    5.70
  10   2  -3    5.40   13.70
   9  -2  -3  189.78   16.60
  -9  -2   3  160.18   18.80
  -9  -2   3  190.58   16.30
  -9  -2   3  183.38   15.70
   9  -2  -3  209.98   20.80
   9  -2  -3  170.28   16.20
   9   2  -3  193.18   25.20
   9   2  -3  190.38   16.40
   9   2  -3  198.58   16.20
  -9   2   3  209.58   23.10
  -9   2   3  186.38   16.10
  -9   2   3  203.08   16.10
   8  -2  -3  728.43   49.90
  -8  -2   3  743.93   49.50
  -8  -2   3  653.23   57.59
   8  -2  -3  824.02   53.49
   8  -2  -3  720.43   49.70
  -8  -2   3  681.13   49.50
  -8  -2   3  625.94   50.79
  -8   2   3  740.43   49.40
   8   2  -3  733.53   49.60
  -8   2   3  721.73   49.60
   8   2  -3  732.73   49.60
   8   2  -3  763.72   56.89
  -8   2   3  715.73   53.79
   7  -2  -3  360.26   26.70
  -7  -2   3  389.76   26.40
   7  -2  -3  359.06   26.70
  -7  -2   3  392.46   26.70
  -7  -2   3  328.57   27.70
  -7  -2   3  321.47   33.80
   7  -2  -3  387.96   30.10
   7   2  -3  390.06   26.80
  -7   2   3  367.26   26.40
  -7   2   3  376.16   30.80
   7   2  -3  369.16   26.40
  -7   2   3  391.66   26.60
   7   2  -3  363.36   33.00
  -6  -2   3 5055.69  363.36
   6  -2  -3 5363.76  357.66
  -6  -2   3 4830.62  358.06
  -6  -2   3 5580.84  357.66
   6  -2  -3 5244.88  357.56
  -6  -2   3 5527.05  357.56
   6  -2  -3 6279.17  360.36
  -6   2   3 5595.94  357.46
  -6   2   3 5694.93  357.66
   6   2  -3 5132.79  362.26
  -6   2   3 5829.52  360.26
   6   2  -3 5320.07  357.56
   6   2  -3 5282.97  357.46
  -5  -2   3   18.10    4.30
  -5  -2   3   17.70    4.20
  -5  -2   3   17.10    9.10
   5  -2  -3   16.90    6.50
  -5  -2   3   21.30    3.70
   5  -2  -3   19.30    3.80
   5  -2  -3   23.20    4.20
  -5   2   3   20.50    3.70
   5   2  -3   17.90    4.30
   5   2  -3   16.00    3.70
   5   2  -3   28.50    8.60
  -5   2   3   17.90    3.50
   4  -2  -3 4130.89  286.57
   4  -2  -3 4143.49  286.47
  -4  -2   3 4440.06  286.57
   4  -2  -3 5043.00  288.97
  -4  -2   3 4408.36  286.67
  -4  -2   3 4342.77  286.67
  -4  -2   3 4109.89  290.77
  -4   2   3 4586.94  286.47
   4   2  -3 4181.78  286.57
  -4   2   3 4434.26  286.47
  -4   2   3 4576.34  286.77
   4   2  -3 4191.38  286.57
   4   2  -3 4115.49  290.07
  -3  -2   3  776.52   52.29
   3  -2  -3  748.83   52.09
   3  -2  -3  855.61   54.39
   3  -2  -3  768.72   51.99
  -3  -2   3  787.82   52.19
  -3  -2   3  769.02   55.99
  -3   2   3  831.52   52.19
   3   2  -3  691.63   54.89
  -3   2   3  792.82   51.89
   3   2  -3  751.02   52.19
  -3   2   3  828.52   51.99
   3   2  -3  748.43   52.29
  -2  -2   3 2750.32  190.18
   2  -2  -3 3106.79  187.58
  -2  -2   3 2846.92  187.58
   2  -2  -3 2778.92  187.18
   2  -2  -3 2703.13  187.38
   2   2  -3 2658.33  189.58
   2   2  -3 2797.32  187.58
   2   2  -3 2761.02  187.48
  -2   2   3 2985.60  187.38
  -2   2   3 3106.99  187.28
  -2   2   3 2855.11  187.18
  -1  -2   3  230.08   16.40
  -1  -2   3  220.78   18.50
   1  -2  -3  245.88   16.20
   1  -2  -3  237.18   15.70
   1  -2  -3  222.88   16.00
  -1   2   3  235.58   15.80
  -1   2   3  233.98   15.60
   1   2  -3  218.98   16.40
   1   2  -3  212.38   16.30
   1   2  -3  214.98   17.80
  -1   2   3  251.17   15.80
   0  -2   3 1895.81  125.79
   0  -2  -3 1733.23  125.49
   0  -2  -3 1772.02  124.99
   0  -2   3 2150.88  127.19
   0  -2  -3 1957.40  127.59
   0  -2   3 1908.61  126.49
   0  -2  -3 1944.51  125.49
   0   2   3 1844.02  124.99
   0   2   3 1913.41  125.19
   0   2  -3 1943.11  125.89
   0   2   3 2016.60  125.29
   0   2  -3 1872.21  126.49
   0   2  -3 1857.71  125.89
  -1  -2  -3   14.00    5.20
   1  -2   3   17.50    3.40
   1  -2   3   17.80    4.60
  -1  -2  -3   16.70    2.40
  -1  -2  -3    9.70    2.10
  -1   2  -3   13.20    4.90
   1   2   3   11.90    4.20
   1   2   3   17.10    2.30
  -1   2  -3   16.90    3.30
  -1   2  -3   21.00    3.30
  -1   2  -3   12.10    2.60
   1   2   3   14.80    2.10
  -2  -2  -3   83.49    6.70
  -2  -2  -3   89.39    6.70
   2  -2   3   77.89    6.80
  -2  -2  -3   81.19    5.80
   2  -2   3   94.69    9.90
   2  -2   3   76.79    7.00
  -2  -2  -3   88.29   10.50
   2   2   3   81.49    6.20
   2   2   3   86.89    6.20
  -2   2  -3   72.89   10.40
  -2   2  -3   89.59    7.30
   2   2   3   80.99    9.60
  -2   2  -3   85.29    7.80
  -3  -2  -3  162.48   15.40
  -3  -2  -3  157.48   10.80
  -3  -2  -3  152.38   11.40
   3  -2   3  148.99   11.70
   3  -2   3  176.08   14.90
   3   2   3  144.79   14.20
   3   2   3  152.38   11.00
  -3   2  -3  153.28   15.00
   3   2   3  156.18   10.90
  -3   2  -3  161.58   12.00
  -4  -2  -3   66.49    5.60
  -4  -2  -3   57.59    6.20
  -4  -2  -3   67.29    9.20
   4  -2   3   68.79   10.30
   4  -2   3   68.89    6.50
  -4  -2  -3   71.29   11.30
  -4   2  -3   62.49    6.80
   4   2   3   64.89    5.60
   4   2   3   64.99    5.70
   4   2   3   61.19    9.80
  -4   2  -3   67.49   10.60
  -5  -2  -3  114.29    8.80
  -5  -2  -3  107.09    9.30
  -5  -2  -3   98.19   14.30
   5  -2   3  132.09   13.60
  -5  -2  -3  118.19   12.60
   5  -2   3  111.39    9.50
   5  -2   3  103.49   11.20
   5   2   3  120.19   13.40
  -5   2  -3  106.79   14.70
   5   2   3  113.09    8.80
  -5   2  -3  111.49    9.80
  -6  -2  -3  410.26   28.70
  -6  -2  -3  441.26   32.10
   6  -2   3  405.16   29.10
   6  -2   3  400.16   31.20
   6  -2   3  423.96   32.30
  -6  -2  -3  421.16   29.00
  -6  -2  -3  461.35   35.30
  -6   2  -3  439.36   29.60
   6   2   3  413.36   28.60
   6   2   3  394.56   32.60
  -6   2  -3  388.36   33.80
   7  -2   3    7.30    3.80
  -7  -2  -3    8.70    7.30
  -7  -2  -3    4.20    8.70
  -7  -2  -3    6.30    3.70
   7  -2   3    7.50    7.40
   7  -2   3    1.50    5.90
  -7  -2  -3    3.80    3.10
  -7   2  -3    9.60    4.20
   7   2   3    4.70    6.50
  -7   2  -3    8.90    9.50
   7   2   3   10.20    3.40
  -8  -2  -3 1994.10  132.09
   8  -2   3 1978.90  135.39
  -8  -2  -3 2093.49  139.99
   8  -2   3 1991.00  132.39
  -8  -2  -3 2034.80  135.79
   8  -2   3 2027.50  135.59
  -8  -2  -3 1851.01  132.19
  -8   2  -3 1851.31  136.79
   8   2   3 2080.79  136.79
  -8   2  -3 2057.39  132.69
   8   2   3 1964.50  131.79
  -9  -2  -3   80.49   10.60
  -9  -2  -3   89.59   10.00
   9  -2   3   85.59   15.20
   9  -2   3   71.19   13.00
   9  -2   3   93.89   10.40
  -9  -2  -3  101.89   15.20
  -9  -2  -3  116.19   21.00
   9   2   3   97.49   17.40
  -9   2  -3   89.49   10.90
   9   2   3   84.59    9.50
  -9   2  -3   88.99   11.10
  -9   2  -3   93.69   18.30
 -10  -2  -3  598.44   44.50
  10  -2   3  642.84   49.20
 -10  -2  -3  634.24   55.19
  10  -2   3  617.04   44.30
 -10  -2  -3  655.23   44.30
 -10  -2  -3  674.23   50.59
  10  -2   3  645.04   49.10
 -10   2  -3  523.95   51.69
 -10   2  -3  648.64   45.50
  10   2   3  676.93   50.59
  10   2   3  633.04   43.90
 -10   2  -3  667.33   45.10
 -11  -2  -3    7.70   12.30
  11  -2   3   19.40   11.80
  11  -2   3   24.60   12.30
 -11  -2  -3   17.80    6.50
 -11  -2  -3   25.70    6.70
  11  -2   3   22.30    6.30
 -11  -2  -3   13.30   14.50
  11   2   3   17.10   12.20
  11   2   3   20.70    5.70
 -11   2  -3   -8.60   15.50
 -11   2  -3   25.20    8.40
 -11   2  -3   18.40    6.70
  12  -2   3  691.63   51.29
 -12  -2  -3  600.44   45.00
  12  -2   3  593.34   50.39
 -12  -2  -3  712.23   53.79
 -12  -2  -3  542.35   45.20
  12  -2   3  652.53   45.20
 -12  -2  -3  662.93   59.79
  12   2   3  665.53   44.70
 -12   2  -3  635.94   46.50
 -12   2  -3  657.73   46.30
  12   2   3  688.43   53.29
 -12   2  -3  528.65   54.19
  13  -2   3   53.49    9.30
 -13  -2  -3   67.39   10.60
  13  -2   3   95.99   18.30
 -13  -2  -3   65.49   19.20
 -13  -2  -3   46.40    9.90
 -13  -2  -3   37.90   22.90
  13  -2   3   83.99   17.40
  13   2   3   87.59   19.40
 -13   2  -3   63.09   21.40
  13   2   3   80.39    9.70
 -13   2  -3   67.29   12.80
 -13   2  -3   65.69   11.80
  14  -2   3   11.30    7.10
 -14  -2  -3   17.20    8.90
 -14  -2  -3    1.70   17.30
  14  -2   3   -6.50   15.20
  14   2   3    4.30   17.80
  14   2   3    4.80    6.70
 -14   2  -3    8.40   21.50
 -15  -2  -3   47.00   12.90
 -15  -2  -3   93.79   24.70
  15  -2   3   69.29   20.20
  15  -2   3   62.59   10.50
  15   2   3   46.50   26.10
  15   2   3   88.79   11.30
 -15   2  -3   78.99   26.60
  16  -2   3   14.60   21.50
 -16  -2  -3  -23.50   22.60
  16  -2   3    6.00    8.50
 -16   2  -3    4.50   24.70
  16   2   3   11.10    8.70
  16  -3  -3  497.75   39.00
 -16  -3   3  446.76   48.30
 -16   3   3  389.86   52.29
  16   3  -3  488.95   38.70
  16   3  -3  521.85   38.70
 -15  -3   3  189.58   26.80
  15  -3  -3  209.38   22.00
  15   3  -3  195.98   20.60
 -15   3   3  136.29   29.50
  15   3  -3  181.08   21.00
  14  -3  -3   29.80   17.20
 -14  -3   3   73.29   17.80
  14  -3  -3  112.49   29.90
  14  -3  -3   64.29   11.70
 -14  -3   3   36.40   10.40
  14   3  -3   73.19   10.90
  14   3  -3   63.89   11.30
 -14   3   3   88.19   23.70
 -14   3   3   30.90   11.00
 -13  -3   3  183.68   24.90
  13  -3  -3  145.19   22.10
 -13  -3   3  167.58   18.70
  13  -3  -3  129.39   28.10
 -13  -3   3  164.68   18.00
  13  -3  -3  174.58   18.70
  13   3  -3  193.38   34.60
  13   3  -3  184.88   18.70
 -13   3   3  129.39   16.60
 -13   3   3  166.48   26.40
 -13   3   3  175.98   18.80
  13   3  -3  185.68   18.00
 -12  -3   3   48.90   10.10
  12  -3  -3   63.69   16.00
 -12  -3   3   55.69   14.00
  12  -3  -3   54.39   10.30
 -12  -3   3   77.69   10.30
  12   3  -3   59.19   10.50
 -12   3   3   52.79    9.40
 -12   3   3   61.39   10.20
  12   3  -3   87.39   22.50
 -12   3   3   69.99   20.80
  12   3  -3   60.29    9.60
 -11  -3   3  119.69   19.30
  11  -3  -3  139.89   21.80
  11  -3  -3  132.29   15.00
 -11  -3   3  116.99   14.70
 -11  -3   3  126.69   13.80
 -11   3   3  134.59   14.10
 -11   3   3  158.98   25.90
  11   3  -3  114.39   14.80
  11   3  -3  115.89   14.00
  11   3  -3  169.78   26.80
 -11   3   3  116.99   14.20
 -10  -3   3  216.08   22.00
 -10  -3   3  204.88   18.80
 -10  -3   3  182.58   30.70
 -10  -3   3  212.38   17.80
  10  -3  -3  223.38   19.10
  10  -3  -3  244.28   25.40
 -10   3   3  201.08   18.20
 -10   3   3  211.78   18.40
  10   3  -3  218.68   19.10
  10   3  -3  183.18   27.30
 -10   3   3  214.08   27.60
  10   3  -3  213.28   18.20
  -9  -3   3  809.62   56.89
  -9  -3   3  850.21   57.49
  -9  -3   3  750.52   66.89
   9  -3  -3  819.52   57.59
  -9  -3   3  777.02   59.19
   9  -3  -3  878.21   61.89
   9   3  -3  802.02   64.59
   9   3  -3  840.82   57.39
   9   3  -3  859.81   57.19
  -9   3   3  855.11   57.19
  -9   3   3  841.62   57.29
  -9   3   3  877.51   63.39
  -8  -3   3  468.35   47.70
  -8  -3   3  517.45   40.70
  -8  -3   3  575.54   39.60
  -8  -3   3  557.14   38.90
   8  -3  -3  561.04   39.60
   8  -3  -3  605.44   44.20
  -8   3   3  604.04   39.30
   8   3  -3  504.45   45.50
  -8   3   3  575.24   45.20
   8   3  -3  550.74   39.30
  -8   3   3  590.24   39.40
   8   3  -3  558.24   39.00
  -7  -3   3   91.29   10.70
  -7  -3   3   88.69    9.50
  -7  -3   3  100.79   11.70
   7  -3  -3  109.89   16.80
  -7  -3   3   88.99   18.80
   7  -3  -3   85.29   10.40
  -7   3   3  109.39   10.00
   7   3  -3   97.09    9.80
   7   3  -3   95.89   10.70
   7   3  -3   82.99   14.70
  -7   3   3   98.89   10.30
  -6  -3   3  415.96   30.70
   6  -3  -3  483.85   34.40
  -6  -3   3  385.16   37.10
  -6  -3   3  404.76   29.50
  -6  -3   3  420.96   30.10
   6   3  -3  402.66   35.30
  -6   3   3  430.26   29.80
   6   3  -3  404.16   30.10
  -6   3   3  427.76   29.70
  -6   3   3  450.25   30.60
   6   3  -3  408.96   29.60
  -5  -3   3   91.79    9.60
   5  -3  -3   87.09    9.20
   5  -3  -3   97.79   15.00
  -5  -3   3   87.89   16.00
  -5  -3   3   99.89    8.90
  -5   3   3  101.49    9.10
   5   3  -3   78.59   13.90
  -5   3   3  101.49   10.10
   5   3  -3   91.59    9.80
   5   3  -3   90.89    8.80
  -5   3   3   99.19    8.80
  -4  -3   3  137.49   11.90
   4  -3  -3  144.29   16.40
  -4  -3   3  132.89   11.30
  -4  -3   3  134.39   17.20
   4  -3  -3  135.59   11.70
   4   3  -3  145.09   12.20
  -4   3   3  144.29   11.10
  -4   3   3  146.49   11.30
   4   3  -3  143.09   11.30
  -4   3   3  155.88   12.10
   4   3  -3  120.09   15.80
  -3  -3   3  536.25   36.20
  -3  -3   3  525.25   40.40
   3  -3  -3  495.15   35.90
   3   3  -3  465.75   38.90
   3   3  -3  505.95   36.20
  -3   3   3  539.75   35.50
  -3   3   3  549.65   36.00
  -3   3   3  586.24   35.80
   3   3  -3  509.45   35.80
  -2  -3   3  410.36   28.50
   2  -3  -3  457.05   28.50
  -2  -3   3  372.06   31.50
   2  -3  -3  370.86   28.10
   2   3  -3  379.06   30.70
   2   3  -3  393.96   28.20
  -2   3   3  424.46   28.20
   2   3  -3  400.56   28.60
  -2   3   3  435.56   28.00
  -2   3   3  426.96   27.60
   1  -3  -3    5.10    2.50
  -1  -3   3    2.00    3.00
  -1  -3   3    0.60    4.60
   1  -3  -3    0.80    4.60
   1  -3  -3    3.30    2.90
  -1   3   3    5.80    2.50
   1   3  -3    1.60    3.20
   1   3  -3    4.60    4.70
  -1   3   3    3.10    1.50
   1   3  -3    2.40    2.50
   1   3  -3    4.10    2.80
  -1   3   3    4.50    2.20
   0  -3  -3    4.40    5.60
   0  -3   3    8.70    5.00
   0  -3  -3    5.80    2.70
   0  -3   3    6.00    4.30
   0  -3  -3    5.10    2.90
   0  -3   3    4.30    3.20
   0   3  -3    6.60    3.60
   0   3  -3    4.10    3.80
   0   3   3    7.50    2.50
   0   3   3    5.50    2.10
   0   3   3    6.10    1.00
   0   3  -3    6.10    3.00
  -1  -3  -3  880.01   57.19
   1  -3   3  889.01   57.69
   1  -3   3  798.62   58.29
  -1  -3  -3  798.32   59.99
  -1  -3  -3  860.31   57.19
   1  -3   3  851.01   59.19
   1  -3   3  800.92   57.49
   1   3   3  853.81   56.89
  -1   3  -3  920.51   58.19
  -1   3  -3  868.01   57.79
   1   3   3  896.41   56.89
  -1   3  -3  843.22   57.59
   2  -3   3   66.49    8.10
   2  -3   3   78.59    7.70
  -2  -3  -3   76.09    7.30
  -2  -3  -3   76.39   11.80
   2  -3   3   85.09   11.40
  -2  -3  -3   74.39    7.30
  -2   3  -3   84.19    8.00
   2   3   3   84.59    6.70
   2   3   3   81.89    6.80
   2   3   3   84.09   11.00
  -2   3  -3   79.09    8.70
   3  -3   3  144.89   12.00
   3  -3   3  169.58   15.80
  -3  -3  -3  154.88   16.70
  -3  -3  -3  151.98   11.80
  -3  -3  -3  156.18   10.20
   3  -3   3  130.89   12.10
   3   3   3  150.78   11.20
   3   3   3  148.69   11.20
   3   3   3  147.79   15.40
  -3   3  -3  152.38   13.00
  -3   3  -3  164.58   16.90
  -3   3  -3  151.08   12.40
  -4  -3  -3    4.60    1.70
   4  -3   3    2.00    3.30
  -4  -3  -3   -1.60    7.40
   4  -3   3    2.40    6.50
   4  -3   3    2.90    3.60
  -4  -3  -3    4.90    3.20
   4   3   3    7.40    5.90
  -4   3  -3   -0.30    4.20
   4   3   3    4.60    2.60
  -4   3  -3   11.10    9.10
  -4   3  -3    9.20    4.10
   4   3   3    5.50    2.40
   5  -3   3  130.89   11.80
  -5  -3  -3  148.99   18.30
  -5  -3  -3  131.19   11.50
   5  -3   3  155.98   16.60
  -5  -3  -3  136.59   10.20
  -5   3  -3  155.88   12.50
   5   3   3  134.29   16.20
  -5   3  -3  128.89   13.10
   5   3   3  134.09   10.80
   5   3   3  141.39   10.90
  -5   3  -3  131.09   18.70
  -6  -3  -3  886.71   61.19
  -6  -3  -3  966.40   67.89
  -6  -3  -3  861.71   60.39
   6  -3   3  999.70   65.29
   6  -3   3  855.91   61.39
  -6  -3  -3 1000.50   64.19
   6   3   3  894.21   60.69
  -6   3  -3  849.72   65.89
   6   3   3  879.41   60.79
  -6   3  -3  953.90   61.89
   6   3   3  858.11   65.09
  -7  -3  -3   -4.70    8.30
  -7  -3  -3    2.20    4.10
  -7  -3  -3   -1.80    2.90
   7  -3   3   -1.70    7.30
  -7  -3  -3    8.80    8.30
   7  -3   3   -3.50    3.80
   7   3   3   -5.50    3.00
  -7   3  -3    1.80   11.00
   7   3   3   -0.80    7.10
  -7   3  -3    1.50    4.70
   7   3   3    0.30    3.60
  -8  -3  -3 1637.24  108.89
  -8  -3  -3 1681.83  114.29
  -8  -3  -3 1485.95  105.39
   8  -3   3 1506.55  108.69
  -8  -3  -3 1532.55  104.79
   8  -3   3 1642.64  109.29
   8  -3   3 1560.24  105.69
  -8   3  -3 1698.23  106.19
   8   3   3 1603.54  104.89
   8   3   3 1618.24  110.59
  -8   3  -3 1411.06  110.49
  -9  -3  -3   11.70    4.30
   9  -3   3   -4.40    9.60
  -9  -3  -3   11.80   10.60
   9  -3   3    2.70    9.00
   9  -3   3    4.60    4.90
  -9  -3  -3   18.60   14.70
  -9  -3  -3    3.70    5.10
  -9   3  -3   -1.20   13.10
  -9   3  -3   13.50    6.10
  -9   3  -3    6.30    6.80
   9   3   3   11.80    4.70
   9   3   3   20.80   11.50
  10  -3   3  994.40   67.69
 -10  -3  -3 1041.50   73.09
  10  -3   3 1020.80   72.49
 -10  -3  -3 1035.20   79.19
 -10  -3  -3  969.50   66.89
 -10  -3  -3  931.61   67.59
  10  -3   3  981.00   72.09
 -10   3  -3  888.21   74.79
 -10   3  -3 1018.00   68.19
  10   3   3  995.40   66.79
  10   3   3 1008.30   74.09
 -10   3  -3  972.40   68.69
 -11  -3  -3   67.59   16.10
 -11  -3  -3   61.49   10.10
 -11  -3  -3   71.39    9.20
  11  -3   3  100.19   17.30
  11  -3   3   77.69   14.60
  11  -3   3   79.89   10.20
 -11  -3  -3  122.39   26.30
 -11   3  -3   79.59   22.20
 -11   3  -3   79.99   11.30
 -11   3  -3   82.89   11.30
  11   3   3   72.99   10.40
  11   3   3   97.19   19.10
  12  -3   3  660.93   51.29
 -12  -3  -3  539.55   45.30
  12  -3   3  645.94   45.30
 -12  -3  -3  600.04   44.50
 -12  -3  -3  719.23   53.99
  12  -3   3  633.14   51.99
 -12  -3  -3  668.43   60.79
  12   3   3  612.44   44.10
 -12   3  -3  560.04   55.49
  12   3   3  628.04   53.19
 -12   3  -3  650.23   46.30
 -12   3  -3  665.93   47.10
  13  -3   3   60.39   17.50
 -13  -3  -3   50.69    9.20
 -13  -3  -3   61.69   19.50
 -13  -3  -3   43.80   24.30
  13  -3   3   35.90    8.60
 -13  -3  -3   34.10    9.90
 -13   3  -3   54.39   22.50
  13   3   3   45.50    8.00
 -13   3  -3    9.90    9.80
  13   3   3   55.49   17.90
 -14  -3  -3  462.75   54.69
  14  -3   3  419.36   32.60
 -14  -3  -3  398.46   32.90
 -14  -3  -3  463.75   45.30
  14  -3   3  403.26   40.40
  14   3   3  407.76   31.40
 -14   3  -3  371.66   49.50
  15  -3   3   34.80   20.10
 -15  -3  -3   69.79   22.60
 -15  -3  -3   36.70   12.20
  15  -3   3   45.70   10.20
 -15   3  -3   53.39   26.60
  15   3   3   49.00    9.40
  16  -3   3   66.09   36.60
 -16  -3  -3   48.90   23.40
 -16   3  -3   52.39   31.80
  16  -4  -3   14.30   11.00
 -16  -4   3   52.69   19.70
 -16   4   3   19.30   27.50
  16   4  -3   16.50    9.90
  16   4  -3   -8.30   10.30
 -15  -4   3  336.57   39.20
  15  -4  -3  348.87   31.80
 -15   4   3  396.56   49.20
  15   4  -3  358.86   30.00
  15   4  -3  371.26   31.50
 -14  -4   3    7.60   10.60
 -14  -4   3    0.90   13.90
  14  -4  -3   43.90   26.90
  14  -4  -3   28.00   10.40
 -14   4   3   -4.60   22.00
  14   4  -3   10.60    9.40
  14   4  -3   12.80    8.50
 -13  -4   3  349.07   28.60
  13  -4  -3  350.46   29.10
 -13  -4   3  360.26   34.60
  13  -4  -3  346.87   38.30
 -13   4   3  332.47   28.60
 -13   4   3  282.57   29.20
 -13   4   3  328.47   42.60
  13   4  -3  377.26   29.10
  13   4  -3  339.17   27.70
  12  -4  -3   31.40    9.10
 -12  -4   3   31.30    8.60
 -12  -4   3   21.00   22.50
  12  -4  -3   19.80   14.90
 -12  -4   3   18.10   10.10
 -12  -4   3   28.10   12.30
  12   4  -3   29.50    9.30
 -12   4   3   28.90    9.20
 -12   4   3   41.60    8.90
  12   4  -3   41.80   19.00
  12   4  -3   34.20    8.00
  11  -4  -3  478.55   42.50
 -11  -4   3  435.86   49.00
 -11  -4   3  484.65   34.10
  11  -4  -3  438.96   35.10
 -11  -4   3  440.96   35.10
 -11  -4   3  454.05   38.20
 -11   4   3  469.85   34.70
  11   4  -3  477.15   35.20
 -11   4   3  455.65   36.40
  11   4  -3  468.25   45.60
 -11   4   3  439.56   34.50
  11   4  -3  462.35   34.10
  10  -4  -3  149.69   16.20
 -10  -4   3  132.99   16.10
 -10  -4   3  156.68   28.00
 -10  -4   3  146.89   19.10
  10  -4  -3  158.88   24.70
 -10  -4   3  150.68   14.70
 -10   4   3  161.18   15.50
  10   4  -3  141.29   14.30
  10   4  -3  149.59   26.50
 -10   4   3  141.29   17.20
 -10   4   3  118.79   15.50
  10   4  -3  150.98   16.40
  -9  -4   3  614.44   42.80
  -9  -4   3  601.54   43.90
  -9  -4   3  574.04   54.89
   9  -4  -3  669.63   49.80
   9  -4  -3  586.14   43.60
  -9  -4   3  601.34   45.40
  -9   4   3  661.93   43.40
  -9   4   3  616.04   44.70
   9   4  -3  574.14   51.29
   9   4  -3  581.74   42.80
  -9   4   3  625.24   43.40
   9   4  -3  607.14   43.50
  -8  -4   3  815.42   55.59
  -8  -4   3  800.92   66.19
  -8  -4   3  793.92   56.39
   8  -4  -3  917.31   61.99
  -8  -4   3  819.52   57.59
   8  -4  -3  748.23   56.29
  -8   4   3  823.42   56.09
  -8   4   3  833.22   55.99
   8   4  -3  781.42   62.99
   8   4  -3  800.22   56.19
   8   4  -3  801.62   55.59
  -8   4   3  818.12   56.89
  -7  -4   3    1.00   11.90
  -7  -4   3   -1.00    5.00
   7  -4  -3   -3.30    9.80
  -7  -4   3    3.30    5.90
  -7  -4   3   -2.30    4.00
   7  -4  -3   -1.00    4.60
  -7   4   3    1.70    6.20
   7   4  -3    3.90    4.20
  -7   4   3    4.10    4.30
   7   4  -3   -0.30    5.80
  -7   4   3   11.50    5.00
   7   4  -3   -2.50   11.50
   6  -4  -3  539.45   39.40
  -6  -4   3  567.14   38.70
  -6  -4   3  506.65   46.70
   6  -4  -3  641.54   45.00
  -6  -4   3  553.84   39.50
   6   4  -3  546.45   39.40
  -6   4   3  582.64   39.80
  -6   4   3  577.34   38.80
   6   4  -3  534.55   38.60
  -6   4   3  606.14   39.10
   6   4  -3  480.25   44.20
  -5  -4   3   55.29   14.80
   5  -4  -3   49.60    7.20
  -5  -4   3   39.60    7.00
   5  -4  -3   34.20   11.60
  -5  -4   3   52.59    6.50
   5   4  -3   43.10    5.90
   5   4  -3   43.40    7.40
   5   4  -3   43.60   12.10
  -5   4   3   49.80    7.40
  -5   4   3   51.49    6.50
  -5   4   3   46.70    5.90
   4  -4  -3 1133.69   83.49
   4  -4  -3 1438.26   87.89
  -4  -4   3 1266.17   83.79
  -4  -4   3 1145.69   88.69
   4   4  -3 1149.19   87.09
   4   4  -3 1207.28   83.09
  -4   4   3 1243.58   82.89
  -4   4   3 1294.47   83.39
   4   4  -3 1261.07   83.79
  -4   4   3 1323.37   83.69
   3  -4  -3  230.28   16.90
  -3  -4   3  208.08   22.00
  -3  -4   3  220.98   16.90
   3  -4  -3  194.38   16.30
   3   4  -3  195.88   20.00
  -3   4   3  219.68   15.30
   3   4  -3  194.08   15.90
  -3   4   3  225.38   16.60
   3   4  -3  188.48   16.60
  -3   4   3  219.78   16.10
   3   4  -3  207.68   17.00
  -2  -4   3 1603.54  119.89
   2  -4  -3 1954.00  116.89
   2  -4  -3 1766.02  119.49
   2  -4  -3 1621.64  116.49
  -2  -4   3 1780.82  116.79
  -2   4   3 1848.72  116.39
   2   4  -3 1671.63  118.99
  -2   4   3 1776.22  115.59
   2   4  -3 1733.83  116.19
   2   4  -3 1759.42  116.89
  -2   4   3 1797.92  116.19
   2   4  -3 1718.43  116.79
   1  -4  -3   32.30    9.20
  -1  -4   3   27.90    5.70
   1  -4  -3   33.50    5.30
  -1  -4   3   24.40    7.70
   1  -4  -3   30.00    5.30
   1   4  -3   25.60    5.30
   1   4  -3   28.70    5.80
  -1   4   3   25.60    4.60
  -1   4   3   28.30    3.20
   1   4  -3   30.20    7.80
   1   4  -3   27.90    4.80
  -1   4   3   35.50    4.60
   0  -4   3  542.25   42.10
   0  -4  -3  594.74   39.80
   0  -4   3  589.04   40.20
   0  -4  -3  549.54   43.20
   0  -4   3  533.65   42.00
   0  -4  -3  607.54   39.90
   0   4  -3  575.24   40.10
   0   4  -3  555.64   40.20
   0   4  -3  600.04   41.60
   0   4   3  581.34   39.30
   0   4   3  577.94   38.20
   0   4   3  615.04   39.40
   1  -4   3  113.29   14.70
  -1  -4  -3  112.89   10.20
  -1  -4  -3  114.29   10.00
  -1  -4  -3   92.59   15.20
   1  -4   3  104.09   10.40
   1  -4   3  103.69   12.10
   1  -4   3  106.69   10.70
   1   4   3  117.79    9.60
  -1   4  -3   98.49   11.00
  -1   4  -3  110.29   10.50
   1   4   3  111.09    9.30
  -2  -4  -3   79.69   13.40
  -2  -4  -3   81.69    8.80
   2  -4   3   85.39   12.40
   2  -4   3   81.79    9.40
   2  -4   3   72.59   10.20
   2  -4   3   76.99    8.80
  -2  -4  -3   98.19    8.90
  -2   4  -3   90.89   10.30
   2   4   3   74.69   12.70
  -2   4  -3   89.19    9.40
   2   4   3   82.29    7.80
   2   4   3   87.19    8.00
  -3  -4  -3  593.54   46.10
   3  -4   3  537.65   41.10
   3  -4   3  536.35   41.80
   3  -4   3  642.14   44.80
  -3  -4  -3  606.04   41.00
  -3   4  -3  597.14   41.90
  -3   4  -3  658.03   41.70
   3   4   3  618.24   40.40
   3   4   3  587.84   44.50
   3   4   3  590.64   40.50
   4  -4   3   65.29   12.50
   4  -4   3   47.30    6.70
  -4  -4  -3   57.89   12.60
  -4  -4  -3   57.29    7.80
   4  -4   3   55.19    8.20
  -4   4  -3   44.60    7.70
   4   4   3   57.39    6.70
   4   4   3   47.10    6.30
  -4   4  -3   45.70    6.90
   4   4   3   34.20    8.90
   5  -4   3  442.86   34.70
   5  -4   3  392.26   37.90
  -5  -4  -3  488.55   34.40
  -5  -4  -3  489.95   32.60
  -5  -4  -3  524.65   41.50
   5  -4   3  480.35   34.50
   5   4   3  473.25   38.70
   5   4   3  513.65   33.60
  -5   4  -3  475.35   39.80
  -5   4  -3  524.55   35.80
   5   4   3  487.75   33.70
  -5   4  -3  550.74   35.20
  -6  -4  -3  369.16   28.20
  -6  -4  -3  436.26   36.90
  -6  -4  -3  371.96   26.40
   6  -4   3  435.46   33.50
   6  -4   3  374.76   28.30
  -6   4  -3  391.66   35.50
  -6   4  -3  368.16   29.50
   6   4   3  383.06   27.40
   6   4   3  363.46   33.00
   6   4   3  413.36   27.40
   7  -4   3  661.23   47.70
  -7  -4  -3  634.24   46.00
   7  -4   3  740.43   52.49
  -7  -4  -3  773.22   51.39
  -7  -4  -3  648.84   47.60
  -7  -4  -3  760.22   57.09
   7   4   3  671.23   46.60
  -7   4  -3  649.14   54.09
   7   4   3  680.53   46.90
  -7   4  -3  639.24   48.90
  -7   4  -3  733.33   48.40
   7   4   3  672.13   52.59
  -8  -4  -3  116.69   10.60
  -8  -4  -3  156.68   26.20
   8  -4   3  155.78   21.00
   8  -4   3  118.89   13.00
  -8  -4  -3  103.09   13.00
  -8  -4  -3  132.79   19.40
   8   4   3  138.39   21.30
  -8   4  -3  118.19   13.80
  -8   4  -3  138.19   22.70
   8   4   3  124.09   11.50
  -8   4  -3  107.49   15.20
   8   4   3  135.89   12.10
  -9  -4  -3  256.17   22.70
  -9  -4  -3  289.97   34.70
  -9  -4  -3  262.87   28.10
   9  -4   3  283.47   22.60
  -9  -4  -3  270.07   20.80
   9  -4   3  290.37   28.90
   9   4   3  280.67   21.30
  -9   4  -3  312.37   23.70
  -9   4  -3  275.77   33.60
   9   4   3  286.97   21.50
   9   4   3  278.87   29.80
  10  -4   3  482.65   42.00
 -10  -4  -3  495.65   35.10
 -10  -4  -3  502.65   42.50
  10  -4   3  524.65   36.80
 -10  -4  -3  560.54   51.59
  10  -4   3  479.35   41.20
 -10  -4  -3  431.86   36.70
  10   4   3  491.85   35.70
  10   4   3  519.45   35.60
 -10   4  -3  535.05   37.70
 -10   4  -3  506.35   47.80
 -10   4  -3  506.05   38.10
  10   4   3  477.25   43.90
 -11  -4  -3   36.60   14.50
  11  -4   3   18.60    7.30
 -11  -4  -3   10.00    5.90
  11  -4   3   17.10   12.80
 -11  -4  -3    7.40    7.90
  11  -4   3   15.10   15.50
 -11  -4  -3    3.70   19.10
  11   4   3   25.00    6.60
  11   4   3   29.60    6.40
 -11   4  -3   11.80    8.40
 -11   4  -3   32.20    8.70
 -11   4  -3    4.70   21.20
  11   4   3   35.20   15.20
 -12  -4  -3  116.19   16.00
 -12  -4  -3  177.48   24.80
 -12  -4  -3  139.89   15.30
  12  -4   3  180.18   17.30
  12  -4   3  162.58   24.80
 -12  -4  -3  160.68   30.80
 -12   4  -3  126.59   17.60
  12   4   3  180.48   29.00
 -12   4  -3  154.38   28.90
  12   4   3  164.78   15.20
 -13  -4  -3   91.69   29.50
  13  -4   3   61.59   18.80
 -13  -4  -3   64.39   19.70
 -13  -4  -3   70.89   10.10
  13  -4   3   60.69   10.20
 -13   4  -3   55.49   25.10
  13   4   3   64.69    9.60
  14  -4   3  209.78   31.40
 -14  -4  -3  155.78   18.70
 -14  -4  -3  132.49   26.50
  14  -4   3  134.49   17.90
 -14  -4  -3  125.19   34.00
  14   4   3  148.99   16.40
 -14   4  -3  139.89   33.80
  15  -4   3  464.75   36.10
 -15  -4  -3  416.26   37.40
 -15  -4  -3  504.45   50.39
  15  -4   3  485.15   50.29
 -15  -4  -3  451.55   63.59
 -15   4  -3  431.96   56.99
  15   4   3  438.56   34.40
  15  -5  -3   66.79   12.90
 -15  -5   3   35.00   19.10
  15   5  -3   49.00   10.70
  15   5  -3   42.10   12.70
 -15   5   3   47.10   15.40
  14  -5  -3    7.40    9.40
 -14  -5   3    1.80   15.20
 -14  -5   3    7.40   11.40
 -14   5   3   -2.00   12.50
  14   5  -3    8.30    8.80
  14   5  -3   20.50   11.20
  13  -5  -3  259.67   25.00
 -13  -5   3  196.38   39.80
 -13  -5   3  250.87   24.50
 -13  -5   3  245.18   30.50
  13   5  -3  281.77   22.90
  13   5  -3  245.18   24.30
 -13   5   3  260.87   26.70
 -12  -5   3   90.09   17.00
  12  -5  -3   73.99   12.50
 -12  -5   3   89.29   12.20
 -12  -5   3   77.69   26.70
 -12   5   3   75.69   12.90
 -12   5   3  100.39   13.60
  12   5  -3   91.29   11.70
 -12   5   3   82.09   14.40
  12   5  -3   75.89   12.50
 -11  -5   3  354.76   33.00
  11  -5  -3  398.06   30.30
 -11  -5   3  354.46   30.20
 -11  -5   3  353.16   28.60
 -11  -5   3  308.67   45.50
  11  -5  -3  416.86   39.80
  11   5  -3  373.66   42.00
 -11   5   3  380.26   29.70
  11   5  -3  383.96   30.20
 -11   5   3  365.56   29.90
  11   5  -3  393.66   28.50
 -11   5   3  275.27   30.30
  10  -5  -3  144.09   16.50
 -10  -5   3  115.09   16.90
 -10  -5   3  151.98   19.50
 -10  -5   3  159.68   30.50
 -10  -5   3  141.69   14.30
  10  -5  -3  125.89   22.00
 -10   5   3  133.69   15.10
 -10   5   3  119.39   15.50
  10   5  -3  119.89   16.80
  10   5  -3  152.88   27.60
 -10   5   3  103.49   15.70
  10   5  -3  132.89   14.10
   9  -5  -3 1015.70   69.29
  -9  -5   3  872.11   63.09
  -9  -5   3  782.12   73.29
  -9  -5   3  850.11   61.79
   9  -5  -3  820.02   61.29
  -9  -5   3  845.12   60.29
   9   5  -3  753.72   68.49
   9   5  -3  899.81   60.49
   9   5  -3  914.21   61.39
  -9   5   3  934.11   61.09
  -9   5   3  950.40   62.39
  -9   5   3  900.51   61.29
   8  -5  -3  345.17   34.00
  -8  -5   3  323.37   38.70
  -8  -5   3  326.97   24.80
  -8  -5   3  330.77   28.00
  -8  -5   3  335.07   26.60
   8  -5  -3  323.77   26.30
   8   5  -3  326.57   26.30
  -8   5   3  346.07   27.40
  -8   5   3  328.57   26.00
   8   5  -3  327.37   24.80
   8   5  -3  314.67   34.10
  -8   5   3  329.67   25.30
  -7  -5   3  175.98   27.70
   7  -5  -3  197.18   17.60
   7  -5  -3  222.78   25.80
  -7  -5   3  165.88   17.30
  -7  -5   3  175.38   15.60
  -7   5   3  186.68   16.10
   7   5  -3  175.48   17.70
   7   5  -3  181.38   15.50
  -7   5   3  219.08   18.40
   7   5  -3  155.98   23.10
  -7   5   3  207.38   16.90
   6  -5  -3   62.39    9.10
   6  -5  -3   90.49   16.90
  -6  -5   3   52.69    8.80
  -6  -5   3   62.59   18.50
  -6   5   3   65.59    8.10
  -6   5   3   66.79    9.80
   6   5  -3   68.29    8.00
  -6   5   3   90.49   10.40
   6   5  -3   60.49    9.40
   6   5  -3   57.49    9.10
   6   5  -3   64.29   14.70
   5  -5  -3  480.05   38.40
  -5  -5   3  545.45   38.80
   5  -5  -3  624.84   45.00
  -5  -5   3  547.05   46.70
   5   5  -3  500.65   38.70
  -5   5   3  562.94   37.60
  -5   5   3  494.75   38.10
   5   5  -3  562.84   37.70
  -5   5   3  616.54   39.10
   5   5  -3  466.55   43.00
   5   5  -3  568.44   38.90
  -4  -5   3   32.40   12.20
   4  -5  -3   67.59   13.50
  -4  -5   3   60.59    8.80
   4  -5  -3   67.09   13.70
   4  -5  -3   60.59    8.20
   4   5  -3   42.80    6.40
   4   5  -3   46.30   12.10
  -4   5   3   51.09    6.20
   4   5  -3   59.79    8.30
  -4   5   3   62.59    8.50
  -4   5   3   66.29    7.90
   4   5  -3   46.50    8.10
   3  -5  -3  397.46   30.50
   3  -5  -3  409.06   34.50
  -3  -5   3  374.76   35.80
  -3  -5   3  415.76   30.90
   3  -5  -3  483.35   31.40
   3   5  -3  411.56   30.80
   3   5  -3  404.76   29.70
  -3   5   3  452.25   30.60
  -3   5   3  446.96   30.20
   3   5  -3  408.86   34.60
  -3   5   3  422.46   29.10
   3   5  -3  422.46   31.00
  -2  -5   3   72.89   14.10
  -2  -5   3   84.09   11.20
   2  -5  -3   79.69   10.00
   2  -5  -3   90.09   14.90
   2  -5  -3   92.59   11.00
  -2   5   3   96.09   10.20
   2   5  -3   76.19   11.20
   2   5  -3   86.29   14.20
   2   5  -3   90.29    9.40
   2   5  -3   88.29   10.50
  -2   5   3   84.49    7.70
  -2   5   3   98.19    9.70
  -1  -5   3  832.42   54.99
   1  -5  -3  761.02   58.39
  -1  -5   3  721.73   57.99
   1  -5  -3  765.92   54.49
  -1   5   3  820.42   53.99
   1   5  -3  815.12   57.29
  -1   5   3  822.22   54.09
   1   5  -3  782.02   54.79
  -1   5   3  816.82   52.79
   1   5  -3  786.82   53.89
   0  -5   3  304.27   24.10
   0  -5  -3  317.87   29.00
   0  -5  -3  302.77   23.40
   0  -5  -3  341.17   23.90
   0  -5   3  279.77   27.60
   0  -5   3  294.47   26.80
   0   5   3  315.47   22.80
   0   5   3  314.97   21.00
   0   5  -3  334.97   26.20
   0   5  -3  293.97   23.70
   0   5  -3  307.77   24.20
   0   5   3  326.17   23.00
   1  -5   3 2922.21  214.18
   1  -5   3 3215.98  214.88
  -1  -5  -3 3046.00  216.28
  -1  -5  -3 3437.96  212.18
   1  -5   3 3282.57  212.38
  -1  -5  -3 3179.18  212.08
   1   5   3 3309.27  211.48
  -1   5  -3 3163.08  212.38
  -1   5  -3 3270.77  212.48
   1   5   3 3231.68  211.58
   2  -5   3  849.52   62.99
  -2  -5  -3  937.01   63.19
   2  -5   3  877.31   64.89
   2  -5   3  917.11   63.39
   2  -5   3 1004.40   67.09
  -2  -5  -3  918.91   68.49
   2   5   3  929.71   62.39
   2   5   3  961.10   62.39
   2   5   3  926.41   66.89
  -2   5  -3  946.61   63.49
  -2   5  -3  907.21   63.59
   3  -5   3 3052.79  191.78
   3  -5   3 2635.34  188.08
   3  -5   3 2645.14  189.48
  -3  -5  -3 2846.22  193.68
  -3  -5  -3 2908.41  188.08
   3   5   3 2973.30  187.38
  -3   5  -3 2868.91  188.68
   3   5   3 2777.82  191.78
  -3   5  -3 2989.90  188.68
   3   5   3 2701.23  187.38
   4  -5   3  179.08   17.40
  -4  -5  -3  160.18   23.20
   4  -5   3  167.58   16.00
  -4  -5  -3  193.88   16.30
   4  -5   3  206.28   22.70
   4   5   3  186.38   21.10
   4   5   3  181.88   15.00
  -4   5  -3  204.28   17.00
   4   5   3  182.38   14.90
  -4   5  -3  199.08   17.80
  -5  -5  -3 1519.45  100.29
  -5  -5  -3 1478.25  107.59
   5  -5   3 1385.26  101.09
   5  -5   3 1374.36  100.19
   5  -5   3 1587.24  104.89
   5   5   3 1429.96  104.59
   5   5   3 1543.95   99.39
   5   5   3 1471.35   99.49
  -5   5  -3 1612.94  100.99
  -5   5  -3 1521.45  101.19
  -6  -5  -3  345.27   34.80
   6  -5   3  318.97   25.00
   6  -5   3  341.37   31.40
   6  -5   3  290.47   25.40
  -6  -5  -3  321.67   25.00
  -6   5  -3  350.76   25.90
   6   5   3  334.97   23.70
   6   5   3  309.17   23.60
  -6   5  -3  328.37   26.80
   6   5   3  305.47   30.10
   7  -5   3  432.46   36.80
  -7  -5  -3  393.66   30.30
   7  -5   3  363.06   30.50
  -7  -5  -3  384.26   40.50
  -7  -5  -3  390.76   27.50
   7  -5   3  416.66   30.50
   7   5   3  398.56   36.20
   7   5   3  406.66   29.00
  -7   5  -3  391.36   31.90
   7   5   3  429.66   29.00
  -7   5  -3  420.46   31.10
   8  -5   3   18.50    7.70
  -8  -5  -3   19.40    4.30
   8  -5   3   13.00   12.60
  -8  -5  -3   26.90    7.70
  -8  -5  -3   29.90   18.10
   8  -5   3   18.90    6.50
  -8  -5  -3   19.60   11.60
  -8   5  -3   13.60    9.90
   8   5   3   35.30   13.80
   8   5   3   21.70    5.90
   8   5   3   18.70    5.30
  -8   5  -3   16.40    7.50
  -8   5  -3   18.20   18.30
  -9  -5  -3   49.99   14.80
  -9  -5  -3   20.60    8.10
  -9  -5  -3   27.80    5.20
  -9  -5  -3   18.30   18.10
   9  -5   3   23.10    7.30
   9  -5   3    9.00   14.70
  -9   5  -3   41.30   10.20
   9   5   3   24.40   14.30
  -9   5  -3   17.30   18.00
  -9   5  -3   26.70   10.20
   9   5   3   25.60    6.60
   9   5   3   31.00    6.00
 -10  -5  -3   45.10   23.60
  10  -5   3   50.39   16.90
  10  -5   3   61.69   10.00
 -10  -5  -3   34.10   11.00
 -10  -5  -3   56.09   14.80
 -10  -5  -3   55.09    7.30
 -10   5  -3   67.29   12.30
  10   5   3   61.89    8.30
  10   5   3   59.69    8.50
  10   5   3   38.40   16.90
 -10   5  -3   46.10   12.60
 -10   5  -3   44.30   21.90
 -10   5  -3   56.69   10.80
 -11  -5  -3   -5.30   21.20
 -11  -5  -3    7.60   13.00
  11  -5   3   20.40   14.30
  11  -5   3   -1.50    7.30
 -11  -5  -3    8.50    9.70
 -11  -5  -3   -2.20    5.20
  11   5   3    5.40    6.20
 -11   5  -3   12.10    9.70
  11   5   3  -10.00    5.70
 -11   5  -3    5.50   11.10
  11   5   3   17.30   18.00
 -11   5  -3  -16.90   20.00
 -12  -5  -3   -8.00   20.40
  12  -5   3   14.40    8.20
 -12  -5  -3    6.80    6.80
 -12  -5  -3    8.10   15.70
  12  -5   3    0.90   15.90
  12   5   3   17.30    7.00
 -12   5  -3  -27.00   22.60
 -12   5  -3   -6.80   12.60
  12   5   3    7.60    6.80
 -13  -5  -3   30.00   26.80
  13  -5   3   12.80    8.80
 -13  -5  -3   23.10   17.90
  13  -5   3   18.70   18.00
 -13  -5  -3   10.10    8.20
  13   5   3   26.30    7.90
  13   5   3   20.60    7.60
 -13   5  -3   12.80   13.00
 -13   5  -3   21.80   26.90
 -14  -5  -3   29.50   10.80
 -14  -5  -3   17.20   31.90
 -14  -5  -3    7.60   18.30
  14  -5   3   17.80    9.00
 -14   5  -3  -22.90   29.00
  14   5   3   11.70    7.60
  14   5   3   14.60    8.70
 -14   5  -3  -23.40   12.50
 -14  -6   3   39.80   32.40
 -14  -6   3   57.89   18.10
  14  -6  -3   55.29   12.50
 -14   6   3    7.50   14.10
  14   6  -3   52.69   11.20
  14   6  -3   39.10   11.40
 -13  -6   3  115.99   20.60
 -13  -6   3  101.39   15.60
  13  -6  -3  162.18   20.00
 -13  -6   3   82.09   34.60
  13   6  -3  132.29   16.50
 -13   6   3  130.29   18.20
  13   6  -3  136.29   17.10
 -12  -6   3  111.89   19.30
 -12  -6   3  147.69   37.50
 -12  -6   3   99.99   13.70
  12  -6  -3  131.09   18.00
  12   6  -3  147.89   19.20
 -12   6   3  105.19   16.40
  12   6  -3  106.39   12.90
  11  -6  -3  211.08   22.50
 -11  -6   3  203.38   21.20
 -11  -6   3  229.48   42.30
 -11  -6   3  230.48   26.80
 -11   6   3  153.98   22.30
 -11   6   3  230.78   24.50
  11   6  -3  234.58   22.80
  11   6  -3  229.28   20.10
 -11   6   3  268.57   22.90
 -10  -6   3   37.60    8.20
 -10  -6   3   18.00   22.40
  10  -6  -3   19.30    8.90
 -10  -6   3   26.20   11.90
 -10   6   3   25.80    9.60
  10   6  -3   49.30   10.50
  10   6  -3   33.40    7.70
 -10   6   3   56.89    9.50
 -10   6   3   32.60   11.30
  10   6  -3   -1.80    8.70
  -9  -6   3  226.08   23.60
  -9  -6   3  239.98   22.10
   9  -6  -3  207.58   34.00
  -9  -6   3  216.88   36.50
   9  -6  -3  239.78   20.90
   9   6  -3  214.98   18.30
   9   6  -3  156.38   20.90
  -9   6   3  213.68   22.40
   9   6  -3  200.98   20.80
   9   6  -3  178.58   31.60
  -9   6   3  210.28   20.30
  -9   6   3  226.18   19.80
  -8  -6   3    9.20    8.50
  -8  -6   3    8.70    9.10
   8  -6  -3   19.60   15.40
   8  -6  -3   12.50    7.20
  -8  -6   3   -2.70   15.60
   8   6  -3   12.30   14.10
   8   6  -3   13.10    8.50
  -8   6   3   -9.10    7.00
  -8   6   3    4.50    8.50
   8   6  -3   18.10    8.40
   8   6  -3    3.40    5.00
  -8   6   3    0.70    6.00
  -7  -6   3  318.37   38.00
   7  -6  -3  293.17   25.90
  -7  -6   3  334.67   27.00
   7  -6  -3  309.87   35.40
   7   6  -3  295.17   25.90
  -7   6   3  347.07   26.90
   7   6  -3  257.77   33.40
  -7   6   3  298.97   24.50
   7   6  -3  341.97   24.30
   7   6  -3  333.77   26.50
  -7   6   3  369.06   25.80
  -6  -6   3  402.46   41.30
  -6  -6   3  371.76   30.70
   6  -6  -3  376.46   34.80
   6  -6  -3  432.66   39.10
   6  -6  -3  375.16   30.30
  -6   6   3  402.06   30.30
   6   6  -3  404.46   28.50
   6   6  -3  342.47   30.10
   6   6  -3  405.26   30.50
  -6   6   3  420.66   29.80
  -6   6   3  403.86   28.70
   6   6  -3  366.86   36.70
   5  -6  -3  187.28   22.20
   5  -6  -3  195.68   27.10
   5  -6  -3  162.38   16.60
  -5  -6   3  170.18   26.10
  -5  -6   3  170.58   17.50
   5   6  -3  149.99   16.30
  -5   6   3  175.38   15.90
  -5   6   3  173.78   14.30
   5   6  -3  171.08   17.40
  -5   6   3  175.08   16.90
   5   6  -3  154.98   14.30
   5   6  -3  137.29   22.70
  -4  -6   3  319.77   35.30
  -4  -6   3  349.37   28.50
   4  -6  -3  326.17   27.60
   4  -6  -3  409.36   35.60
   4  -6  -3  351.96   32.50
  -4   6   3  372.16   25.90
  -4   6   3  397.86   28.10
   4   6  -3  384.96   26.50
   4   6  -3  341.07   27.80
   4   6  -3  351.76   33.20
   4   6  -3  372.76   28.40
  -4   6   3  360.16   27.30
   3  -6  -3  182.48   17.90
  -3  -6   3  182.48   18.00
   3  -6  -3  177.78   22.30
   3  -6  -3  198.28   25.10
  -3  -6   3  175.28   24.10
   3  -6  -3  173.18   16.70
   3   6  -3  179.18   15.30
   3   6  -3  180.18   17.80
   3   6  -3  170.18   21.60
  -3   6   3  197.98   16.30
  -3   6   3  184.48   14.10
   3   6  -3  176.48   17.00
  -3   6   3  192.08   16.90
  -2  -6   3  742.13   62.79
   2  -6  -3  801.62   57.59
   2  -6  -3  910.71   58.19
   2  -6  -3  828.92   62.59
  -2  -6   3  847.42   58.09
   2   6  -3  814.92   57.89
   2   6  -3  798.02   56.49
   2   6  -3  840.42   61.29
   2   6  -3  833.92   58.09
  -2   6   3  831.72   55.59
  -2   6   3  875.81   57.29
   1  -6  -3  412.16   37.60
  -1  -6   3  400.96   36.60
   1  -6  -3  442.56   32.10
   1  -6  -3  390.46   31.40
  -1  -6   3  420.26   32.20
  -1   6   3  446.76   30.90
   1   6  -3  452.95   30.80
   1   6  -3  393.56   32.10
   1   6  -3  434.66   32.00
  -1   6   3  449.76   31.20
  -1   6   3  421.56   29.00
   1   6  -3  442.06   35.20
   0  -6  -3   55.09   14.90
   0  -6   3   57.09    9.00
   0  -6  -3   52.09    8.00
   0  -6  -3   54.19    8.30
   0  -6   3   42.20   13.00
   0  -6   3   49.80   12.50
   0   6   3   48.00    4.80
   0   6  -3   49.70    8.40
   0   6   3   58.89    7.90
   0   6   3   47.80    7.10
   0   6  -3   49.99    9.30
   0   6   3   40.00    4.60
  -1  -6  -3   49.99    8.20
   1  -6   3   35.10    8.10
   1  -6   3   39.80   11.30
  -1  -6  -3   52.49   15.10
   1  -6   3   54.79   13.80
  -1  -6  -3   40.90    8.10
  -1   6  -3   41.30    8.70
   1   6   3   38.10    6.90
   1   6   3   45.40    6.50
  -1   6  -3   42.80    8.30
   2  -6   3   51.29   12.10
   2  -6   3   69.99   10.20
   2  -6   3   57.99   14.20
  -2  -6  -3   60.69   16.10
   2  -6   3   66.99    9.50
  -2  -6  -3   63.39    9.80
  -2   6  -3   61.09   10.40
   2   6   3   72.69    8.40
  -2   6  -3   57.59    9.70
   2   6   3   64.89    9.10
   3  -6   3  110.69   15.80
   3  -6   3  146.09   22.20
   3  -6   3  107.59   13.10
  -3  -6  -3   86.29   18.60
  -3  -6  -3  105.69   13.60
   3   6   3  106.09   11.60
   3   6   3   97.69   17.40
   3   6   3  123.69   11.80
  -3   6  -3  116.49   14.80
  -3   6  -3  126.19   13.80
  -4  -6  -3  274.77   21.90
  -4  -6  -3  267.97   31.20
   4  -6   3  245.38   23.30
   4  -6   3  262.47   28.70
   4  -6   3  250.87   21.30
   4   6   3  248.18   27.30
  -4   6  -3  264.07   22.20
   4   6   3  245.28   19.90
   4   6   3  265.97   20.10
  -4   6  -3  230.58   22.50
   5  -6   3  204.18   24.40
  -5  -6  -3  158.68   26.50
   5  -6   3  140.59   15.90
   5  -6   3  143.39   17.40
  -5  -6  -3  156.38   16.20
  -5   6  -3  161.98   16.90
  -5   6  -3  151.98   18.10
   5   6   3  154.38   14.10
   5   6   3  126.39   22.20
   5   6   3  161.88   14.30
   6  -6   3  182.38   16.90
  -6  -6  -3  149.69   17.50
   6  -6   3  180.98   26.80
  -6  -6  -3  205.78   29.80
   6  -6   3  153.08   18.40
  -6   6  -3  155.98   17.90
   6   6   3  188.28   15.30
   6   6   3  178.88   24.60
  -6   6  -3  132.59   18.80
   6   6   3  186.38   15.60
  -7  -6  -3   17.20   17.40
  -7  -6  -3   -0.60    7.20
   7  -6   3   -1.60   14.90
   7  -6   3    8.80    6.30
   7  -6   3   -1.40    7.60
   7   6   3   13.50   14.50
  -7   6  -3   -3.30    8.90
   7   6   3    7.50    5.60
   7   6   3   -0.80    5.00
  -7   6  -3   -1.80    7.70
  -8  -6  -3  211.38   35.10
  -8  -6  -3  244.38   23.90
   8  -6   3  257.37   32.80
  -8  -6  -3  329.77   29.70
   8  -6   3  244.58   22.70
   8  -6   3  252.27   23.80
   8   6   3  257.17   20.80
  -8   6  -3  216.48   25.40
   8   6   3  285.37   21.10
  -8   6  -3  287.87   24.50
   8   6   3  248.08   30.70
  -9  -6  -3   -0.20   11.50
   9  -6   3   -1.40    7.40
  -9  -6  -3  -15.10   16.90
   9  -6   3    9.50    9.10
  -9  -6  -3    9.00    9.80
   9  -6   3   20.40   17.20
   9   6   3    4.50   16.60
   9   6   3    0.30    5.60
   9   6   3    1.80    5.80
  -9   6  -3    1.80    9.30
  -9   6  -3   13.30   11.10
  -9   6  -3    1.80    8.80
 -10  -6  -3   38.00   24.40
 -10  -6  -3   26.50    5.80
  10  -6   3   36.80   10.50
 -10  -6  -3   33.90   15.00
  10  -6   3   41.40   11.00
  10   6   3   35.80    7.90
  10   6   3   41.10    7.50
 -10   6  -3   20.00   11.90
  11  -6   3   83.19   14.50
 -11  -6  -3   93.99   27.50
 -11  -6  -3   71.69    8.90
  11  -6   3   66.49   11.70
 -11  -6  -3  109.49   21.40
 -11   6  -3   64.09   15.20
  11   6   3  113.69   13.40
  11   6   3   94.49   11.30
  12  -6   3   -3.20   19.40
 -12  -6  -3   20.80   17.30
  12  -6   3  -10.00    8.20
 -12  -6  -3  -27.00   25.30
  12  -6   3    1.90   10.30
 -12  -6  -3   -3.70    6.90
  12   6   3    2.90    7.20
  12   6   3    4.80    7.70
 -12   6  -3   11.80   13.00
 -13  -6  -3   49.10   21.60
 -13  -6  -3   74.49   35.30
  13  -6   3   80.29   12.50
  13   6   3   72.99   10.80
 -13   6  -3   68.99   18.10
 -12  -7   3   -9.80   13.80
 -12  -7   3   17.10   30.20
  12   7  -3   15.10   11.10
 -12   7   3    9.00   12.80
  12   7  -3    5.80    7.90
 -11  -7   3   83.79   31.90
  11  -7  -3   45.10   12.20
 -11  -7   3   48.00   15.20
 -11   7   3   44.00   12.80
  11   7  -3   49.50   12.50
  11   7  -3   49.50    9.40
 -10  -7   3    3.20   25.00
 -10  -7   3   22.80   12.50
  10  -7  -3    3.90    9.70
 -10   7   3   17.70   10.10
  10   7  -3   21.30   10.30
  10   7  -3   11.30    7.20
 -10   7   3   -4.60   10.10
  -9  -7   3   14.40   21.80
  -9  -7   3   25.30   12.20
   9  -7  -3   33.00   14.60
   9  -7  -3   35.70    9.90
   9   7  -3   18.50    9.60
  -9   7   3   33.70    9.00
  -9   7   3   31.20   11.10
   9   7  -3   23.90    7.00
  -9   7   3   -0.50    9.80
   8  -7  -3  211.58   22.00
  -8  -7   3  252.77   38.10
   8  -7  -3  165.58   27.60
   8   7  -3  201.28   22.50
   8   7  -3  243.78   22.50
  -8   7   3  237.38   23.10
  -8   7   3  235.08   20.40
  -8   7   3  222.38   21.80
   8   7  -3  224.68   18.80
   7  -7  -3    0.80    7.60
  -7  -7   3   10.30   10.10
   7  -7  -3    4.80   19.10
   7  -7  -3    8.10   11.80
  -7  -7   3   10.10   16.90
  -7   7   3    6.70    6.40
   7   7  -3    6.60    5.30
   7   7  -3   -2.00    8.10
   7   7  -3    7.70   16.20
  -7   7   3    3.40    7.60
  -7   7   3   -2.70    8.70
   7   7  -3    5.10    8.60
   6  -7  -3  172.38   20.00
  -6  -7   3  214.78   34.30
   6  -7  -3  228.58   34.30
   6  -7  -3  225.38   27.20
  -6  -7   3  219.68   22.20
   6   7  -3  163.88   20.30
  -6   7   3  244.98   21.60
   6   7  -3  205.68   29.60
  -6   7   3  232.28   18.00
  -6   7   3  203.38   20.00
   6   7  -3  209.28   21.00
   6   7  -3  202.38   17.30
   5  -7  -3   30.10   18.00
   5  -7  -3   -1.10   11.60
  -5  -7   3   -4.20    8.40
   5  -7  -3   10.30    7.20
  -5  -7   3  -23.00   12.80
   5   7  -3   -5.70    7.40
   5   7  -3    9.80   13.50
  -5   7   3   -3.20    7.30
  -5   7   3    0.00    4.60
   5   7  -3    4.90    5.00
  -5   7   3   -0.40    6.70
   5   7  -3    2.20    8.40
   4  -7  -3  191.78   19.10
   4  -7  -3  219.68   29.30
  -4  -7   3  164.08   19.90
   4  -7  -3  201.68   26.00
  -4  -7   3  184.08   29.10
   4   7  -3  186.68   19.60
  -4   7   3  181.38   15.60
   4   7  -3  177.48   16.10
  -4   7   3  207.68   19.20
   4   7  -3  196.08   26.70
   4   7  -3  195.08   19.90
  -4   7   3  215.78   18.10
   3  -7  -3   68.29   10.90
  -3  -7   3   94.09   20.80
   3  -7  -3   99.99   20.80
   3  -7  -3   92.19   13.30
  -3  -7   3   85.59   12.40
   3  -7  -3  109.09   20.20
   3   7  -3   84.39   12.30
  -3   7   3   87.39    9.40
   3   7  -3  107.69   19.50
   3   7  -3   93.49   10.90
   3   7  -3   81.19   12.60
  -3   7   3   88.19   10.90
  -3   7   3   97.39   11.70
  -2  -7   3   16.10   12.20
   2  -7  -3   23.50    9.30
  -2  -7   3   11.70    8.20
   2  -7  -3   20.90   14.90
   2  -7  -3   24.80    7.80
   2   7  -3   21.80   11.80
   2   7  -3   24.80    8.30
   2   7  -3   13.30    8.60
  -2   7   3   12.20    7.00
   2   7  -3   25.80    5.70
  -2   7   3   15.20    6.30
  -2   7   3   22.40    4.00
   1  -7  -3   55.79    9.90
   1  -7  -3   71.19   17.00
  -1  -7   3   52.39   15.40
   1  -7  -3   49.10   11.10
  -1  -7   3   55.19   15.40
  -1  -7   3   64.29   10.50
   1   7  -3   64.29   14.30
  -1   7   3   56.19    8.30
   1   7  -3   59.79    8.00
   1   7  -3   49.30    9.10
   1   7  -3   49.80   10.90
  -1   7   3   50.29    6.00
  -1   7   3   55.29    9.10
   0  -7   3   96.39   18.50
   0  -7   3  108.49   19.30
   0  -7  -3   97.09   14.20
   0  -7  -3  103.19   13.70
   0  -7  -3  112.09   20.80
   0  -7   3  112.29   15.70
   0   7  -3  127.19   12.50
   0   7  -3  121.39   16.30
   0   7  -3  105.09   13.20
   0   7   3  114.49    8.60
   0   7   3  112.59   13.40
   0   7   3  129.69   12.90
   0   7   3  112.59    8.60
  -1  -7  -3   53.69   18.10
   1  -7   3   58.39   14.50
  -1  -7  -3   46.10    9.10
  -1  -7  -3   47.90    9.70
   1  -7   3   50.39   16.30
   1  -7   3   56.99   10.70
  -1   7  -3   55.39   10.60
   1   7   3   46.10    8.40
   1   7   3   42.30    8.00
  -1   7  -3   54.99    9.50
   2  -7   3  170.98   21.80
  -2  -7  -3  137.69   18.30
   2  -7   3  177.08   26.30
   2  -7   3  159.48   18.50
  -2  -7  -3  183.68   28.10
  -2   7  -3  185.88   18.70
  -2   7  -3  159.48   18.90
   2   7   3  174.58   16.00
   2   7   3  176.78   16.20
  -3  -7  -3  291.77   35.40
   3  -7   3  283.87   28.40
  -3  -7  -3  298.17   25.50
   3  -7   3  251.57   24.60
   3  -7   3  304.57   33.60
  -3   7  -3  307.47   26.40
   3   7   3  302.27   23.10
  -3   7  -3  267.07   25.60
   3   7   3  327.67   23.30
   4  -7   3   66.29   13.80
   4  -7   3   50.19   10.60
   4  -7   3   45.90   16.40
  -4  -7  -3   62.59   11.90
  -4  -7  -3   47.60   18.90
   4   7   3   53.09    8.60
   4   7   3   61.29   17.90
   4   7   3   74.89    9.10
  -4   7  -3   55.29   11.50
  -4   7  -3   56.49   11.60
   5  -7   3  231.48   31.30
  -5  -7  -3  241.38   33.10
   5  -7   3  214.88   23.60
   5  -7   3  217.38   20.70
  -5  -7  -3  219.18   21.90
  -5   7  -3  216.38   22.70
   5   7   3  195.78   29.20
  -5   7  -3  220.48   22.10
   5   7   3  214.28   18.80
   5   7   3  214.78   18.50
   6  -7   3   88.09   21.60
  -6  -7  -3   76.29   25.20
   6  -7   3   74.69   11.40
   6  -7   3   60.49   13.10
  -6  -7  -3   56.29   11.70
   6   7   3   57.99    8.70
   6   7   3   58.79   17.30
  -6   7  -3   52.99   11.60
   6   7   3   55.89    8.70
  -6   7  -3   49.20   12.10
   7  -7   3  231.08   34.60
   7  -7   3  210.08   21.20
  -7  -7  -3  184.88   23.40
   7  -7   3  194.28   22.80
  -7  -7  -3  245.28   37.20
   7   7   3  221.98   19.10
  -7   7  -3  238.88   24.00
   7   7   3  209.38   18.60
  -8  -7  -3  475.65   50.69
   8  -7   3  427.36   33.90
   8  -7   3  392.56   35.80
   8   7   3  408.46   32.10
  -8   7  -3  447.56   36.50
   8   7   3  457.15   32.20
   9  -7   3  294.67   25.00
   9  -7   3  231.28   26.00
  -9  -7  -3  311.17   44.10
  -9  -7  -3  290.27   32.90
  -9   7  -3  252.97   28.60
   9   7   3  269.47   22.60
   9   7   3  264.57   22.60
  10  -7   3  389.36   32.90
  10  -7   3  389.06   34.30
 -10  -7  -3  403.86   51.89
 -10  -7  -3  459.45   41.60
  10   7   3  422.86   30.90
 -10   7  -3  361.36   36.40
  10   7   3  384.96   31.30
  11  -7   3  111.59   17.30
 -11  -7  -3  116.09   22.80
  11  -7   3  111.59   15.10
 -11  -7  -3  126.69   33.40
  11   7   3  126.39   15.30
  11   7   3  107.99   13.90
 -11   7  -3   88.39   17.40
 -10  -8   3  170.48   37.70
  10  -8  -3   64.49   13.90
 -10  -8   3   87.89   18.30
  10  -8  -3  122.79   22.70
  10   8  -3  128.69   15.10
  10   8  -3  114.49   16.00
 -10   8   3  114.89   16.50
  -9  -8   3  -13.30   26.70
   9  -8  -3   14.10   15.70
   9  -8  -3   10.80    9.90
  -9  -8   3  -12.70   13.00
  -9   8   3   -1.00   10.00
   9   8  -3    7.70   10.00
   9   8  -3   -2.30    7.00
  -9   8   3   27.40   11.50
  -8  -8   3   84.49   28.90
   8  -8  -3  141.59   23.60
   8  -8  -3   84.59   14.90
  -8   8   3  173.58   17.20
  -8   8   3  119.39   16.10
   8   8  -3  136.19   14.20
   8   8  -3  158.08   19.30
  -7  -8   3   37.70   23.00
   7  -8  -3   41.10   11.30
   7  -8  -3   52.39   16.90
   7   8  -3   39.10   10.70
  -7   8   3   40.00    8.90
  -7   8   3   44.00   11.20
  -7   8   3   19.30   11.00
   7   8  -3   30.40    7.40
   6  -8  -3  937.21   77.99
   6  -8  -3  989.80   72.59
  -6  -8   3 1042.00   86.19
   6   8  -3 1040.10   69.99
   6   8  -3 1073.19   72.49
  -6   8   3 1112.29   72.59
  -6   8   3 1033.40   70.19
  -6   8   3  973.20   71.79
  -5  -8   3  381.66   44.20
   5  -8  -3  396.86   40.10
   5  -8  -3  333.17   31.90
  -5   8   3  422.16   32.40
  -5   8   3  402.56   29.20
   5   8  -3  401.66   29.20
  -5   8   3  386.86   31.80
   5   8  -3  362.66   43.60
   5   8  -3  429.36   32.90
   4  -8  -3  651.93   50.09
   4  -8  -3  681.43   57.69
   4   8  -3  652.93   57.29
  -4   8   3  675.83   49.20
   4   8  -3  711.53   50.39
  -4   8   3  643.14   47.00
   4   8  -3  679.43   47.60
  -4   8   3  759.72   49.90
  -3  -8   3  350.96   39.20
   3  -8  -3  346.37   37.80
   3  -8  -3  331.77   29.50
   3   8  -3  289.37   29.80
  -3   8   3  399.66   29.30
   3   8  -3  313.07   37.80
  -3   8   3  348.37   28.50
   3   8  -3  368.96   26.60
  -3   8   3  350.26   25.30
   3   8  -3  394.36   30.80
   2  -8  -3  350.66   38.10
   2  -8  -3  342.47   29.30
  -2  -8   3  358.16   38.40
  -2   8   3  370.26   28.40
  -2   8   3  342.37   24.70
   2   8  -3  328.77   36.80
  -2   8   3  371.46   28.80
   2   8  -3  312.07   29.70
   2   8  -3  351.46   26.60
   2   8  -3  356.76   30.40
  -1  -8   3  660.23   51.79
  -1  -8   3  710.43   58.29
  -1  -8   3  666.83   58.49
   1  -8  -3  702.13   51.09
   1  -8  -3  724.13   59.79
   1  -8  -3  677.13   51.69
   1   8  -3  716.53   48.80
  -1   8   3  768.02   50.09
   1   8  -3  617.74   50.99
   1   8  -3  724.63   51.59
  -1   8   3  661.23   49.50
  -1   8   3  694.33   46.60
  -1   8   3  710.23   46.60
   0  -8  -3  320.37   28.70
   0  -8  -3  335.87   39.00
   0  -8   3  341.97   37.80
   0  -8   3  347.17   35.50
   0  -8   3  285.77   30.10
   0  -8  -3  313.77   30.00
   0   8   3  327.37   27.00
   0   8   3  390.56   27.50
   0   8  -3  353.76   26.20
   0   8  -3  305.17   29.30
   0   8  -3  361.56   30.00
  -1  -8  -3  111.49   15.80
   1  -8   3  114.59   20.00
  -1  -8  -3  102.99   23.10
   1  -8   3  111.59   15.70
   1  -8   3  128.09   24.00
   1   8   3  112.69   14.20
  -1   8  -3   78.79   14.60
   1   8   3  106.79   12.60
  -1   8  -3   78.09   11.20
  -1   8  -3  114.29   15.80
   2  -8   3  132.99   21.20
  -2  -8  -3   67.49   22.20
  -2  -8  -3   88.79   15.90
   2  -8   3  120.09   23.60
   2   8   3  137.39   14.90
  -2   8  -3  149.29   18.90
   2   8   3  118.29   14.80
  -3  -8  -3   63.19   20.30
   3  -8   3   48.20   20.80
   3  -8   3   71.09   16.70
   3   8   3   60.09    9.80
  -3   8  -3   59.09   12.10
   3   8   3   63.49    9.90
   4  -8   3   21.60   21.10
   4  -8   3    2.80   11.90
  -4  -8  -3  -10.00   17.00
   4  -8   3   -2.30    8.30
  -4   8  -3   11.20   10.60
   4   8   3   -1.80    6.90
   4   8   3    5.60    7.10
  -5  -8  -3  163.48   31.10
   5  -8   3  136.09   22.20
   5  -8   3  143.69   17.20
   5   8   3  130.09   15.90
  -5   8  -3  133.89   17.90
   5   8   3  125.99   15.30
   6  -8   3  139.49   19.50
   6  -8   3  144.29   22.70
  -6  -8  -3  210.78   36.30
   6   8   3  175.08   17.70
  -6   8  -3  127.29   18.80
   6   8   3  150.28   16.70
   7  -8   3  477.25   42.40
  -7  -8  -3  555.34   56.69
   7  -8   3  484.55   39.20
   7   8   3  444.16   37.40
  -7   8  -3  524.85   41.70
   7   8   3  539.45   37.10
   8  -8   3   60.89   12.60
   8  -8   3   73.89   16.00
  -8  -8  -3  108.99   33.10
   8   8   3   65.79   10.90
  -8   8  -3   65.09   15.80
   8   8   3   78.49   10.70
  -9  -8  -3  232.78   41.80
   9  -8   3  165.68   24.30
  -9  -8  -3  205.78   28.20
   9  -8   3  184.98   21.80
   9   8   3  157.08   18.80
  -9   8  -3  185.78   25.50
   7  -9  -3  281.17   37.30
  -7  -9   3  274.47   46.90
   7  -9  -3  241.58   27.50
  -7   9   3  300.87   28.10
   7   9  -3  279.77   22.60
   7   9  -3  269.17   27.50
   6  -9  -3    1.70   10.40
   6  -9  -3    1.80   18.70
  -6  -9   3  -23.20   23.50
   6   9  -3    7.50   10.80
   6   9  -3   -2.10    6.40
  -6   9   3   25.60   11.20
   5  -9  -3   18.90   12.00
   5  -9  -3  -23.80   17.60
  -5  -9   3    2.70   21.00
   5   9  -3   -4.80   10.50
  -5   9   3   13.00    9.40
   5   9  -3   -4.40    6.10
  -4  -9   3   17.40   22.40
   4  -9  -3   -1.40    9.50
   4  -9  -3   -8.50   17.80
   4   9  -3    1.70    6.20
  -4   9   3    9.90   11.80
  -4   9   3    1.00    9.70
  -4   9   3   -4.30    6.80
   4   9  -3    9.00   10.80
   3  -9  -3   58.19   20.10
  -3  -9   3   -8.00   20.70
   3  -9  -3    8.20    9.60
  -3   9   3   10.80   11.00
   3   9  -3   26.60   11.30
  -3   9   3   29.40   10.00
  -3   9   3   11.60    5.10
   3   9  -3   10.40    6.50
  -2  -9   3   42.60   19.90
   2  -9  -3   34.50   21.80
   2  -9  -3   68.09   13.00
  -2   9   3   56.79    7.20
   2   9  -3   58.19    9.00
   2   9  -3   73.49   13.90
  -2   9   3   38.30   11.80
  -2   9   3   55.89   11.00
  -1  -9   3   87.59   21.70
   1  -9  -3  138.19   27.60
   1  -9  -3   80.39   14.90
  -1   9   3   75.49   12.40
  -1   9   3   80.99   12.70
   1   9  -3   96.49   12.90
   1   9  -3  106.39   15.80
   0  -9  -3  147.49   28.40
   0  -9   3  164.28   26.90
   0   9  -3  150.78   16.40
   0   9   3  123.39   16.00
   0   9   3  165.68   18.40
   0   9  -3  184.88   22.30
  -1  -9  -3  227.78   36.00
   1  -9   3  226.48   33.00
   1   9   3  241.28   22.20
  -1   9  -3  247.48   20.80
  -1   9  -3  239.78   25.90
   1   9   3  173.98   22.70
   2  -9   3  439.16   42.20
  -2  -9  -3  415.86   48.10
   2   9   3  377.96   33.50
  -2   9  -3  427.16   36.70
   2   9   3  480.75   33.20
  -2   9  -3  391.96   32.50
   3  -9   3  432.76   41.20
  -3  -9  -3  421.96   48.90
   3   9   3  403.36   33.30
   3   9   3  443.56   32.40
  -3   9  -3  360.36   35.60
  -4  -9  -3  255.47   42.80
   4  -9   3  229.68   32.90
   4   9   3  247.38   23.20
  -4   9  -3  259.77   28.40
   4   9   3  278.37   24.60
   5  -9   3   92.69   20.40
  -5  -9  -3  137.09   34.30
  -5   9  -3   70.59   15.50
   5   9   3   65.89   12.50
   5   9   3   99.19   12.00
  -6  -9  -3  150.48   32.20
   6  -9   3  208.08   29.40
   6  -9   3  148.09   18.90
  -6   9  -3  148.99   20.20
   6   9   3  158.68   17.90
  17   0  -4    1.10   11.20
 -17   0   4   -0.10   22.90
  16   0  -4  926.51   61.89
 -16   0   4  860.01   70.39
  16   0  -4  764.22   65.39
 -15   0   4  -12.30   16.60
  15   0  -4   -6.10   11.20
  15   0  -4   -3.30    8.30
  15   0  -4   11.10    9.00
 -14   0   4 1031.50   75.99
  14   0  -4  988.30   78.39
 -14   0   4 1122.19   82.79
  14   0  -4 1117.19   76.29
 -14   0   4 1106.59   76.39
  14   0  -4 1192.38   77.09
  14   0  -4 1158.18   90.39
 -13   0   4    2.20    7.30
  13   0  -4    3.80    9.20
 -13   0   4    2.50    7.40
 -13   0   4    4.20   13.90
  13   0  -4   -3.00    7.10
  13   0  -4   -9.50   17.20
  13   0  -4    0.40    6.60
 -12   0   4 1230.18   90.49
  12   0  -4 1341.67   86.39
 -12   0   4 1284.77   86.09
 -12   0   4 1316.87   86.39
  12   0  -4 1145.49   87.89
  12   0  -4 1281.57   86.69
  12   0  -4 1260.27   97.09
  11   0  -4    8.30    7.30
 -11   0   4   -2.30    5.60
  11   0  -4    5.30   14.10
  11   0  -4    2.00    6.10
  11   0  -4    0.40    6.10
 -11   0   4    2.70   10.70
 -11   0   4   -0.90    5.70
  10   0  -4  401.46   33.20
  10   0  -4  439.06   31.80
  10   0  -4  431.16   31.70
  10   0  -4  404.06   40.70
 -10   0   4  446.66   36.00
 -10   0   4  431.56   31.30
 -10   0   4  466.65   31.70
   9   0  -4    3.90    5.70
  -9   0   4    5.50    8.60
  -9   0   4   -8.20    3.90
   9   0  -4   -0.90    4.60
  -9   0   4   -0.90    4.20
   9   0  -4   -2.60    9.30
   9   0  -4    2.30    5.00
   8   0  -4   10.20   11.60
  -8   0   4    6.40    7.40
   8   0  -4    0.30    4.20
  -8   0   4    0.60    3.90
   8   0  -4    3.30    4.00
   8   0  -4    3.50    5.20
  -8   0   4    4.60    4.00
   7   0  -4    0.20    3.80
  -7   0   4    0.50    3.40
  -7   0   4   -0.20    3.10
  -7   0   4    7.60    6.30
   7   0  -4   -0.40    4.20
   7   0  -4   -4.20    6.80
   7   0  -4   -0.80    3.70
  -6   0   4  454.05   31.30
  -6   0   4  462.35   31.20
  -6   0   4  449.46   32.80
   6   0  -4  435.26   32.10
   6   0  -4  441.26   31.50
   6   0  -4  467.35   31.30
  -5   0   4   -0.30    2.50
  -5   0   4    1.40    4.10
   5   0  -4    0.70    2.90
   5   0  -4    1.70    2.80
   5   0  -4   -1.80    3.20
  -5   0   4    0.50    2.50
   4   0  -4  707.53   49.20
  -4   0   4  728.93   48.90
  -4   0   4  737.53   49.20
  -4   0   4  704.23   49.60
   4   0  -4  738.93   49.00
   4   0  -4  779.02   49.60
   3   0  -4   -0.80    1.90
  -3   0   4    1.80    1.90
  -3   0   4   -0.20    1.60
   3   0  -4    0.80    2.30
   3   0  -4   -0.70    1.80
   2   0  -4 2278.37  149.09
   2   0  -4 2264.77  149.49
   2   0  -4 2220.48  149.29
  -2   0   4 2355.36  149.49
  -2   0   4 2236.98  148.99
   1   0  -4    0.20    1.00
  -1   0   4   -0.90    1.50
   1   0  -4   -0.60    1.60
   0   0  -4  855.41   58.29
   0   0  -4  901.81   58.39
  -1   0  -4   -0.20    2.20
  -2   0  -4 1200.58   72.19
   2   0   4  945.91   71.89
  -2   0  -4 1009.80   72.29
  -2   0  -4 1150.98   70.79
  -3   0  -4    1.40    1.40
   3   0   4    3.70    3.10
   3   0   4   -2.20    2.50
  -3   0  -4   -0.60    3.90
  -3   0  -4   -3.10    3.00
   4   0   4    2.30    3.60
  -4   0  -4   -1.20    4.10
  -4   0  -4   -2.30    4.60
   4   0   4    0.00    3.30
   4   0   4    1.00    1.20
  -4   0  -4    0.10    1.70
   5   0   4    3.40    4.50
   5   0   4    1.10    3.50
  -5   0  -4    2.30    5.10
   5   0   4   -1.10    1.60
  -5   0  -4   -1.00    5.00
  -5   0  -4    1.00    2.30
  -6   0  -4   21.00    3.70
   6   0   4   31.70    6.70
  -6   0  -4   29.10    8.40
   6   0   4   20.70    5.70
   6   0   4   23.00    3.40
  -6   0  -4   22.20    7.60
   7   0   4    1.80    5.60
   7   0   4   -1.50    2.50
  -7   0  -4   -5.70    7.30
  -7   0  -4   -6.00    6.70
  -7   0  -4    0.60    3.20
   7   0   4    2.20    5.10
   8   0   4   55.19    9.90
  -8   0  -4   28.30    6.20
  -8   0  -4   24.40   10.20
   8   0   4   22.80    7.30
   8   0   4   31.20    4.70
  -8   0  -4   36.40    5.90
  -8   0  -4   22.70    9.80
   9   0   4   -1.60    3.50
  -9   0  -4   -4.90    4.60
   9   0   4   -5.10    5.70
  -9   0  -4   17.50   11.50
   9   0   4   -8.30    6.30
  -9   0  -4   -0.20    4.40
 -10   0  -4  298.87   24.70
 -10   0  -4  314.97   32.50
 -10   0  -4  302.97   24.30
  10   0   4  339.87   28.90
  10   0   4  338.17   23.60
 -11   0  -4    1.60   14.30
  11   0   4    5.90    9.00
  11   0   4    6.10    9.10
 -11   0  -4    2.00    5.60
 -11   0  -4    2.00    5.80
  11   0   4    4.20    4.60
  12   0   4  442.26   38.80
 -12   0  -4  480.75   35.70
  12   0   4  513.55   41.00
 -12   0  -4  445.36   34.90
  12   0   4  482.95   34.00
 -12   0  -4  466.35   45.10
  13   0   4    5.50    5.90
  13   0   4    7.10   10.90
  13   0   4   10.70   11.30
 -13   0  -4   -7.40    7.50
 -13   0  -4   -7.80    7.80
 -13   0  -4  -12.80   17.30
 -14   0  -4  354.16   33.10
  14   0   4  417.16   40.70
 -14   0  -4  434.26   46.20
  14   0   4  446.26   30.50
 -14   0  -4  351.36   32.00
  15   0   4   -6.90   18.40
  15   0   4    3.00    7.00
 -15   0  -4  -32.40   21.00
  16   0   4  648.64   55.29
  16   0   4  536.95   41.50
 -16   0  -4  512.15   57.39
 -17  -1   4  113.89   26.20
  17  -1  -4  128.49   17.20
  17   1  -4  110.49   16.10
 -17   1   4   90.29   27.50
  16  -1  -4    8.70   10.90
 -16  -1   4  -25.30   17.90
  16   1  -4   20.20   10.70
 -16   1   4  -42.50   20.20
  16   1  -4    7.00   14.90
  16   1  -4    2.60    9.70
 -15  -1   4   10.00   16.00
  15  -1  -4   -4.40    8.80
  15  -1  -4   17.80   13.90
  15   1  -4    5.90    9.10
  15   1  -4   25.50    9.70
 -15   1   4   -7.20   17.30
  15   1  -4    1.40   12.20
 -14  -1   4    0.30    8.30
  14  -1  -4   -2.10   22.80
 -14  -1   4    6.80   13.80
  14  -1  -4   -3.40   10.60
 -14  -1   4    7.10    9.20
  14  -1  -4    1.50    8.00
  14   1  -4   13.30   23.00
  14   1  -4   -1.20   10.00
 -14   1   4  -13.90    8.40
  14   1  -4   -1.90    7.20
 -14   1   4    9.60   16.60
  14   1  -4    1.30    8.10
 -14   1   4    7.10    8.80
 -13  -1   4  136.09   16.50
  13  -1  -4  134.69   21.20
  13  -1  -4  152.08   17.30
 -13  -1   4  156.18   17.00
  13  -1  -4  134.69   17.00
  13  -1  -4  159.28   30.50
 -13  -1   4  153.28   21.50
  13   1  -4  161.38   30.80
  13   1  -4  160.98   17.00
 -13   1   4  122.99   15.80
  13   1  -4  110.99   18.20
 -13   1   4  135.69   15.80
  13   1  -4  180.38   17.50
 -13   1   4  131.09   22.40
 -12  -1   4    2.10    6.40
  12  -1  -4    5.30    9.00
  12  -1  -4    5.10    6.50
 -12  -1   4   -0.90    5.70
 -12  -1   4    3.30   11.00
  12  -1  -4   -8.00   15.70
  12  -1  -4    7.60    6.50
  12   1  -4   -8.00    6.30
  12   1  -4    8.60   18.50
  12   1  -4    4.80    7.20
 -12   1   4    6.80    6.00
 -12   1   4   13.80   14.00
  12   1  -4    7.90    7.60
 -12   1   4    5.50    6.80
  11  -1  -4  490.75   38.70
  11  -1  -4  500.05   35.70
  11  -1  -4  500.05   35.90
  11  -1  -4  447.66   46.40
 -11  -1   4  453.25   39.40
 -11  -1   4  487.85   35.30
 -11  -1   4  504.45   35.40
  11   1  -4  394.86   36.10
 -11   1   4  489.45   35.30
  11   1  -4  502.05   35.60
  11   1  -4  537.45   36.00
 -11   1   4  506.65   41.60
  11   1  -4  473.55   45.70
 -11   1   4  504.45   35.40
  10  -1  -4  104.79   11.90
 -10  -1   4   97.99   14.40
 -10  -1   4   78.59   10.60
  10  -1  -4  104.89   11.60
 -10  -1   4   85.89   11.20
  10  -1  -4   67.89   11.80
  10  -1  -4  110.99   21.50
 -10   1   4  102.79   11.10
 -10   1   4  113.09   17.00
  10   1  -4   97.99   18.40
  10   1  -4   75.69   12.40
 -10   1   4  109.49   11.40
  10   1  -4   89.99   11.80
  10   1  -4   89.49   11.30
   9  -1  -4  856.51   60.09
  -9  -1   4  928.21   62.79
  -9  -1   4  920.81   60.19
  -9  -1   4  902.11   60.09
   9  -1  -4  897.11   60.49
   9  -1  -4  901.91   62.49
   9   1  -4  893.21   60.39
  -9   1   4  736.83   59.69
  -9   1   4  906.51   60.29
   9   1  -4  869.51   60.09
  -9   1   4  929.71   63.99
   9   1  -4  838.42   68.19
  -8  -1   4   -1.90    6.20
  -8  -1   4   10.60    4.40
   8  -1  -4    3.70    4.10
   8  -1  -4   -1.40    6.20
  -8  -1   4   -4.90    3.60
   8  -1  -4    1.60    4.40
   8   1  -4    8.00    9.80
  -8   1   4   -0.80    8.30
   8   1  -4    0.70    4.40
   8   1  -4    4.40    4.50
  -8   1   4    1.20    3.30
   8   1  -4   -2.10    4.30
  -8   1   4   -0.30    3.80
  -7  -1   4 1031.10   68.99
   7  -1  -4 1018.10   68.89
  -7  -1   4 1023.50   70.19
   7  -1  -4 1099.79   70.99
  -7  -1   4  985.60   68.79
   7  -1  -4 1015.20   69.09
  -7   1   4 1066.49   68.79
  -7   1   4 1044.00   68.99
  -7   1   4 1055.59   71.49
   7   1  -4 1029.20   68.89
   7   1  -4  957.70   75.19
   7   1  -4  963.90   68.99
  -6  -1   4  312.67   22.30
  -6  -1   4  319.37   22.40
   6  -1  -4  345.27   24.70
   6  -1  -4  307.67   22.30
   6  -1  -4  302.57   22.40
  -6  -1   4  312.97   23.40
  -6   1   4  321.27   25.10
   6   1  -4  322.67   28.90
   6   1  -4  294.77   22.40
   6   1  -4  306.97   22.40
  -6   1   4  321.57   22.40
  -6   1   4  330.97   22.10
   6   1  -4  259.87   22.20
   5  -1  -4   78.39    7.20
  -5  -1   4   75.09    8.10
   5  -1  -4   79.29   10.10
   5  -1  -4   69.59    7.00
  -5  -1   4   65.19    7.00
  -5  -1   4   68.69    6.90
   5   1  -4   42.50   10.60
   5   1  -4   67.89    7.30
   5   1  -4   65.09    7.20
  -5   1   4   78.49    6.80
  -5   1   4   63.19    6.60
  -5   1   4   65.89   10.40
   5   1  -4   65.49    6.70
  -4  -1   4 2394.56  148.79
   4  -1  -4 2239.78  148.59
  -4  -1   4 2217.78  148.89
   4  -1  -4 2441.76  150.08
   4  -1  -4 2138.69  148.79
  -4  -1   4 2276.77  148.69
  -4   1   4 2326.27  148.49
  -4   1   4 2271.97  148.79
   4   1  -4 2081.89  152.78
   4   1  -4 2263.97  148.79
   4   1  -4 2154.58  148.89
   3  -1  -4   97.89    7.60
   3  -1  -4   96.49    9.80
   3  -1  -4   93.79    7.80
  -3  -1   4   94.79    7.80
  -3  -1   4  101.79    8.10
  -3  -1   4  100.29    7.40
   3   1  -4  103.19    8.20
   3   1  -4   82.29   12.00
  -3   1   4  101.79    7.30
   3   1  -4   89.09    7.90
  -3   1   4   94.59    7.70
   2  -1  -4 2522.55  154.88
  -2  -1   4 2369.16  155.08
   2  -1  -4 2353.46  155.08
  -2  -1   4 2480.95  155.48
   2   1  -4 2322.07  155.18
  -2   1   4 2409.66  154.68
  -2   1   4 2297.87  154.58
   2   1  -4 2133.19  157.78
   2   1  -4 2308.67  155.38
  -2   1   4 2385.76  155.08
   1  -1  -4   75.19    5.30
  -1  -1   4   72.09    5.80
   1  -1  -4   71.29    5.40
   1  -1  -4   74.29    5.80
  -1  -1   4   72.59    5.30
   1   1  -4   70.29    6.10
   1   1  -4   65.49    8.70
   1   1  -4   71.69    6.50
  -1   1   4   76.49    5.80
   0  -1   4 4545.45  292.67
   0   1  -4 3924.71  293.57
   0   1  -4 4861.91  292.57
   0   1  -4 4511.85  292.87
   1  -1   4   10.30    2.90
  -1  -1  -4    9.10    3.90
  -1   1  -4    9.80    1.90
  -1   1  -4    6.80    3.50
  -2  -1  -4 2830.52  185.48
   2  -1   4 2858.61  186.98
  -2  -1  -4 2926.31  187.78
  -2  -1  -4 3059.79  187.18
  -2   1  -4 2604.64  187.28
   2   1   4 2671.83  187.18
  -2   1  -4 2869.81  185.98
   3  -1   4   26.70    3.10
  -3  -1  -4   21.50    2.90
   3  -1   4   35.30    5.50
  -3  -1  -4   25.80    5.90
  -3  -1  -4   26.70    5.60
   3   1   4   23.80    5.30
  -3   1  -4   27.40    3.80
  -3   1  -4   21.70    6.10
   4  -1   4 1399.76   93.29
  -4  -1  -4 1516.95   95.59
   4  -1   4 1376.06   93.69
   4  -1   4 1469.15   95.39
  -4  -1  -4 1533.75   96.59
  -4  -1  -4 1293.57   93.19
   4   1   4 1424.66   95.39
  -4   1  -4 1257.07   95.69
  -4   1  -4 1469.15   93.69
  -5  -1  -4  363.16   27.50
   5  -1   4  356.36   25.80
   5  -1   4  323.37   22.80
  -5  -1  -4  307.17   22.80
  -5  -1  -4  332.57   26.10
   5  -1   4  342.97   23.90
  -5   1  -4  290.17   26.70
   5   1   4  330.67   22.30
   5   1   4  333.37   25.60
  -5   1  -4  336.17   23.30
  -6  -1  -4   48.30    9.20
  -6  -1  -4   42.60    5.80
   6  -1   4   46.10    5.60
  -6  -1  -4   54.99   11.00
   6  -1   4   56.59    7.90
   6  -1   4   48.40    8.30
  -6  -1  -4   39.40    5.50
  -6   1  -4   34.20    9.60
  -6   1  -4   39.40    5.50
   6   1   4   46.60    4.90
   6   1   4   63.59    9.80
  -7  -1  -4   53.19    7.20
   7  -1   4   56.99    9.40
  -7  -1  -4   83.39   13.10
   7  -1   4   61.19    9.80
  -7  -1  -4   88.09   15.20
  -7  -1  -4   63.29    7.60
   7  -1   4   55.99    6.80
   7   1   4   68.19    6.40
  -7   1  -4   49.80   11.70
   7   1   4   52.39    8.70
  -7   1  -4   59.49    7.80
   7   1   4   75.19   11.60
   8  -1   4   53.99    7.30
  -8  -1  -4   50.49    6.70
  -8  -1  -4   51.39   13.90
  -8  -1  -4   47.50    6.70
   8  -1   4   62.89   11.40
   8  -1   4   70.79   10.90
  -8  -1  -4   43.30   11.60
   8   1   4   59.59    6.80
   8   1   4   65.89   11.70
   8   1   4   35.10    8.00
  -8   1  -4   50.49   13.60
  -8   1  -4   64.29    8.40
   9  -1   4   76.39   13.20
   9  -1   4   79.59    8.90
  -9  -1  -4   88.89   18.00
   9  -1   4   57.49   10.90
  -9  -1  -4   89.69   15.60
  -9  -1  -4   77.99    9.70
  -9  -1  -4   62.39    9.10
   9   1   4   67.49   11.50
  -9   1  -4   79.09   10.10
  -9   1  -4   74.89   16.50
   9   1   4   96.39   15.00
   9   1   4   88.49    8.60
  -9   1  -4   86.79   10.60
 -10  -1  -4  890.91   65.89
  10  -1   4 1012.40   65.69
 -10  -1  -4  998.90   71.79
 -10  -1  -4  969.90   66.19
  10  -1   4  956.10   69.59
  10  -1   4 1017.10   69.69
 -10  -1  -4 1022.40   75.39
 -10   1  -4  951.20   66.79
 -10   1  -4 1011.10   66.39
  10   1   4 1060.99   71.09
  10   1   4 1005.50   65.29
  10   1   4  844.92   68.09
 -10   1  -4  848.22   72.19
 -11  -1  -4  143.79   13.90
  11  -1   4  132.09   18.70
 -11  -1  -4  121.09   20.00
  11  -1   4  136.49   12.90
  11  -1   4  141.99   18.70
 -11  -1  -4  142.29   24.50
 -11  -1  -4  124.09   13.90
  11   1   4  129.29   20.20
 -11   1  -4   98.49   20.50
  11   1   4  118.79   12.00
  11   1   4  103.69   17.30
 -11   1  -4  118.99   14.60
 -11   1  -4  111.19   14.30
 -12  -1  -4  618.04   45.80
 -12  -1  -4  688.63   54.39
  12  -1   4  691.73   50.69
 -12  -1  -4  593.44   45.60
  12  -1   4  691.63   45.00
  12  -1   4  646.24   49.90
 -12   1  -4  636.04   46.50
 -12   1  -4  638.94   45.90
 -12   1  -4  569.14   54.19
  12   1   4  557.64   48.50
  12   1   4  660.13   51.59
  12   1   4  651.93   44.40
 -13  -1  -4   49.50   10.40
 -13  -1  -4   68.59   10.80
  13  -1   4   75.19   15.70
 -13  -1  -4   42.20   20.20
  13  -1   4   61.29    8.90
  13  -1   4   42.30   13.40
 -13   1  -4   92.69   12.50
  13   1   4   61.29    8.40
 -13   1  -4   53.69   22.70
  13   1   4   69.39   18.30
 -13   1  -4   64.79   10.70
  14  -1   4  777.42   62.39
  14  -1   4  798.22   55.39
 -14  -1  -4  748.83   56.99
 -14  -1  -4  891.31   69.19
  14   1   4  804.52   55.09
  14   1   4  820.42   63.89
 -14   1  -4  719.73   67.39
  15  -1   4   33.10   16.70
  15  -1   4    4.80    7.00
 -15  -1  -4   36.50   22.60
  15   1   4   -4.90    6.60
  15   1   4   23.00   19.40
 -15   1  -4  -29.60   21.00
 -16  -1  -4   -9.90   24.70
  16  -1   4   45.40   21.70
  16  -1   4   40.10    9.40
  16   1   4   24.30    8.30
 -16   1  -4   13.00   27.70
  17  -2  -4   18.90   11.90
 -17  -2   4   58.29   21.80
  17   2  -4   28.90   12.30
 -17   2   4  -14.60   24.70
  17   2  -4   10.90    9.80
  16  -2  -4    9.70   11.10
 -16  -2   4    2.90   17.10
  16   2  -4   -2.80    9.60
 -16   2   4   -0.90   21.70
  16   2  -4   -8.40    9.80
  15  -2  -4   28.50   10.20
 -15  -2   4   53.89   17.50
  15  -2  -4   54.09   18.90
  15   2  -4   21.80    8.90
  15   2  -4   27.40   10.60
 -15   2   4   26.10   21.80
  14  -2  -4  110.19   14.30
 -14  -2   4  110.59   19.80
 -14  -2   4   84.99   12.80
  14  -2  -4  116.99   19.40
 -14  -2   4   80.69   12.80
  14  -2  -4  125.99   29.50
 -14   2   4  108.39   13.90
  14   2  -4  107.99   14.10
 -14   2   4   53.49   14.20
  14   2  -4   86.69   37.10
 -14   2   4  139.99   24.90
  14   2  -4  104.19   13.90
 -13  -2   4    2.40    7.20
  13  -2  -4   -4.10   10.80
  13  -2  -4    6.80    7.70
 -13  -2   4    5.20   13.10
  13  -2  -4   19.00   21.90
 -13  -2   4    3.20    7.80
  13   2  -4   -4.30    6.70
 -13   2   4    0.90    7.50
 -13   2   4    1.40    7.10
  13   2  -4    5.00    8.10
  13   2  -4    0.80   19.10
 -13   2   4   15.20   17.00
 -12  -2   4  125.99   16.10
  12  -2  -4  165.78   17.00
  12  -2  -4  157.48   27.60
  12  -2  -4  141.09   22.20
 -12  -2   4  146.59   21.70
 -12  -2   4  116.89   15.30
 -12   2   4  149.19   24.20
  12   2  -4  170.78   16.50
  12   2  -4  156.08   16.90
 -12   2   4  142.79   16.10
 -12   2   4  164.98   16.40
  12   2  -4  176.68   28.80
 -11  -2   4   10.80    6.40
 -11  -2   4   15.10    5.70
  11  -2  -4   13.80    9.40
 -11  -2   4   18.00   10.10
  11  -2  -4   13.60    6.70
  11  -2  -4    7.90    6.70
  11   2  -4    7.20    6.60
  11   2  -4    7.00    6.30
 -11   2   4    6.90    6.40
 -11   2   4   13.60    6.70
  11   2  -4   16.10   15.30
 -11   2   4   14.50   13.80
  10  -2  -4   88.69   12.30
 -10  -2   4   95.59   11.40
  10  -2  -4  108.99   17.70
 -10  -2   4   95.39   11.80
 -10  -2   4   87.89   13.70
  10  -2  -4  103.19   12.50
  10   2  -4  117.49   22.70
  10   2  -4   98.19   12.40
 -10   2   4  100.79   11.80
 -10   2   4   65.99   16.30
  10   2  -4   95.69   11.70
 -10   2   4   90.19   11.20
   9  -2  -4  267.77   20.90
  -9  -2   4  265.47   20.80
  -9  -2   4  277.17   20.50
   9  -2  -4  207.88   24.30
   9  -2  -4  274.47   21.20
  -9  -2   4  251.07   22.90
  -9   2   4  271.57   20.50
   9   2  -4  285.67   21.20
  -9   2   4  237.88   26.80
   9   2  -4  245.78   29.70
   9   2  -4  263.87   20.80
  -9   2   4  281.87   20.70
  -8  -2   4   11.50    6.70
   8  -2  -4   19.20    8.60
  -8  -2   4   13.90    4.70
   8  -2  -4   18.00    5.20
   8  -2  -4   19.40    5.20
  -8  -2   4   14.50    4.90
   8   2  -4   24.20   13.10
   8   2  -4   19.70    5.50
  -8   2   4   22.20   10.70
  -8   2   4   17.70    5.00
  -8   2   4   18.20    4.90
   8   2  -4   23.90    5.20
   7  -2  -4 1261.87   86.69
  -7  -2   4 1299.97   86.59
   7  -2  -4 1457.45   89.69
   7  -2  -4 1267.37   86.79
  -7  -2   4 1337.37   86.79
  -7  -2   4 1192.68   87.29
  -7   2   4 1327.57   86.39
   7   2  -4 1287.57   86.69
   7   2  -4 1288.57   86.69
   7   2  -4 1165.48   92.49
  -7   2   4 1301.47   86.59
  -7   2   4 1334.97   89.79
  -6  -2   4   92.29    9.50
   6  -2  -4  105.99   14.10
   6  -2  -4   87.79    9.10
  -6  -2   4   99.69    9.10
   6  -2  -4  102.29    9.40
  -6  -2   4   77.39    9.70
  -6   2   4   95.59    8.90
   6   2  -4   95.49    9.80
   6   2  -4   88.19    9.30
   6   2  -4  109.39   17.50
  -6   2   4   86.19    8.80
  -5  -2   4  844.32   63.99
  -5  -2   4  888.71   69.59
   5  -2  -4  956.00   64.09
   5  -2  -4  965.00   64.09
  -5  -2   4 1002.50   64.19
   5  -2  -4 1070.89   66.79
  -5  -2   4  977.50   64.19
   5   2  -4  866.51   68.69
  -5   2   4  968.50   63.99
  -5   2   4  987.40   63.69
   5   2  -4  991.10   64.19
   5   2  -4  933.41   64.09
  -4  -2   4   55.59   11.20
  -4  -2   4   76.09    7.50
   4  -2  -4   73.89    7.20
   4  -2  -4   71.69    7.20
   4  -2  -4   72.69   11.40
  -4  -2   4   67.79    7.00
  -4  -2   4   83.59    7.60
  -4   2   4   81.19    7.00
   4   2  -4   76.99    7.90
  -4   2   4   86.09    6.80
  -4   2   4   86.69    7.70
   4   2  -4   69.79   12.70
   4   2  -4   73.69    7.50
   3  -2  -4 1331.67   90.99
   3  -2  -4 1390.86   90.99
  -3  -2   4 1245.18   94.79
  -3  -2   4 1397.66   91.39
  -3  -2   4 1399.06   91.29
  -3   2   4 1474.55   90.79
  -3   2   4 1456.95   90.99
   3   2  -4 1378.66   91.39
   3   2  -4 1293.77   94.39
  -3   2   4 1371.56   90.89
   3   2  -4 1373.56   91.39
   2  -2  -4  358.66   23.20
  -2  -2   4  313.67   26.40
   2  -2  -4  322.57   22.90
   2  -2  -4  325.37   22.80
  -2  -2   4  333.67   23.30
  -2   2   4  349.77   22.80
   2   2  -4  319.67   23.40
  -2   2   4  341.37   22.70
   2   2  -4  325.17   23.40
  -2   2   4  368.56   22.60
   2   2  -4  314.77   25.90
  -1  -2   4  392.26   29.40
  -1  -2   4  423.36   29.00
   1  -2  -4  454.35   28.80
   1  -2  -4  433.86   28.40
  -1  -2   4  397.46   31.30
   1  -2  -4  402.66   28.60
   1   2  -4  421.46   29.20
   1   2  -4  382.36   30.60
  -1   2   4  433.46   28.40
  -1   2   4  455.25   28.20
   1   2  -4  428.16   29.20
  -1   2   4  462.85   28.20
   0  -2  -4  283.67   21.40
   0  -2  -4  261.97   17.90
   0  -2  -4  272.97   18.30
   0  -2   4  263.97   20.30
   0  -2  -4  255.47   18.20
   0  -2   4  261.67   18.80
   0  -2   4  260.57   19.70
   0   2  -4  283.67   19.00
   0   2  -4  265.27   19.00
   0   2  -4  272.27   19.70
  -1  -2  -4  577.54   39.40
   1  -2   4  517.35   37.20
  -1  -2  -4  557.64   36.30
  -1  -2  -4  557.04   36.30
   1  -2   4  558.14   38.00
  -1  -2  -4  541.15   36.00
  -1   2  -4  574.74   36.70
  -1   2  -4  528.15   37.00
  -1   2  -4  568.64   37.00
  -1   2  -4  468.45   38.00
  -2  -2  -4   21.40    6.60
  -2  -2  -4   20.20    2.70
  -2  -2  -4   22.60    3.20
   2  -2   4   28.30    5.80
  -2   2  -4   28.90    6.60
  -2   2  -4   27.70    3.80
  -2   2  -4   21.20    4.00
   2   2   4   19.40    5.60
  -3  -2  -4 2986.40  203.48
  -3  -2  -4 3212.38  206.98
   3  -2   4 3393.36  205.78
   3  -2   4 2870.71  203.78
   3   2   4 2992.30  205.98
  -3   2  -4 3005.10  205.98
  -3   2  -4 3244.98  204.18
   4  -2   4   79.79   10.80
   4  -2   4   79.39    7.10
  -4  -2  -4   75.09    6.60
  -4  -2  -4   77.69    7.00
   4  -2   4   76.99    7.20
  -4  -2  -4   80.69   12.00
  -4  -2  -4   92.09   10.80
   4   2   4   85.09    6.10
  -4   2  -4   88.39    8.20
  -4   2  -4   77.29   12.40
   4   2   4   82.19    6.00
   4   2   4   77.29   10.70
   5  -2   4 5471.05  336.77
  -5  -2  -4 4866.71  333.97
  -5  -2  -4 5497.15  338.97
   5  -2   4 5108.29  334.77
   5  -2   4 4863.51  334.27
  -5  -2  -4 5596.44  336.77
  -5  -2  -4 4725.03  333.97
   5   2   4 5267.17  337.17
   5   2   4 4906.31  333.57
  -5   2  -4 4781.42  337.17
   5   2   4 4818.32  333.57
  -5   2  -4 5206.68  334.67
  -6  -2  -4  283.47   21.30
  -6  -2  -4  283.17   21.50
  -6  -2  -4  327.27   28.30
   6  -2   4  326.47   23.10
  -6  -2  -4  317.77   25.40
   6  -2   4  327.67   25.50
   6  -2   4  278.77   21.50
  -6   2  -4  277.87   27.10
   6   2   4  300.17   20.90
   6   2   4  293.27   20.80
   6   2   4  321.17   25.60
  -6   2  -4  308.07   22.40
   7  -2   4 3035.30  198.88
   7  -2   4 2631.54  201.28
  -7  -2  -4 2856.31  198.78
  -7  -2  -4 2993.40  198.78
  -7  -2  -4 3334.17  205.68
  -7  -2  -4 3116.59  202.18
   7  -2   4 3156.28  200.68
   7   2   4 3143.29  202.68
  -7   2  -4 2732.33  202.78
  -7   2  -4 3184.78  199.38
   7   2   4 2987.60  198.28
  -8  -2  -4   29.60   10.30
   8  -2   4   26.60    9.20
  -8  -2  -4   27.20   12.50
   8  -2   4   42.40    9.00
   8  -2   4   35.50    5.60
  -8  -2  -4   26.60    5.60
  -8  -2  -4   35.20    5.60
  -8   2  -4   25.60   12.00
  -8   2  -4   37.80    6.50
   8   2   4   50.29   11.60
   8   2   4   37.40    5.00
  -9  -2  -4  970.60   68.39
   9  -2   4  951.40   67.19
  -9  -2  -4  962.20   72.29
   9  -2   4  969.70   63.19
   9  -2   4  946.01   66.09
  -9  -2  -4  846.52   62.99
  -9  -2  -4  905.81   62.99
   9   2   4  964.10   68.29
   9   2   4  944.01   62.39
  -9   2  -4  965.60   63.79
  -9   2  -4  789.02   69.19
  10  -2   4  118.79   17.00
 -10  -2  -4  140.89   22.20
  10  -2   4  131.19   12.40
 -10  -2  -4  117.29   12.30
  10  -2   4  117.49   16.80
 -10  -2  -4  112.09   22.50
 -10  -2  -4  106.69   13.00
 -10   2  -4  139.79   15.00
  10   2   4  115.09   11.40
 -10   2  -4  124.09   13.50
  10   2   4  137.79   19.70
 -10   2  -4  111.49   20.20
 -11  -2  -4  519.65   38.30
 -11  -2  -4  583.34   51.19
  11  -2   4  563.84   42.70
  11  -2   4  514.75   43.50
  11  -2   4  550.04   38.20
 -11  -2  -4  569.54   46.30
 -11  -2  -4  481.05   38.60
 -11   2  -4  425.96   48.30
  11   2   4  555.24   37.40
 -11   2  -4  524.85   39.40
 -11   2  -4  537.85   39.20
  11   2   4  573.04   44.80
  12  -2   4   30.30    7.00
  12  -2   4   32.40   12.20
 -12  -2  -4   37.30   20.20
 -12  -2  -4   36.10    8.10
 -12  -2  -4   34.90   16.20
  12  -2   4   46.40   14.30
 -12  -2  -4   18.90    7.80
 -12   2  -4   27.20    9.20
 -12   2  -4   12.80   18.60
  12   2   4   32.00    6.50
  12   2   4   43.90   13.70
 -12   2  -4   26.70    9.40
  13  -2   4   50.09   14.40
  13  -2   4   38.00    7.80
 -13  -2  -4   37.10   19.00
 -13  -2  -4   31.20    9.20
 -13  -2  -4   15.40    8.70
 -13  -2  -4   69.19   25.10
  13  -2   4   33.50   14.40
 -13   2  -4   19.10   20.70
  13   2   4   36.30    7.10
  13   2   4   48.30   15.70
 -13   2  -4   31.60   10.70
 -13   2  -4   15.60    9.30
 -14  -2  -4   46.50   22.60
  14  -2   4   82.69   17.40
 -14  -2  -4   59.19   10.90
  14  -2   4   52.99    9.60
  14   2   4   65.69   19.10
 -14   2  -4   27.50   22.20
  14   2   4   52.09    8.80
 -15  -2  -4   83.39   26.20
  15  -2   4   55.19   10.00
 -15  -2  -4   57.39   13.00
  15  -2   4   71.79   19.90
  15   2   4   68.29   25.30
 -15   2  -4   28.60   24.80
  15   2   4   51.79    9.00
  16  -2   4   14.80   20.60
  16  -2   4   17.50    8.50
 -16  -2  -4  -13.90   24.50
 -16   2  -4   -4.80   26.80
  16   2   4   12.90    7.30
  16  -3  -4   23.10   10.70
 -16  -3   4   30.50   19.30
 -16   3   4   25.80   24.70
  16   3  -4   10.30   10.00
  16   3  -4   -1.70   10.10
 -15  -3   4    4.80   15.40
  15  -3  -4    7.20    9.40
  15   3  -4   14.30   10.00
 -15   3   4   -1.20   20.90
  15   3  -4    5.30    8.40
 -14  -3   4   19.80   14.60
  14  -3  -4   24.30    9.30
  14  -3  -4   39.20   18.80
  14  -3  -4   32.00   27.30
 -14  -3   4   30.30   10.30
 -14   3   4    6.90   10.00
 -14   3   4   23.90   19.50
  14   3  -4    5.20    8.00
  14   3  -4   19.70   10.20
  13  -3  -4   63.39   12.00
 -13  -3   4   85.59   11.60
  13  -3  -4   49.99   17.30
 -13  -3   4   60.59   15.30
 -13  -3   4   84.89   12.80
  13   3  -4   74.09   11.00
 -13   3   4   43.10   10.00
  13   3  -4   77.79   25.40
 -13   3   4   55.99   10.40
  13   3  -4   65.49   11.20
 -13   3   4   76.59   22.70
 -12  -3   4   14.00   10.50
  12  -3  -4    9.20    7.50
  12  -3  -4   -8.30   12.50
 -12  -3   4    1.70    7.10
 -12  -3   4   11.80    8.30
  12   3  -4    4.60   16.20
 -12   3   4   19.20   17.80
 -12   3   4    7.50    8.20
  12   3  -4    3.10    6.60
  12   3  -4   -7.10    6.90
 -12   3   4  -11.60    6.20
  11  -3  -4  879.11   64.09
 -11  -3   4  806.32   58.59
 -11  -3   4  847.22   59.29
  11  -3  -4  821.22   59.29
 -11  -3   4  781.92   61.39
 -11   3   4  866.11   58.99
  11   3  -4  885.91   59.29
  11   3  -4  889.81   59.09
 -11   3   4  862.61   58.79
  11   3  -4  796.12   68.59
 -11   3   4  858.91   66.29
 -10  -3   4  433.96   32.50
 -10  -3   4  446.76   35.40
 -10  -3   4  440.26   33.30
  10  -3  -4  441.46   33.40
  10  -3  -4  472.25   38.90
  10   3  -4  472.55   33.30
  10   3  -4  447.46   32.80
  10   3  -4  379.06   42.00
 -10   3   4  454.75   32.80
 -10   3   4  428.16   40.10
 -10   3   4  456.25   32.70
  -9  -3   4 2064.29  167.58
  -9  -3   4 2400.36  158.78
   9  -3  -4 2619.24  162.98
   9  -3  -4 2419.86  159.18
  -9  -3   4 2445.16  159.08
  -9  -3   4 2250.37  160.18
  -9   3   4 2462.65  158.88
  -9   3   4 2425.96  158.58
   9   3  -4 2380.26  158.78
   9   3  -4 2338.37  166.38
   9   3  -4 2445.06  158.98
  -8  -3   4   16.20   11.50
   8  -3  -4   14.40   10.00
  -8  -3   4    0.90    6.20
  -8  -3   4    9.40    5.80
   8  -3  -4   12.40    5.70
  -8  -3   4    1.50    4.30
   8   3  -4    7.00   10.60
   8   3  -4    4.10    4.60
  -8   3   4    9.60    4.90
   8   3  -4    3.50    5.60
  -8   3   4    7.10    4.60
  -7  -3   4 1008.90   80.99
   7  -3  -4 1151.98   76.99
  -7  -3   4 1159.18   73.39
  -7  -3   4  977.40   73.59
   7  -3  -4 1053.59   73.19
  -7  -3   4 1127.69   72.99
   7   3  -4 1072.59   72.99
   7   3  -4 1037.40   73.09
  -7   3   4 1100.09   72.89
   7   3  -4 1039.00   79.09
  -7   3   4 1127.19   72.89
  -7   3   4 1118.89   73.49
  -6  -3   4   57.59    7.50
  -6  -3   4   53.59    8.40
  -6  -3   4   43.40   13.10
  -6  -3   4   58.99    7.60
   6  -3  -4   53.59    7.10
   6  -3  -4   63.59   12.70
   6   3  -4   60.49    7.60
   6   3  -4   44.20    7.10
  -6   3   4   51.59    7.70
  -6   3   4   66.09    7.70
   6   3  -4   55.89   13.30
  -6   3   4   55.39    7.20
   5  -3  -4 1320.87   91.79
  -5  -3   4 1414.96   92.09
  -5  -3   4 1416.16   92.19
  -5  -3   4 1259.77   97.69
   5  -3  -4 1592.54   95.79
   5  -3  -4 1293.17   91.99
  -5  -3   4 1371.16   91.89
   5   3  -4 1366.56   92.19
  -5   3   4 1408.96   91.69
   5   3  -4 1189.48   95.99
  -5   3   4 1471.15   91.69
   5   3  -4 1333.37   91.89
  -5   3   4 1465.75   92.19
   4  -3  -4    8.50    7.10
  -4  -3   4    9.50    3.50
   4  -3  -4    7.80    3.30
  -4  -3   4   -2.10    6.70
  -4  -3   4    6.50    4.10
   4  -3  -4    7.00    3.20
  -4   3   4    5.00    2.70
   4   3  -4    6.70    7.70
   4   3  -4    2.70    3.80
   4   3  -4    9.80    3.60
  -4   3   4    8.00    3.80
  -4   3   4    7.90    3.10
   3  -3  -4  724.83   52.89
  -3  -3   4  736.03   57.29
   3  -3  -4  762.22   52.59
  -3  -3   4  811.82   53.29
  -3   3   4  812.82   52.49
   3   3  -4  684.23   55.89
   3   3  -4  793.02   53.39
   3   3  -4  785.22   53.09
  -3   3   4  891.41   52.69
  -3   3   4  843.62   52.89
  -2  -3   4  125.99   10.90
   2  -3  -4  138.49   10.70
   2  -3  -4  125.69   10.30
  -2  -3   4  128.19   14.50
  -2   3   4  120.89    9.90
   2   3  -4  117.89   10.50
   2   3  -4  110.99   13.40
  -2   3   4  127.29    9.30
  -2   3   4  139.59    9.70
   2   3  -4  117.09   10.90
   1  -3  -4    1.10    2.90
  -1  -3   4    3.50    5.20
   1  -3  -4    0.40    2.50
  -1  -3   4    1.70    3.20
   1  -3  -4    0.90    5.50
  -1  -3   4   -3.90    4.50
   1   3  -4    1.80    4.60
  -1   3   4    3.30    1.50
  -1   3   4    0.40    2.10
   1   3  -4    0.40    3.10
  -1   3   4   -0.30    1.90
   1   3  -4   -0.30    3.20
   1   3  -4    1.20    2.90
   0  -3  -4  935.71   66.29
   0  -3  -4  960.30   63.29
   0  -3   4  908.41   65.19
   0  -3   4  941.91   63.59
   0  -3   4  901.21   64.69
   0  -3  -4  912.31   63.19
   0   3  -4  945.41   63.79
   0   3   4  966.40   62.69
   0   3  -4  992.60   63.79
   0   3   4  992.00   62.69
   0   3  -4  964.30   64.49
   1  -3   4   16.20    5.90
   1  -3   4   14.90    4.90
   1  -3   4   16.80    3.90
  -1  -3  -4   12.40    6.50
  -1  -3  -4   13.10    3.10
  -1  -3  -4   13.10    3.10
  -1   3  -4   15.50    4.00
   1   3   4   15.20    2.30
   1   3   4   13.70    2.40
  -1   3  -4   19.70    4.40
  -1   3  -4   12.50    4.20
   2  -3   4   45.70    8.10
  -2  -3  -4   66.69   11.10
  -2  -3  -4   52.49    5.70
  -2  -3  -4   48.60    5.60
   2  -3   4   30.80    4.90
   2  -3   4   44.70    6.50
   2   3   4   44.70    4.40
  -2   3  -4   40.30    6.10
   2   3   4   53.89    9.70
   2   3   4   56.29    4.50
  -2   3  -4   47.70    9.30
  -2   3  -4   38.30    5.40
   3  -3   4   19.30    6.90
   3  -3   4   22.70    4.20
  -3  -3  -4   19.40    3.70
   3  -3   4   20.70    4.10
  -3  -3  -4   20.50    8.10
   3   3   4   31.20    8.50
   3   3   4   20.10    2.80
  -3   3  -4   22.50    5.30
  -3   3  -4   15.50    8.40
  -3   3  -4   19.70    4.10
   3   3   4   21.60    2.80
  -4  -3  -4  453.85   37.30
   4  -3   4  518.35   35.80
   4  -3   4  438.96   32.30
  -4  -3  -4  466.05   31.10
  -4  -3  -4  478.35   32.10
   4  -3   4  440.06   31.90
  -4   3  -4  443.16   36.40
   4   3   4  457.95   35.70
   4   3   4  467.75   31.30
  -4   3  -4  451.15   33.30
   4   3   4  477.75   31.40
  -4   3  -4  506.35   32.90
  -5  -3  -4    3.00    8.00
   5  -3   4    8.60    3.70
   5  -3   4    7.00    6.80
  -5  -3  -4   11.60    4.00
  -5  -3  -4    6.90    2.30
   5  -3   4    9.80    3.80
   5   3   4    6.70    6.70
  -5   3  -4    7.50   10.00
  -5   3  -4    4.10    5.30
   5   3   4   11.20    2.60
   5   3   4    9.70    2.80
  -5   3  -4    9.50    4.60
   6  -3   4   -3.70    6.80
  -6  -3  -4   -1.50    2.30
  -6  -3  -4    0.70    9.90
  -6  -3  -4    1.10    6.70
   6  -3   4    2.10    3.60
  -6  -3  -4   -0.10    3.60
  -6   3  -4   -4.00    3.60
   6   3   4    1.20    7.30
   6   3   4   -1.40    2.70
   6   3   4   -0.50    2.30
  -6   3  -4   -5.90    9.80
  -7  -3  -4   75.79   16.00
   7  -3   4   58.69   11.70
  -7  -3  -4   60.69    8.70
  -7  -3  -4   81.89   12.80
   7  -3   4   59.49    8.40
  -7  -3  -4   52.99    6.80
   7  -3   4   57.59   10.00
  -7   3  -4   66.79    8.40
   7   3   4   78.49   13.90
  -7   3  -4   58.59   15.40
   7   3   4   63.79    7.00
   7   3   4   61.89    6.80
   8  -3   4   16.30   10.40
   8  -3   4   15.20    7.60
  -8  -3  -4    3.20   11.50
  -8  -3  -4   18.00    9.90
  -8  -3  -4   17.80    4.40
   8  -3   4   20.50    5.60
  -8  -3  -4   17.60    5.50
   8   3   4   19.60    4.30
  -8   3  -4   25.80    6.60
  -8   3  -4   16.70   13.40
   8   3   4   21.50    4.10
   8   3   4   13.50    9.70
  -9  -3  -4   -1.10    5.10
  -9  -3  -4   -2.30    3.90
  -9  -3  -4    7.20   14.10
   9  -3   4   -8.60    9.20
  -9  -3  -4   -9.40   10.70
   9  -3   4    0.90    4.80
   9  -3   4    9.40    8.30
   9   3   4    7.50   10.70
  -9   3  -4    9.30    6.20
  -9   3  -4   13.20   13.90
   9   3   4   -0.40    3.40
   9   3   4    1.90    3.90
 -10  -3  -4  199.18   30.50
 -10  -3  -4  141.49   15.60
 -10  -3  -4  168.88   24.10
  10  -3   4  165.08   22.00
  10  -3   4  154.58   19.60
 -10  -3  -4  154.78   14.10
  10  -3   4  176.48   15.20
 -10   3  -4  148.09   16.50
 -10   3  -4  151.58   17.60
  10   3   4  150.38   22.40
 -10   3  -4  130.39   25.20
  10   3   4  167.68   13.80
  11  -3   4  193.18   23.40
 -11  -3  -4  188.58   19.30
 -11  -3  -4  253.57   29.10
 -11  -3  -4  197.08   33.40
  11  -3   4  192.08   26.50
 -11  -3  -4  188.88   17.80
  11  -3   4  210.98   18.40
 -11   3  -4  200.68   20.20
  11   3   4  218.08   17.20
 -11   3  -4  233.68   21.60
 -11   3  -4  209.88   30.50
  11   3   4  246.08   27.10
 -12  -3  -4  126.89   14.50
  12  -3   4  146.39   21.10
  12  -3   4  138.29   14.80
 -12  -3  -4  108.29   14.30
 -12  -3  -4  129.29   21.70
  12  -3   4  128.59   20.60
 -12  -3  -4  135.99   29.00
  12   3   4  141.89   13.40
 -12   3  -4  109.49   25.00
 -12   3  -4  102.59   14.60
  12   3   4  149.49   25.60
 -12   3  -4  172.38   18.70
 -13  -3  -4   -2.30   14.60
  13  -3   4    1.00    6.90
 -13  -3  -4   -2.60   21.10
 -13  -3  -4  -18.00    9.00
  13  -3   4   14.60   13.20
 -13  -3  -4    6.00    7.80
  13   3   4   -7.60    5.40
  13   3   4   20.80   17.40
 -13   3  -4  -14.30   20.90
 -14  -3  -4    4.70   18.00
 -14  -3  -4  -23.80   23.70
 -14  -3  -4    6.70    9.20
  14  -3   4   16.50   14.70
  14  -3   4   -3.10    7.10
 -14   3  -4   20.40   24.00
  14   3   4   -2.00    6.20
  15  -3   4  111.19   20.10
 -15  -3  -4   92.49   26.00
 -15  -3  -4   56.69   13.60
  15  -3   4   75.79   11.40
 -15  -3  -4   51.59   32.50
 -15   3  -4   85.59   29.10
  15   3   4   75.89   10.60
 -16  -3  -4  -12.50   22.80
  16  -3   4  -14.10    7.90
 -16   3  -4   50.39   28.60
  16   3   4   -7.00    7.20
  16  -4  -4  471.55   39.90
 -16  -4   4  446.16   47.60
  16   4  -4  531.05   38.50
  16   4  -4  459.95   39.40
  15  -4  -4   26.20   10.90
 -15  -4   4   38.40   17.10
  15   4  -4   10.50    9.30
  15   4  -4   -9.40    9.80
  14  -4  -4  149.49   20.30
 -14  -4   4  157.68   26.40
  14   4  -4  145.79   18.10
  14   4  -4  185.18   20.90
  13  -4  -4  382.56   41.70
  13  -4  -4  410.46   31.70
 -13  -4   4  327.77   35.40
 -13  -4   4  383.86   30.90
 -13   4   4  367.46   32.80
  13   4  -4  408.36   30.50
 -13   4   4  321.27   30.70
  13   4  -4  406.96   31.50
  12  -4  -4  908.31   70.79
 -12  -4   4  869.31   64.49
 -12  -4   4  878.21   63.59
 -12  -4   4  876.11   67.09
  12  -4  -4  928.61   64.59
 -12   4   4  892.51   63.79
  12   4  -4  957.20   63.79
 -12   4   4  948.41   64.09
 -12   4   4  930.81   65.29
  12   4  -4  870.61   75.19
  12   4  -4  958.10   64.39
  11  -4  -4  228.48   29.40
 -11  -4   4  204.68   23.50
 -11  -4   4  194.18   19.20
  11  -4  -4  223.28   20.70
 -11  -4   4  207.88   36.30
 -11  -4   4  203.28   20.90
  11   4  -4  202.38   20.50
 -11   4   4  245.58   22.10
 -11   4   4  221.38   19.50
  11   4  -4  226.08   19.60
  11   4  -4  209.78   32.90
 -11   4   4  210.28   19.70
 -10  -4   4   27.20    7.30
 -10  -4   4   30.40   20.10
  10  -4  -4   36.00   13.90
  10  -4  -4   35.70    8.40
 -10  -4   4   34.70    8.50
 -10  -4   4   17.00    9.20
 -10   4   4   20.20    7.50
  10   4  -4    5.60   16.20
  10   4  -4   23.70    8.40
 -10   4   4   30.90   10.00
 -10   4   4   15.50    6.70
  10   4  -4   27.80    7.00
  -9  -4   4   30.70   16.00
   9  -4  -4   38.20    8.00
  -9  -4   4   37.10    8.40
   9  -4  -4   36.40   13.90
  -9  -4   4   46.40    7.40
  -9  -4   4   44.10    9.80
   9   4  -4   62.39   17.00
   9   4  -4   51.19    8.90
  -9   4   4   45.00    9.30
   9   4  -4   39.80    7.10
  -9   4   4   52.79    8.00
  -9   4   4   50.79    7.80
  -8  -4   4   -7.60   12.30
   8  -4  -4    1.90    5.40
  -8  -4   4   -6.30    5.30
   8  -4  -4    2.00   11.10
  -8  -4   4    4.10    6.30
  -8  -4   4    0.60    4.70
   8   4  -4   -2.30   10.90
  -8   4   4   -0.40    4.60
  -8   4   4   -0.50    6.00
  -8   4   4    4.30    5.40
   8   4  -4   -9.70    5.70
   8   4  -4    5.00    5.00
  -7  -4   4  491.65   33.50
  -7  -4   4  483.85   34.40
  -7  -4   4  418.16   42.90
   7  -4  -4  417.36   34.00
  -7  -4   4  459.95   34.70
   7  -4  -4  539.75   40.00
   7   4  -4  493.45   34.40
  -7   4   4  483.45   33.40
   7   4  -4  468.65   33.60
   7   4  -4  417.56   40.20
  -7   4   4  520.35   34.80
  -7   4   4  460.75   33.60
   6  -4  -4  579.64   43.50
  -6  -4   4  483.75   45.80
  -6  -4   4  551.94   38.40
  -6  -4   4  511.45   37.60
   6  -4  -4  484.65   38.10
  -6  -4   4  540.95   38.50
  -6   4   4  589.64   37.90
  -6   4   4  599.74   38.60
   6   4  -4  482.95   43.50
   6   4  -4  555.74   37.70
  -6   4   4  541.55   37.40
   6   4  -4  532.25   38.20
  -5  -4   4  172.68   23.50
   5  -4  -4  182.58   16.00
  -5  -4   4  215.78   16.50
   5  -4  -4  210.48   22.00
   5   4  -4  153.28   21.20
  -5   4   4  196.28   15.00
   5   4  -4  169.58   15.40
   5   4  -4  195.68   16.70
  -5   4   4  218.08   15.60
  -5   4   4  215.68   16.40
   4  -4  -4  501.05   38.20
  -4  -4   4  570.64   38.60
   4  -4  -4  633.04   43.40
  -4  -4   4  500.45   44.10
   4   4  -4  531.75   37.90
   4   4  -4  475.95   41.90
   4   4  -4  552.84   38.70
  -4   4   4  586.44   37.80
  -4   4   4  568.24   38.10
  -4   4   4  561.14   37.40
  -3  -4   4   56.59   12.70
  -3  -4   4   61.19    7.70
   3  -4  -4   63.59    7.50
   3  -4  -4   51.29    6.90
   3   4  -4   48.60    7.30
   3   4  -4   47.60   10.70
   3   4  -4   51.89    7.30
  -3   4   4   57.49    7.60
   3   4  -4   55.69    6.80
  -3   4   4   61.69    6.90
  -3   4   4   51.89    5.80
  -2  -4   4 1175.38   77.79
   2  -4  -4 1264.47   77.79
   2  -4  -4 1115.29   77.39
   2  -4  -4 1175.28   80.89
  -2  -4   4 1057.89   81.09
  -2   4   4 1155.28   76.29
   2   4  -4 1117.19   77.79
  -2   4   4 1245.38   76.99
   2   4  -4 1102.49   80.09
   2   4  -4 1102.19   77.29
  -2   4   4 1189.28   77.09
   2   4  -4 1140.59   77.89
  -1  -4   4   20.20    8.00
   1  -4  -4   23.90    4.90
   1  -4  -4   15.80    4.10
   1  -4  -4   14.00    7.60
  -1  -4   4   15.50    7.00
  -1  -4   4   23.60    5.20
   1   4  -4   18.40    4.80
   1   4  -4   24.80    5.70
  -1   4   4   19.50    2.50
   1   4  -4   17.90    7.00
  -1   4   4   21.30    3.70
  -1   4   4   18.40    3.80
   1   4  -4   17.00    4.40
   0  -4   4  329.17   27.80
   0  -4  -4  389.96   25.60
   0  -4   4  312.37   27.90
   0  -4   4  353.36   25.90
   0  -4  -4  346.77   25.20
   0  -4  -4  371.26   30.00
   0   4  -4  357.06   27.20
   0   4  -4  330.27   26.00
   0   4   4  365.06   24.70
   0   4   4  365.76   24.60
   0   4  -4  371.16   25.90
   1  -4   4  140.89   15.10
  -1  -4  -4  178.98   13.60
  -1  -4  -4  156.58   13.10
  -1  -4  -4  157.48   18.70
   1  -4   4  146.89   17.10
   1  -4   4  178.68   14.50
   1   4   4  159.48   12.20
  -1   4  -4  171.58   14.60
  -1   4  -4  149.88   14.40
   1   4   4  174.98   12.40
  -1   4  -4  179.88   14.00
  -2  -4  -4   -0.50    7.10
   2  -4   4    1.90    4.80
   2  -4   4    2.80    7.10
   2  -4   4   -1.20    3.60
  -2  -4  -4   -0.80    3.60
  -2  -4  -4   -0.70    3.10
   2   4   4   -0.60    6.90
   2   4   4    1.00    2.80
  -2   4  -4   -4.60    4.60
  -2   4  -4   -0.90    4.10
   2   4   4    2.40    2.40
  -3  -4  -4 1243.88   86.09
   3  -4   4 1099.99   80.79
   3  -4   4 1293.37   84.09
  -3  -4  -4 1229.88   80.69
   3  -4   4 1095.19   81.19
   3   4   4 1245.28   79.79
   3   4   4 1200.48   79.89
   3   4   4 1182.58   84.09
  -3   4  -4 1302.47   81.39
  -3   4  -4 1165.88   81.49
   4  -4   4   54.69    7.50
   4  -4   4   60.09   11.50
  -4  -4  -4   85.79   16.10
   4  -4   4   64.79    8.60
  -4  -4  -4   54.89    7.20
   4   4   4   67.39    6.70
   4   4   4   65.89    6.60
  -4   4  -4   77.19    9.10
  -4   4  -4   48.30    8.50
   4   4   4   61.89   11.90
   5  -4   4 1810.62  113.49
  -5  -4  -4 1746.63  116.59
  -5  -4  -4 1612.34  107.99
  -5  -4  -4 1658.63  109.59
   5  -4   4 1510.55  109.59
   5  -4   4 1501.45  109.69
   5   4   4 1673.43  108.69
  -5   4  -4 1603.34  113.99
  -5   4  -4 1597.24  110.59
  -5   4  -4 1796.52  110.49
   5   4   4 1613.94  113.59
   5   4   4 1630.84  108.79
  -6  -4  -4  190.48   24.10
  -6  -4  -4  141.29   15.00
   6  -4   4  191.48   21.30
   6  -4   4  160.48   14.90
   6  -4   4  181.08   15.30
  -6  -4  -4  185.68   12.80
   6   4   4  175.08   20.40
  -6   4  -4  195.48   16.10
  -6   4  -4  181.08   24.90
  -6   4  -4  158.88   17.40
   6   4   4  187.08   13.80
   6   4   4  194.88   13.90
  -7  -4  -4  471.15   36.20
  -7  -4  -4  561.64   40.60
   7  -4   4  504.65   36.40
  -7  -4  -4  524.95   45.50
   7  -4   4  544.55   41.50
  -7  -4  -4  476.95   34.50
  -7   4  -4  482.45   44.40
   7   4   4  468.25   41.00
  -7   4  -4  563.14   37.40
   7   4   4  539.25   35.10
   7   4   4  516.55   35.10
  -7   4  -4  469.35   38.00
   8  -4   4    2.80    4.90
  -8  -4  -4   14.60    5.80
  -8  -4  -4    4.50    3.40
  -8  -4  -4   11.30   13.80
  -8  -4  -4    1.80    9.30
   8  -4   4   15.30   11.10
   8   4   4    5.70    3.70
  -8   4  -4   -3.40    7.10
   8   4   4  -11.40   10.50
  -8   4  -4    3.60    6.20
  -8   4  -4   -8.80   14.50
   8   4   4    1.30    4.00
  -9  -4  -4  530.85   41.40
  -9  -4  -4  507.25   47.50
  -9  -4  -4  466.25   33.70
   9  -4   4  501.55   35.40
  -9  -4  -4  439.36   35.30
   9  -4   4  444.36   37.90
   9  -4   4  485.25   40.80
  -9   4  -4  552.04   36.80
  -9   4  -4  440.56   45.10
   9   4   4  492.45   33.90
   9   4   4  492.85   34.00
   9   4   4  467.55   42.00
  10  -4   4    5.60   12.20
 -10  -4  -4    2.80   12.80
  10  -4   4   10.40   10.40
 -10  -4  -4    9.20    6.90
  10  -4   4   12.60    6.50
 -10  -4  -4    5.50    5.00
 -10  -4  -4   31.80   19.40
 -10   4  -4   -7.90    7.80
 -10   4  -4   12.40    8.40
  10   4   4    5.00    4.80
  10   4   4    8.10    4.60
 -10   4  -4   18.60   19.60
  10   4   4   10.50   12.30
 -11  -4  -4  210.98   17.70
  11  -4   4  210.28   24.30
 -11  -4  -4  210.68   36.70
 -11  -4  -4  179.48   20.60
  11  -4   4  217.38   19.20
 -11  -4  -4  210.98   29.30
  11  -4   4  190.78   28.40
  11   4   4  202.18   17.10
  11   4   4  216.08   17.20
 -11   4  -4  182.58   21.50
 -11   4  -4  242.38   22.80
  11   4   4  221.58   29.80
 -11   4  -4  206.68   31.60
 -12  -4  -4  220.78   19.60
 -12  -4  -4  235.18   40.40
  12  -4   4  242.98   27.30
  12  -4   4  221.48   20.60
 -12  -4  -4  198.28   31.70
 -12  -4  -4  169.88   21.90
 -12   4  -4  228.48   35.50
  12   4   4  231.98   18.80
  12   4   4  226.68   18.60
  12   4   4  287.47   32.90
 -13  -4  -4   85.59   30.70
  13  -4   4   72.69   17.20
  13  -4   4   65.09   10.70
 -13  -4  -4   58.09   10.70
 -13  -4  -4   41.60   18.60
  13   4   4   57.49    8.80
  13   4   4   60.69    8.90
 -13   4  -4   88.39   29.70
  14  -4   4  344.77   27.40
 -14  -4  -4  301.57   28.10
 -14  -4  -4  363.06   53.99
 -14  -4  -4  357.96   42.50
  14  -4   4  303.37   35.50
 -14   4  -4  264.27   41.60
  14   4   4  308.47   25.50
  14   4   4  333.87   25.30
 -15  -4  -4   -5.70   11.80
 -15  -4  -4   16.00   20.40
  15  -4   4   -8.40    8.60
 -15  -4  -4   27.50   31.80
  15   4   4    6.80    7.30
 -15   4  -4    8.90   28.60
  15  -5  -4   25.70   12.50
 -15  -5   4   30.70   16.50
  15   5  -4   13.30   10.00
 -15   5   4   33.80   14.30
  15   5  -4   -8.80   10.60
  14  -5  -4    2.80   10.40
 -14  -5   4    0.70   13.90
  14   5  -4   15.70    9.30
  14   5  -4   -8.40    9.30
 -14   5   4   11.80   12.80
 -13  -5   4   22.30   10.00
 -13  -5   4   10.80   12.10
 -13   5   4   -0.10   11.40
  13   5  -4    4.80   10.10
  13   5  -4   10.60    8.00
 -12  -5   4   17.90   12.00
 -12  -5   4   -5.60    8.40
 -12  -5   4   -4.30   19.60
  12  -5  -4   10.50    8.40
 -12   5   4   11.80   10.30
 -12   5   4   -1.50    8.70
  12   5  -4   11.40    7.50
 -12   5   4    9.90    8.30
  12   5  -4    9.20    8.90
  11  -5  -4   44.30    9.90
 -11  -5   4   54.69    9.40
 -11  -5   4   50.19   10.70
 -11  -5   4   54.99   13.40
  11  -5  -4   42.90   17.70
 -11  -5   4   45.90   23.60
 -11   5   4   37.00   11.40
  11   5  -4   58.59    9.20
 -11   5   4   31.70    8.90
  11   5  -4   17.50   20.90
 -11   5   4   38.10    9.30
  11   5  -4   60.19   11.50
 -10  -5   4    2.40    9.00
  10  -5  -4   12.00    7.60
 -10  -5   4    5.10   20.30
 -10  -5   4   12.30    8.70
  10  -5  -4  -10.70   14.50
 -10  -5   4    9.70    6.40
 -10   5   4   14.30    7.30
  10   5  -4    9.70    8.40
  10   5  -4    8.60    6.30
  10   5  -4   13.70   16.30
 -10   5   4    2.00    6.70
 -10   5   4    2.40    8.60
  -9  -5   4   16.00    6.30
  -9  -5   4   13.60    8.60
  -9  -5   4   15.60   18.40
   9  -5  -4   -4.80   13.90
   9  -5  -4   14.60    7.60
  -9  -5   4    8.90    7.20
  -9   5   4   11.80    8.40
   9   5  -4   22.80    8.30
   9   5  -4   14.90    6.10
   9   5  -4   10.40   14.10
  -9   5   4   11.50    7.10
  -9   5   4   10.20    6.20
   8  -5  -4    3.40    6.60
  -8  -5   4    6.90    7.40
  -8  -5   4    6.60   16.00
  -8  -5   4    1.40    6.60
  -8  -5   4   -1.70    5.10
   8  -5  -4    9.90   12.80
   8   5  -4    6.60    5.30
  -8   5   4    4.60    5.60
  -8   5   4    9.00    5.90
   8   5  -4    6.60   14.70
  -8   5   4   11.70    7.80
   8   5  -4    2.00    6.60
  -7  -5   4    0.00   14.50
   7  -5  -4   11.80   13.70
   7  -5  -4    1.80    5.90
  -7  -5   4    2.30    6.50
  -7  -5   4   -9.40    6.40
   7   5  -4  -23.80   11.60
  -7   5   4   10.40    5.80
  -7   5   4    4.50    4.80
   7   5  -4   -1.60    4.70
  -7   5   4   -9.60    6.00
   7   5  -4   -6.90    5.90
  -6  -5   4   10.90    6.50
   6  -5  -4   25.70   13.40
  -6  -5   4   12.70   12.20
   6  -5  -4   22.90    6.70
   6   5  -4   24.00    6.00
  -6   5   4   28.70    7.10
  -6   5   4   20.60    5.30
   6   5  -4   19.00   12.60
   6   5  -4   18.30    7.10
  -6   5   4   22.70    5.80
   5  -5  -4  100.79   12.30
   5  -5  -4  131.09   21.60
  -5  -5   4  111.59   12.90
  -5  -5   4  118.29   21.30
   5   5  -4  103.99   13.50
   5   5  -4  103.59   12.60
   5   5  -4  106.69   11.40
   5   5  -4  106.39   18.90
  -5   5   4  131.89   10.90
  -5   5   4  123.09   11.70
  -5   5   4  107.59   12.50
  -4  -5   4 1566.24  102.89
   4  -5  -4 1396.36  102.49
  -4  -5   4 1403.16  108.69
   4  -5  -4 1765.62  108.09
   4  -5  -4 1526.45  106.49
   4   5  -4 1473.25  102.89
   4   5  -4 1487.95  101.99
  -4   5   4 1550.24  101.49
   4   5  -4 1511.45  102.89
   4   5  -4 1376.26  106.29
  -4   5   4 1650.53  102.49
  -4   5   4 1636.14  102.19
   3  -5  -4  244.88   24.80
   3  -5  -4  263.57   20.50
  -3  -5   4  243.28   26.10
   3  -5  -4  221.28   19.70
  -3  -5   4  250.07   20.60
   3   5  -4  235.08   20.60
   3   5  -4  234.38   24.20
   3   5  -4  250.47   20.40
  -3   5   4  273.17   19.70
  -3   5   4  267.97   19.20
   3   5  -4  258.17   19.30
  -3   5   4  254.37   18.00
  -2  -5   4 1230.08   83.59
   2  -5  -4 1164.58   83.29
  -2  -5   4 1209.78   88.19
   2  -5  -4 1347.47   83.79
   2  -5  -4 1231.68   87.49
  -2   5   4 1265.47   82.89
   2   5  -4 1224.68   83.89
  -2   5   4 1246.98   81.89
   2   5  -4 1210.88   83.79
   2   5  -4 1168.18   82.99
  -2   5   4 1291.37   82.79
   2   5  -4 1251.87   86.59
  -1  -5   4  403.66   36.40
  -1  -5   4  462.45   37.50
  -1  -5   4  475.75   34.00
   1  -5  -4  453.85   38.30
   1  -5  -4  457.95   33.30
   1   5  -4  476.25   36.20
  -1   5   4  504.35   32.70
   1   5  -4  432.46   33.90
   1   5  -4  491.55   34.00
   1   5  -4  472.55   33.10
  -1   5   4  486.35   31.20
  -1   5   4  465.45   32.70
   0  -5   4 2947.21  211.08
   0  -5  -4 3211.88  212.88
   0  -5  -4 3331.27  208.38
   0  -5  -4 3029.80  208.28
   0  -5   4 3041.70  210.58
   0  -5   4 3188.38  208.68
   0   5  -4 3338.97  210.38
   0   5   4 3073.59  207.58
   0   5  -4 3116.79  208.78
   0   5   4 3301.57  207.68
   0   5  -4 3061.09  208.68
  -1  -5  -4  306.97   23.00
  -1  -5  -4  303.27   29.40
   1  -5   4  285.67   27.50
   1  -5   4  294.27   23.90
   1  -5   4  297.17   25.60
  -1  -5  -4  325.07   23.30
  -1   5  -4  308.97   23.50
   1   5   4  297.27   21.80
  -1   5  -4  304.77   24.20
   1   5   4  304.87   21.90
  -2  -5  -4 2263.87  147.59
  -2  -5  -4 2053.49  147.29
   2  -5   4 2352.76  150.78
  -2  -5  -4 2263.87  153.08
   2  -5   4 2156.28  149.29
   2   5   4 2161.58  146.59
  -2   5  -4 2200.78  148.09
   2   5   4 2304.37  146.59
  -3  -5  -4  260.87   27.60
   3  -5   4  229.68   21.10
   3  -5   4  231.88   19.80
  -3  -5  -4  254.97   20.00
   3  -5   4  259.37   25.20
   3   5   4  253.97   18.40
  -3   5  -4  254.67   21.50
  -3   5  -4  248.58   20.60
   3   5   4  253.77   24.90
   3   5   4  258.67   18.50
  -4  -5  -4  439.16   30.20
   4  -5   4  412.96   30.20
   4  -5   4  435.36   35.80
  -4  -5  -4  413.06   37.70
   4  -5   4  404.06   31.10
   4   5   4  410.26   28.70
  -4   5  -4  418.56   30.70
   4   5   4  406.46   28.90
   4   5   4  385.16   34.70
  -4   5  -4  390.56   31.20
  -5  -5  -4   26.80   12.80
   5  -5   4   18.00    6.60
   5  -5   4   18.10   11.10
  -5  -5  -4   22.40    6.40
   5  -5   4   21.20    6.00
  -5   5  -4   14.90    7.70
   5   5   4   24.70    4.60
  -5   5  -4   20.20    6.70
   5   5   4   18.50   11.60
   5   5   4   24.40    4.90
   6  -5   4   31.20   11.50
   6  -5   4   30.00    6.70
  -6  -5  -4   29.50    7.10
   6  -5   4   42.90    8.10
  -6  -5  -4   28.40   13.90
   6   5   4   43.50    5.90
  -6   5  -4   36.60    7.80
   6   5   4   35.30   12.90
  -6   5  -4   45.40   10.10
   6   5   4   28.00    5.30
  -7  -5  -4   43.30   12.20
  -7  -5  -4   47.20    8.30
  -7  -5  -4   40.40    5.00
   7  -5   4   40.20    8.30
  -7  -5  -4   15.10   13.80
   7  -5   4   39.50    7.60
   7  -5   4   40.50   14.30
   7   5   4   50.69   15.20
  -7   5  -4   42.70   10.20
   7   5   4   41.10    6.00
  -7   5  -4   53.79    9.30
   7   5   4   32.60    5.90
   8  -5   4  261.67   22.60
  -8  -5  -4  262.07   19.60
   8  -5   4  274.87   22.80
  -8  -5  -4  297.07   36.00
   8  -5   4  238.18   30.30
  -8  -5  -4  257.17   23.10
  -8  -5  -4  318.97   29.20
  -8   5  -4  291.47   34.70
   8   5   4  301.37   21.00
  -8   5  -4  310.57   24.30
  -8   5  -4  258.27   25.40
   8   5   4  294.17   21.00
   8   5   4  240.88   29.10
  -9  -5  -4  161.18   27.90
  -9  -5  -4  139.79   11.90
   9  -5   4  131.39   15.60
  -9  -5  -4  132.29   16.80
   9  -5   4  117.59   19.80
   9  -5   4  140.29   15.30
  -9  -5  -4  178.08   24.00
   9   5   4  140.99   13.10
  -9   5  -4  141.29   19.10
   9   5   4  137.39   24.30
   9   5   4  130.79   12.90
  -9   5  -4  155.58   26.90
  -9   5  -4  148.69   17.30
 -10  -5  -4  288.87   23.10
  10  -5   4  333.97   26.20
 -10  -5  -4  349.37   34.00
  10  -5   4  265.07   33.80
 -10  -5  -4  336.57   27.40
  10  -5   4  297.67   30.10
 -10  -5  -4  339.87   42.80
 -10   5  -4  296.97   40.20
 -10   5  -4  281.77   29.30
  10   5   4  297.67   34.30
  10   5   4  339.97   24.00
  10   5   4  321.47   23.90
 -10   5  -4  312.77   28.00
 -10   5  -4  352.86   28.40
 -11  -5  -4  151.78   20.20
  11  -5   4  132.09   22.60
 -11  -5  -4  177.28   24.80
  11  -5   4  119.39   16.30
 -11  -5  -4  150.28   14.10
 -11  -5  -4  169.78   31.70
  11   5   4  158.88   14.40
 -11   5  -4  134.19   29.50
 -11   5  -4  146.89   19.40
  11   5   4  152.68   14.20
 -12  -5  -4  598.64   60.29
 -12  -5  -4  449.06   37.50
  12  -5   4  563.54   45.00
  12  -5   4  541.45   39.50
 -12  -5  -4  547.45   49.60
  12   5   4  547.45   37.50
 -12   5  -4  450.35   43.60
  12   5   4  518.95   37.20
 -12   5  -4  538.65   55.49
  13  -5   4  258.17   30.50
 -13  -5  -4  168.08   20.10
  13  -5   4  227.18   21.50
 -13  -5  -4  246.38   41.80
 -13  -5  -4  233.68   34.70
  13   5   4  231.28   19.20
 -13   5  -4  160.18   23.80
  13   5   4  227.88   19.20
 -13   5  -4  201.98   37.00
  14  -5   4  411.06   29.60
 -14  -5  -4  372.06   43.50
 -14  -5  -4  381.96   57.79
 -14   5  -4  271.77   44.60
  14   5   4  343.17   26.80
 -14   5  -4  241.08   34.10
 -13  -6   4   18.20   13.90
 -13  -6   4   40.90   29.70
  13  -6  -4   44.00   12.30
 -13  -6   4   29.70   15.70
  13   6  -4   61.09   10.40
 -13   6   4   34.80   13.20
  13   6  -4   44.00   11.70
 -12  -6   4  285.87   49.90
  12  -6  -4  293.67   27.80
 -12  -6   4  306.67   32.00
 -12  -6   4  281.57   27.00
  12   6  -4  315.47   28.60
 -12   6   4  322.97   29.50
  12   6  -4  284.87   25.60
 -11  -6   4   97.19   13.10
 -11  -6   4   95.79   16.80
 -11  -6   4  111.79   33.30
  11  -6  -4   79.49   13.10
 -11   6   4   94.19   14.90
 -11   6   4   88.39   13.60
  11   6  -4  110.79   12.80
 -11   6   4  102.39   13.30
  11   6  -4  120.89   15.20
 -10  -6   4  144.09   20.10
  10  -6  -4  110.79   15.00
 -10  -6   4  132.09   30.40
 -10   6   4  135.39   16.40
 -10   6   4  127.49   15.00
 -10   6   4  149.09   19.30
  10   6  -4  131.99   15.20
  10   6  -4  158.98   18.80
   9  -6  -4   17.10    8.80
  -9  -6   4   26.20    9.60
  -9  -6   4   15.30    9.90
  -9  -6   4    8.50   18.70
   9  -6  -4   46.00   17.20
   9   6  -4   19.10    7.00
   9   6  -4   11.50    9.50
  -9   6   4   21.60    9.80
   9   6  -4    8.30    8.90
  -9   6   4    9.40    7.20
  -9   6   4   32.90    8.30
   9   6  -4   10.50   17.20
  -8  -6   4  110.29   25.40
  -8  -6   4  147.39   18.40
   8  -6  -4  173.78   25.10
  -8  -6   4  146.39   18.10
   8  -6  -4  141.99   16.70
   8   6  -4  112.99   15.30
   8   6  -4  161.58   14.40
   8   6  -4  127.59   22.60
   8   6  -4  145.89   17.50
  -8   6   4  142.89   17.60
  -8   6   4  150.98   16.20
  -8   6   4  153.58   14.80
   7  -6  -4   41.20   17.70
   7  -6  -4   40.60    8.50
  -7  -6   4   47.60   17.70
  -7  -6   4   54.39   10.40
   7   6  -4   48.10   17.60
   7   6  -4   33.90    9.10
  -7   6   4   47.40    7.30
   7   6  -4   48.20    7.70
   7   6  -4   42.80    9.60
  -7   6   4   41.30    9.30
  -7   6   4   44.20    8.30
  -6  -6   4   24.70    8.50
   6  -6  -4   17.50   12.50
  -6  -6   4   12.90   14.70
   6  -6  -4   12.00    7.00
   6  -6  -4   15.40   14.90
  -6   6   4   21.10    6.40
   6   6  -4   -4.40    6.20
   6   6  -4   13.80    5.80
   6   6  -4    7.90    7.90
  -6   6   4    6.50    4.80
   6   6  -4   10.20   13.40
  -6   6   4   12.50    7.50
  -5  -6   4  256.37   22.50
   5  -6  -4  242.78   22.00
   5  -6  -4  259.27   31.80
   5  -6  -4  251.37   27.60
  -5  -6   4  273.87   32.10
  -5   6   4  285.27   22.10
   5   6  -4  246.38   20.40
  -5   6   4  273.27   20.00
   5   6  -4  271.47   22.80
   5   6  -4  260.87   22.50
   5   6  -4  223.68   27.60
  -5   6   4  280.57   21.10
  -4  -6   4   93.19   14.00
   4  -6  -4  106.29   13.00
   4  -6  -4  117.19   19.60
  -4  -6   4  114.09   20.50
   4  -6  -4  138.89   20.30
   4   6  -4  109.49   14.00
   4   6  -4  116.69   14.80
   4   6  -4  111.89   19.50
  -4   6   4  111.79   10.60
  -4   6   4  118.79   13.30
  -4   6   4  118.49   12.40
   4   6  -4  113.59   11.90
   3  -6  -4  648.44   52.79
  -3  -6   4  661.23   48.10
  -3  -6   4  624.04   54.29
   3  -6  -4  729.93   48.40
  -3   6   4  692.93   47.20
   3   6  -4  669.73   46.90
  -3   6   4  716.93   47.10
   3   6  -4  658.63   51.99
  -3   6   4  658.03   45.60
   3   6  -4  690.23   48.40
   2  -6  -4  183.88   23.60
  -2  -6   4  152.08   16.90
   2  -6  -4  190.18   17.20
  -2  -6   4  159.98   22.60
   2  -6  -4  170.38   16.40
   2   6  -4  201.58   18.00
   2   6  -4  175.48   21.20
   2   6  -4  182.08   17.10
  -2   6   4  181.88   15.20
   2   6  -4  163.98   15.30
  -2   6   4  173.98   13.00
  -2   6   4  185.08   15.80
  -1  -6   4  215.28   19.20
  -1  -6   4  205.78   23.70
   1  -6  -4  190.48   18.80
  -1  -6   4  190.28   23.40
   1  -6  -4  192.18   25.00
   1  -6  -4  219.08   18.20
  -1   6   4  219.08   17.40
   1   6  -4  208.58   17.50
  -1   6   4  226.08   17.20
  -1   6   4  209.58   14.50
   1   6  -4  202.18   18.70
   1   6  -4  216.08   22.40
   1   6  -4  209.18   19.50
   0  -6  -4  682.43   46.70
   0  -6  -4  651.13   52.79
   0  -6  -4  676.53   46.50
   0  -6   4  623.54   50.29
   0  -6   4  672.53   46.90
   0  -6   4  615.94   50.39
   0   6  -4  648.14   47.10
   0   6  -4  614.84   46.50
   0   6   4  646.24   45.20
   0   6  -4  714.23   49.50
   0   6   4  665.23   45.30
   1  -6   4   41.60   12.30
   1  -6   4   17.00    9.40
  -1  -6  -4   26.00   13.80
  -1  -6  -4   22.60    6.70
  -1  -6  -4    4.10    6.80
   1  -6   4   23.70    8.30
   1   6   4   18.30    4.90
  -1   6  -4   21.80    6.60
   1   6   4   16.50    5.40
  -1   6  -4   11.80    7.60
  -2  -6  -4   89.29   12.00
  -2  -6  -4   92.69   18.80
   2  -6   4   78.39   14.50
   2  -6   4  100.19   16.80
  -2  -6  -4  103.39   12.80
   2   6   4   85.29    9.90
   2   6   4   88.29    9.90
  -2   6  -4   86.29   12.10
  -2   6  -4   73.29   10.70
   3  -6   4  330.67   31.40
   3  -6   4  303.77   25.10
  -3  -6  -4  320.77   34.10
  -3  -6  -4  303.07   25.40
   3  -6   4  299.37   27.20
   3   6   4  322.37   23.60
  -3   6  -4  337.67   25.90
  -3   6  -4  329.77   26.50
   3   6   4  320.17   23.50
  -4  -6  -4  190.08   27.50
  -4  -6  -4  115.79   14.90
   4  -6   4  124.89   19.50
   4  -6   4  112.29   14.20
   4  -6   4  134.09   16.10
   4   6   4  125.89   12.00
   4   6   4  114.49   12.10
   4   6   4  111.89   18.50
  -4   6  -4  156.58   16.40
  -4   6  -4  134.39   15.50
   5  -6   4  626.44   47.40
   5  -6   4  641.94   52.49
   5  -6   4  625.44   46.10
  -5  -6  -4  618.34   46.20
  -5  -6  -4  651.73   55.99
   5   6   4  694.03   44.60
  -5   6  -4  672.53   47.70
   5   6   4  646.94   44.60
   5   6   4  597.64   51.59
  -5   6  -4  678.93   47.20
   6  -6   4  236.98   20.30
   6  -6   4  213.28   20.70
   6  -6   4  236.38   28.50
  -6  -6  -4  218.78   32.50
  -6  -6  -4  212.98   20.80
   6   6   4  170.68   26.80
  -6   6  -4  222.18   22.70
   6   6   4  233.88   18.00
   6   6   4  245.48   18.20
  -6   6  -4  237.48   21.40
   7  -6   4  393.16   39.00
   7  -6   4  399.66   30.90
   7  -6   4  371.16   31.40
  -7  -6  -4  435.26   44.50
  -7  -6  -4  375.76   31.40
  -7   6  -4  443.76   32.30
   7   6   4  389.76   28.90
   7   6   4  361.36   38.00
   7   6   4  430.96   29.00
  -7   6  -4  394.96   33.20
   8  -6   4  122.69   15.80
  -8  -6  -4  142.79   18.00
   8  -6   4  129.89   15.60
  -8  -6  -4  169.18   24.20
  -8  -6  -4  209.08   32.50
   8  -6   4  157.08   24.70
   8   6   4  127.29   12.90
   8   6   4  101.29   20.80
   8   6   4  134.59   13.20
  -8   6  -4  143.19   19.80
  -8   6  -4  115.89   15.80
  -9  -6  -4   58.99   16.10
   9  -6   4   57.19   10.40
   9  -6   4   65.99   20.20
  -9  -6  -4   71.29   12.00
   9  -6   4   66.49   11.20
  -9  -6  -4   64.89   24.40
  -9   6  -4   53.49   13.40
   9   6   4   55.19    8.10
   9   6   4   57.89    8.20
 -10  -6  -4  240.28   39.30
  10  -6   4  183.58   20.00
  10  -6   4  199.98   19.80
 -10  -6  -4  181.38   15.20
 -10  -6  -4  215.98   28.90
  10   6   4  211.28   17.10
 -10   6  -4  174.98   23.30
  10   6   4  183.58   17.10
 -11  -6  -4   -7.60   22.10
  11  -6   4    8.80    8.00
  11  -6   4    6.00    9.50
  11  -6   4   38.40   16.80
 -11  -6  -4  -17.50   14.30
 -11  -6  -4   10.80    5.50
 -11   6  -4   18.00   12.60
  11   6   4   -3.10    6.10
  11   6   4   -6.00    6.40
  12  -6   4  124.09   15.80
  12  -6   4  117.49   17.90
 -12  -6  -4  182.08   37.80
  12   6   4  127.89   14.40
 -12   6  -4  114.59   20.20
  12   6   4  112.29   14.00
 -13  -6  -4   33.50   35.20
  13  -6   4    2.20    9.50
 -13  -6  -4    6.80   19.10
  13  -6   4    8.10   10.40
 -13   6  -4    5.60   15.00
  13   6   4   -6.20    6.80
 -12  -7   4   16.20   14.30
 -12  -7   4   37.00   29.20
  12  -7  -4    1.60   10.50
 -12   7   4    5.80   11.60
  12   7  -4   24.80   11.60
  12   7  -4   26.30    8.90
 -11  -7   4  280.07   30.20
 -11  -7   4  300.27   48.00
  11  -7  -4  252.07   25.70
  11   7  -4  240.28   22.80
 -11   7   4  296.47   27.50
  11   7  -4  236.78   25.90
 -10  -7   4   44.70   13.20
 -10  -7   4   46.00   27.10
  10  -7  -4   23.30   10.00
 -10   7   4   25.00    9.90
  10   7  -4   51.29    9.10
 -10   7   4   16.90   11.00
  10   7  -4   59.59   12.20
 -10   7   4   27.00   11.80
   9  -7  -4  806.82   67.39
   9  -7  -4  807.52   61.99
  -9  -7   4  852.51   77.29
  -9  -7   4  907.91   63.99
  -9   7   4  806.72   61.29
   9   7  -4  889.41   60.09
  -9   7   4  944.71   62.19
  -9   7   4  841.62   60.49
   9   7  -4  891.31   61.79
   8  -7  -4  267.17   32.60
  -8  -7   4  324.87   28.30
   8  -7  -4  268.67   25.90
  -8  -7   4  260.27   41.20
  -8   7   4  298.27   26.40
  -8   7   4  294.37   23.90
   8   7  -4  296.67   26.50
   8   7  -4  292.67   23.50
  -8   7   4  270.17   25.40
   7  -7  -4  510.25   39.70
  -7  -7   4  596.84   54.29
   7  -7  -4  434.46   44.70
  -7   7   4  575.74   40.00
   7   7  -4  570.84   40.30
   7   7  -4  519.95   37.60
   7   7  -4  433.36   39.50
  -7   7   4  553.74   38.90
   7   7  -4  465.45   48.20
  -7   7   4  543.85   37.50
   6  -7  -4  539.15   47.30
   6  -7  -4  649.64   53.39
  -6  -7   4  514.55   42.20
  -6  -7   4  495.95   52.39
  -6   7   4  581.34   40.40
   6   7  -4  560.94   39.50
   6   7  -4  493.55   49.00
   6   7  -4  504.65   41.50
   6   7  -4  560.24   41.70
  -6   7   4  583.34   41.30
  -6   7   4  584.14   39.20
  -5  -7   4  156.18   19.70
   5  -7  -4  134.59   16.70
   5  -7  -4  172.88   25.80
  -5  -7   4  127.79   25.40
   5  -7  -4  141.79   24.10
   5   7  -4  153.78   17.90
   5   7  -4  133.79   18.10
  -5   7   4  127.69   15.60
  -5   7   4  166.68   17.10
   5   7  -4  162.48   26.30
  -5   7   4  143.39   13.40
   5   7  -4  155.98   14.40
  -4  -7   4  413.56   43.40
   4  -7  -4  439.16   35.20
  -4  -7   4  458.45   36.10
   4  -7  -4  507.85   44.20
   4  -7  -4  436.16   41.70
   4   7  -4  497.95   36.30
   4   7  -4  437.96   41.30
  -4   7   4  486.75   34.10
  -4   7   4  496.45   34.80
  -4   7   4  464.95   32.30
   4   7  -4  457.95   33.50
   4   7  -4  434.26   35.70
  -3  -7   4   35.80   10.60
  -3  -7   4   47.80   17.80
   3  -7  -4   63.49   19.10
   3  -7  -4   35.60    8.50
   3  -7  -4   34.50   15.00
   3  -7  -4   46.60   10.40
  -3   7   4   36.10    7.70
  -3   7   4   43.40    5.40
   3   7  -4   31.00   10.00
   3   7  -4   39.60   14.10
   3   7  -4   36.90    7.20
   3   7  -4   36.60    9.60
  -3   7   4   34.20    8.10
   2  -7  -4  220.48   29.30
  -2  -7   4  247.58   28.70
   2  -7  -4  220.58   20.60
   2  -7  -4  230.98   22.00
  -2  -7   4  223.18   21.90
   2   7  -4  247.38   22.40
   2   7  -4  228.08   26.40
  -2   7   4  221.58   19.30
   2   7  -4  223.48   19.10
   2   7  -4  208.88   21.40
  -2   7   4  246.08   19.80
  -2   7   4  228.58   16.40
  -1  -7   4   51.19   11.20
   1  -7  -4   65.49   18.90
  -1  -7   4   67.29   15.50
   1  -7  -4   47.60    9.60
  -1  -7   4   71.99   16.60
   1  -7  -4   76.29   11.80
   1   7  -4   78.89   15.30
   1   7  -4   61.09    8.70
  -1   7   4   62.59    5.40
   1   7  -4   47.20   10.10
  -1   7   4   59.69    5.40
  -1   7   4   62.59    8.80
  -1   7   4   77.89    9.40
   1   7  -4   45.70   10.40
   0  -7  -4    4.30    8.20
   0  -7  -4    2.70   13.50
   0  -7   4   -1.70    7.80
   0  -7   4    0.60    9.80
   0  -7   4   -7.10   13.80
   0  -7  -4    8.20    7.20
   0   7  -4    1.80    5.60
   0   7  -4    3.20    7.20
   0   7   4    0.00    5.70
   0   7   4   -4.80    5.00
   0   7  -4    1.60    7.90
  -1  -7  -4   44.60    9.20
  -1  -7  -4   21.90   15.40
   1  -7   4   31.00   10.00
   1  -7   4   31.30   12.30
   1  -7   4   31.60   15.90
  -1  -7  -4   33.10    9.80
  -1   7  -4   26.90    8.40
   1   7   4   24.10    6.40
  -1   7  -4   27.70    9.30
   1   7   4   45.90    7.30
   2  -7   4  200.38   27.70
  -2  -7  -4  172.38   28.00
   2  -7   4  169.58   21.60
  -2  -7  -4  178.48   19.30
   2   7   4  192.88   15.90
  -2   7  -4  175.08   19.60
   2   7   4  176.48   15.90
  -2   7  -4  171.38   19.80
  -3  -7  -4  158.28   17.90
  -3  -7  -4  187.78   29.40
   3  -7   4  122.29   20.10
   3  -7   4  170.38   26.80
  -3   7  -4  139.09   17.80
   3   7   4  155.68   14.50
   3   7   4  161.08   14.50
  -3   7  -4  147.59   18.70
   4  -7   4    7.10   14.40
  -4  -7  -4    9.90   16.60
   4  -7   4   10.50    7.60
   4  -7   4   10.40    9.40
  -4  -7  -4   -4.20    7.60
  -4   7  -4    6.00    9.60
  -4   7  -4    0.00    8.60
   4   7   4   22.00    6.10
   4   7   4    1.90    5.40
   5  -7   4   -4.10   15.60
   5  -7   4   31.80   10.80
  -5  -7  -4   28.40    9.40
  -5  -7  -4   10.60   16.70
   5  -7   4   21.50    8.80
  -5   7  -4   40.50   11.30
  -5   7  -4    7.90    8.70
   5   7   4   20.60   16.50
   5   7   4   29.50    6.50
   5   7   4   32.80    6.10
   6  -7   4   50.39   11.80
  -6  -7  -4   44.90   20.10
  -6  -7  -4   44.70   11.60
   6  -7   4   39.20    9.10
   6  -7   4   52.69   19.40
   6   7   4   46.60    7.50
   6   7   4   48.80    7.50
  -6   7  -4   13.60   12.20
  -6   7  -4   48.20   12.30
   7  -7   4   61.89   19.50
  -7  -7  -4   11.00   10.90
  -7  -7  -4   31.20   21.40
   7  -7   4   48.20   11.60
   7  -7   4   27.10    9.20
   7   7   4   30.80    6.90
  -7   7  -4   23.20   11.60
   7   7   4   28.40    7.00
  -8  -7  -4   -8.90   12.90
   8  -7   4   11.40   10.50
  -8  -7  -4   38.50   21.80
   8  -7   4    0.30    7.70
   8   7   4    7.10    6.20
   8   7   4    2.80    6.10
  -8   7  -4    1.20   11.30
   9  -7   4   67.09   12.20
  -9  -7  -4   49.00   16.90
   9  -7   4   72.09   13.40
  -9  -7  -4   67.49   29.00
   9   7   4   70.19    9.40
   9   7   4   70.59    9.40
  -9   7  -4   35.60   14.50
 -10  -7  -4   -9.10   24.40
 -10  -7  -4   -6.10   14.40
  10  -7   4   -0.70    8.40
  10  -7   4   -0.70   10.50
  10   7   4   13.10    7.00
  10   7   4    4.60    6.90
 -10   7  -4    4.80   13.50
  11  -7   4  143.29   19.40
 -11  -7  -4  156.18   25.70
 -11  -7  -4  161.48   35.20
  11  -7   4  162.08   20.30
 -11   7  -4  106.19   18.80
  11   7   4  129.49   15.60
  10  -8  -4  -14.70   10.30
 -10  -8   4   22.30   30.30
 -10  -8   4    6.70   13.10
  10  -8  -4   34.60   17.30
  10   8  -4   -6.10    8.30
 -10   8   4  -19.50   11.00
  10   8  -4    4.00   12.20
   9  -8  -4  147.29   18.50
  -9  -8   4  110.69   33.10
  -9  -8   4  164.18   24.60
   9  -8  -4  168.78   29.10
   9   8  -4  174.78   17.30
   9   8  -4  173.88   21.20
  -9   8   4  163.98   22.10
  -9   8   4  157.08   20.30
   8  -8  -4  102.19   23.00
  -8  -8   4   74.49   28.30
   8  -8  -4  119.59   16.10
  -8   8   4   59.89   13.90
   8   8  -4   91.39   14.60
  -8   8   4  122.49   15.40
   8   8  -4   96.69   12.00
  -8   8   4  132.49   16.00
  -7  -8   4  185.88   35.20
   7  -8  -4  165.48   27.70
   7  -8  -4  152.28   20.00
  -7   8   4  189.08   20.90
  -7   8   4  166.98   17.30
  -7   8   4  144.29   20.40
   7   8  -4  159.28   16.60
   7   8  -4  195.38   21.40
   6  -8  -4  198.08   31.80
  -6  -8   4  206.88   37.20
   6  -8  -4  191.28   22.70
   6   8  -4  216.58   19.50
  -6   8   4  247.98   19.20
   6   8  -4  240.08   23.80
  -6   8   4  249.08   22.70
  -6   8   4  199.48   22.40
  -5  -8   4   62.79   21.80
   5  -8  -4   47.00   18.30
   5  -8  -4   78.99   12.90
  -5   8   4   53.59    8.00
  -5   8   4   64.19   10.90
   5   8  -4   67.69    9.40
   5   8  -4   74.19   13.10
   5   8  -4   76.39   22.80
  -5   8   4   69.29   11.60
   4  -8  -4  257.87   32.70
  -4  -8   4  248.98   34.50
   4  -8  -4  211.88   23.00
  -4   8   4  254.57   18.90
  -4   8   4  251.07   22.40
  -4   8   4  269.47   22.80
   4   8  -4  222.18   20.30
   4   8  -4  245.68   24.20
   4   8  -4  214.38   33.30
   3  -8  -4   31.10   17.80
   3  -8  -4   24.80    9.20
  -3  -8   4   20.20   16.80
   3   8  -4   23.50   17.50
  -3   8   4   42.30    9.20
  -3   8   4   42.10    5.50
   3   8  -4   42.70    7.90
  -3   8   4   63.99   10.00
   3   8  -4   29.30   10.80
  -2  -8   4  135.79   24.40
  -2  -8   4  180.58   28.00
   2  -8  -4  165.78   28.90
   2  -8  -4  156.58   18.90
  -2   8   4  135.69   16.60
   2   8  -4  166.18   19.90
   2   8  -4  161.18   15.80
  -2   8   4  150.98   11.80
  -2   8   4  142.89   17.40
  -2   8   4  157.18   11.70
   2   8  -4  167.38   28.70
   1  -8  -4   11.10   10.60
  -1  -8   4   13.40   14.40
  -1  -8   4   17.30   17.10
   1  -8  -4   12.30    8.30
  -1  -8   4    4.70   11.30
   1  -8  -4    5.60   16.40
   1   8  -4   14.70    6.60
  -1   8   4   -4.40    6.60
   1   8  -4   -3.30    9.20
  -1   8   4   -2.60    6.90
   0  -8   4    7.50   12.90
   0  -8  -4    6.90   17.60
   0  -8  -4   -0.70    8.20
   0  -8   4   -9.30   18.00
   0  -8   4    5.80   11.50
   0  -8  -4   -1.60   10.50
   0   8   4    0.10    6.50
   0   8  -4    2.60    9.90
   0   8  -4   -7.30    6.30
   0   8   4    7.80    6.70
  -1  -8  -4  191.28   31.00
   1  -8   4  157.28   25.10
  -1  -8  -4  168.68   21.30
   1  -8   4  155.48   20.90
   1  -8   4  181.58   26.20
   1   8   4  189.98   17.10
  -1   8  -4  155.88   16.90
   1   8   4  169.58   16.30
  -1   8  -4  156.18   19.10
  -2  -8  -4  200.58   32.90
   2  -8   4  158.98   24.20
   2  -8   4  179.78   26.30
  -2   8  -4  150.18   20.40
   2   8   4  156.98   16.20
   2   8   4  155.98   16.20
  -3  -8  -4  504.55   50.39
   3  -8   4  460.85   47.30
   3  -8   4  463.75   41.20
  -3   8  -4  475.05   38.80
   3   8   4  508.45   35.20
   3   8   4  461.15   35.20
  -4  -8  -4  372.06   44.70
   4  -8   4  310.37   43.20
   4  -8   4  339.17   34.10
  -4   8  -4  394.86   32.80
   4   8   4  368.16   28.00
   4   8   4  363.06   27.50
   5  -8   4  592.44   51.69
  -5  -8  -4  700.53   63.69
  -5   8  -4  683.73   50.99
   5   8   4  707.83   46.70
   5   8   4  639.24   46.70
   6  -8   4  474.35   39.70
  -6  -8  -4  550.84   56.79
   6  -8   4  505.45   42.60
   6   8   4  494.05   37.20
   6   8   4  519.25   37.00
  -6   8  -4  532.05   42.40
   7  -8   4  414.76   34.70
   7  -8   4  429.26   36.80
  -7  -8  -4  464.65   52.19
   7   8   4  440.16   31.30
   7   8   4  403.76   31.30
  -7   8  -4  345.37   36.70
   8  -8   4  129.49   16.40
   8  -8   4  126.29   18.40
  -8  -8  -4  149.39   32.20
   8   8   4  101.99   14.70
  -8   8  -4  122.39   18.90
   9  -8   4  468.25   37.30
   9  -8   4  419.86   38.40
  -9  -8  -4  539.15   46.80
  -9  -8  -4  507.95   58.99
   9   8   4  462.15   34.00
  -9   8  -4  389.66   40.00
   6  -9  -4   27.10   18.80
   6  -9  -4   -9.70    9.50
  -6  -9   4   -4.30   23.30
   6   9  -4    3.60    7.20
   6   9  -4   17.90   11.50
  -6   9   4   22.10   10.40
  -5  -9   4   37.20   23.00
   5  -9  -4   21.10   11.40
   5  -9  -4   49.60   22.40
  -5   9   4   23.40   10.30
   5   9  -4   20.70   11.40
   5   9  -4   29.30    8.00
  -5   9   4   15.70   11.60
   4  -9  -4  -17.70   18.00
   4  -9  -4  -14.60    8.90
  -4  -9   4    3.20   20.30
   4   9  -4    0.20   10.60
  -4   9   4   25.20    9.70
   4   9  -4   11.00    7.20
  -4   9   4   13.10   10.90
  -3  -9   4  255.57   38.00
   3  -9  -4  268.37   26.30
   3  -9  -4  285.47   37.40
   3   9  -4  277.17   22.70
  -3   9   4  226.18   25.70
   3   9  -4  310.97   28.10
  -3   9   4  261.77   24.80
  -3   9   4  241.18   18.70
  -2  -9   4  250.57   37.00
   2  -9  -4  155.88   22.90
   2  -9  -4  231.18   37.00
   2   9  -4  217.88   19.60
  -2   9   4  228.58   21.40
  -2   9   4  146.69   22.00
   2   9  -4  226.18   25.10
   1  -9  -4  348.07   45.00
   1  -9  -4  387.56   32.40
  -1  -9   4  408.06   42.60
   1   9  -4  375.26   33.40
  -1   9   4  331.67   30.20
   1   9  -4  375.96   28.80
  -1   9   4  347.77   29.70
   0  -9  -4  325.17   40.10
   0  -9   4  306.97   37.60
   0   9  -4  317.57   30.10
   0   9  -4  270.57   25.40
   0   9   4  316.67   26.00
  -1  -9  -4  300.97   40.80
   1  -9   4  245.28   33.40
  -1   9  -4  273.17   23.20
   1   9   4  270.17   22.50
   1   9   4  199.38   23.50
  -1   9  -4  257.97   27.70
  -2  -9  -4  294.47   41.70
   2  -9   4  277.37   33.90
   2   9   4  256.57   24.50
   2   9   4  311.57   24.10
  -2   9  -4  238.18   24.40
  -2   9  -4  307.27   29.00
  -3  -9  -4   86.49   26.20
   3  -9   4   71.79   19.30
   3   9   4   77.49   10.80
  -3   9  -4   78.59   15.10
   3   9   4   53.39   10.60
   4  -9   4   74.79   20.20
  -4  -9  -4  109.89   29.80
  -4   9  -4   52.39   14.50
   4   9   4   64.29   10.10
   4   9   4   79.49   15.00
  -5  -9  -4   24.90   26.30
   5  -9   4   41.70   16.10
   5   9   4   38.00    9.00
  -5   9  -4    8.40   12.90
  17   0  -5  214.48   25.40
 -17   0   5  268.07   38.90
  16   0  -5  -12.50   10.50
 -16   0   5   15.00   19.70
  16   0  -5    7.90   15.30
  16   0  -5    9.30   10.00
  15   0  -5  324.97   27.20
 -15   0   5  313.17   37.60
  15   0  -5  228.88   30.00
  15   0  -5  320.77   27.50
 -14   0   5   -2.10   15.10
  14   0  -5    7.60   10.30
  14   0  -5   -7.10    7.40
  14   0  -5   36.20   23.00
  14   0  -5  -15.40    7.00
 -14   0   5    6.40    8.70
 -14   0   5   17.10    8.30
  13   0  -5  190.88   19.30
  13   0  -5  196.28   35.10
 -13   0   5  170.88   26.60
  13   0  -5  180.08   21.30
  13   0  -5  169.18   19.00
 -13   0   5  202.28   19.00
 -13   0   5  188.18   18.60
 -12   0   5  -13.40   11.40
  12   0  -5    7.50    6.60
 -12   0   5   -0.10    6.30
  12   0  -5    0.70    7.80
  12   0  -5    2.80    6.90
  12   0  -5    9.20   19.50
 -12   0   5   -4.00    6.20
 -11   0   5   14.10    6.40
  11   0  -5   22.10    6.90
  11   0  -5    7.70    6.70
  11   0  -5   12.00    7.20
 -11   0   5   25.70   11.70
 -11   0   5   15.50    6.20
  11   0  -5    7.10   16.00
 -10   0   5    2.50    5.20
 -10   0   5   -5.20    8.80
  10   0  -5    2.50    5.50
 -10   0   5    0.90    4.80
  10   0  -5   -3.50    5.00
  10   0  -5    4.80    6.30
  10   0  -5   10.70   13.20
   9   0  -5 1209.28   91.89
   9   0  -5 1381.26   91.39
  -9   0   5 1348.07   93.29
   9   0  -5 1411.66   91.19
  -9   0   5 1380.96   91.19
  -9   0   5 1501.95   90.99
   9   0  -5 1231.88   99.29
   8   0  -5    6.40    4.60
   8   0  -5    0.20   10.70
   8   0  -5    1.40    4.20
   8   0  -5    1.10    5.10
  -8   0   5   -0.20    7.30
  -8   0   5   -3.40    4.00
  -8   0   5   -9.00    3.50
  -7   0   5 2777.22  176.38
   7   0  -5 2500.95  175.08
   7   0  -5 2617.34  174.88
   7   0  -5 2449.55  175.58
  -7   0   5 2739.33  175.18
  -7   0   5 2801.62  174.88
  -6   0   5   -0.60    5.10
   6   0  -5    0.50    3.20
  -6   0   5    2.70    3.10
   6   0  -5    2.70    3.80
   6   0  -5   -0.80    3.40
  -6   0   5   -0.50    2.80
  -5   0   5 4755.42  311.77
   5   0  -5 4725.03  311.87
   5   0  -5 4717.63  311.57
  -5   0   5 4769.82  311.37
   5   0  -5 4767.02  311.97
  -5   0   5 4724.23  312.17
  -4   0   5    2.00    2.50
   4   0  -5    1.60    2.70
  -4   0   5    1.00    2.20
   4   0  -5   -1.00    2.40
   4   0  -5    1.20    3.00
   3   0  -5 3884.51  260.97
  -3   0   5 3869.91  260.37
   3   0  -5 4002.30  260.67
  -3   0   5 4090.89  260.97
   3   0  -5 4009.80  260.87
   2   0  -5    1.70    2.40
  -2   0   5    2.00    2.00
   2   0  -5   -1.30    1.60
  -2   0   5    0.40    1.00
   1   0  -5 2290.47  148.49
   1   0  -5 2219.28  147.89
   0   0  -5   -0.90    2.30
   0   0  -5   -1.30    2.10
  -1   0  -5 1206.28   80.49
  -2   0  -5   -1.90    2.90
  -2   0  -5   -0.50    0.80
  -2   0  -5    1.10    3.50
   3   0   5  329.17   27.00
  -3   0  -5  404.16   25.60
  -3   0  -5  379.66   28.20
  -3   0  -5  409.46   27.50
   4   0   5   -2.90    3.20
   4   0   5    4.00    3.70
  -4   0  -5   -0.50    1.90
  -4   0  -5   -0.30    4.70
  -4   0  -5   -3.50    4.10
   5   0   5   71.19    9.90
  -5   0  -5   77.89   10.60
   5   0   5   64.19    8.50
   5   0   5   72.09    5.20
  -5   0  -5   61.99   10.40
  -5   0  -5   73.09    6.70
  -6   0  -5   -1.10    5.70
  -6   0  -5    2.20    3.00
   6   0   5   -5.20    4.50
   6   0   5    0.30    4.50
  -6   0  -5    0.60    6.90
   6   0   5   -0.80    1.80
  -7   0  -5  276.17   25.20
   7   0   5  281.57   19.30
  -7   0  -5  276.07   25.80
   7   0   5  276.87   23.10
   7   0   5  288.77   22.60
  -7   0  -5  255.77   20.10
   8   0   5    0.70    6.20
   8   0   5   -1.80    2.70
   8   0   5    0.70    6.30
  -8   0  -5    1.80    4.20
  -8   0  -5    4.00    8.90
  -8   0  -5    0.20    3.90
  -8   0  -5   -9.50    8.90
  -9   0  -5   90.09   17.20
   9   0   5  100.59   14.90
  -9   0  -5   96.09   11.80
  -9   0  -5   98.59   11.00
   9   0   5   92.39    9.00
  -9   0  -5   93.79   17.60
   9   0   5   94.69   14.60
 -10   0  -5    4.60    5.40
 -10   0  -5    2.80   12.40
  10   0   5   -1.70    3.60
  10   0   5    6.50    8.50
  10   0   5   14.00    9.40
 -10   0  -5    1.50    5.40
 -11   0  -5   60.99    9.10
 -11   0  -5   64.09    9.80
  11   0   5   59.99    7.40
  11   0   5   56.29   12.90
  11   0   5   91.29   15.40
 -11   0  -5   51.89   17.40
  12   0   5    4.20    4.60
  12   0   5    4.20   11.70
  12   0   5  -11.40    9.50
 -12   0  -5  -19.10   14.50
 -12   0  -5   -3.20    6.80
 -12   0  -5  -19.20    7.10
 -13   0  -5  235.98   22.60
  13   0   5  213.78   26.70
  13   0   5  258.47   27.60
 -13   0  -5  213.18   21.80
  13   0   5  234.48   19.00
 -13   0  -5  273.97   38.50
  14   0   5    1.40    5.60
  14   0   5   -4.50   14.40
 -14   0  -5    6.80   10.70
 -14   0  -5   -5.60   20.20
 -15   0  -5    2.50   21.20
  15   0   5   26.60   19.00
  15   0   5   12.60    6.70
  16   0   5   21.90   21.50
 -16   0  -5    8.90   23.50
  16   0   5   -7.80    7.00
  17  -1  -5  131.19   17.40
 -17  -1   5   87.89   24.10
  17   1  -5  119.19   17.10
 -17   1   5  145.79   28.70
  17   1  -5  115.09   16.80
  16  -1  -5   38.50   12.30
  16  -1  -5   34.20   24.70
 -16  -1   5   31.40   19.50
  16   1  -5   56.09   12.10
 -16   1   5   24.20   21.70
  16   1  -5   45.30   11.80
 -15  -1   5  152.28   23.30
  15  -1  -5  115.69   15.40
  15  -1  -5  145.79   21.60
  15   1  -5  132.39   17.60
  15   1  -5  143.49   18.60
 -15   1   5  112.29   23.90
  15   1  -5   86.19   17.10
  14  -1  -5  103.69   14.30
 -14  -1   5  125.09   20.80
 -14  -1   5   97.59   14.40
  14  -1  -5  140.29   17.30
  14  -1  -5  117.69   18.70
 -14  -1   5  115.49   14.80
  14  -1  -5  101.09   27.30
  14   1  -5  119.79   16.60
  14   1  -5  138.49   17.10
  14   1  -5  106.69   14.50
  14   1  -5  126.89   31.90
 -14   1   5  133.99   16.80
 -14   1   5  161.48   24.30
  13  -1  -5   13.20   10.00
  13  -1  -5   13.30    8.30
  13  -1  -5   24.00    8.70
 -13  -1   5   14.60   13.50
  13  -1  -5   -5.20   21.50
 -13  -1   5   17.90    7.80
 -13  -1   5   16.10    8.20
  13   1  -5   19.90    9.00
 -13   1   5    9.40   14.60
 -13   1   5    6.90    7.20
 -13   1   5   11.20    7.30
  13   1  -5   24.70    8.70
  13   1  -5   -8.20   20.80
  13   1  -5   10.90    8.00
 -12  -1   5  375.96   29.60
  12  -1  -5  397.66   30.10
 -12  -1   5  378.46   29.60
  12  -1  -5  363.86   43.60
  12  -1  -5  387.66   33.20
 -12  -1   5  425.76   35.40
  12  -1  -5  386.86   30.20
 -12   1   5  375.46   29.70
 -12   1   5  383.56   36.70
  12   1  -5  407.46   30.20
  12   1  -5  306.87   30.40
  12   1  -5  412.36   30.40
 -12   1   5  402.76   29.60
  12   1  -5  407.76   43.30
  11  -1  -5    2.70    6.00
  11  -1  -5    1.40   16.90
  11  -1  -5    1.00    6.10
  11  -1  -5    5.80    8.80
 -11  -1   5    3.10    5.80
 -11  -1   5   -3.80    9.30
  11   1  -5    7.90   15.90
  11   1  -5   -1.00    6.40
 -11   1   5   -6.40    5.20
  11   1  -5    3.10    6.20
 -11   1   5    8.80   12.30
 -11   1   5   -4.20    5.60
  11   1  -5    3.70    6.40
 -10  -1   5  941.51   65.69
 -10  -1   5  952.70   68.29
  10  -1  -5  968.60   66.09
 -10  -1   5  960.60   65.99
  10  -1  -5  915.61   66.09
  10  -1  -5  974.80   68.39
  10   1  -5  959.80   66.29
  10   1  -5  952.60   75.59
 -10   1   5 1012.70   70.09
 -10   1   5  999.30   65.79
  10   1  -5  961.00   65.99
 -10   1   5  967.40   65.99
  -9  -1   5  105.89   11.10
  -9  -1   5   99.09   14.60
  -9  -1   5   97.49   11.00
   9  -1  -5  106.49   14.50
   9  -1  -5  109.69   11.70
   9  -1  -5  106.29   11.60
  -9   1   5  112.99   11.20
  -9   1   5  111.09   15.60
   9   1  -5   88.09   11.40
   9   1  -5  109.69   11.90
   9   1  -5   72.79   17.00
  -9   1   5  112.59   11.10
   9   1  -5   71.79   11.50
   8  -1  -5  421.76   30.60
  -8  -1   5  439.36   32.30
   8  -1  -5  435.86   30.90
  -8  -1   5  412.06   30.40
   8  -1  -5  443.96   32.90
  -8  -1   5  430.06   30.50
  -8   1   5  429.86   30.40
   8   1  -5  428.86   30.80
   8   1  -5  419.76   30.70
  -8   1   5  446.96   30.40
  -8   1   5  430.96   34.20
   8   1  -5  371.86   38.40
   7  -1  -5   61.59    8.10
  -7  -1   5   66.79    8.10
  -7  -1   5   64.99   10.30
   7  -1  -5   69.39    8.60
  -7  -1   5   65.19    8.10
   7  -1  -5   73.89   11.60
   7   1  -5   67.79    8.80
   7   1  -5   61.99   14.70
   7   1  -5   63.89    8.20
  -7   1   5   75.79    8.10
  -7   1   5   73.79   11.10
  -7   1   5   64.99    7.80
   7   1  -5   57.99    7.90
   6  -1  -5  234.58   17.10
  -6  -1   5  231.78   17.80
  -6  -1   5  230.18   17.00
   6  -1  -5  219.88   17.10
  -6  -1   5  222.18   16.80
   6  -1  -5  245.28   19.30
   6   1  -5  225.58   17.10
  -6   1   5  232.08   17.00
   6   1  -5  194.58   16.50
   6   1  -5  188.48   23.30
   6   1  -5  229.48   17.20
  -6   1   5  229.68   19.80
  -6   1   5  227.28   16.50
   5  -1  -5  107.79   11.40
  -5  -1   5   89.29    8.70
   5  -1  -5   95.39    8.60
  -5  -1   5   90.49    8.50
   5  -1  -5   90.09    8.70
   5   1  -5  102.09    8.80
  -5   1   5   98.79    8.10
   5   1  -5   96.09   15.50
   5   1  -5   87.59    8.80
  -5   1   5   91.29    8.50
   5   1  -5   86.19    7.80
   4  -1  -5    7.70    4.80
  -4  -1   5   12.50    3.00
  -4  -1   5   15.50    3.20
   4  -1  -5   12.80    2.90
  -4  -1   5   13.90    3.50
   4  -1  -5    7.50    2.90
   4   1  -5   13.10    3.50
   4   1  -5    9.60    3.20
   4   1  -5    9.30    7.40
  -4   1   5    8.10    2.50
  -4   1   5   13.40    3.00
   3  -1  -5  279.37   20.20
  -3  -1   5  279.27   20.00
  -3  -1   5  299.47   20.50
   3  -1  -5  282.87   19.90
   3  -1  -5  277.17   21.70
   3   1  -5  287.57   20.30
  -3   1   5  297.27   19.50
  -3   1   5  288.97   20.20
   3   1  -5  276.77   20.50
  -3   1   5  324.77   19.70
   3   1  -5  274.37   24.60
  -2  -1   5  374.76   24.90
   2  -1  -5  393.26   24.80
   2  -1  -5  372.16   25.20
  -2  -1   5  383.16   25.60
   2   1  -5  366.76   25.60
   2   1  -5  312.47   28.20
  -2   1   5  376.56   25.20
   2   1  -5  357.96   25.20
   1  -1  -5  765.72   50.29
  -1  -1   5  765.92   50.49
   1  -1  -5  790.12   50.39
   1  -1  -5  789.42   50.89
  -1   1   5  801.82   50.89
   1   1  -5  761.22   51.29
   1   1  -5  682.93   50.49
   1   1  -5  759.22   50.79
   0  -1   5 1306.57   91.79
   0  -1  -5 1483.65   91.79
   0   1  -5 1380.86   92.09
   1  -1   5  327.67   23.50
  -1  -1  -5  378.56   25.20
  -1   1  -5  326.97   22.90
  -1   1  -5  312.97   24.20
  -2  -1  -5 1910.21  121.99
   2  -1   5 1723.43  120.89
  -2  -1  -5 2009.30  121.49
  -2   1  -5 1539.05  121.19
  -2   1  -5 1922.91  119.99
   3  -1   5   37.80    6.10
  -3  -1  -5   38.10    3.60
  -3  -1  -5   55.69    8.30
  -3  -1  -5   51.49    7.50
  -3   1  -5   40.00    4.70
   3   1   5   39.20    6.90
  -3   1  -5   27.10    6.90
  -4  -1  -5  441.86   30.80
   4  -1   5  424.76   27.50
  -4  -1  -5  453.45   31.50
   4  -1   5  379.06   27.60
   4  -1   5  410.76   30.10
  -4  -1  -5  382.16   27.60
   4   1   5  409.16   30.00
  -4   1  -5  453.55   28.20
  -4   1  -5  337.47   30.70
  -5  -1  -5  516.35   37.90
   5  -1   5  501.15   34.30
   5  -1   5  507.85   36.40
  -5  -1  -5  473.75   33.70
   5  -1   5  496.75   33.50
  -5  -1  -5  524.05   37.40
  -5   1  -5  532.35   34.30
   5   1   5  502.55   36.20
  -5   1  -5  435.46   37.50
  -6  -1  -5    1.50    2.80
  -6  -1  -5    1.10    7.10
   6  -1   5    4.10    5.70
  -6  -1  -5    1.40    6.60
   6  -1   5    1.50    3.70
   6  -1   5   -0.30    2.20
  -6   1  -5    0.00    3.00
   6   1   5    0.90    1.40
  -6   1  -5   -1.30    8.10
   6   1   5    1.30    5.30
  -7  -1  -5 1186.98   80.59
  -7  -1  -5 1040.70   79.89
   7  -1   5 1267.57   83.09
   7  -1   5 1246.88   81.59
   7  -1   5 1202.28   79.79
  -7  -1  -5 1320.67   84.69
  -7  -1  -5 1311.17   86.19
  -7   1  -5 1215.98   80.49
  -7   1  -5 1042.00   84.29
   7   1   5 1159.48   79.29
   7   1   5 1237.48   83.09
   8  -1   5    2.30    3.20
  -8  -1  -5   -1.40    9.90
  -8  -1  -5   -5.90    9.10
   8  -1   5   -3.80    6.70
  -8  -1  -5   -1.90    3.80
   8  -1   5   -3.30    6.00
  -8  -1  -5    0.20    3.80
  -8   1  -5    5.30   11.40
  -8   1  -5   -2.90    4.20
   8   1   5    4.50    7.20
   8   1   5    2.10    2.60
   9  -1   5 2728.73  186.58
  -9  -1  -5 2546.55  183.48
  -9  -1  -5 2956.30  188.78
   9  -1   5 2909.71  185.98
  -9  -1  -5 2828.02  191.08
   9  -1   5 2740.03  183.18
   9   1   5 2744.93  182.78
  -9   1  -5 2559.64  188.78
  -9   1  -5 2780.32  183.88
   9   1   5 2971.50  187.48
  10  -1   5   10.90    8.70
 -10  -1  -5   12.40   13.20
 -10  -1  -5    5.20    5.40
  10  -1   5   11.20    7.90
  10  -1   5    9.90    4.40
 -10  -1  -5   18.00   13.10
 -10  -1  -5    4.60    5.10
 -10   1  -5    5.80    6.50
  10   1   5   17.30    9.80
 -10   1  -5   15.20    6.10
 -10   1  -5    6.90   14.00
  10   1   5   10.90    4.20
 -11  -1  -5  884.31   66.19
  11  -1   5 1005.80   69.69
  11  -1   5  993.50   65.59
  11  -1   5  860.71   69.59
 -11  -1  -5 1024.80   77.29
 -11  -1  -5 1035.10   74.19
 -11  -1  -5  957.60   66.69
 -11   1  -5 1003.50   66.89
  11   1   5  972.80   65.19
 -11   1  -5  852.31   73.89
  11   1   5 1024.10   71.19
 -11   1  -5  997.40   67.59
  12  -1   5   52.09   13.30
  12  -1   5   49.99    7.60
 -12  -1  -5   49.00    9.60
 -12  -1  -5   49.20   18.50
  12  -1   5   45.70   13.70
 -12  -1  -5   52.39    9.30
 -12   1  -5   39.30    9.80
  12   1   5   62.39   14.30
 -12   1  -5   35.90   19.60
 -12   1  -5   39.30    9.60
  12   1   5   48.80    6.90
  13  -1   5  457.85   43.80
  13  -1   5  570.04   38.80
 -13  -1  -5  589.54   52.19
 -13  -1  -5  502.15   40.50
 -13  -1  -5  528.05   40.90
  13  -1   5  554.14   45.10
  13   1   5  557.64   38.20
 -13   1  -5  560.54   40.80
  13   1   5  601.84   46.60
 -13   1  -5  538.55   41.40
 -13   1  -5  496.25   51.69
 -14  -1  -5  194.08   31.20
  14  -1   5  160.48   15.20
 -14  -1  -5  119.19   16.10
  14  -1   5  132.59   21.70
  14   1   5  193.58   27.40
 -14   1  -5  105.59   26.90
  14   1   5  128.19   14.10
  15  -1   5   14.00    7.20
  15  -1   5   19.70   16.40
 -15  -1  -5   20.60   23.60
 -15   1  -5   -1.20   22.90
  15   1   5   60.59   21.30
  15   1   5   15.20    6.80
 -16  -1  -5   86.99   30.10
  16  -1   5   56.49    9.90
  16  -1   5  122.79   24.00
  16   1   5   62.29    9.30
 -16   1  -5  -16.90   26.80
  17  -2  -5   -0.90   12.30
 -17  -2   5   -8.00   19.20
  17   2  -5   -7.90   10.80
 -17   2   5   14.00   24.40
  17   2  -5   -2.40   10.30
 -16  -2   5   62.39   19.20
  16  -2  -5   30.10   12.00
  16   2  -5   56.09   11.30
 -16   2   5   48.70   23.10
  16   2  -5   37.30   12.30
 -15  -2   5  120.69   21.50
  15  -2  -5  119.49   15.00
  15  -2  -5   84.89   19.70
 -15   2   5   95.79   25.10
  15   2  -5  116.69   15.70
  15   2  -5  131.79   15.90
  14  -2  -5  290.17   48.40
 -14  -2   5  310.57   28.30
  14  -2  -5  356.76   28.80
  14  -2  -5  342.07   35.80
 -14  -2   5  316.47   28.80
 -14  -2   5  312.07   34.10
 -14   2   5  320.67   28.30
 -14   2   5  345.07   39.70
  14   2  -5  343.97   28.40
  14   2  -5  386.16   29.10
  13  -2  -5   25.30   22.00
 -13  -2   5    9.80   11.70
 -13  -2   5   14.10    8.60
  13  -2  -5   14.40   12.40
 -13  -2   5   -2.60    7.60
  13  -2  -5    3.70    8.00
 -13   2   5  -12.00   15.40
  13   2  -5    6.70    8.00
  13   2  -5    0.40    8.30
 -13   2   5    5.70    7.70
  13   2  -5    9.20   21.10
 -13   2   5   13.10    7.30
  12  -2  -5   94.09   16.20
  12  -2  -5  100.69   13.10
 -12  -2   5  108.69   12.70
  12  -2  -5   99.89   13.60
 -12  -2   5  102.29   16.80
 -12  -2   5   94.49   12.50
  12   2  -5  119.29   14.60
 -12   2   5  109.39   20.60
  12   2  -5  111.49   15.20
 -12   2   5  102.09   14.00
 -12   2   5   96.09   13.00
  12   2  -5  141.79   27.90
 -11  -2   5   -1.70    6.00
  11  -2  -5   -5.70    6.10
 -11  -2   5   -5.20    6.00
 -11  -2   5  -11.40    9.10
  11  -2  -5    0.00    6.40
  11  -2  -5    1.40    8.80
  11   2  -5    4.20    6.60
 -11   2   5    3.20    6.00
  11   2  -5    0.10    6.30
  11   2  -5   -6.60   16.30
 -11   2   5   -0.70    6.30
 -11   2   5    3.60   13.40
  10  -2  -5    5.30    5.50
 -10  -2   5   -2.40    5.50
  10  -2  -5    7.80    8.80
 -10  -2   5    4.10    5.80
 -10  -2   5    1.40    8.00
  10  -2  -5    0.10    5.80
  10   2  -5   -4.20    5.80
 -10   2   5    2.20   11.50
  10   2  -5   14.30   14.30
 -10   2   5   -8.70    5.20
 -10   2   5   10.80    5.20
  10   2  -5   11.90    6.20
   9  -2  -5   60.39    8.50
   9  -2  -5   53.19    8.20
  -9  -2   5   52.69    8.00
  -9  -2   5   45.40    7.50
   9  -2  -5   76.69   13.00
  -9  -2   5   59.29   10.10
  -9   2   5   52.19    7.70
  -9   2   5   56.89    7.70
  -9   2   5   64.59   14.20
   9   2  -5   61.29    8.50
   9   2  -5   50.79    8.00
   9   2  -5   61.99   17.10
  -8  -2   5   28.60    7.30
   8  -2  -5   28.50    6.20
   8  -2  -5   37.80    9.90
   8  -2  -5   26.10    6.20
  -8  -2   5   31.30    5.90
  -8  -2   5   17.40    5.70
  -8   2   5   29.00    5.90
   8   2  -5   27.90   13.00
  -8   2   5   32.70    5.80
   8   2  -5   29.60    6.10
   8   2  -5   24.90    6.60
  -7  -2   5  216.38   16.80
   7  -2  -5  199.68   16.80
  -7  -2   5  211.88   16.80
  -7  -2   5  199.38   17.40
   7  -2  -5  226.68   21.20
   7  -2  -5  198.48   16.80
  -7   2   5  218.18   16.60
   7   2  -5  190.48   16.60
  -7   2   5  238.18   16.40
   7   2  -5  206.58   17.20
   7   2  -5  204.98   24.40
  -6  -2   5   21.90    4.60
   6  -2  -5   22.50    4.50
   6  -2  -5   30.50    8.70
   6  -2  -5   21.20    4.70
  -6  -2   5   20.10    5.10
  -6  -2   5   22.10    5.00
   6   2  -5   19.20    5.20
  -6   2   5   32.70    4.90
  -6   2   5   21.80    4.10
   6   2  -5   26.10   10.50
   6   2  -5   19.40    4.70
  -5  -2   5  928.01   63.29
  -5  -2   5  894.11   62.89
   5  -2  -5  922.81   62.99
   5  -2  -5  992.50   65.69
  -5  -2   5  956.50   63.19
   5  -2  -5  957.10   63.19
  -5   2   5  987.10   62.69
   5   2  -5  928.81   63.29
   5   2  -5  837.82   68.09
   5   2  -5  912.21   63.29
  -5   2   5  948.31   62.99
  -5   2   5 1000.30   63.19
   4  -2  -5   15.50    3.60
  -4  -2   5   15.30    3.10
  -4  -2   5   17.00    3.90
   4  -2  -5   14.00    6.70
  -4  -2   5   12.70    3.60
   4  -2  -5   18.60    3.60
  -4   2   5   18.00    3.00
   4   2  -5    9.90    7.30
   4   2  -5   17.90    4.30
  -4   2   5   20.50    3.60
   4   2  -5   14.00    3.80
  -4   2   5   14.00    3.10
   3  -2  -5   20.30    3.30
   3  -2  -5   25.30    3.60
  -3  -2   5   16.80    3.60
  -3  -2   5   18.90    3.70
  -3   2   5   20.30    3.10
   3   2  -5   24.10    4.40
   3   2  -5   25.60    7.90
  -3   2   5   20.30    2.70
   3   2  -5   19.10    4.00
  -3   2   5   21.50    3.10
   2  -2  -5  655.83   44.50
  -2  -2   5  650.93   44.80
   2  -2  -5  709.23   44.70
   2  -2  -5  671.93   44.50
  -2  -2   5  613.24   44.50
  -2   2   5  699.53   44.00
  -2   2   5  705.73   43.90
   2   2  -5  600.04   47.60
  -2   2   5  674.63   44.40
   2   2  -5  666.43   45.00
  -1  -2   5  999.10   65.89
   1  -2  -5 1036.50   65.59
   1  -2  -5  967.90   65.49
  -1  -2   5 1008.60   66.09
  -1   2   5 1014.40   65.49
   1   2  -5  918.41   67.79
   1   2  -5  978.20   66.29
   1   2  -5  994.90   66.09
   0  -2  -5  881.91   61.89
   0  -2   5  909.21   62.29
   0  -2   5  983.50   63.09
   0  -2  -5 1018.10   65.19
   0  -2  -5  950.80   61.89
   0   2  -5  906.41   63.39
   0   2  -5  921.91   62.59
  -1  -2  -5    1.70    1.60
   1  -2   5    5.00    3.90
  -1  -2  -5    2.60    1.50
  -1  -2  -5    3.40    1.60
  -1  -2  -5    5.40    5.70
  -1   2  -5    0.20    4.60
  -1   2  -5    2.50    2.40
  -1   2  -5    2.00    2.50
  -1   2  -5    7.10    3.10
   2  -2   5 2466.95  160.08
  -2  -2  -5 2447.76  158.28
  -2  -2  -5 2567.94  161.78
  -2  -2  -5 2294.87  158.18
  -2   2  -5 2584.74  159.08
  -2   2  -5 2261.27  158.98
  -2   2  -5 2249.38  160.38
  -3  -2  -5  112.19    8.60
   3  -2   5  122.49   12.20
  -3  -2  -5  106.89   13.60
  -3   2  -5  130.49    9.80
  -3   2  -5  104.29   13.80
   3   2   5  102.09   12.20
   4  -2   5 2158.58  138.69
  -4  -2  -5 2191.28  140.59
   4  -2   5 1999.90  136.39
  -4  -2  -5 1866.21  136.09
  -4  -2  -5 2340.97  139.09
  -4   2  -5 2203.38  136.99
  -4   2  -5 1862.01  139.19
   4   2   5 1939.51  138.89
   5  -2   5   40.80    5.40
  -5  -2  -5   53.59    9.60
   5  -2   5   37.50    7.90
  -5  -2  -5   36.60    4.60
  -5  -2  -5   40.00   10.20
  -5  -2  -5   38.10    5.20
   5   2   5   34.20    8.00
  -5   2  -5   38.60   10.80
  -5   2  -5   48.30    5.80
   6  -2   5 2042.90  128.79
   6  -2   5 1944.21  125.69
  -6  -2  -5 1818.12  125.49
  -6  -2  -5 2034.40  128.99
  -6  -2  -5 1753.62  125.49
   6  -2   5 1880.21  125.59
  -6  -2  -5 2069.39  131.49
  -6   2  -5 1676.93  129.39
   6   2   5 1929.91  128.89
   6   2   5 1803.42  124.49
   6   2   5 1827.12  124.59
  -6   2  -5 2021.40  126.19
  -7  -2  -5   10.20    8.90
   7  -2   5   19.20    5.30
   7  -2   5   17.20    8.10
  -7  -2  -5    9.60    3.90
  -7  -2  -5   15.30   10.70
   7  -2   5   15.90    4.00
  -7  -2  -5   10.90    4.00
   7   2   5   17.00    2.70
  -7   2  -5   14.00    4.60
   7   2   5   12.00    2.60
  -7   2  -5   16.10   11.40
   7   2   5   12.40    8.30
  -8  -2  -5  638.94   46.70
  -8  -2  -5  779.92   52.49
   8  -2   5  695.33   46.60
  -8  -2  -5  702.03   54.69
  -8  -2  -5  611.04   46.70
   8  -2   5  715.73   48.20
   8  -2   5  688.63   50.79
   8   2   5  682.03   45.70
  -8   2  -5  713.63   47.60
   8   2   5  677.83   45.70
   8   2   5  706.23   51.19
  -8   2  -5  584.94   52.89
  -9  -2  -5  -12.40   11.00
  -9  -2  -5   12.30    4.70
   9  -2   5   -1.10    8.30
  -9  -2  -5   -2.90   10.00
   9  -2   5    3.00    6.40
  -9  -2  -5   -1.10    4.50
   9  -2   5    5.50    4.10
   9   2   5   -3.30    8.70
   9   2   5    4.60    3.10
  -9   2  -5   -8.10   12.00
  -9   2  -5    4.80    5.40
  10  -2   5    7.10    9.60
 -10  -2  -5   20.00    6.30
 -10  -2  -5    2.40    5.20
  10  -2   5    6.60    7.50
  10  -2   5    5.40    4.70
 -10  -2  -5   10.20   12.30
 -10  -2  -5    7.70   13.80
 -10   2  -5    4.80    6.30
 -10   2  -5    1.90    7.40
 -10   2  -5    5.00   15.20
  10   2   5    5.90    3.70
  10   2   5    6.10   10.00
  11  -2   5   77.29   10.10
  11  -2   5   92.19   14.40
  11  -2   5   59.69   13.40
 -11  -2  -5   71.89   16.50
 -11  -2  -5   67.29    9.20
 -11  -2  -5   58.09    9.60
 -11  -2  -5   70.49   20.40
 -11   2  -5   61.09   11.60
  11   2   5   64.99    8.50
 -11   2  -5   77.19   10.40
  11   2   5   80.69   15.90
 -11   2  -5   47.00   19.80
  12  -2   5  620.74   51.19
 -12  -2  -5  627.64   46.30
 -12  -2  -5  686.33   61.09
 -12  -2  -5  627.14   55.19
 -12  -2  -5  540.85   46.40
  12  -2   5  667.23   49.60
  12  -2   5  678.03   45.60
 -12   2  -5  639.54   48.00
 -12   2  -5  663.73   47.20
  12   2   5  658.03   44.60
  12   2   5  728.73   53.29
  13  -2   5   27.30    7.20
 -13  -2  -5   50.59   23.60
 -13  -2  -5   13.80    9.10
 -13  -2  -5   18.80   17.30
  13  -2   5   53.59   13.60
 -13  -2  -5   37.10    9.60
  13   2   5   52.49   17.10
 -13   2  -5   29.40   10.80
 -13   2  -5  -14.20   22.30
 -13   2  -5    2.10   11.30
  13   2   5   38.00    6.40
 -14  -2  -5  630.24   55.59
 -14  -2  -5  522.75   43.00
  14  -2   5  577.04   47.10
  14  -2   5  593.64   41.50
  14   2   5  586.14   51.99
 -14   2  -5  456.95   56.59
  14   2   5  607.34   40.50
 -15  -2  -5   58.59   24.00
  15  -2   5   71.99   17.20
  15  -2   5   31.20    8.30
 -15  -2  -5   16.60   11.80
  15   2   5   25.60    7.50
  15   2   5   20.70   25.40
 -15   2  -5   24.60   23.70
  16  -2   5  555.44   40.80
 -16  -2  -5  586.64   61.39
  16   2   5  543.25   39.70
 -16   2  -5  547.35   62.79
  16  -3  -5  112.09   15.50
 -16  -3   5   92.99   21.30
  16   3  -5  108.69   16.10
 -16   3   5  120.69   27.70
  16   3  -5  119.99   16.10
  15  -3  -5   24.10   10.30
 -15  -3   5   -3.30   15.10
  15   3  -5   19.60    9.90
 -15   3   5    5.50   21.30
  15   3  -5   11.00   10.00
 -14  -3   5  466.15   42.60
  14  -3  -5  479.15   37.80
  14  -3  -5  417.16   45.50
 -14   3   5  446.66   36.70
  14   3  -5  472.55   37.20
  14   3  -5  516.65   37.00
 -14   3   5  495.35   47.90
 -13  -3   5  144.89   18.40
  13  -3  -5  154.78   19.20
 -13  -3   5  185.58   19.70
  13  -3  -5  176.28   27.20
 -13  -3   5  154.48   23.70
  13   3  -5  157.58   18.80
  13   3  -5  115.09   29.00
 -13   3   5  158.18   27.00
 -13   3   5  140.89   17.80
  13   3  -5  143.69   17.40
 -13   3   5  154.58   18.10
  12  -3  -5  812.22   62.19
  12  -3  -5  778.42   56.79
 -12  -3   5  800.72   56.89
 -12  -3   5  795.52   59.39
 -12  -3   5  780.52   56.29
  12   3  -5  772.42   68.49
 -12   3   5  786.02   56.39
 -12   3   5  799.72   56.09
  12   3  -5  849.12   56.89
  12   3  -5  802.92   56.59
  11  -3  -5   41.90    8.80
 -11  -3   5   28.10   10.20
  11  -3  -5   38.80   13.90
 -11  -3   5   32.40    7.60
 -11  -3   5   33.80    8.90
  11   3  -5   34.50    9.00
 -11   3   5   25.40    7.30
 -11   3   5   29.00    7.30
  11   3  -5   52.79   19.20
  11   3  -5   35.40    7.80
 -10  -3   5 1570.44  115.39
 -10  -3   5 1695.43  114.39
  10  -3  -5 1868.91  118.89
 -10  -3   5 1678.83  114.09
  10  -3  -5 1640.54  114.29
  10   3  -5 1615.24  122.99
  10   3  -5 1745.53  114.29
 -10   3   5 1760.02  114.19
  10   3  -5 1709.03  114.29
 -10   3   5 1706.03  113.79
  -9  -3   5  158.98   14.40
  -9  -3   5  155.78   14.80
   9  -3  -5  135.39   14.50
   9  -3  -5  154.68   14.60
   9  -3  -5  144.69   20.70
  -9  -3   5  118.49   15.90
   9   3  -5  146.89   15.30
   9   3  -5  148.49   14.40
   9   3  -5  145.49   24.60
  -9   3   5  147.09   14.00
  -9   3   5  155.08   14.10
   8  -3  -5 1291.47   86.69
  -8  -3   5 1277.87   86.49
  -8  -3   5 1267.17   86.69
   8  -3  -5 1229.68   86.59
  -8  -3   5 1172.28   87.09
   8  -3  -5 1414.86   90.99
   8   3  -5 1307.87   86.69
  -8   3   5 1318.37   86.79
   8   3  -5 1267.27   86.49
  -8   3   5 1337.77   86.49
   8   3  -5 1148.79   93.19
  -8   3   5 1361.56   86.19
  -7  -3   5    9.10    5.30
  -7  -3   5   13.60    5.30
   7  -3  -5    9.40    4.90
   7  -3  -5    9.10    4.90
   7  -3  -5   15.70    9.70
  -7  -3   5    7.90    4.50
  -7  -3   5   -7.50   11.10
  -7   3   5   11.10    5.70
  -7   3   5   13.00    4.40
   7   3  -5    8.40    5.60
   7   3  -5    5.30   11.10
   7   3  -5    8.90    4.70
  -7   3   5   14.30    4.70
  -6  -3   5  546.65   50.39
   6  -3  -5  606.14   43.60
   6  -3  -5  629.44   43.60
  -6  -3   5  578.94   43.50
  -6  -3   5  649.34   43.90
   6  -3  -5  718.53   48.10
  -6  -3   5  631.24   43.60
   6   3  -5  613.04   49.90
  -6   3   5  659.53   43.40
   6   3  -5  600.64   43.60
   6   3  -5  626.74   43.90
  -6   3   5  695.43   43.90
  -6   3   5  650.63   43.10
   5  -3  -5   24.40    4.90
  -5  -3   5   23.20    5.00
  -5  -3   5   13.10    9.90
  -5  -3   5   22.60    4.80
   5  -3  -5   23.40    4.40
   5  -3  -5   30.10   10.20
  -5  -3   5   26.60    4.90
   5   3  -5   24.00    5.70
   5   3  -5   22.10    8.90
   5   3  -5   23.20    5.10
  -5   3   5   23.00    4.20
  -5   3   5   22.90    4.20
  -5   3   5   23.60    5.00
  -4  -3   5   -3.40    6.90
   4  -3  -5    3.80    2.90
   4  -3  -5    4.90    3.30
  -4  -3   5   -2.80    3.70
   4  -3  -5   -0.30    7.80
   4   3  -5    4.60    3.90
   4   3  -5   -0.90    4.00
   4   3  -5   -1.10    6.00
  -4   3   5    1.40    2.60
  -4   3   5    3.30    2.90
  -4   3   5    1.00    3.20
  -3  -3   5  178.48   14.50
   3  -3  -5  186.88   13.50
   3  -3  -5  173.98   13.80
  -3  -3   5  156.78   19.10
  -3   3   5  198.58   13.30
   3   3  -5  154.98   17.90
  -3   3   5  185.48   13.60
   3   3  -5  181.28   14.80
  -3   3   5  195.08   13.40
   3   3  -5  183.68   14.50
   2  -3  -5 1121.49   67.49
   2  -3  -5  973.90   66.69
  -2  -3   5 1010.10   67.49
   2  -3  -5  937.01   67.09
  -2  -3   5  907.31   67.79
  -2  -3   5  939.51   70.89
  -2   3   5 1122.99   66.59
   2   3  -5 1023.90   67.69
   2   3  -5 1005.10   67.69
  -2   3   5 1028.00   66.59
  -2   3   5 1070.19   66.69
   2   3  -5  916.51   69.79
  -1  -3   5   27.50    7.90
   1  -3  -5   22.80    3.90
  -1  -3   5   21.90    4.60
[truncated: 436,805 more chars]
