# Supplementary material for: Multi-redox indenofluorene chromophores incorporating dithiafulvene donor and ene/enediyne acceptor units
Source: Beilstein J Org Chem. 2024 Jan 15;20:59–73. doi: 10.3762/bjoc.20.8 (PMC10804541; doi:10.3762/bjoc.20.8)
Supplement: File 3 — Crystallographic information file of compound 26. [file Beilstein_J_Org_Chem-20-59-s003.cif]

data_mo_D8V5319_0m-1
_audit_creation_method
;FinalCif V125 by Daniel Kratzert, Freiburg 2023, 
https://dkratzert.de/finalcif.html
;
_audit_contact_author_address
;Department of Chemistry, University of Copenhagen, Universitetsparken 5, DK-2100
 Copenhagen &#216;, Denmark
;
_audit_contact_author_email       vbrp@chem.ku.dk
_audit_contact_author_name        'Viktor B. R. Pedersen'
_publ_contact_author_id_orcid     0000-0003-0661-6351
_publ_section_references
;Sheldrick, G.M. (2015). Acta Cryst. A71, 3-8.
Sheldrick, G.M. (2015). Acta Cryst. C71, 3-8.
;
_shelx_SHELXL_version_number      '2019/2'
_chemical_name_systematic         ?
_chemical_name_common             ?
_chemical_formula_sum             'C74 H110 Si4'
_chemical_formula_moiety          'C74 H110 Si4'
_chemical_formula_weight          1111.97
_chemical_melting_point           ?
_space_group_crystal_system       monoclinic
_space_group_IT_number            14
_vrf_PLAT220_mo_D8V5319_0m-1
;
PROBLEM: NonSolvent   Resd 1  C   Ueq(max)/Ueq(min) Range        6.3 Ratio 
RESPONSE: This alert arises due to the disordered Si-trisisopropyl-groups, 
but does not mean that the atoms were incorrectly identified. 

;
_space_group_name_H-M_alt         'P 21/c'
_space_group_name_Hall            '-P 2ybc'
_shelx_space_group_comment
;
The symmetry employed for this shelxl refinement is uniquely defined
by the following loop, which should always be used as a source of
symmetry information in preference to the above space-group names.
They are only intended as comments.
;

loop_
_space_group_symop_operation_xyz
'x, y, z'
'-x, y+1/2, -z+1/2'
'-x, -y, -z'
'x, -y-1/2, z-1/2'

_cell_length_a                    17.1710(13)
_cell_length_b                    12.6070(11)
_cell_length_c                    18.4564(15)
_cell_angle_alpha                 90
_cell_angle_beta                  117.037(3)
_cell_angle_gamma                 90
_cell_volume                      3558.7(5)
_cell_formula_units_Z             2
_cell_measurement_temperature     100(2)
_cell_measurement_reflns_used     9918
_cell_measurement_theta_min       2.2165
_cell_measurement_theta_max       27.1385
_exptl_crystal_description        Prism
_exptl_crystal_colour             red
_exptl_crystal_recrystallization_method ?
_exptl_crystal_density_meas       ?
_exptl_crystal_density_method     ?
_exptl_crystal_density_diffrn     1.038
_exptl_crystal_F_000              1220
_exptl_crystal_size_max           0.193
_exptl_crystal_size_mid           0.119
_exptl_crystal_size_min           0.102
_exptl_absorpt_coefficient_mu     0.121
_exptl_absorpt_correction_type    multi-scan
_exptl_absorpt_correction_T_min   0.7006
_exptl_absorpt_correction_T_max   0.7456
_exptl_absorpt_process_details
;SADABS-2016/2 - Bruker AXS area detector scaling and absorption correction: 
Krause, L., Herbst-Irmer, R., Sheldrick G.M. & Stalke D., J. Appl. Cryst. 48 
(2015) 3-10
;
_exptl_absorpt_special_details    ?
_shelx_estimated_absorpt_T_min    0.977
_shelx_estimated_absorpt_T_max    0.988
_exptl_transmission_factor_min    ?
_exptl_transmission_factor_max    ?
_exptl_special_details            ?
_diffrn_ambient_temperature       100(2)
_diffrn_ambient_environment       N~2~
_diffrn_radiation_type            MoK\a
_diffrn_radiation_wavelength      0.71073
_diffrn_radiation_monochromator   'mirror optics'
_diffrn_measurement_ambient_temperature_device_make 'Oxford Cryostream 800'
_diffrn_radiation_probe           x-ray
_diffrn_source                    'microfocus sealed X-ray tube'
_diffrn_source_type               'Incoatec I\ms'
_diffrn_source_voltage            50.0
_diffrn_source_current            1.0
_diffrn_detector                  CPAD
_diffrn_detector_type             'Bruker PHOTON II'
_diffrn_detector_area_resol_mean  7.41
_diffrn_measurement_device        'three-circle diffractometer'
_diffrn_measurement_device_type   'Bruker D8 VENTURE dual wavelength Mo/Cu'
_diffrn_measurement_method        '\w and \f scans'
_diffrn_measurement_specimen_support 'MiTeGen micromount'
_diffrn_reflns_number             66001
_diffrn_reflns_av_unetI/netI      0.0416
_diffrn_reflns_av_R_equivalents   0.0889
_diffrn_reflns_theta_min          2.036
_diffrn_reflns_theta_max          26.732
_diffrn_reflns_theta_full         25.242
_diffrn_reflns_limit_h_min        -21
_diffrn_reflns_limit_h_max        21
_diffrn_reflns_limit_k_min        -15
_diffrn_reflns_limit_k_max        15
_diffrn_reflns_limit_l_min        -23
_diffrn_reflns_limit_l_max        23
_diffrn_measured_fraction_theta_max 0.999
_diffrn_measured_fraction_theta_full 0.999
_diffrn_reflns_Laue_measured_fraction_max 0.999
_diffrn_reflns_Laue_measured_fraction_full 0.999
_diffrn_reflns_point_group_measured_fraction_max 0.999
_diffrn_reflns_point_group_measured_fraction_full 0.999
_reflns_number_total              7555
_reflns_number_gt                 5651
_reflns_threshold_expression      'I > 2\s(I)'
_reflns_Friedel_coverage          0.000
_reflns_Friedel_fraction_max      .
_reflns_Friedel_fraction_full     .
_reflns_special_details
;Reflections were merged by SHELXL according to the crystal
 class for the calculation of statistics and refinement.
 
 _reflns_Friedel_fraction is defined as the number of unique
 Friedel pairs measured divided by the number that would be
 possible theoretically, ignoring centric projections and
 systematic absences.
;
_computing_data_collection        'Bruker BIS V6.2.14/2020-04-30'
_computing_cell_refinement        'SAINT V8.40A'
_computing_data_reduction         'SAINT V8.40A'
_computing_structure_solution     'SHELXT 2018/2 (Sheldrick, 2018)'
_computing_structure_refinement   'SHELXL-2019/2 (Sheldrick, 2019)'
_computing_molecular_graphics     ?
_computing_publication_material   ?
_refine_special_details           ?
_refine_ls_structure_factor_coef  Fsqd
_refine_ls_matrix_type            full
_refine_ls_weighting_scheme       calc
_refine_ls_weighting_details      'w=1/[\s^2^(Fo^2^)+(0.0445P)^2^+2.4360P] where P=(Fo^2^+2Fc^2^)/3'
_atom_sites_solution_primary      direct
_atom_sites_solution_secondary    ?
_atom_sites_solution_hydrogens    mixed
_refine_ls_hydrogen_treatment     mixed
_refine_ls_number_reflns          7555
_refine_ls_number_parameters      495
_refine_ls_number_restraints      180
_refine_ls_R_factor_all           0.0766
_refine_ls_R_factor_gt            0.0505
_refine_ls_wR_factor_ref          0.1236
_refine_ls_wR_factor_gt           0.1116
_refine_ls_goodness_of_fit_ref    1.056
_refine_ls_restrained_S_all       1.085
_refine_ls_shift/su_max           0.001
_refine_ls_shift/su_mean          0.000
_refine_diff_density_max          0.407
_refine_diff_density_min          -0.391
_refine_diff_density_rms          0.047
_refine_ls_extinction_method      none
_refine_ls_extinction_coef        .

loop_
_atom_type_symbol
_atom_type_description
_atom_type_scat_dispersion_real
_atom_type_scat_dispersion_imag
_atom_type_scat_source
'C' 'C' 0.0033 0.0016 'International Tables Vol C Tables 4.2.6.8 and 6.1.1.4'
'H' 'H' 0.0000 0.0000 'International Tables Vol C Tables 4.2.6.8 and 6.1.1.4'
'Si' 'Si' 0.0817 0.0704 'International Tables Vol C Tables 4.2.6.8 and 6.1.1.4'

_geom_special_details
;
 All esds (except the esd in the dihedral angle between two l.s. planes)
 are estimated using the full covariance matrix.  The cell esds are taken
 into account individually in the estimation of esds in distances, angles
 and torsion angles; correlations between esds in cell parameters are only
 used when they are defined by crystal symmetry.  An approximate (isotropic)
 treatment of cell esds is used for estimating esds involving l.s. planes.
;

loop_
_atom_site_label
_atom_site_type_symbol
_atom_site_fract_x
_atom_site_fract_y
_atom_site_fract_z
_atom_site_U_iso_or_equiv
_atom_site_adp_type
_atom_site_occupancy
_atom_site_site_symmetry_order
_atom_site_calc_flag
_atom_site_refinement_flags_posn
_atom_site_refinement_flags_adp
_atom_site_refinement_flags_occupancy
_atom_site_disorder_assembly
_atom_site_disorder_group
C1 C 0.10143(11) 0.31813(14) 0.51153(11) 0.0185(4) Uani 1 1 d . . . . .
Si2 Si 0.38701(3) 0.59837(4) 0.77968(3) 0.02454(14) Uani 1 1 d . . . . .
C2 C 0.03976(11) 0.24713(13) 0.45658(10) 0.0164(4) Uani 1 1 d . . . . .
C3 C 0.06520(13) 0.14571(14) 0.44642(11) 0.0202(4) Uani 1 1 d . . . . .
H1C H 0.0229(14) 0.0996(17) 0.4096(13) 0.030 Uiso 1 1 d . U . . .
C4 C 0.15256(13) 0.11411(14) 0.49002(11) 0.0234(4) Uani 1 1 d . . . . .
C5 C 0.21203(14) 0.18690(17) 0.54253(13) 0.0303(5) Uani 1 1 d . . . . .
H1B H 0.2710(16) 0.1674(19) 0.5704(15) 0.045 Uiso 1 1 d . U . . .
C6 C 0.18773(13) 0.28850(16) 0.55375(13) 0.0284(4) Uani 1 1 d . . . . .
H1 H 0.2301(16) 0.3350(19) 0.5923(14) 0.043 Uiso 1 1 d . U . . .
C7 C 0.05680(11) 0.41734(13) 0.51183(10) 0.0167(4) Uani 1 1 d . . . . .
C8 C 0.03246(11) 0.59339(13) 0.54361(10) 0.0162(3) Uani 1 1 d . . . . .
C9 C 0.04599(11) 0.69892(13) 0.58181(11) 0.0164(4) Uani 1 1 d . . . . .
C10 C 0.12129(11) 0.73580(14) 0.64396(11) 0.0190(4) Uani 1 1 d . . . . .
C11 C 0.12931(12) 0.83560(15) 0.68468(12) 0.0236(4) Uani 1 1 d . . . . .
C12 C 0.14696(13) 0.91324(16) 0.72614(13) 0.0304(5) Uani 1 1 d D . . . .
C15 C 0.17895(15) 0.00121(15) 0.47813(13) 0.0311(5) Uani 1 1 d D U . . .
C17 C 0.09023(11) 0.50995(14) 0.55550(11) 0.0181(4) Uani 1 1 d . . . . .
H1AA H 0.1491(14) 0.5164(16) 0.5911(13) 0.027 Uiso 1 1 d . U . . .
C18 C 0.20237(12) 0.67874(15) 0.67912(11) 0.0223(4) Uani 1 1 d . . . . .
C19 C 0.27379(12) 0.64176(15) 0.71509(12) 0.0259(4) Uani 1 1 d . . . . .
C20 C 0.44068(14) 0.5768(2) 0.71240(14) 0.0387(5) Uani 1 1 d . . . . .
H20 H 0.502545 0.555043 0.747880 0.046 Uiso 1 1 calc R U . . .
C21 C 0.4430(2) 0.6795(3) 0.67013(19) 0.0658(8) Uani 1 1 d . . . . .
H21A H 0.471623 0.666899 0.635544 0.099 Uiso 1 1 calc R U . . .
H21B H 0.475644 0.733347 0.711049 0.099 Uiso 1 1 calc R U . . .
H21C H 0.383108 0.704486 0.636566 0.099 Uiso 1 1 calc R U . . .
C29 C 0.38165(15) 0.47717(17) 0.83689(14) 0.0366(5) Uani 1 1 d . . . . .
H29 H 0.363467 0.502743 0.878219 0.044 Uiso 1 1 calc R U . . .
C30 C 0.31338(18) 0.3960(2) 0.78506(17) 0.0537(7) Uani 1 1 d . . . . .
H30A H 0.257123 0.431561 0.753830 0.081 Uiso 1 1 calc R U . . .
H30B H 0.307234 0.342063 0.820373 0.081 Uiso 1 1 calc R U . . .
H30C H 0.331825 0.362025 0.747603 0.081 Uiso 1 1 calc R U . . .
C31 C 0.43939(15) 0.71311(19) 0.85077(14) 0.0425(6) Uani 1 1 d . . . . .
H31 H 0.426723 0.777801 0.815871 0.051 Uiso 1 1 calc R U . . .
C32 C 0.39801(18) 0.7320(2) 0.90777(16) 0.0598(8) Uani 1 1 d . . . . .
H32A H 0.334761 0.741452 0.875504 0.090 Uiso 1 1 calc R U . . .
H32B H 0.423351 0.795854 0.940319 0.090 Uiso 1 1 calc R U . . .
H32C H 0.409460 0.670809 0.943948 0.090 Uiso 1 1 calc R U . . .
C33 C 0.39781(18) 0.4895(3) 0.64939(16) 0.0567(8) Uani 1 1 d . . . . .
H33A H 0.335784 0.506079 0.616161 0.085 Uiso 1 1 calc R U . . .
H33B H 0.403333 0.421558 0.677161 0.085 Uiso 1 1 calc R U . . .
H33C H 0.426764 0.484665 0.614384 0.085 Uiso 1 1 calc R U . . .
C36 C 0.47032(18) 0.4244(2) 0.88450(19) 0.0636(8) Uani 1 1 d . . . . .
H36A H 0.493002 0.401814 0.846882 0.095 Uiso 1 1 calc R U . . .
H36B H 0.463983 0.362435 0.913455 0.095 Uiso 1 1 calc R U . . .
H36C H 0.511067 0.474929 0.923804 0.095 Uiso 1 1 calc R U . . .
C37 C 0.53924(17) 0.7044(2) 0.89770(18) 0.0639(8) Uani 1 1 d . . . . .
H37A H 0.563138 0.689844 0.859554 0.096 Uiso 1 1 calc R U . . .
H37B H 0.554986 0.646503 0.937325 0.096 Uiso 1 1 calc R U . . .
H37C H 0.563402 0.771199 0.926226 0.096 Uiso 1 1 calc R U . . .
C16A C 0.1372(5) -0.0763(3) 0.5091(4) 0.0386(14) Uani 0.647(12) 1 d D U P A 1
H16A H 0.073530 -0.069812 0.478490 0.058 Uiso 0.647(12) 1 calc R U P A 1
H16B H 0.155467 -0.062538 0.566839 0.058 Uiso 0.647(12) 1 calc R U P A 1
H16C H 0.154914 -0.148154 0.502589 0.058 Uiso 0.647(12) 1 calc R U P A 1
C27A C 0.1569(6) -0.0139(10) 0.3879(4) 0.0274(13) Uani 0.647(12) 1 d D U P A 1
H27A H 0.093966 -0.004197 0.353892 0.041 Uiso 0.647(12) 1 calc R U P A 1
H27B H 0.173725 -0.085561 0.379807 0.041 Uiso 0.647(12) 1 calc R U P A 1
H27C H 0.189060 0.038401 0.372615 0.041 Uiso 0.647(12) 1 calc R U P A 1
C28A C 0.2817(3) -0.0129(4) 0.5276(3) 0.0409(13) Uani 0.647(12) 1 d D U P A 1
H28A H 0.297756 -0.084948 0.519615 0.061 Uiso 0.647(12) 1 calc R U P A 1
H28B H 0.300043 -0.000950 0.585565 0.061 Uiso 0.647(12) 1 calc R U P A 1
H28C H 0.310711 0.038548 0.508148 0.061 Uiso 0.647(12) 1 calc R U P A 1
C16B C 0.0994(6) -0.0806(6) 0.4708(7) 0.0294(17) Uani 0.353(12) 1 d D U P A 2
H16D H 0.044362 -0.059732 0.424345 0.044 Uiso 0.353(12) 1 calc R U P A 2
H16E H 0.092829 -0.076684 0.520810 0.044 Uiso 0.353(12) 1 calc R U P A 2
H16F H 0.114152 -0.153356 0.463020 0.044 Uiso 0.353(12) 1 calc R U P A 2
C27B C 0.1764(13) -0.009(2) 0.3966(8) 0.041(3) Uani 0.353(12) 1 d D U P A 2
H27D H 0.118952 0.013759 0.354493 0.061 Uiso 0.353(12) 1 calc R U P A 2
H27E H 0.186808 -0.082687 0.387248 0.061 Uiso 0.353(12) 1 calc R U P A 2
H27F H 0.221818 0.036421 0.394472 0.061 Uiso 0.353(12) 1 calc R U P A 2
C28B C 0.2577(7) -0.0419(8) 0.5450(7) 0.048(2) Uani 0.353(12) 1 d D U P A 2
H28D H 0.268232 -0.113670 0.531054 0.072 Uiso 0.353(12) 1 calc R U P A 2
H28E H 0.249900 -0.044400 0.594356 0.072 Uiso 0.353(12) 1 calc R U P A 2
H28F H 0.307710 0.003490 0.554358 0.072 Uiso 0.353(12) 1 calc R U P A 2
C13A C 0.1368(8) 0.9862(10) 0.8672(6) 0.029(2) Uani 0.511(8) 1 d D . P B 1
H13A H 0.151448 1.043984 0.908421 0.034 Uiso 0.511(8) 1 calc R U P B 1
C14A C 0.1747(6) 0.8821(10) 0.9133(6) 0.0383(18) Uani 0.511(8) 1 d . . P B 1
H14A H 0.162370 0.824107 0.874168 0.057 Uiso 0.511(8) 1 calc R U P B 1
H14B H 0.147869 0.866357 0.948913 0.057 Uiso 0.511(8) 1 calc R U P B 1
H14C H 0.238093 0.889415 0.946077 0.057 Uiso 0.511(8) 1 calc R U P B 1
C22A C 0.2995(8) 1.0302(16) 0.8492(11) 0.049(5) Uani 0.511(8) 1 d D . P B 1
H22A H 0.316393 0.958074 0.873896 0.059 Uiso 0.511(8) 1 calc R U P B 1
C23A C 0.337(3) 1.032(4) 0.7842(19) 0.063(3) Uani 0.511(8) 1 d . . P B 1
H23A H 0.310954 0.973838 0.745476 0.095 Uiso 0.511(8) 1 calc R U P B 1
H23B H 0.400473 1.024090 0.812267 0.095 Uiso 0.511(8) 1 calc R U P B 1
H23C H 0.321742 1.099902 0.754887 0.095 Uiso 0.511(8) 1 calc R U P B 1
C24A C 0.1479(3) 1.1596(4) 0.7490(3) 0.0230(11) Uani 0.511(8) 1 d D . P B 1
H24A H 0.197592 1.187020 0.740264 0.028 Uiso 0.511(8) 1 calc R U P B 1
C25A C 0.0668(4) 1.1584(4) 0.6668(3) 0.0293(12) Uani 0.511(8) 1 d . . P B 1
H25A H 0.053920 1.230624 0.644973 0.044 Uiso 0.511(8) 1 calc R U P B 1
H25B H 0.017043 1.130871 0.673443 0.044 Uiso 0.511(8) 1 calc R U P B 1
H25C H 0.077324 1.112770 0.629150 0.044 Uiso 0.511(8) 1 calc R U P B 1
C26A C 0.0353(4) 0.9775(5) 0.8205(4) 0.0348(14) Uani 0.511(8) 1 d . . P B 1
H26A H 0.010477 1.046735 0.797475 0.052 Uiso 0.511(8) 1 calc R U P B 1
H26B H 0.012667 0.954854 0.858202 0.052 Uiso 0.511(8) 1 calc R U P B 1
H26C H 0.018852 0.925338 0.776641 0.052 Uiso 0.511(8) 1 calc R U P B 1
C34A C 0.347(3) 1.101(4) 0.918(3) 0.051(3) Uani 0.511(8) 1 d . . P B 1
H34A H 0.345291 1.173546 0.898402 0.076 Uiso 0.511(8) 1 calc R U P B 1
H34B H 0.408285 1.077669 0.947501 0.076 Uiso 0.511(8) 1 calc R U P B 1
H34C H 0.320333 1.099063 0.954945 0.076 Uiso 0.511(8) 1 calc R U P B 1
C35A C 0.1344(4) 1.2372(8) 0.8076(5) 0.0285(15) Uani 0.511(8) 1 d . . P B 1
H35A H 0.121213 1.308210 0.783368 0.043 Uiso 0.511(8) 1 calc R U P B 1
H35B H 0.187814 1.239987 0.859500 0.043 Uiso 0.511(8) 1 calc R U P B 1
H35C H 0.085664 1.212510 0.817093 0.043 Uiso 0.511(8) 1 calc R U P B 1
Si1A Si 0.1796(4) 1.0244(6) 0.7973(5) 0.0194(8) Uani 0.511(8) 1 d D . P B 1
C13B C 0.1462(7) 0.9670(9) 0.8880(6) 0.0226(18) Uani 0.489(8) 1 d D . P B 2
H13B H 0.156071 1.026397 0.927090 0.027 Uiso 0.489(8) 1 calc R U P B 2
C14B C 0.2034(6) 0.8726(10) 0.9368(6) 0.040(2) Uani 0.489(8) 1 d . . P B 2
H14D H 0.197227 0.814075 0.899603 0.060 Uiso 0.489(8) 1 calc R U P B 2
H14E H 0.184568 0.849007 0.976948 0.060 Uiso 0.489(8) 1 calc R U P B 2
H14F H 0.264766 0.894841 0.964805 0.060 Uiso 0.489(8) 1 calc R U P B 2
C22B C 0.3053(7) 1.0138(15) 0.8521(9) 0.0208(18) Uani 0.489(8) 1 d D . P B 2
H22B H 0.325338 0.943951 0.880164 0.025 Uiso 0.489(8) 1 calc R U P B 2
C23B C 0.345(3) 1.025(4) 0.7979(19) 0.063(3) Uani 0.489(8) 1 d . . P B 2
H23D H 0.319353 0.972764 0.753827 0.095 Uiso 0.489(8) 1 calc R U P B 2
H23E H 0.408121 1.012631 0.828323 0.095 Uiso 0.489(8) 1 calc R U P B 2
H23F H 0.334335 1.096536 0.774873 0.095 Uiso 0.489(8) 1 calc R U P B 2
C24B C 0.1095(5) 1.1320(4) 0.7542(3) 0.0349(15) Uani 0.489(8) 1 d D . P B 2
H24B H 0.047557 1.106640 0.729571 0.042 Uiso 0.489(8) 1 calc R U P B 2
C25B C 0.1258(6) 1.1746(4) 0.6846(3) 0.047(2) Uani 0.489(8) 1 d . . P B 2
H25D H 0.123833 1.115794 0.649074 0.070 Uiso 0.489(8) 1 calc R U P B 2
H25E H 0.183340 1.208537 0.707005 0.070 Uiso 0.489(8) 1 calc R U P B 2
H25F H 0.080525 1.226595 0.653171 0.070 Uiso 0.489(8) 1 calc R U P B 2
C26B C 0.0502(4) 0.9392(7) 0.8497(4) 0.0400(17) Uani 0.489(8) 1 d . . P B 2
H26D H 0.015426 1.002671 0.824473 0.060 Uiso 0.489(8) 1 calc R U P B 2
H26E H 0.035192 0.912587 0.891685 0.060 Uiso 0.489(8) 1 calc R U P B 2
H26F H 0.037701 0.884474 0.808216 0.060 Uiso 0.489(8) 1 calc R U P B 2
C34B C 0.342(4) 1.102(4) 0.921(3) 0.051(3) Uani 0.489(8) 1 d . . P B 2
H34D H 0.317796 1.171357 0.897742 0.076 Uiso 0.489(8) 1 calc R U P B 2
H34E H 0.405639 1.104153 0.945485 0.076 Uiso 0.489(8) 1 calc R U P B 2
H34F H 0.324021 1.084801 0.963591 0.076 Uiso 0.489(8) 1 calc R U P B 2
C35B C 0.1165(10) 1.2244(11) 0.8103(8) 0.101(5) Uani 0.489(8) 1 d . . P B 2
H35D H 0.069749 1.275610 0.780830 0.152 Uiso 0.489(8) 1 calc R U P B 2
H35E H 0.173405 1.259217 0.828492 0.152 Uiso 0.489(8) 1 calc R U P B 2
H35F H 0.111008 1.197796 0.857644 0.152 Uiso 0.489(8) 1 calc R U P B 2
Si1B Si 0.1810(5) 1.0155(6) 0.8089(5) 0.0273(14) Uani 0.489(8) 1 d D . P B 2

loop_
_atom_site_aniso_label
_atom_site_aniso_U_11
_atom_site_aniso_U_22
_atom_site_aniso_U_33
_atom_site_aniso_U_23
_atom_site_aniso_U_13
_atom_site_aniso_U_12
C1 0.0192(9) 0.0152(8) 0.0234(9) -0.0034(7) 0.0116(8) 0.0003(7)
Si2 0.0173(3) 0.0230(3) 0.0277(3) -0.0062(2) 0.0053(2) -0.0045(2)
C2 0.0183(9) 0.0139(8) 0.0218(9) -0.0024(7) 0.0133(7) -0.0024(7)
C3 0.0280(10) 0.0127(8) 0.0262(10) -0.0036(7) 0.0177(8) -0.0026(7)
C4 0.0345(11) 0.0164(9) 0.0243(9) 0.0027(7) 0.0178(8) 0.0083(8)
C5 0.0261(10) 0.0297(11) 0.0297(11) -0.0047(9) 0.0078(9) 0.0129(9)
C6 0.0215(10) 0.0263(10) 0.0310(11) -0.0108(9) 0.0064(9) 0.0034(8)
C7 0.0161(8) 0.0138(8) 0.0225(9) -0.0035(7) 0.0108(7) -0.0009(7)
C8 0.0155(8) 0.0138(8) 0.0223(9) -0.0050(7) 0.0112(7) -0.0040(7)
C9 0.0183(8) 0.0122(8) 0.0243(9) -0.0047(7) 0.0147(7) -0.0028(7)
C10 0.0194(9) 0.0171(9) 0.0256(9) -0.0091(7) 0.0147(8) -0.0054(7)
C11 0.0169(9) 0.0255(10) 0.0318(10) -0.0116(8) 0.0140(8) -0.0049(8)
C12 0.0213(10) 0.0302(11) 0.0412(12) -0.0181(9) 0.0155(9) -0.0059(8)
C15 0.0471(12) 0.0166(9) 0.0362(11) 0.0031(8) 0.0248(10) 0.0131(8)
C17 0.0130(8) 0.0166(9) 0.0237(9) -0.0077(7) 0.0073(7) -0.0028(7)
C18 0.0216(10) 0.0213(9) 0.0262(10) -0.0147(8) 0.0127(8) -0.0097(8)
C19 0.0223(10) 0.0251(10) 0.0298(10) -0.0133(8) 0.0115(9) -0.0079(8)
C20 0.0215(10) 0.0560(15) 0.0376(12) -0.0003(11) 0.0124(9) -0.0004(10)
C21 0.0562(17) 0.084(2) 0.070(2) 0.0195(17) 0.0393(16) 0.0017(16)
C29 0.0418(13) 0.0307(11) 0.0358(12) -0.0019(9) 0.0165(10) -0.0033(10)
C30 0.0531(16) 0.0376(14) 0.0643(17) 0.0014(12) 0.0212(14) -0.0187(12)
C31 0.0323(12) 0.0330(12) 0.0407(13) -0.0107(10) -0.0022(10) -0.0070(10)
C32 0.0594(17) 0.0531(16) 0.0455(15) -0.0261(13) 0.0051(13) 0.0121(14)
C33 0.0467(15) 0.083(2) 0.0463(15) -0.0214(14) 0.0263(13) 0.0005(14)
C36 0.0534(17) 0.0399(15) 0.072(2) 0.0127(14) 0.0058(15) 0.0001(13)
C37 0.0396(15) 0.0557(17) 0.0641(18) -0.0215(14) -0.0046(13) -0.0184(13)
C16A 0.065(4) 0.0178(17) 0.042(3) 0.0113(19) 0.033(3) 0.010(2)
C27A 0.031(3) 0.022(3) 0.038(2) -0.0040(18) 0.023(2) 0.005(2)
C28A 0.052(3) 0.021(2) 0.044(2) 0.0024(16) 0.0175(19) 0.0195(19)
C16B 0.040(3) 0.016(3) 0.026(4) 0.008(3) 0.011(3) 0.009(2)
C27B 0.058(8) 0.027(5) 0.049(3) 0.002(3) 0.035(4) 0.013(5)
C28B 0.050(4) 0.020(4) 0.059(4) 0.004(3) 0.013(3) 0.012(3)
C13A 0.039(3) 0.022(4) 0.030(5) -0.010(3) 0.021(3) -0.007(2)
C14A 0.052(5) 0.032(3) 0.044(4) -0.001(3) 0.034(4) 0.000(3)
C22A 0.053(7) 0.050(10) 0.051(6) -0.013(5) 0.031(5) -0.018(5)
C23A 0.042(6) 0.103(6) 0.051(7) -0.021(7) 0.027(7) -0.030(5)
C24A 0.029(2) 0.018(2) 0.028(2) -0.0059(15) 0.0183(18) -0.0052(17)
C25A 0.036(3) 0.024(2) 0.028(2) -0.0026(15) 0.0153(19) -0.0069(19)
C26A 0.038(3) 0.039(3) 0.037(4) -0.008(2) 0.025(3) -0.008(2)
C34A 0.043(5) 0.064(2) 0.036(3) -0.0132(19) 0.010(3) -0.028(2)
C35A 0.026(2) 0.023(3) 0.031(3) -0.013(2) 0.008(2) 0.001(2)
Si1A 0.0184(13) 0.0191(14) 0.0194(16) -0.0101(11) 0.0073(10) -0.0029(9)
C13B 0.031(3) 0.024(4) 0.022(4) -0.009(3) 0.019(3) -0.008(3)
C14B 0.055(5) 0.025(3) 0.046(5) -0.001(3) 0.028(4) -0.001(4)
C22B 0.011(3) 0.017(3) 0.026(3) -0.002(2) 0.000(3) -0.006(2)
C23B 0.042(6) 0.103(6) 0.051(7) -0.021(7) 0.027(7) -0.030(5)
C24B 0.056(4) 0.023(2) 0.035(3) 0.0012(19) 0.029(3) 0.007(2)
C25B 0.082(6) 0.027(3) 0.038(3) -0.003(2) 0.033(3) -0.012(3)
C26B 0.034(3) 0.063(5) 0.028(3) -0.014(3) 0.018(3) -0.018(3)
C34B 0.043(5) 0.064(2) 0.036(3) -0.0132(19) 0.010(3) -0.028(2)
C35B 0.214(14) 0.042(5) 0.054(5) 0.008(4) 0.065(7) 0.057(7)
Si1B 0.0369(17) 0.0155(13) 0.025(2) -0.0109(13) 0.0102(12) -0.0004(9)

loop_
_geom_bond_atom_site_label_1
_geom_bond_atom_site_label_2
_geom_bond_distance
_geom_bond_site_symmetry_2
_geom_bond_publ_flag
C1 C6 1.376(3) . ?
C1 C2 1.405(2) . ?
C1 C7 1.468(2) . ?
Si2 C19 1.842(2) . ?
Si2 C20 1.872(2) . ?
Si2 C29 1.883(2) . ?
Si2 C31 1.884(2) . ?
C2 C3 1.391(2) . ?
C2 C9 1.478(2) 3_566 ?
C3 C4 1.400(3) . ?
C3 H1C 0.94(2) . ?
C4 C5 1.387(3) . ?
C4 C15 1.539(2) . ?
C5 C6 1.392(3) . ?
C5 H1B 0.94(2) . ?
C6 H1 0.95(2) . ?
C7 C17 1.386(2) . ?
C7 C8 1.410(2) 3_566 ?
C8 C17 1.393(2) . ?
C8 C9 1.474(2) . ?
C9 C10 1.362(2) . ?
C10 C18 1.434(3) . ?
C10 C11 1.440(2) . ?
C11 C12 1.194(3) . ?
C12 Si1A 1.826(7) . ?
C12 Si1B 1.877(8) . ?
C15 C28B 1.459(8) . ?
C15 C16A 1.472(4) . ?
C15 C27B 1.491(11) . ?
C15 C27A 1.543(6) . ?
C15 C28A 1.585(5) . ?
C15 C16B 1.668(7) . ?
C17 H1AA 0.93(2) . ?
C18 C19 1.192(3) . ?
C20 C21 1.521(4) . ?
C20 C33 1.526(3) . ?
C20 H20 1.0000 . ?
C21 H21A 0.9800 . ?
C21 H21B 0.9800 . ?
C21 H21C 0.9800 . ?
C29 C36 1.522(3) . ?
C29 C30 1.522(3) . ?
C29 H29 1.0000 . ?
C30 H30A 0.9800 . ?
C30 H30B 0.9800 . ?
C30 H30C 0.9800 . ?
C31 C32 1.532(4) . ?
C31 C37 1.534(3) . ?
C31 H31 1.0000 . ?
C32 H32A 0.9800 . ?
C32 H32B 0.9800 . ?
C32 H32C 0.9800 . ?
C33 H33A 0.9800 . ?
C33 H33B 0.9800 . ?
C33 H33C 0.9800 . ?
C36 H36A 0.9800 . ?
C36 H36B 0.9800 . ?
C36 H36C 0.9800 . ?
C37 H37A 0.9800 . ?
C37 H37B 0.9800 . ?
C37 H37C 0.9800 . ?
C16A H16A 0.9800 . ?
C16A H16B 0.9800 . ?
C16A H16C 0.9800 . ?
C27A H27A 0.9800 . ?
C27A H27B 0.9800 . ?
C27A H27C 0.9800 . ?
C28A H28A 0.9800 . ?
C28A H28B 0.9800 . ?
C28A H28C 0.9800 . ?
C16B H16D 0.9800 . ?
C16B H16E 0.9800 . ?
C16B H16F 0.9800 . ?
C27B H27D 0.9800 . ?
C27B H27E 0.9800 . ?
C27B H27F 0.9800 . ?
C28B H28D 0.9800 . ?
C28B H28E 0.9800 . ?
C28B H28F 0.9800 . ?
C13A C14A 1.539(10) . ?
C13A C26A 1.557(12) . ?
C13A Si1A 1.816(10) . ?
C13A H13A 1.0000 . ?
C14A H14A 0.9800 . ?
C14A H14B 0.9800 . ?
C14A H14C 0.9800 . ?
C22A C34A 1.46(6) . ?
C22A C23A 1.60(3) . ?
C22A Si1A 1.835(11) . ?
C22A H22A 1.0000 . ?
C23A H23A 0.9800 . ?
C23A H23B 0.9800 . ?
C23A H23C 0.9800 . ?
C24A C25A 1.523(7) . ?
C24A C35A 1.552(9) . ?
C24A Si1A 1.885(8) . ?
C24A H24A 1.0000 . ?
C25A H25A 0.9800 . ?
C25A H25B 0.9800 . ?
C25A H25C 0.9800 . ?
C26A H26A 0.9800 . ?
C26A H26B 0.9800 . ?
C26A H26C 0.9800 . ?
C34A H34A 0.9800 . ?
C34A H34B 0.9800 . ?
C34A H34C 0.9800 . ?
C35A H35A 0.9800 . ?
C35A H35B 0.9800 . ?
C35A H35C 0.9800 . ?
C13B C26B 1.510(11) . ?
C13B C14B 1.545(9) . ?
C13B Si1B 1.912(10) . ?
C13B H13B 1.0000 . ?
C14B H14D 0.9800 . ?
C14B H14E 0.9800 . ?
C14B H14F 0.9800 . ?
C22B C23B 1.45(3) . ?
C22B C34B 1.59(6) . ?
C22B Si1B 1.909(9) . ?
C22B H22B 1.0000 . ?
C23B H23D 0.9800 . ?
C23B H23E 0.9800 . ?
C23B H23F 0.9800 . ?
C24B C35B 1.526(13) . ?
C24B C25B 1.530(9) . ?
C24B Si1B 1.887(8) . ?
C24B H24B 1.0000 . ?
C25B H25D 0.9800 . ?
C25B H25E 0.9800 . ?
C25B H25F 0.9800 . ?
C26B H26D 0.9800 . ?
C26B H26E 0.9800 . ?
C26B H26F 0.9800 . ?
C34B H34D 0.9800 . ?
C34B H34E 0.9800 . ?
C34B H34F 0.9800 . ?
C35B H35D 0.9800 . ?
C35B H35E 0.9800 . ?
C35B H35F 0.9800 . ?

loop_
_geom_angle_atom_site_label_1
_geom_angle_atom_site_label_2
_geom_angle_atom_site_label_3
_geom_angle
_geom_angle_site_symmetry_1
_geom_angle_site_symmetry_3
_geom_angle_publ_flag
C6 C1 C2 120.00(16) . . ?
C6 C1 C7 131.22(17) . . ?
C2 C1 C7 108.78(15) . . ?
C19 Si2 C20 107.87(10) . . ?
C19 Si2 C29 107.31(10) . . ?
C20 Si2 C29 114.72(11) . . ?
C19 Si2 C31 104.60(9) . . ?
C20 Si2 C31 110.51(11) . . ?
C29 Si2 C31 111.22(11) . . ?
C3 C2 C1 120.19(16) . . ?
C3 C2 C9 131.60(16) . 3_566 ?
C1 C2 C9 108.21(14) . 3_566 ?
C2 C3 C4 120.28(17) . . ?
C2 C3 H1C 118.7(13) . . ?
C4 C3 H1C 121.0(13) . . ?
C5 C4 C3 118.01(17) . . ?
C5 C4 C15 122.70(18) . . ?
C3 C4 C15 119.29(17) . . ?
C4 C5 C6 122.52(19) . . ?
C4 C5 H1B 118.6(15) . . ?
C6 C5 H1B 118.9(15) . . ?
C1 C6 C5 118.97(18) . . ?
C1 C6 H1 121.1(14) . . ?
C5 C6 H1 119.9(14) . . ?
C17 C7 C8 121.93(15) . 3_566 ?
C17 C7 C1 129.85(16) . . ?
C8 C7 C1 108.22(14) 3_566 . ?
C17 C8 C7 120.21(15) . 3_566 ?
C17 C8 C9 131.31(16) . . ?
C7 C8 C9 108.46(15) 3_566 . ?
C10 C9 C8 126.43(16) . . ?
C10 C9 C2 127.16(15) . 3_566 ?
C8 C9 C2 106.26(14) . 3_566 ?
C9 C10 C18 124.38(16) . . ?
C9 C10 C11 124.54(17) . . ?
C18 C10 C11 111.06(15) . . ?
C12 C11 C10 170.9(2) . . ?
C11 C12 Si1A 174.9(3) . . ?
C11 C12 Si1B 168.3(3) . . ?
C28B C15 C27B 114.4(10) . . ?
C28B C15 C4 116.3(4) . . ?
C16A C15 C4 109.4(2) . . ?
C27B C15 C4 110.2(10) . . ?
C16A C15 C27A 114.4(5) . . ?
C4 C15 C27A 108.9(5) . . ?
C16A C15 C28A 108.2(3) . . ?
C4 C15 C28A 110.1(2) . . ?
C27A C15 C28A 105.7(4) . . ?
C28B C15 C16B 104.4(5) . . ?
C27B C15 C16B 102.7(9) . . ?
C4 C15 C16B 107.4(3) . . ?
C7 C17 C8 117.86(16) . . ?
C7 C17 H1AA 121.1(13) . . ?
C8 C17 H1AA 121.0(13) . . ?
C19 C18 C10 171.70(19) . . ?
C18 C19 Si2 172.85(17) . . ?
C21 C20 C33 109.8(2) . . ?
C21 C20 Si2 110.59(18) . . ?
C33 C20 Si2 113.44(16) . . ?
C21 C20 H20 107.6 . . ?
C33 C20 H20 107.6 . . ?
Si2 C20 H20 107.6 . . ?
C20 C21 H21A 109.5 . . ?
C20 C21 H21B 109.5 . . ?
H21A C21 H21B 109.5 . . ?
C20 C21 H21C 109.5 . . ?
H21A C21 H21C 109.5 . . ?
H21B C21 H21C 109.5 . . ?
C36 C29 C30 110.6(2) . . ?
C36 C29 Si2 112.79(17) . . ?
C30 C29 Si2 114.41(16) . . ?
C36 C29 H29 106.1 . . ?
C30 C29 H29 106.1 . . ?
Si2 C29 H29 106.1 . . ?
C29 C30 H30A 109.5 . . ?
C29 C30 H30B 109.5 . . ?
H30A C30 H30B 109.5 . . ?
C29 C30 H30C 109.5 . . ?
H30A C30 H30C 109.5 . . ?
H30B C30 H30C 109.5 . . ?
C32 C31 C37 111.8(2) . . ?
C32 C31 Si2 111.96(17) . . ?
C37 C31 Si2 113.29(17) . . ?
C32 C31 H31 106.4 . . ?
C37 C31 H31 106.4 . . ?
Si2 C31 H31 106.4 . . ?
C31 C32 H32A 109.5 . . ?
C31 C32 H32B 109.5 . . ?
H32A C32 H32B 109.5 . . ?
C31 C32 H32C 109.5 . . ?
H32A C32 H32C 109.5 . . ?
H32B C32 H32C 109.5 . . ?
C20 C33 H33A 109.5 . . ?
C20 C33 H33B 109.5 . . ?
H33A C33 H33B 109.5 . . ?
C20 C33 H33C 109.5 . . ?
H33A C33 H33C 109.5 . . ?
H33B C33 H33C 109.5 . . ?
C29 C36 H36A 109.5 . . ?
C29 C36 H36B 109.5 . . ?
H36A C36 H36B 109.5 . . ?
C29 C36 H36C 109.5 . . ?
H36A C36 H36C 109.5 . . ?
H36B C36 H36C 109.5 . . ?
C31 C37 H37A 109.5 . . ?
C31 C37 H37B 109.5 . . ?
H37A C37 H37B 109.5 . . ?
C31 C37 H37C 109.5 . . ?
H37A C37 H37C 109.5 . . ?
H37B C37 H37C 109.5 . . ?
C15 C16A H16A 109.5 . . ?
C15 C16A H16B 109.5 . . ?
H16A C16A H16B 109.5 . . ?
C15 C16A H16C 109.5 . . ?
H16A C16A H16C 109.5 . . ?
H16B C16A H16C 109.5 . . ?
C15 C27A H27A 109.5 . . ?
C15 C27A H27B 109.5 . . ?
H27A C27A H27B 109.5 . . ?
C15 C27A H27C 109.5 . . ?
H27A C27A H27C 109.5 . . ?
H27B C27A H27C 109.5 . . ?
C15 C28A H28A 109.5 . . ?
C15 C28A H28B 109.5 . . ?
H28A C28A H28B 109.5 . . ?
C15 C28A H28C 109.5 . . ?
H28A C28A H28C 109.5 . . ?
H28B C28A H28C 109.5 . . ?
C15 C16B H16D 109.5 . . ?
C15 C16B H16E 109.5 . . ?
H16D C16B H16E 109.5 . . ?
C15 C16B H16F 109.5 . . ?
H16D C16B H16F 109.5 . . ?
H16E C16B H16F 109.5 . . ?
C15 C27B H27D 109.5 . . ?
C15 C27B H27E 109.5 . . ?
H27D C27B H27E 109.5 . . ?
C15 C27B H27F 109.5 . . ?
H27D C27B H27F 109.5 . . ?
H27E C27B H27F 109.5 . . ?
C15 C28B H28D 109.5 . . ?
C15 C28B H28E 109.5 . . ?
H28D C28B H28E 109.5 . . ?
C15 C28B H28F 109.5 . . ?
H28D C28B H28F 109.5 . . ?
H28E C28B H28F 109.5 . . ?
C14A C13A C26A 109.4(7) . . ?
C14A C13A Si1A 114.4(9) . . ?
C26A C13A Si1A 109.8(6) . . ?
C14A C13A H13A 107.7 . . ?
C26A C13A H13A 107.7 . . ?
Si1A C13A H13A 107.7 . . ?
C13A C14A H14A 109.5 . . ?
C13A C14A H14B 109.5 . . ?
H14A C14A H14B 109.5 . . ?
C13A C14A H14C 109.5 . . ?
H14A C14A H14C 109.5 . . ?
H14B C14A H14C 109.5 . . ?
C34A C22A C23A 113(3) . . ?
C34A C22A Si1A 122(2) . . ?
C23A C22A Si1A 110.3(18) . . ?
C34A C22A H22A 103.0 . . ?
C23A C22A H22A 103.0 . . ?
Si1A C22A H22A 103.0 . . ?
C22A C23A H23A 109.5 . . ?
C22A C23A H23B 109.5 . . ?
H23A C23A H23B 109.5 . . ?
C22A C23A H23C 109.5 . . ?
H23A C23A H23C 109.5 . . ?
H23B C23A H23C 109.5 . . ?
C25A C24A C35A 110.1(4) . . ?
C25A C24A Si1A 113.5(4) . . ?
C35A C24A Si1A 110.0(5) . . ?
C25A C24A H24A 107.7 . . ?
C35A C24A H24A 107.7 . . ?
Si1A C24A H24A 107.7 . . ?
C24A C25A H25A 109.5 . . ?
C24A C25A H25B 109.5 . . ?
H25A C25A H25B 109.5 . . ?
C24A C25A H25C 109.5 . . ?
H25A C25A H25C 109.5 . . ?
H25B C25A H25C 109.5 . . ?
C13A C26A H26A 109.5 . . ?
C13A C26A H26B 109.5 . . ?
H26A C26A H26B 109.5 . . ?
C13A C26A H26C 109.5 . . ?
H26A C26A H26C 109.5 . . ?
H26B C26A H26C 109.5 . . ?
C22A C34A H34A 109.5 . . ?
C22A C34A H34B 109.5 . . ?
H34A C34A H34B 109.5 . . ?
C22A C34A H34C 109.5 . . ?
H34A C34A H34C 109.5 . . ?
H34B C34A H34C 109.5 . . ?
C24A C35A H35A 109.5 . . ?
C24A C35A H35B 109.5 . . ?
H35A C35A H35B 109.5 . . ?
C24A C35A H35C 109.5 . . ?
H35A C35A H35C 109.5 . . ?
H35B C35A H35C 109.5 . . ?
C13A Si1A C12 102.4(6) . . ?
C13A Si1A C22A 111.2(9) . . ?
C12 Si1A C22A 108.1(7) . . ?
C13A Si1A C24A 116.9(5) . . ?
C12 Si1A C24A 115.2(4) . . ?
C22A Si1A C24A 103.0(7) . . ?
C26B C13B C14B 111.4(7) . . ?
C26B C13B Si1B 111.8(6) . . ?
C14B C13B Si1B 110.8(8) . . ?
C26B C13B H13B 107.6 . . ?
C14B C13B H13B 107.6 . . ?
Si1B C13B H13B 107.6 . . ?
C13B C14B H14D 109.5 . . ?
C13B C14B H14E 109.5 . . ?
H14D C14B H14E 109.5 . . ?
C13B C14B H14F 109.5 . . ?
H14D C14B H14F 109.5 . . ?
H14E C14B H14F 109.5 . . ?
C23B C22B C34B 111(3) . . ?
C23B C22B Si1B 119.8(19) . . ?
C34B C22B Si1B 106(2) . . ?
C23B C22B H22B 106.4 . . ?
C34B C22B H22B 106.4 . . ?
Si1B C22B H22B 106.4 . . ?
C22B C23B H23D 109.5 . . ?
C22B C23B H23E 109.5 . . ?
H23D C23B H23E 109.5 . . ?
C22B C23B H23F 109.5 . . ?
H23D C23B H23F 109.5 . . ?
H23E C23B H23F 109.5 . . ?
C35B C24B C25B 108.3(7) . . ?
C35B C24B Si1B 113.5(7) . . ?
C25B C24B Si1B 113.5(5) . . ?
C35B C24B H24B 107.0 . . ?
C25B C24B H24B 107.0 . . ?
Si1B C24B H24B 107.0 . . ?
C24B C25B H25D 109.5 . . ?
C24B C25B H25E 109.5 . . ?
H25D C25B H25E 109.5 . . ?
C24B C25B H25F 109.5 . . ?
H25D C25B H25F 109.5 . . ?
H25E C25B H25F 109.5 . . ?
C13B C26B H26D 109.5 . . ?
C13B C26B H26E 109.5 . . ?
H26D C26B H26E 109.5 . . ?
C13B C26B H26F 109.5 . . ?
H26D C26B H26F 109.5 . . ?
H26E C26B H26F 109.5 . . ?
C22B C34B H34D 109.5 . . ?
C22B C34B H34E 109.5 . . ?
H34D C34B H34E 109.5 . . ?
C22B C34B H34F 109.5 . . ?
H34D C34B H34F 109.5 . . ?
H34E C34B H34F 109.5 . . ?
C24B C35B H35D 109.5 . . ?
C24B C35B H35E 109.5 . . ?
H35D C35B H35E 109.5 . . ?
C24B C35B H35F 109.5 . . ?
H35D C35B H35F 109.5 . . ?
H35E C35B H35F 109.5 . . ?
C12 Si1B C24B 102.3(4) . . ?
C12 Si1B C22B 102.0(7) . . ?
C24B Si1B C22B 124.4(7) . . ?
C12 Si1B C13B 108.1(6) . . ?
C24B Si1B C13B 107.7(5) . . ?
C22B Si1B C13B 110.8(8) . . ?

loop_
_geom_torsion_atom_site_label_1
_geom_torsion_atom_site_label_2
_geom_torsion_atom_site_label_3
_geom_torsion_atom_site_label_4
_geom_torsion
_geom_torsion_site_symmetry_1
_geom_torsion_site_symmetry_2
_geom_torsion_site_symmetry_3
_geom_torsion_site_symmetry_4
_geom_torsion_publ_flag
C6 C1 C2 C3 1.9(3) . . . . ?
C7 C1 C2 C3 -178.43(16) . . . . ?
C6 C1 C2 C9 -177.91(17) . . . 3_566 ?
C7 C1 C2 C9 1.79(19) . . . 3_566 ?
C1 C2 C3 C4 -0.8(3) . . . . ?
C9 C2 C3 C4 178.87(17) 3_566 . . . ?
C2 C3 C4 C5 -0.4(3) . . . . ?
C2 C3 C4 C15 179.59(17) . . . . ?
C3 C4 C5 C6 0.7(3) . . . . ?
C15 C4 C5 C6 -179.3(2) . . . . ?
C2 C1 C6 C5 -1.6(3) . . . . ?
C7 C1 C6 C5 178.8(2) . . . . ?
C4 C5 C6 C1 0.3(3) . . . . ?
C6 C1 C7 C17 0.1(3) . . . . ?
C2 C1 C7 C17 -179.52(18) . . . . ?
C6 C1 C7 C8 179.4(2) . . . 3_566 ?
C2 C1 C7 C8 -0.3(2) . . . 3_566 ?
C17 C8 C9 C10 -4.7(3) . . . . ?
C7 C8 C9 C10 173.49(17) 3_566 . . . ?
C17 C8 C9 C2 179.36(18) . . . 3_566 ?
C7 C8 C9 C2 -2.40(19) 3_566 . . 3_566 ?
C8 C9 C10 C18 4.2(3) . . . . ?
C2 C9 C10 C18 179.29(17) 3_566 . . . ?
C8 C9 C10 C11 -173.72(17) . . . . ?
C2 C9 C10 C11 1.3(3) 3_566 . . . ?
C5 C4 C15 C28B 24.0(7) . . . . ?
C3 C4 C15 C28B -156.0(7) . . . . ?
C5 C4 C15 C16A 113.9(4) . . . . ?
C3 C4 C15 C16A -66.1(4) . . . . ?
C5 C4 C15 C27B -108.3(8) . . . . ?
C3 C4 C15 C27B 71.7(8) . . . . ?
C5 C4 C15 C27A -120.3(4) . . . . ?
C3 C4 C15 C27A 59.6(4) . . . . ?
C5 C4 C15 C28A -4.9(4) . . . . ?
C3 C4 C15 C28A 175.1(3) . . . . ?
C5 C4 C15 C16B 140.5(4) . . . . ?
C3 C4 C15 C16B -39.5(4) . . . . ?
C8 C7 C17 C8 0.5(3) 3_566 . . . ?
C1 C7 C17 C8 179.65(17) . . . . ?
C7 C8 C17 C7 -0.5(3) 3_566 . . . ?
C9 C8 C17 C7 177.58(17) . . . . ?
C19 Si2 C20 C21 61.4(2) . . . . ?
C29 Si2 C20 C21 -179.11(17) . . . . ?
C31 Si2 C20 C21 -52.4(2) . . . . ?
C19 Si2 C20 C33 -62.5(2) . . . . ?
C29 Si2 C20 C33 57.0(2) . . . . ?
C31 Si2 C20 C33 -176.32(18) . . . . ?
C19 Si2 C29 C36 172.53(18) . . . . ?
C20 Si2 C29 C36 52.7(2) . . . . ?
C31 Si2 C29 C36 -73.6(2) . . . . ?
C19 Si2 C29 C30 45.0(2) . . . . ?
C20 Si2 C29 C30 -74.8(2) . . . . ?
C31 Si2 C29 C30 158.84(18) . . . . ?
C19 Si2 C31 C32 65.06(19) . . . . ?
C20 Si2 C31 C32 -179.10(17) . . . . ?
C29 Si2 C31 C32 -50.5(2) . . . . ?
C19 Si2 C31 C37 -167.4(2) . . . . ?
C20 Si2 C31 C37 -51.5(2) . . . . ?
C29 Si2 C31 C37 77.1(2) . . . . ?
C14A C13A Si1A C12 61.0(8) . . . . ?
C26A C13A Si1A C12 -62.4(8) . . . . ?
C14A C13A Si1A C22A -54.3(11) . . . . ?
C26A C13A Si1A C22A -177.7(9) . . . . ?
C14A C13A Si1A C24A -172.1(6) . . . . ?
C26A C13A Si1A C24A 64.5(9) . . . . ?
C34A C22A Si1A C13A -60(3) . . . . ?
C23A C22A Si1A C13A 164(2) . . . . ?
C34A C22A Si1A C12 -171(2) . . . . ?
C23A C22A Si1A C12 53(2) . . . . ?
C34A C22A Si1A C24A 66(3) . . . . ?
C23A C22A Si1A C24A -70(2) . . . . ?
C25A C24A Si1A C13A -93.0(7) . . . . ?
C35A C24A Si1A C13A 30.8(7) . . . . ?
C25A C24A Si1A C12 27.4(6) . . . . ?
C35A C24A Si1A C12 151.2(4) . . . . ?
C25A C24A Si1A C22A 144.8(8) . . . . ?
C35A C24A Si1A C22A -91.3(8) . . . . ?
C11 C12 Si1B C24B -150.6(13) . . . . ?
C11 C12 Si1B C22B 79.8(16) . . . . ?
C11 C12 Si1B C13B -37.1(17) . . . . ?
C35B C24B Si1B C12 173.6(7) . . . . ?
C25B C24B Si1B C12 -62.1(7) . . . . ?
C35B C24B Si1B C22B -72.3(11) . . . . ?
C25B C24B Si1B C22B 51.9(10) . . . . ?
C35B C24B Si1B C13B 59.8(9) . . . . ?
C25B C24B Si1B C13B -176.0(6) . . . . ?

_shelx_res_file
;
TITL mo_d8v5319_0m-1_a.res in P2(1)/c
    mo_D8V5319_0m-1.res
    created by SHELXL-2019/2 at 09:48:13 on 02-Oct-2023
REM Old TITL mo_D8V5319_0m-1_a.res in P2(1)/c
REM SHELXT solution in P2(1)/c: R1 0.203, Rweak 0.020, Alpha 0.045
REM <I/s> 0.340 for 351 systematic absences, Orientation as input
REM Formula found by SHELXT: C37 Si2
CELL 0.71073 17.171 12.607 18.4564 90 117.037 90
ZERR 2 0.0013 0.0011 0.0015 0 0.003 0
LATT 1
SYMM -X,0.5+Y,0.5-Z
SFAC  C  H  SI
UNIT 148 220 8
TEMP 100
L.S. 30
PLAN  20 0 0
SIZE 0.102 0.119 0.193
TEMP -173
CONF
LIST 4
OMIT 3 0 6
MORE -1
BOND $H
FMAP 2
ACTA
SADI 0.02 SI1A C12 SI1A C13A SI1A C22A SI1A C24A
SADI C15 C16A C15 C27A C15 C28A C15 C16B C15 C27B C15 C28B
RIGU 0.004 0.004 C4 C15 C16A C27A C28A
RIGU 0.002 0.002 C4 C15 C16B C27B C28B
SIMU 0.02 0.04 1.7 C15 C16A C27A C28A C16B C27B C28B
RIGU 0.002 0.002 C13A C14A C22A C23A C24A C25A C26A C24A C35A
RIGU 0.004 0.004 C13B C14B C22B C23B C24B C25B C26B C24B C35B
SADI 0.02 SI1B C12 SI1B C13B SI1B C22B SI1B C24B
EADP C34A C34B
EADP C23A C23B

WGHT    0.044500    2.436000
FVAR       0.44601   0.35280   0.51095
C1    1    0.101427    0.318134    0.511533    11.00000    0.01916    0.01517 =
         0.02342   -0.00344    0.01159    0.00030
SI2   3    0.387015    0.598373    0.779680    11.00000    0.01727    0.02296 =
         0.02771   -0.00625    0.00526   -0.00448
C2    1    0.039756    0.247128    0.456576    11.00000    0.01827    0.01393 =
         0.02182   -0.00240    0.01330   -0.00242
C3    1    0.065200    0.145708    0.446417    11.00000    0.02802    0.01266 =
         0.02622   -0.00357    0.01770   -0.00260
H1C   2    0.022927    0.099643    0.409649    11.00000   -1.50000
C4    1    0.152560    0.114109    0.490015    11.00000    0.03449    0.01637 =
         0.02429    0.00273    0.01779    0.00828
C5    1    0.212031    0.186896    0.542527    11.00000    0.02605    0.02970 =
         0.02967   -0.00466    0.00780    0.01291
H1B   2    0.270974    0.167371    0.570405    11.00000   -1.50000
C6    1    0.187725    0.288496    0.553751    11.00000    0.02154    0.02631 =
         0.03102   -0.01078    0.00641    0.00339
H1    2    0.230086    0.334976    0.592276    11.00000   -1.50000
C7    1    0.056799    0.417338    0.511829    11.00000    0.01610    0.01379 =
         0.02253   -0.00351    0.01082   -0.00095
C8    1    0.032460    0.593392    0.543612    11.00000    0.01548    0.01380 =
         0.02233   -0.00503    0.01117   -0.00396
C9    1    0.045992    0.698923    0.581807    11.00000    0.01828    0.01216 =
         0.02434   -0.00470    0.01466   -0.00280
C10   1    0.121285    0.735798    0.643963    11.00000    0.01940    0.01711 =
         0.02563   -0.00912    0.01474   -0.00539
C11   1    0.129310    0.835599    0.684685    11.00000    0.01686    0.02553 =
         0.03178   -0.01156    0.01400   -0.00490
C12   1    0.146957    0.913243    0.726143    11.00000    0.02129    0.03015 =
         0.04123   -0.01814    0.01550   -0.00592
C15   1    0.178948    0.001210    0.478128    11.00000    0.04714    0.01664 =
         0.03616    0.00313    0.02479    0.01312
C17   1    0.090235    0.509951    0.555496    11.00000    0.01296    0.01659 =
         0.02368   -0.00773    0.00726   -0.00281
H1AA  2    0.149104    0.516423    0.591055    11.00000   -1.50000
C18   1    0.202367    0.678744    0.679124    11.00000    0.02158    0.02132 =
         0.02619   -0.01467    0.01271   -0.00973
C19   1    0.273789    0.641758    0.715092    11.00000    0.02230    0.02511 =
         0.02984   -0.01332    0.01149   -0.00786
C20   1    0.440685    0.576805    0.712397    11.00000    0.02147    0.05598 =
         0.03762   -0.00034    0.01243   -0.00041
AFIX  13
H20   2    0.502545    0.555043    0.747880    11.00000   -1.20000
AFIX   0
C21   1    0.442968    0.679523    0.670128    11.00000    0.05622    0.08380 =
         0.06960    0.01951    0.03930    0.00169
AFIX 137
H21A  2    0.471623    0.666899    0.635544    11.00000   -1.50000
H21B  2    0.475644    0.733347    0.711049    11.00000   -1.50000
H21C  2    0.383108    0.704486    0.636566    11.00000   -1.50000
AFIX   0
C29   1    0.381652    0.477165    0.836886    11.00000    0.04183    0.03074 =
         0.03580   -0.00190    0.01647   -0.00334
AFIX  13
H29   2    0.363467    0.502743    0.878219    11.00000   -1.20000
AFIX   0
C30   1    0.313377    0.395972    0.785057    11.00000    0.05308    0.03755 =
         0.06427    0.00135    0.02116   -0.01873
AFIX 137
H30A  2    0.257123    0.431561    0.753830    11.00000   -1.50000
H30B  2    0.307234    0.342063    0.820373    11.00000   -1.50000
H30C  2    0.331825    0.362025    0.747603    11.00000   -1.50000
AFIX   0
C31   1    0.439392    0.713107    0.850769    11.00000    0.03228    0.03300 =
         0.04071   -0.01071   -0.00215   -0.00698
AFIX  13
H31   2    0.426723    0.777801    0.815871    11.00000   -1.20000
AFIX   0
C32   1    0.398012    0.732009    0.907772    11.00000    0.05936    0.05310 =
         0.04552   -0.02615    0.00510    0.01214
AFIX 137
H32A  2    0.334761    0.741452    0.875504    11.00000   -1.50000
H32B  2    0.423351    0.795854    0.940319    11.00000   -1.50000
H32C  2    0.409460    0.670809    0.943948    11.00000   -1.50000
AFIX   0
C33   1    0.397806    0.489465    0.649390    11.00000    0.04674    0.08310 =
         0.04626   -0.02140    0.02632    0.00054
AFIX 137
H33A  2    0.335784    0.506079    0.616161    11.00000   -1.50000
H33B  2    0.403333    0.421558    0.677161    11.00000   -1.50000
H33C  2    0.426764    0.484665    0.614384    11.00000   -1.50000
AFIX   0
C36   1    0.470321    0.424387    0.884495    11.00000    0.05339    0.03986 =
         0.07166    0.01269    0.00583    0.00007
AFIX 137
H36A  2    0.493002    0.401814    0.846882    11.00000   -1.50000
H36B  2    0.463983    0.362435    0.913455    11.00000   -1.50000
H36C  2    0.511067    0.474929    0.923804    11.00000   -1.50000
AFIX   0
C37   1    0.539240    0.704375    0.897704    11.00000    0.03956    0.05571 =
         0.06409   -0.02148   -0.00459   -0.01835
AFIX 137
H37A  2    0.563138    0.689844    0.859554    11.00000   -1.50000
H37B  2    0.554986    0.646503    0.937325    11.00000   -1.50000
H37C  2    0.563402    0.771199    0.926226    11.00000   -1.50000
AFIX   0
PART 0
PART 1 -21

C16A  1    0.137228   -0.076302    0.509100   -21.00000    0.06539    0.01776 =
         0.04205    0.01134    0.03274    0.00997
AFIX 137
H16A  2    0.073530   -0.069812    0.478490   -21.00000   -1.50000
H16B  2    0.155467   -0.062538    0.566839   -21.00000   -1.50000
H16C  2    0.154914   -0.148154    0.502589   -21.00000   -1.50000
AFIX   0
C27A  1    0.156915   -0.013917    0.387877   -21.00000    0.03088    0.02168 =
         0.03808   -0.00402    0.02292    0.00526
AFIX 137
H27A  2    0.093966   -0.004197    0.353892   -21.00000   -1.50000
H27B  2    0.173725   -0.085561    0.379807   -21.00000   -1.50000
H27C  2    0.189060    0.038401    0.372615   -21.00000   -1.50000
AFIX   0
C28A  1    0.281665   -0.012879    0.527583   -21.00000    0.05179    0.02129 =
         0.04447    0.00237    0.01748    0.01945
AFIX 137
H28A  2    0.297756   -0.084948    0.519615   -21.00000   -1.50000
H28B  2    0.300043   -0.000950    0.585565   -21.00000   -1.50000
H28C  2    0.310711    0.038548    0.508148   -21.00000   -1.50000
AFIX   0
PART 0
PART 2 21

C16B  1    0.099370   -0.080570    0.470823    21.00000    0.04032    0.01628 =
         0.02647    0.00796    0.01080    0.00866
AFIX 137
H16D  2    0.044362   -0.059732    0.424345    21.00000   -1.50000
H16E  2    0.092829   -0.076684    0.520810    21.00000   -1.50000
H16F  2    0.114152   -0.153356    0.463020    21.00000   -1.50000
AFIX   0
C27B  1    0.176415   -0.008670    0.396604    21.00000    0.05827    0.02721 =
         0.04887    0.00235    0.03475    0.01313
AFIX 137
H27D  2    0.118952    0.013759    0.354493    21.00000   -1.50000
H27E  2    0.186808   -0.082687    0.387248    21.00000   -1.50000
H27F  2    0.221818    0.036421    0.394472    21.00000   -1.50000
AFIX   0
C28B  1    0.257653   -0.041876    0.544955    21.00000    0.05037    0.02042 =
         0.05944    0.00371    0.01332    0.01240
AFIX 137
H28D  2    0.268232   -0.113670    0.531054    21.00000   -1.50000
H28E  2    0.249900   -0.044400    0.594356    21.00000   -1.50000
H28F  2    0.307710    0.003490    0.554358    21.00000   -1.50000
AFIX   0
PART 0

PART 1 31
C13A  1    0.136756    0.986182    0.867158    31.00000    0.03928    0.02238 =
         0.02993   -0.01039    0.02069   -0.00660
AFIX  13
H13A  2    0.151448    1.043984    0.908421    31.00000   -1.20000
AFIX   0
C14A  1    0.174718    0.882063    0.913265    31.00000    0.05246    0.03167 =
         0.04409   -0.00061    0.03359   -0.00037
AFIX 137
H14A  2    0.162370    0.824107    0.874168    31.00000   -1.50000
H14B  2    0.147869    0.866357    0.948913    31.00000   -1.50000
H14C  2    0.238093    0.889415    0.946077    31.00000   -1.50000
AFIX   0
C22A  1    0.299518    1.030245    0.849157    31.00000    0.05302    0.05038 =
         0.05144   -0.01306    0.03087   -0.01834
AFIX  13
H22A  2    0.316393    0.958074    0.873896    31.00000   -1.20000
AFIX   0
C23A  1    0.336763    1.032208    0.784182    31.00000    0.04223    0.10307 =
         0.05054   -0.02113    0.02667   -0.02955
AFIX 137
H23A  2    0.310954    0.973838    0.745476    31.00000   -1.50000
H23B  2    0.400473    1.024090    0.812267    31.00000   -1.50000
H23C  2    0.321742    1.099902    0.754887    31.00000   -1.50000
AFIX   0
C24A  1    0.147852    1.159634    0.749007    31.00000    0.02873    0.01785 =
         0.02841   -0.00585    0.01831   -0.00519
AFIX  13
H24A  2    0.197592    1.187020    0.740264    31.00000   -1.20000
AFIX   0
C25A  1    0.066815    1.158362    0.666821    31.00000    0.03623    0.02399 =
         0.02833   -0.00260    0.01532   -0.00692
AFIX 137
H25A  2    0.053920    1.230624    0.644973    31.00000   -1.50000
H25B  2    0.017043    1.130871    0.673443    31.00000   -1.50000
H25C  2    0.077324    1.112770    0.629150    31.00000   -1.50000
AFIX   0
C26A  1    0.035284    0.977470    0.820549    31.00000    0.03755    0.03910 =
         0.03727   -0.00800    0.02532   -0.00774
AFIX 137
H26A  2    0.010477    1.046735    0.797475    31.00000   -1.50000
H26B  2    0.012667    0.954854    0.858202    31.00000   -1.50000
H26C  2    0.018852    0.925338    0.776641    31.00000   -1.50000
AFIX   0
C34A  1    0.347303    1.100971    0.918203    31.00000    0.04273    0.06421 =
         0.03634   -0.01320    0.01013   -0.02777
AFIX 137
H34A  2    0.345291    1.173546    0.898402    31.00000   -1.50000
H34B  2    0.408285    1.077669    0.947501    31.00000   -1.50000
H34C  2    0.320333    1.099063    0.954945    31.00000   -1.50000
AFIX   0
C35A  1    0.134396    1.237236    0.807646    31.00000    0.02563    0.02332 =
         0.03114   -0.01277    0.00813    0.00127
AFIX 137
H35A  2    0.121213    1.308210    0.783368    31.00000   -1.50000
H35B  2    0.187814    1.239987    0.859500    31.00000   -1.50000
H35C  2    0.085664    1.212510    0.817093    31.00000   -1.50000
AFIX   0
SI1A  3    0.179617    1.024448    0.797311    31.00000    0.01838    0.01907 =
         0.01940   -0.01011    0.00729   -0.00289
PART 0

PART 2 -31
C13B  1    0.146194    0.966955    0.887983   -31.00000    0.03051    0.02359 =
         0.02189   -0.00930    0.01894   -0.00826
AFIX  13
H13B  2    0.156071    1.026397    0.927090   -31.00000   -1.20000
AFIX   0
C14B  1    0.203422    0.872590    0.936799   -31.00000    0.05547    0.02529 =
         0.04552   -0.00103    0.02814   -0.00146
AFIX 137
H14D  2    0.197227    0.814075    0.899603   -31.00000   -1.50000
H14E  2    0.184568    0.849007    0.976948   -31.00000   -1.50000
H14F  2    0.264766    0.894841    0.964805   -31.00000   -1.50000
AFIX   0
C22B  1    0.305304    1.013811    0.852122   -31.00000    0.01054    0.01708 =
         0.02584   -0.00155    0.00045   -0.00633
AFIX  13
H22B  2    0.325338    0.943951    0.880164   -31.00000   -1.20000
AFIX   0
C23B  1    0.345001    1.024830    0.797882   -31.00000    0.04223    0.10307 =
         0.05054   -0.02113    0.02667   -0.02955
AFIX 137
H23D  2    0.319353    0.972764    0.753827   -31.00000   -1.50000
H23E  2    0.408121    1.012631    0.828323   -31.00000   -1.50000
H23F  2    0.334335    1.096536    0.774873   -31.00000   -1.50000
AFIX   0
C24B  1    0.109468    1.132043    0.754190   -31.00000    0.05603    0.02305 =
         0.03526    0.00121    0.02924    0.00688
AFIX  13
H24B  2    0.047557    1.106640    0.729571   -31.00000   -1.20000
AFIX   0
C25B  1    0.125755    1.174565    0.684605   -31.00000    0.08184    0.02699 =
         0.03820   -0.00272    0.03336   -0.01184
AFIX 137
H25D  2    0.123833    1.115794    0.649074   -31.00000   -1.50000
H25E  2    0.183340    1.208537    0.707005   -31.00000   -1.50000
H25F  2    0.080525    1.226595    0.653171   -31.00000   -1.50000
AFIX   0
C26B  1    0.050209    0.939241    0.849735   -31.00000    0.03414    0.06294 =
         0.02761   -0.01407    0.01819   -0.01814
AFIX 137
H26D  2    0.015426    1.002671    0.824473   -31.00000   -1.50000
H26E  2    0.035192    0.912587    0.891685   -31.00000   -1.50000
H26F  2    0.037701    0.884474    0.808216   -31.00000   -1.50000
AFIX   0
C34B  1    0.341687    1.102008    0.921394   -31.00000    0.04273    0.06421 =
         0.03634   -0.01320    0.01013   -0.02777
AFIX 137
H34D  2    0.317796    1.171357    0.897742   -31.00000   -1.50000
H34E  2    0.405639    1.104153    0.945485   -31.00000   -1.50000
H34F  2    0.324021    1.084801    0.963591   -31.00000   -1.50000
AFIX   0
C35B  1    0.116540    1.224435    0.810312   -31.00000    0.21350    0.04171 =
         0.05391    0.00767    0.06517    0.05684
AFIX 137
H35D  2    0.069749    1.275610    0.780830   -31.00000   -1.50000
H35E  2    0.173405    1.259217    0.828492   -31.00000   -1.50000
H35F  2    0.111008    1.197796    0.857644   -31.00000   -1.50000
AFIX   0
SI1B  3    0.181022    1.015499    0.808894   -31.00000    0.03691    0.01552 =
         0.02507   -0.01094    0.01022   -0.00036
PART 0
RESI 0
HKLF 4


REM  mo_d8v5319_0m-1_a.res in P2(1)/c
REM wR2 = 0.1236, GooF = S = 1.056, Restrained GooF = 1.085 for all data
REM R1 = 0.0505 for 5651 Fo > 4sig(Fo) and 0.0766 for all 7555 data
REM 495 parameters refined using 180 restraints

END

WGHT      0.0441      2.4371

REM Highest difference peak  0.407,  deepest hole -0.391,  1-sigma level  0.047
Q1    1   0.4069  0.5853  0.7440  11.00000  0.05    0.41
Q2    1  -0.0093  0.5883  0.5102  11.00000  0.05    0.28
Q3    1   0.2437  0.6624  0.6680  11.00000  0.05    0.28
Q4    1   0.1626  0.9629  0.7576  11.00000  0.05    0.26
Q5    1   0.3831  0.5283  0.8007  11.00000  0.05    0.26
Q6    1   0.2330  0.0106  0.4360  11.00000  0.05    0.25
Q7    1   0.1764  0.0500  0.4896  11.00000  0.05    0.25
Q8    1   0.2221 -0.0225  0.4958  11.00000  0.05    0.25
Q9    1   0.2515  1.0179  0.8398  11.00000  0.05    0.24
Q10   1   0.0858  0.3642  0.5202  11.00000  0.05    0.24
Q11   1   0.0783  0.2838  0.4764  11.00000  0.05    0.24
Q12   1   0.0034  0.7265  0.5719  11.00000  0.05    0.24
Q13   1   0.0564  0.1992  0.4536  11.00000  0.05    0.23
Q14   1   0.0591  0.5510  0.5595  11.00000  0.05    0.23
Q15   1   0.3201  0.6124  0.7436  11.00000  0.05    0.23
Q16   1   0.0506  0.6472  0.5570  11.00000  0.05    0.22
Q17   1   0.0852  0.7210  0.6059  11.00000  0.05    0.21
Q18   1   0.2225  0.6473  0.7173  11.00000  0.05    0.21
Q19   1   0.0657  0.4555  0.5418  11.00000  0.05    0.21
Q20   1   0.1697  0.8477  0.7205  11.00000  0.05    0.21
;
_shelx_res_checksum               17415
_shelx_hkl_file
;
  -4   0   0 6281.07  146.49
  -4   0   0 6113.99  147.09
  -5   0   0  374.66   12.40
  -5   0   0  381.66   11.60
  -6   0   0  253.77    9.10
  -6   0   0  243.98   10.00
  -6   0   0  254.37    9.70
  -7   0   0  347.67   12.90
  -7   0   0  352.46   12.00
  -7   0   0  352.56   11.80
  -7   0   0  345.07   12.40
  -8   0   0  837.32   24.10
  -8   0   0  861.91   24.70
  -8   0   0  859.51   24.00
  -8   0   0  842.62   23.90
  -8   0   0  857.11   25.30
  -9   0   0  905.81   26.30
  -9   0   0  894.61   25.60
  -9   0   0  896.01   25.60
  -9   0   0  909.71   25.80
  -9   0   0  882.21   26.90
 -10   0   0   37.80    5.90
 -10   0   0   26.70    4.80
 -10   0   0   33.10    4.90
 -10   0   0   36.90    6.50
 -10   0   0   31.80    4.70
 -11   0   0   20.20    4.40
 -11   0   0   28.00    5.50
 -11   0   0   15.30    4.70
 -11   0   0   14.50    4.30
 -11   0   0   23.50    6.00
 -12   0   0  434.46   16.50
 -12   0   0  419.56   16.20
 -12   0   0  421.36   17.00
 -12   0   0  407.96   16.30
 -12   0   0  419.26   17.80
 -13   0   0   11.90    4.90
 -13   0   0   15.40    5.30
 -13   0   0   20.20    6.00
 -13   0   0   20.10    6.70
 -13   0   0    5.70    5.30
 -14   0   0  325.87   15.40
 -14   0   0  341.77   15.40
 -14   0   0  315.27   16.60
 -14   0   0  343.47   15.40
 -14   0   0  318.97   15.80
 -15   0   0   17.10    6.90
 -15   0   0   29.30    7.30
 -15   0   0   22.80    7.20
 -15   0   0   22.10    8.50
 -15   0   0   22.70    6.30
 -16   0   0   17.50    6.80
 -16   0   0   28.80    8.30
 -16   0   0   23.90    7.30
 -16   0   0   33.70    9.50
 -16   0   0   31.10    8.20
 -17   0   0  111.89   14.60
 -17   0   0   67.29   10.30
 -17   0   0   96.19   11.50
 -17   0   0   80.09   12.90
 -17   0   0   77.29   10.30
 -18   0   0   56.09   10.00
 -18   0   0   45.00   10.20
 -18   0   0   61.09   12.30
 -18   0   0   68.29   13.00
 -18   0   0   51.59   11.00
 -19   0   0   79.99   13.60
 -19   0   0   66.09   12.40
 -19   0   0   50.19   13.40
 -19   0   0   59.69   14.80
 -19   0   0   59.59   11.20
   1  -1   0   21.80    1.90
  -1  -1   0   23.10    2.30
   1  -1   0   23.40    2.20
   1  -1   0   20.70    2.00
   1   1   0   23.20    2.00
  -1   1   0   20.70    1.90
   1   1   0   20.00    2.20
   2  -1   0 1351.56   33.20
  -2  -1   0 1385.26   33.90
   2  -1   0 1355.36   32.60
  -2  -1   0 1319.07   32.90
   2   1   0 1294.17   32.80
  -2   1   0 1418.86   32.70
   2   1   0 1373.46   33.90
  -2   1   0 1364.76   33.20
  -3  -1   0  134.89    6.50
   3  -1   0  140.19    5.70
  -3  -1   0  140.29    5.30
   3  -1   0  140.79    5.10
  -3  -1   0  141.49    4.40
   3   1   0  140.19    5.30
  -3   1   0  129.79    5.60
  -3   1   0  135.09    5.00
   4  -1   0 1158.78   28.30
  -4  -1   0 1095.89   29.60
  -4  -1   0 1093.99   28.20
  -4  -1   0 1130.99   27.60
   4   1   0 1124.19   28.20
  -4   1   0 1088.19   28.50
  -4   1   0 1137.29   28.10
  -5  -1   0   24.50    4.60
  -5  -1   0   22.60    2.60
  -5  -1   0   24.00    3.10
   5   1   0   23.40    3.10
  -5   1   0   20.30    3.30
  -5   1   0   23.10    3.20
  -6  -1   0    0.10    2.00
  -6  -1   0    0.50    2.30
  -6  -1   0    2.30    3.70
  -6   1   0    2.70    2.90
  -6   1   0    3.10    2.70
  -7  -1   0  567.24   16.90
  -7  -1   0  559.04   16.30
  -7  -1   0  567.44   18.80
  -7   1   0  589.34   17.40
  -7   1   0  566.24   17.00
  -7   1   0  565.04   17.40
  -8  -1   0  593.84   20.10
  -8  -1   0  605.64   17.60
  -8  -1   0  596.24   18.00
  -8   1   0  597.94   18.70
  -8   1   0  590.24   18.40
  -8   1   0  597.94   18.20
  -8   1   0  596.14   18.90
  -9  -1   0   48.80    5.30
  -9  -1   0   43.80    5.20
  -9  -1   0   49.50    7.00
  -9   1   0   40.40    5.50
  -9   1   0   42.30    5.40
  -9   1   0   46.80    6.30
  -9   1   0   48.20    6.20
  -9   1   0   41.60    5.50
 -10  -1   0   55.09    7.40
 -10  -1   0   34.90    5.10
 -10  -1   0   38.50    7.20
 -10  -1   0   38.10    4.80
 -10   1   0   36.20    6.20
 -10   1   0   38.30    5.90
 -10   1   0   32.30    4.80
 -10   1   0   34.40    5.60
 -10   1   0   35.60    5.40
 -11  -1   0   60.59    7.60
 -11  -1   0   61.09    8.70
 -11  -1   0   49.70    7.00
 -11  -1   0   55.09    7.00
 -11   1   0   51.19    7.30
 -11   1   0   56.49    7.20
 -11   1   0   60.79    8.00
 -11   1   0   50.69    6.20
 -11   1   0   55.49    6.60
 -12  -1   0    6.90    4.60
 -12  -1   0    6.60    4.40
 -12  -1   0    9.30    5.80
 -12  -1   0    2.00    4.50
 -12  -1   0    8.50    5.60
 -12   1   0    7.40    5.00
 -12   1   0    7.80    5.00
 -12   1   0    4.50    4.40
 -12   1   0    5.10    4.70
 -12   1   0    8.30    5.50
 -13  -1   0   40.00    6.50
 -13  -1   0   32.70    5.70
 -13  -1   0   26.70    6.10
 -13  -1   0   30.70    7.70
 -13  -1   0   29.40    7.20
 -13   1   0   37.50    7.50
 -13   1   0   32.40    6.60
 -13   1   0   32.20    6.30
 -13   1   0   36.30    6.90
 -13   1   0   34.10    6.40
 -14  -1   0  -11.40    6.40
 -14  -1   0   -3.10    4.30
 -14  -1   0   -1.70    5.30
 -14  -1   0   -5.30    5.30
 -14  -1   0    0.90    6.00
 -14   1   0   -3.60    5.10
 -14   1   0   -3.50    4.80
 -14   1   0    2.70    5.30
 -14   1   0    5.80    5.80
 -14   1   0   -2.20    6.00
 -15  -1   0   36.60    7.40
 -15  -1   0   32.30    7.40
 -15  -1   0   32.10    8.30
 -15  -1   0   32.30    6.90
 -15  -1   0   33.60    9.10
 -15   1   0   25.80    7.00
 -15   1   0   22.20    6.80
 -15   1   0   26.60    7.30
 -15   1   0   41.40    9.10
 -15   1   0   34.70    7.90
 -16  -1   0   47.50   10.70
 -16  -1   0   40.40    9.30
 -16  -1   0   37.10    7.70
 -16  -1   0   38.60    7.40
 -16  -1   0   51.39    8.40
 -16   1   0   52.09    8.90
 -16   1   0   63.89    9.50
 -16   1   0   41.60    8.40
 -16   1   0   50.99    8.20
 -16   1   0   57.99   10.10
 -17  -1   0   12.30    8.30
 -17  -1   0    7.00    9.90
 -17  -1   0   -5.00    6.60
 -17  -1   0  -11.60    7.30
 -17  -1   0   -3.40    8.80
 -17   1   0    7.40    6.90
 -17   1   0    9.10    8.70
 -17   1   0    0.20    7.80
 -17   1   0    8.10    8.50
 -17   1   0    3.50    9.40
 -18  -1   0    3.90   11.00
 -18  -1   0   20.50    9.30
 -18  -1   0   21.00   10.80
 -18  -1   0    9.10    8.10
 -18  -1   0   12.20    9.40
 -18   1   0   16.00    8.30
 -18   1   0   17.30   10.00
 -18   1   0   12.20   10.90
 -18   1   0   18.20    9.10
 -18   1   0    6.20    9.80
 -19  -1   0   45.20   12.80
 -19  -1   0   15.00   10.90
 -19  -1   0   10.10   11.80
 -19  -1   0   38.60   13.90
 -19  -1   0   30.10   10.30
 -19   1   0   27.10   12.10
 -19   1   0   24.60   12.50
 -19   1   0   29.10   12.80
 -19   1   0   26.60   10.60
 -19   1   0   19.90   11.50
   0  -2   0 2643.14   62.79
   0  -2   0 2532.85   62.19
   0   2   0 2618.94   62.79
   0   2   0 2685.43   62.89
   0   2   0 2523.45   62.19
  -1  -2   0   44.80    4.00
   1  -2   0   43.60    4.40
  -1  -2   0   44.30    4.40
   1  -2   0   49.00    4.00
  -1  -2   0   38.10    3.80
   1  -2   0   53.79    3.00
   1   2   0   46.00    4.90
   1   2   0   43.00    3.80
  -1   2   0   47.20    2.80
   1   2   0   48.10    4.00
  -1   2   0   46.30    4.10
  -2  -2   0 1375.56   35.80
  -2  -2   0 1487.45   36.80
   2  -2   0 1419.36   36.10
   2  -2   0 1446.36   35.60
  -2  -2   0 1449.06   36.80
   2   2   0 1469.65   36.90
   2   2   0 1422.16   35.80
  -2   2   0 1467.55   36.30
  -2   2   0 1489.25   34.90
  -2   2   0 1496.15   36.10
  -3  -2   0  426.26   13.70
   3  -2   0  410.46   12.60
   3  -2   0  423.66   11.60
  -3  -2   0  402.66   12.30
   3   2   0  437.16   13.90
  -3   2   0  416.06   12.80
  -3   2   0  424.16   12.00
   3   2   0  420.96   12.20
   4  -2   0  433.96   11.90
  -4  -2   0  400.26   12.40
   4  -2   0  435.36   13.00
  -4  -2   0  414.36   14.20
  -4   2   0  406.46   13.00
   4   2   0  415.56   12.30
   4   2   0  424.36   14.20
  -4   2   0  409.36   12.00
   5  -2   0   55.29    5.30
  -5  -2   0   53.89    4.80
   5  -2   0   56.49    4.20
  -5  -2   0   59.29    6.40
   5   2   0   51.69    4.60
  -5   2   0   51.59    4.30
  -5   2   0   50.49    5.20
   6  -2   0 1301.97   32.10
  -6  -2   0 1195.68   34.40
  -6  -2   0 1263.57   30.70
  -6  -2   0 1214.38   32.30
   6  -2   0 1256.27   32.80
   6   2   0 1232.08   32.20
  -6   2   0 1250.47   31.90
  -6   2   0 1217.58   32.90
  -7  -2   0   12.80    4.40
  -7  -2   0   13.10    3.30
  -7  -2   0   11.50    2.30
  -7   2   0   14.30    4.00
   7   2   0   15.50    3.30
  -7   2   0   12.70    3.30
  -8  -2   0   17.20    2.90
  -8  -2   0   18.70    3.90
  -8  -2   0   17.70    5.70
   8   2   0   17.70    3.70
  -8   2   0   22.90    4.10
  -8   2   0   20.70    4.10
  -8   2   0   26.70    4.50
  -9  -2   0 1038.50   27.10
  -9  -2   0  988.50   28.40
  -9  -2   0 1039.20   31.50
  -9   2   0 1012.40   28.20
  -9   2   0 1053.49   30.30
  -9   2   0 1001.30   28.40
  -9   2   0 1014.10   29.30
 -10  -2   0   25.10    4.80
 -10  -2   0   26.90    3.80
 -10  -2   0   37.50    7.20
 -10   2   0   21.60    4.80
 -10   2   0   33.80    5.80
 -10   2   0   34.00    5.20
 -10   2   0   35.10    5.70
 -11  -2   0  128.39    9.00
 -11  -2   0  129.59   11.00
 -11  -2   0  127.89    7.80
 -11   2   0  142.89    9.20
 -11   2   0  126.79    8.80
 -11   2   0  130.49    9.90
 -11   2   0  128.29   10.10
 -12  -2   0  302.27   16.20
 -12  -2   0  307.67   13.90
 -12  -2   0  315.77   15.90
 -12  -2   0  320.57   12.60
 -12   2   0  313.07   15.00
 -12   2   0  301.77   14.50
 -12   2   0  305.27   13.90
 -12   2   0  337.47   14.40
 -12   2   0  308.67   13.70
 -13  -2   0  137.39    9.00
 -13  -2   0  141.39   11.70
 -13  -2   0  133.99   10.50
 -13  -2   0  124.99   12.30
 -13   2   0  120.89   11.10
 -13   2   0  135.69   11.30
 -13   2   0  149.29   10.60
 -13   2   0  144.69   10.80
 -13   2   0  115.99   10.00
 -14  -2   0   67.79    8.60
 -14  -2   0   51.59    7.70
 -14  -2   0   79.59   10.90
 -14  -2   0   74.39   10.00
 -14  -2   0   87.59   11.40
 -14   2   0   70.69    9.40
 -14   2   0   86.49   10.60
 -14   2   0   53.79    7.60
 -14   2   0   69.59    9.20
 -14   2   0   70.79    9.10
 -15  -2   0   43.70    9.50
 -15  -2   0   35.90    9.90
 -15  -2   0   39.50    7.70
 -15  -2   0   42.20    7.60
 -15  -2   0   39.90    6.70
 -15   2   0   50.89    8.60
 -15   2   0   45.90    8.90
 -15   2   0   44.50    8.50
 -15   2   0   46.80    8.40
 -15   2   0   39.00    7.70
 -16  -2   0   -7.30    5.30
 -16  -2   0   -8.00    7.70
 -16  -2   0    3.90    8.60
 -16  -2   0   -0.40    6.60
 -16  -2   0   -1.40    6.10
 -16   2   0   -2.60    7.20
 -16   2   0   12.20    7.40
 -16   2   0    9.80    6.60
 -16   2   0    1.70    7.50
 -16   2   0   10.80    6.60
 -17  -2   0   -8.50    7.90
 -17  -2   0    9.90    6.80
 -17  -2   0    2.20    9.70
 -17  -2   0    5.00   10.60
 -17  -2   0  -10.30    7.80
 -17   2   0    4.90    7.10
 -17   2   0   -9.80    8.60
 -17   2   0  -14.40    6.90
 -17   2   0   -1.90    8.30
 -17   2   0   -0.20    8.60
 -18  -2   0  -11.00    8.90
 -18  -2   0   -0.10    7.60
 -18  -2   0   -7.70   10.40
 -18  -2   0   -7.10    8.80
 -18  -2   0   -1.60   11.50
 -18   2   0  -12.50    9.90
 -18   2   0  -11.60    8.70
 -18   2   0    1.80    7.70
 -18   2   0   -1.70   10.00
 -18   2   0   -0.60    9.90
 -19  -2   0   42.90   14.60
 -19  -2   0   21.60    9.30
 -19  -2   0   37.00   11.40
 -19  -2   0   22.30   11.20
 -19  -2   0   35.20   12.90
 -19   2   0   16.20   11.20
 -19   2   0   17.50   11.80
 -19   2   0   38.20   10.90
 -19   2   0   33.10   13.40
 -19   2   0   35.20   13.00
   0  -3   0    1.20    3.00
   0  -3   0   -0.60    2.50
   0   3   0    5.40    3.60
   0   3   0    4.70    2.70
   0   3   0    0.80    2.80
  -1  -3   0   75.79    6.00
   1  -3   0   85.19    6.00
  -1  -3   0   82.89    6.20
  -1  -3   0   79.19    5.80
   1  -3   0   79.09    4.70
  -1   3   0   85.79    6.40
   1   3   0   88.59    7.00
  -1   3   0   80.29    4.70
   1   3   0   71.29    5.70
   1   3   0   83.49    5.80
  -2  -3   0 1353.76   36.00
  -2  -3   0 1427.76   36.10
   2  -3   0 1405.96   34.20
  -2  -3   0 1323.97   35.30
   2  -3   0 1376.66   35.50
   2  -3   0 1390.96   35.50
  -2   3   0 1346.77   35.70
   2   3   0 1401.06   36.60
   2   3   0 1407.06   35.20
  -2   3   0 1385.06   33.90
   2   3   0 1397.86   36.10
   3  -3   0    8.90    2.80
  -3  -3   0    8.90    3.70
  -3  -3   0    7.40    2.70
  -3  -3   0   14.50    4.30
   3  -3   0    7.40    2.80
  -3   3   0   10.00    3.50
  -3   3   0    9.40    3.10
   3   3   0   11.90    2.90
  -3   3   0    9.00    2.20
   3   3   0   13.80    4.20
   4  -3   0  176.08    8.10
  -4  -3   0  175.98    7.80
   4  -3   0  187.68    6.80
  -4  -3   0  173.18    9.20
  -4   3   0  187.28    8.50
  -4   3   0  184.38    7.90
   4   3   0  189.08    9.40
   4   3   0  176.38    7.60
   5  -3   0   31.70    3.40
   5  -3   0   23.60    3.80
  -5  -3   0   26.10    5.20
  -5  -3   0   19.50    3.70
  -5   3   0   26.40    3.90
   5   3   0   24.40    3.50
  -5   3   0   29.50    4.70
   5   3   0   20.70    4.60
   6  -3   0  150.48    6.50
   6  -3   0  137.49    7.80
  -6  -3   0  129.09    7.30
  -6  -3   0  133.19    9.30
  -6   3   0  140.69    8.30
   6   3   0  131.09    6.90
  -6   3   0  144.79    6.90
   7  -3   0  171.88    7.60
   7  -3   0  169.28    8.70
  -7  -3   0  173.18   10.60
  -7  -3   0  170.18    8.30
  -7   3   0  162.28    7.80
   7   3   0  163.78    8.00
  -7   3   0  172.48    9.30
  -8  -3   0  322.97   14.80
  -8  -3   0  322.67   12.30
  -8   3   0  313.77   13.20
   8   3   0  334.77   12.10
  -8   3   0  314.37   11.60
  -9  -3   0  159.08    9.00
  -9  -3   0  168.28    6.60
  -9  -3   0  159.98   11.40
  -9   3   0  161.78    8.40
  -9   3   0  162.78   10.00
  -9   3   0  164.48    8.20
   9   3   0  163.08    8.70
  -9   3   0  169.48   10.60
 -10  -3   0   -4.90    5.10
 -10  -3   0    5.30    4.00
 -10  -3   0    4.00    2.60
 -10   3   0    4.60    4.00
 -10   3   0    5.20    4.10
 -10   3   0    4.00    3.90
  10   3   0    9.70    3.50
 -10   3   0    4.00    4.70
 -11  -3   0  181.68   10.50
 -11  -3   0  172.08    8.00
 -11  -3   0  172.78   12.70
 -11   3   0  177.58   11.60
 -11   3   0  196.58   10.00
 -11   3   0  171.88    9.80
 -11   3   0  200.58   12.00
 -12  -3   0    1.50    6.40
 -12  -3   0    2.70    3.30
 -12  -3   0   -0.60    4.70
 -12   3   0    0.70    5.70
 -12   3   0    4.60    4.80
 -12   3   0    0.50    4.60
 -12   3   0   -0.70    4.40
 -13  -3   0    7.60    7.40
 -13  -3   0    3.10    3.60
 -13  -3   0    3.10    4.90
 -13   3   0   -0.20    5.00
 -13   3   0    9.50    5.80
 -13   3   0    4.40    5.60
 -13   3   0    7.20    5.60
 -14  -3   0   92.39   11.20
 -14  -3   0   74.99    7.80
 -14  -3   0   76.19    9.90
 -14  -3   0   96.79   13.20
 -14   3   0   96.29   11.90
 -14   3   0   95.89   10.00
 -14   3   0   78.49    9.40
 -14   3   0   79.79   10.20
 -14   3   0   78.09   10.10
 -15  -3   0    0.30    8.10
 -15  -3   0    2.30    4.70
 -15  -3   0    6.80    7.70
 -15  -3   0    9.30    6.40
 -15   3   0    1.00    6.40
 -15   3   0    9.00    7.10
 -15   3   0    1.70    7.00
 -15   3   0    1.40    5.90
 -15   3   0   -4.80    6.30
 -16  -3   0  126.29   15.60
 -16  -3   0  121.49   12.20
 -16  -3   0  122.79   15.10
 -16  -3   0  104.69   10.10
 -16  -3   0  121.69   12.80
 -16   3   0  114.29   12.70
 -16   3   0  109.99   12.40
 -16   3   0  128.79   14.60
 -16   3   0  121.59   15.00
 -16   3   0  114.59   12.80
 -17  -3   0   32.80    6.80
 -17  -3   0   39.70    9.50
 -17  -3   0   18.20   11.20
 -17  -3   0   44.60   12.70
 -17  -3   0   45.80    9.70
 -17   3   0   29.00    9.50
 -17   3   0   36.30    9.70
 -17   3   0   36.80    8.80
 -17   3   0   33.50   10.00
 -17   3   0   14.30    8.30
 -18  -3   0   77.99   16.40
 -18  -3   0   75.79   11.90
 -18  -3   0   81.89   12.40
 -18  -3   0   90.09   14.40
 -18  -3   0   67.09    8.70
 -18   3   0   72.59   11.30
 -18   3   0  100.09   14.40
 -18   3   0   95.89   12.90
 -18   3   0   91.79   12.50
 -18   3   0   62.49   11.30
 -19  -3   0  -10.90    7.60
 -19  -3   0   10.60   11.50
 -19  -3   0   16.20   13.30
 -19  -3   0    8.60   11.00
 -19  -3   0    8.50   13.50
 -19   3   0    4.40   12.60
 -19   3   0  -10.30   12.40
 -19   3   0    3.20   11.40
 -19   3   0    9.00   10.00
 -19   3   0   22.00   11.50
   0  -4   0  551.74   17.00
   0  -4   0  519.25   16.00
   0   4   0  553.74   16.20
   0   4   0  534.45   17.40
   0   4   0  549.65   17.20
   1  -4   0   20.70    3.50
  -1  -4   0   25.60    4.30
  -1  -4   0   14.30    3.80
   1  -4   0   19.50    3.90
  -1  -4   0   20.00    4.00
   1   4   0   18.50    4.70
  -1   4   0   15.60    3.80
   1   4   0   17.40    3.90
  -1   4   0   24.10    3.50
   1   4   0   26.10    4.40
  -1   4   0   18.70    4.20
   2  -4   0   49.70    4.50
   2  -4   0   51.19    6.20
  -2  -4   0   56.59    6.40
  -2  -4   0   43.80    5.70
   2  -4   0   44.50    5.60
  -2  -4   0   45.70    5.80
  -2   4   0   48.60    4.10
   2   4   0   49.30    5.80
   2   4   0   44.60    5.40
   2   4   0   44.60    5.80
  -2   4   0   49.20    6.10
  -3  -4   0  475.95   15.80
   3  -4   0  453.95   14.50
  -3  -4   0  430.06   14.70
   3  -4   0  459.75   14.90
   3  -4   0  460.85   13.60
  -3  -4   0  435.96   15.60
   3   4   0  456.35   15.80
  -3   4   0  476.65   12.80
  -3   4   0  447.26   15.30
   3   4   0  449.36   14.50
  -4  -4   0   90.29    7.70
  -4  -4   0   91.99    7.90
  -4  -4   0   76.89    6.40
   4  -4   0   81.79    5.50
   4  -4   0   86.19    6.50
  -4   4   0   84.79    7.00
  -4   4   0   80.49    7.00
   4   4   0   86.99    7.40
  -4   4   0   86.19    4.30
   4   4   0   85.99    6.10
   5  -4   0  220.38    9.90
  -5  -4   0  215.58    9.70
  -5  -4   0  217.38   11.30
  -5  -4   0  217.48   11.40
   5  -4   0  227.08    8.30
  -5   4   0  234.58   10.60
  -5   4   0  213.98    9.80
   5   4   0  217.98   11.20
   5   4   0  206.78    9.10
  -5   4   0  227.48    7.40
  -6  -4   0  169.68   10.50
   6  -4   0  170.48    7.30
  -6  -4   0  161.08    8.80
   6  -4   0  172.98    9.10
  -6   4   0  157.78    6.70
  -6   4   0  174.18    9.60
   6   4   0  159.48    8.10
  -6   4   0  163.68    8.60
  -7  -4   0   35.80    6.60
   7  -4   0   34.00    4.80
   7  -4   0   36.30    4.70
  -7  -4   0   37.60    5.10
  -7   4   0   37.30    5.40
   7   4   0   40.80    4.80
  -7   4   0   38.40    5.20
  -8  -4   0  195.78   10.10
   8  -4   0  191.88   10.30
   8  -4   0  218.78    8.80
  -8  -4   0  203.78   12.50
  -8   4   0  199.68   11.20
   8   4   0  187.88    9.40
  -8   4   0  203.38    9.70
  -9  -4   0    4.70    5.30
   9  -4   0    5.20    4.10
  -9  -4   0    8.30    4.20
   9  -4   0    6.60    3.30
  -9   4   0    5.40    4.40
   9   4   0    2.70    3.50
  -9   4   0   11.40    4.30
 -10  -4   0   61.49    9.20
 -10  -4   0   52.29    6.70
  10   4   0   59.49    6.90
 -10   4   0   67.79    8.70
 -10   4   0   53.99    7.20
 -10   4   0   55.39    6.00
 -10   4   0   58.49    7.00
 -11  -4   0   93.39   11.50
 -11  -4   0   95.69    9.30
  11   4   0   91.29    8.20
 -11   4   0   62.89    8.00
 -11   4   0   83.69   10.20
 -11   4   0   83.09    8.30
 -11   4   0   81.29    7.20
 -12  -4   0   45.90    9.70
 -12  -4   0   48.00    7.00
 -12   4   0   46.20    8.10
 -12   4   0   39.10    6.00
 -12   4   0   44.10    7.00
 -12   4   0   35.00    7.10
  12   4   0   34.70    5.90
 -13  -4   0  142.79   14.10
 -13  -4   0  146.99   11.60
 -13   4   0  136.79   10.70
 -13   4   0  158.98   10.00
 -13   4   0  149.39   13.00
 -13   4   0  153.58   13.00
 -14  -4   0   76.39   10.90
 -14  -4   0   76.09   11.90
 -14   4   0   95.49    9.90
 -14   4   0   85.89   12.20
 -14   4   0  102.09   10.70
 -14   4   0   92.99   11.30
 -15  -4   0   68.89    9.40
 -15  -4   0   76.59   12.20
 -15  -4   0  102.89   14.70
 -15   4   0   79.39    9.90
 -15   4   0   78.09   11.30
 -15   4   0   67.59   10.00
 -15   4   0   74.59   10.40
 -16  -4   0  -10.80    7.20
 -16  -4   0    6.40   10.00
 -16  -4   0   11.10    9.40
 -16   4   0    6.90    7.60
 -16   4   0   -0.80    7.40
 -16   4   0    1.30    7.20
 -16   4   0    5.70    8.10
 -16   4   0    7.30    6.80
 -17  -4   0   90.09   11.10
 -17  -4   0  109.79   16.10
 -17  -4   0  144.79   18.20
 -17  -4   0   98.49   12.00
 -17   4   0  108.99   14.30
 -17   4   0  100.29   12.80
 -17   4   0  112.59   14.40
 -17   4   0  109.99   12.40
 -17   4   0  105.99   12.80
 -18  -4   0   54.89   11.10
 -18  -4   0   66.49   14.00
 -18  -4   0   65.79   11.90
 -18  -4   0   66.59   14.40
 -18   4   0   65.89   11.80
 -18   4   0   39.00   10.80
 -18   4   0   71.89   11.90
 -18   4   0   52.29   13.00
 -18   4   0   50.99   10.70
   0  -5   0    3.80    3.50
   0  -5   0    4.00    3.40
   0   5   0    1.00    3.00
   0   5   0    5.40    4.40
   0   5   0    3.70    3.70
  -1  -5   0   10.30    3.90
   1  -5   0    9.70    3.40
  -1  -5   0    8.60    3.80
  -1  -5   0    8.20    3.90
   1  -5   0    9.00    3.90
   1   5   0    5.60    3.40
   1   5   0   11.70    4.20
  -1   5   0    6.80    4.10
  -1   5   0   13.40    3.50
  -1   5   0   10.60    4.40
   1   5   0    9.40    4.50
   2  -5   0  208.48    9.80
  -2  -5   0  196.68   10.00
  -2  -5   0  210.28   10.30
  -2  -5   0  187.68    9.80
   2  -5   0  208.48    8.40
   2  -5   0  186.28   10.50
   2   5   0  213.58   11.60
   2   5   0  208.58   10.10
  -2   5   0  212.08    8.20
  -2   5   0  208.58   10.60
   2   5   0  207.68    9.70
  -3  -5   0  640.84   21.20
   3  -5   0  681.13   20.80
   3  -5   0  661.43   20.70
  -3  -5   0  677.43   21.30
   3  -5   0  692.03   19.10
  -3  -5   0  637.64   20.70
  -3   5   0  659.73   21.30
   3   5   0  678.33   21.50
   3   5   0  674.43   20.40
  -3   5   0  659.03   18.30
  -4  -5   0  193.78    9.90
   4  -5   0  206.18    9.30
   4  -5   0  205.28   10.20
  -4  -5   0  203.18   11.20
  -4  -5   0  210.38   11.00
  -4   5   0  211.08   10.80
   4   5   0  198.88   11.10
  -4   5   0  208.78    7.40
   4   5   0  204.88    9.60
   5  -5   0    2.40    3.60
  -5  -5   0   -0.60    3.50
   5  -5   0    0.30    2.90
  -5  -5   0    4.00    4.50
  -5  -5   0    2.90    4.90
   5   5   0    6.40    4.70
   5   5   0    3.90    3.20
  -5   5   0    1.30    2.10
  -5   5   0    4.80    4.30
  -5   5   0    0.50    4.20
  -6  -5   0  202.78   11.90
  -6  -5   0  198.78   12.00
   6  -5   0  208.28   10.30
   6  -5   0  198.78    8.40
  -6  -5   0  194.68   10.30
  -6   5   0  204.28   11.10
  -6   5   0  189.98   10.30
   6   5   0  189.08    9.50
   6   5   0  217.58   12.20
  -7  -5   0  303.57   14.70
  -7  -5   0  286.77   14.60
  -7  -5   0  279.47   12.50
   7  -5   0  296.57   12.90
   7  -5   0  295.87   10.60
  -7   5   0  309.07   14.00
   7   5   0  282.47   11.80
  -7   5   0  279.07   12.60
  -8  -5   0    0.50    5.10
   8  -5   0    8.20    4.20
  -8  -5   0    8.30    4.40
   8  -5   0    9.10    3.30
  -8   5   0   10.70    4.80
  -8   5   0    7.50    4.80
   8   5   0    4.60    3.70
  -9  -5   0    3.60    4.60
   9  -5   0   16.10    4.00
   9  -5   0    7.40    4.30
  -9  -5   0    9.00    6.40
  -9   5   0    9.50    5.70
  -9   5   0   12.00    5.20
   9   5   0   14.70    4.00
  10  -5   0  100.49    7.30
 -10  -5   0  124.19   12.20
 -10  -5   0   94.49    9.30
  10  -5   0   98.99    9.70
  10   5   0   98.39    8.30
 -10   5   0   97.29   10.20
 -10   5   0  114.09    9.20
 -10   5   0  103.39   10.30
 -11  -5   0   75.79   10.80
 -11  -5   0   73.19    9.40
 -11   5   0   67.39    9.20
  11   5   0   76.79    8.20
 -11   5   0   73.29    8.90
 -11   5   0   85.99   10.30
 -12  -5   0   80.79   12.20
 -12  -5   0   69.19    9.80
  12   5   0   71.99    8.90
 -12   5   0   72.09    9.30
 -12   5   0   65.79    8.80
 -12   5   0   73.39    8.70
 -13  -5   0    3.50    6.00
 -13  -5   0   13.10    8.10
 -13   5   0    1.60    6.60
 -13   5   0    8.20    6.20
 -13   5   0    0.90    5.90
  13   5   0   -1.90    4.50
 -14  -5   0   57.19   11.50
 -14  -5   0   49.60    8.60
 -14   5   0   35.00    8.80
 -14   5   0   55.49    9.60
 -14   5   0   45.60    8.90
 -15  -5   0   37.20   11.80
 -15  -5   0   36.10    8.10
 -15   5   0   26.00    8.80
 -15   5   0   44.20    9.60
 -15   5   0   42.40    9.30
 -16  -5   0   23.20    8.80
 -16  -5   0   11.70   10.80
 -16  -5   0    1.70   10.80
 -16   5   0   16.50    9.30
 -16   5   0   28.20    8.90
 -16   5   0   -2.90    8.40
 -17  -5   0  -10.10    9.30
 -17  -5   0    5.00   11.80
 -17  -5   0    6.00   12.40
 -17   5   0    8.40    9.00
 -17   5   0   24.70   11.60
 -17   5   0   10.10   10.30
 -17   5   0   -9.80    8.10
 -18  -5   0   42.60   14.80
 -18  -5   0   11.60   12.00
 -18  -5   0   28.10   10.40
 -18  -5   0   24.20   12.60
 -18   5   0   27.30   12.40
 -18   5   0   17.80   10.70
 -18   5   0   12.50   10.10
 -18   5   0   17.90   12.20
   0  -6   0  216.38   11.00
   0  -6   0  220.58   10.20
   0   6   0  229.08   10.20
   0   6   0  224.58   11.40
   0   6   0  223.18   12.20
   1  -6   0  264.37   12.10
  -1  -6   0  249.88   11.40
  -1  -6   0  275.57   12.40
   1  -6   0  267.07   10.80
  -1   6   0  278.17   12.50
  -1   6   0  276.17   10.80
  -1   6   0  240.58   12.60
   1   6   0  272.27   12.20
   1   6   0  258.97   11.60
   1   6   0  282.87   13.70
   2  -6   0 1327.87   35.40
  -2  -6   0 1297.17   37.80
   2  -6   0 1249.57   38.10
  -2  -6   0 1326.47   37.30
  -2  -6   0 1360.86   37.60
  -2   6   0 1332.57   38.30
   2   6   0 1372.46   37.20
   2   6   0 1358.36   37.50
   2   6   0 1365.06   39.20
  -2   6   0 1379.86   35.30
  -2   6   0 1379.46   38.30
   3  -6   0  846.52   23.40
  -3  -6   0  778.22   25.60
  -3  -6   0  789.22   25.60
  -3  -6   0  813.32   25.60
   3  -6   0  863.61   25.40
   3  -6   0  854.31   25.80
   3   6   0  814.52   24.80
   3   6   0  821.62   27.20
   3   6   0  829.02   26.00
  -3   6   0  823.92   26.30
  -3   6   0  816.12   22.70
   4  -6   0   -3.20    3.30
  -4  -6   0    0.60    4.70
  -4  -6   0   -0.70    4.50
   4  -6   0    2.30    3.80
   4  -6   0   -2.80    3.60
  -4  -6   0   -1.50    3.80
  -4   6   0    1.00    2.70
  -4   6   0    8.10    4.80
   4   6   0   -0.90    1.60
   4   6   0   -1.30    3.30
   4   6   0    3.30    4.10
  -5  -6   0    5.20    4.90
   5  -6   0    8.90    3.70
   5  -6   0    7.40    4.00
  -5  -6   0    5.90    5.10
  -5  -6   0    0.50    4.00
  -5   6   0    8.20    2.60
  -5   6   0    3.10    4.40
   5   6   0    9.50    5.50
   5   6   0   11.80    4.00
   6  -6   0   29.50    6.00
  -6  -6   0   38.00    7.00
   6  -6   0   25.10    4.10
  -6  -6   0   20.30    5.30
  -6  -6   0   27.60    6.50
  -6   6   0   31.50    6.50
  -6   6   0   27.10    3.50
   6   6   0   23.40    6.30
   6   6   0   26.70    4.70
  -7  -6   0   29.20    7.00
   7  -6   0   29.60    5.30
   7  -6   0   21.60    4.00
  -7  -6   0   26.50    5.60
  -7  -6   0   16.30    6.40
  -7   6   0   18.70    5.50
   7   6   0   18.80    4.90
  -7   6   0   15.10    5.60
   8  -6   0  301.67   13.90
  -8  -6   0  295.37   15.70
  -8  -6   0  291.97   13.90
  -8  -6   0  297.27   16.20
   8  -6   0  307.27   11.30
  -8   6   0  302.87   15.10
  -8   6   0  267.97   13.80
   8   6   0  286.77   12.80
   9  -6   0   17.90    4.10
  -9  -6   0   21.00    7.60
   9  -6   0   11.80    5.30
  -9  -6   0   13.80    5.50
  -9  -6   0   28.10    7.80
   9   6   0   20.00    5.10
  -9   6   0   13.00    5.60
  -9   6   0   12.70    5.00
  -9   6   0   22.50    6.40
 -10  -6   0   95.59   10.40
  10  -6   0  114.69    7.70
 -10  -6   0  141.19   13.40
 -10  -6   0  109.79   12.50
  10  -6   0  124.59   10.60
 -10   6   0  118.59   11.70
  10   6   0  131.49    9.90
 -10   6   0  113.09   10.70
 -10   6   0  126.59   11.40
 -11  -6   0  359.76   19.60
 -11  -6   0  350.36   19.30
  11  -6   0  341.77   13.40
  11  -6   0  375.36   17.30
 -11  -6   0  343.67   16.30
 -11   6   0  347.47   17.80
 -11   6   0  358.56   18.10
  11   6   0  345.07   15.10
 -11   6   0  339.97   16.10
 -12  -6   0   95.19   12.60
 -12  -6   0   94.89   11.10
  12   6   0   96.89    9.50
 -12   6   0   94.79   12.40
 -12   6   0   83.49   11.40
 -12   6   0   92.29   12.10
 -13  -6   0   41.00   11.60
 -13  -6   0   32.30    7.70
 -13   6   0   51.49    9.20
 -13   6   0   32.20    8.30
 -13   6   0   49.80    9.40
  13   6   0   34.20    7.20
 -14  -6   0   42.50   11.20
 -14  -6   0   36.80    8.10
 -14   6   0   30.30    9.20
  14   6   0   14.60    6.70
 -14   6   0   32.10    9.90
 -14   6   0   21.80    7.90
 -15  -6   0   -0.90    9.70
 -15  -6   0   19.70    8.40
 -15   6   0   15.10    8.90
 -15   6   0    6.60    9.20
 -15   6   0    5.90    7.50
 -16  -6   0    8.40    9.70
 -16  -6   0    2.50   11.40
 -16   6   0   11.70   10.40
 -16   6   0    1.70    9.40
 -16   6   0    8.00    8.70
 -17  -6   0   37.80   13.90
 -17  -6   0   31.30   11.30
 -17  -6   0   32.50   13.70
 -17   6   0   26.00   10.80
 -17   6   0   32.00   12.40
 -17   6   0   31.60   12.10
   0  -7   0    7.00    4.70
   0  -7   0    7.10    4.10
   0   7   0    6.90    4.80
   0   7   0    7.20    4.50
   0   7   0    3.40    5.40
   1  -7   0  265.57   12.70
  -1  -7   0  241.28   12.10
   1  -7   0  261.57   11.30
  -1  -7   0  258.97   12.80
   1   7   0  252.27   14.10
   1   7   0  248.88   12.00
  -1   7   0  275.07   14.10
  -1   7   0  263.87   13.30
  -1   7   0  264.27   11.40
   1   7   0  257.27   12.60
  -2  -7   0  131.99    9.80
  -2  -7   0  141.09    9.70
   2  -7   0  151.28    9.80
   2  -7   0  148.09    8.30
  -2  -7   0  154.38   10.60
   2  -7   0  128.69   11.10
  -2   7   0  146.79    8.10
   2   7   0  162.68   12.30
   2   7   0  155.18    9.90
  -2   7   0  143.19   10.40
   2   7   0  145.19    9.80
  -2   7   0  135.59   10.90
  -3  -7   0   44.10    7.20
  -3  -7   0   30.30    6.00
  -3  -7   0   49.30    7.80
   3  -7   0   41.50    7.30
   3  -7   0   46.70    5.70
   3  -7   0   38.90    6.00
  -3   7   0   57.29    7.50
   3   7   0   45.80    8.10
   3   7   0   52.69    7.30
  -3   7   0   43.30    7.50
  -3   7   0   38.50    5.20
   3   7   0   48.10    6.90
   4  -7   0  325.07   14.40
  -4  -7   0  324.97   15.20
   4  -7   0  325.17   14.10
  -4  -7   0  308.27   14.70
  -4  -7   0  318.27   14.70
   4  -7   0  323.27   12.60
  -4   7   0  321.57   11.40
   4   7   0  311.07   10.30
  -4   7   0  317.57   15.40
   4   7   0  309.67   13.60
   4   7   0  318.57   15.30
   5  -7   0  167.88    9.70
   5  -7   0  175.98   10.80
  -5  -7   0  164.88   11.90
  -5  -7   0  162.68   11.30
  -5  -7   0  160.48   11.40
   5   7   0  169.58   11.80
  -5   7   0  163.88    7.50
   5   7   0  159.18   10.10
  -5   7   0  162.88   11.90
   6  -7   0  211.68   12.20
  -6  -7   0  225.78   13.60
   6  -7   0  221.78   10.30
  -6  -7   0  236.58   13.60
  -6  -7   0  209.98   12.50
  -6   7   0  234.28    8.40
  -6   7   0  235.78   13.60
   6   7   0  231.78   13.90
   6   7   0  218.98   11.70
   7  -7   0  239.88   13.00
   7  -7   0  232.78   10.30
  -7  -7   0  231.48   13.10
  -7  -7   0  228.18   14.60
  -7  -7   0  223.08   13.80
  -7   7   0  237.98   14.20
   7   7   0  230.38   12.10
  -8  -7   0   -2.90    5.90
   8  -7   0   12.40    5.40
  -8  -7   0   10.50    5.40
  -8  -7   0   -3.80    5.90
   8  -7   0    5.10    3.60
   8   7   0   -0.10    4.20
  -8   7   0   -3.60    5.10
   9  -7   0  147.79    8.50
   9  -7   0  145.29   11.50
  -9  -7   0  176.98   14.20
  -9  -7   0  138.39   11.90
  -9  -7   0  135.89   13.40
   9   7   0  157.88   10.50
  -9   7   0  147.39   12.50
  -9   7   0  144.29   13.10
  10  -7   0  196.28   13.30
 -10  -7   0  165.88   15.30
  10  -7   0  182.68    9.50
 -10  -7   0  189.08   15.60
 -10  -7   0  182.78   13.20
 -10   7   0  212.18   14.40
 -10   7   0  192.78   14.80
  10   7   0  176.18   11.50
 -10   7   0  157.88   12.80
  11  -7   0  267.77   11.60
 -11  -7   0  259.97   15.00
 -11  -7   0  266.77   17.90
  11  -7   0  273.87   15.80
 -11  -7   0  270.07   17.90
  11   7   0  277.67   14.20
 -11   7   0  244.18   15.30
 -11   7   0  264.67   16.40
 -11   7   0  294.77   17.20
 -12  -7   0    3.60    6.60
  12  -7   0    7.90    6.50
 -12  -7   0    7.20    9.00
 -12  -7   0    0.60    7.80
 -12   7   0    0.30    6.00
  12   7   0    0.70    5.40
 -12   7   0    5.70    7.50
 -12   7   0   11.20    7.80
 -13  -7   0  120.89   16.10
 -13  -7   0   94.99   13.60
 -13  -7   0  100.79   12.90
  13   7   0  105.89   11.40
 -13   7   0   92.39   11.80
 -13   7   0   91.49   11.80
 -13   7   0  120.59   15.30
 -14  -7   0   47.90   10.00
 -14  -7   0   34.70   11.40
 -14  -7   0   46.90   11.80
  14   7   0   42.20    8.10
 -14   7   0   40.00   10.50
 -14   7   0   41.20    9.30
 -14   7   0   51.99   11.10
 -15  -7   0  107.29   16.20
 -15  -7   0  104.19   16.90
 -15  -7   0   66.89   11.60
 -15   7   0   87.19   13.40
  15   7   0   76.39    9.30
 -15   7   0   81.39   12.30
 -15   7   0   83.59   13.30
 -16  -7   0   10.40   15.20
 -16  -7   0    6.60   12.00
 -16  -7   0    6.60   10.50
 -16   7   0    1.80   10.20
 -16   7   0   12.20   11.70
 -16   7   0    6.30    9.40
 -17  -7   0    4.40   14.00
 -17  -7   0  -18.30   17.30
 -17  -7   0   14.00   12.40
 -17   7   0   26.80   13.20
 -17   7   0   24.40   12.60
 -17   7   0   13.20   10.90
   0  -8   0  314.97   14.90
   0  -8   0  304.87   13.60
   0   8   0  319.67   13.90
   0   8   0  355.16   15.60
   0   8   0  302.57   16.40
  -1  -8   0   59.39    8.10
   1  -8   0   55.79    7.60
   1  -8   0   47.80    6.50
  -1  -8   0   45.20    6.90
   1   8   0   50.99    8.40
   1   8   0   41.60    6.40
  -1   8   0   58.39    8.70
  -1   8   0   43.60    7.20
  -1   8   0   56.89    7.30
   1   8   0   55.69    7.60
   2  -8   0  247.88   13.00
   2  -8   0  235.08   14.60
  -2  -8   0  233.18   12.90
  -2  -8   0  233.58   13.40
   2  -8   0  235.68   11.30
  -2   8   0  237.88   11.20
   2   8   0  243.78   12.90
  -2   8   0  230.68   13.60
   2   8   0  227.08   12.80
   2   8   0  221.88   14.90
  -2   8   0  234.68   14.50
   3  -8   0   21.10    6.30
  -3  -8   0   20.30    6.60
  -3  -8   0   17.10    6.50
   3  -8   0   17.20    4.40
   3  -8   0   22.60    5.30
  -3  -8   0   33.80    7.10
  -3   8   0   17.10    6.10
  -3   8   0   19.30    4.90
   3   8   0   28.50    6.20
   3   8   0   16.30    3.40
   3   8   0   26.10    7.60
   3   8   0   13.90    6.70
  -3   8   0   19.00    5.80
   4  -8   0  253.67   13.40
  -4  -8   0  248.78   13.90
  -4  -8   0  247.78   14.10
  -4  -8   0  236.68   14.30
   4  -8   0  268.07   14.00
   4  -8   0  256.87   11.40
   4   8   0  246.58    9.30
  -4   8   0  245.68   10.60
  -4   8   0  272.77   14.90
   4   8   0  244.28   12.90
  -4   8   0  223.48   14.60
   4   8   0  252.27   14.10
   5  -8   0   16.50    5.70
  -5  -8   0   11.20    6.00
  -5  -8   0   16.60    6.70
   5  -8   0   18.70    5.50
  -5  -8   0   16.70    6.20
   5  -8   0   19.60    5.50
  -5   8   0   26.00    4.30
   5   8   0    9.80    5.10
  -5   8   0   15.00    6.10
   5   8   0   20.10    6.50
   6  -8   0  134.59   11.30
  -6  -8   0  122.69   11.40
  -6  -8   0  141.19   12.00
   6  -8   0  140.39    9.30
  -6  -8   0  138.69   12.50
  -6   8   0  140.99   12.70
   6   8   0  130.89   12.40
   6   8   0  155.18   10.80
  -6   8   0  139.29    7.30
  -7  -8   0   27.30    7.10
   7  -8   0   18.00    5.80
  -7  -8   0   37.90    9.40
  -7  -8   0   20.70    7.80
   7  -8   0   40.40    5.90
  -7   8   0   30.10    8.10
   7   8   0   40.50    7.10
  -8  -8   0    4.90    6.00
   8  -8   0   -0.70    5.30
  -8  -8   0    1.00    6.80
  -8  -8   0    3.20    6.90
   8  -8   0    7.50    3.80
   8   8   0   -7.80    4.50
  -8   8   0   -5.40    5.80
  -8   8   0   -5.40    5.20
   9  -8   0  270.87   11.50
  -9  -8   0  259.47   16.70
  -9  -8   0  253.67   17.60
  -9  -8   0  281.07   15.80
   9  -8   0  263.67   15.60
  -9   8   0  249.18   15.90
   9   8   0  275.07   14.30
  -9   8   0  282.77   17.50
 -10  -8   0   45.70    8.30
  10  -8   0   45.90    6.70
 -10  -8   0   56.49   10.10
 -10  -8   0   32.60    9.40
  10  -8   0   64.89    8.50
  10   8   0   59.69    7.80
 -10   8   0   64.39   10.60
 -10   8   0   43.20    7.70
 -11  -8   0   17.40    7.90
  11  -8   0   19.30    7.20
 -11  -8   0   26.70    9.30
  11  -8   0   25.70    5.40
 -11  -8   0   10.40    9.30
 -11   8   0   31.50    9.40
 -11   8   0   19.20    6.70
  11   8   0   30.20    7.10
  12  -8   0   67.09   10.30
  12  -8   0   60.29    7.80
 -12  -8   0   52.39   11.70
 -12  -8   0   64.79   10.60
 -12  -8   0   65.49   12.70
  12   8   0   59.89    9.00
 -12   8   0   74.69   11.50
 -12   8   0   50.09    9.00
 -13  -8   0    0.90    8.10
 -13  -8   0    2.90   10.70
 -13  -8   0   -9.10    9.40
 -13   8   0    9.40   10.10
  13   8   0    4.70    6.50
 -13   8   0   -8.50    6.50
 -14  -8   0   45.00   10.90
 -14  -8   0   62.39   13.60
 -14  -8   0   62.09   14.10
  14   8   0   57.09    8.60
 -14   8   0   56.09   10.60
 -14   8   0   48.70   12.30
 -15  -8   0    5.90   14.40
 -15  -8   0   -8.30   10.90
 -15  -8   0   27.50   11.10
 -15   8   0    1.50    9.30
 -15   8   0   25.90   11.70
  15   8   0   11.30    8.20
 -16  -8   0   -3.10   14.50
 -16  -8   0    1.80   16.70
 -16  -8   0    8.30   12.10
 -16   8   0   29.50   11.90
  16   8   0  -14.60    8.70
 -16   8   0    8.30   12.50
   0  -9   0    7.10    6.10
   0  -9   0   -3.40    3.80
   0   9   0   19.40    7.20
   0   9   0   -2.50    4.60
   0   9   0   -2.50    6.50
   1  -9   0   92.89    8.80
  -1  -9   0  108.89    9.50
  -1  -9   0  113.69   10.70
   1  -9   0  112.39   10.50
   1   9   0  110.49   12.80
   1   9   0  112.79   10.10
  -1   9   0  112.39    9.40
   1   9   0  115.69    8.40
  -1   9   0  103.79   12.20
  -1   9   0  117.49   11.50
   1   9   0  106.99   10.70
   2  -9   0    5.90    4.80
   2  -9   0   -3.40    5.20
   2  -9   0    4.30    7.10
  -2  -9   0   -1.10    4.60
  -2  -9   0   -1.50    4.80
   2   9   0    0.10    6.50
  -2   9   0    7.70    6.00
   2   9   0   -1.50    3.00
  -2   9   0   -0.50    6.10
  -2   9   0    1.60    4.40
   2   9   0    3.20    4.50
   2   9   0    0.30    5.40
   3  -9   0  251.67   11.90
  -3  -9   0  242.78   14.20
   3  -9   0  228.28   15.40
  -3  -9   0  245.88   14.00
   3  -9   0  253.57   14.20
   3   9   0  238.48   13.60
  -3   9   0  258.17   15.70
   3   9   0  248.28   17.20
   3   9   0  230.98   14.20
   3   9   0  233.98   10.30
  -3   9   0  259.57   15.90
  -3   9   0  235.98   11.50
   4  -9   0   53.39    7.60
  -4  -9   0   54.59    8.90
  -4  -9   0   65.99    9.70
   4  -9   0   53.49    8.00
  -4  -9   0   47.80    8.50
  -4   9   0   45.70    8.30
   4   9   0   53.69    7.50
   4   9   0   56.89    5.50
   4   9   0   57.59    9.70
  -4   9   0   43.40    8.90
  -4   9   0   54.89    7.00
   5  -9   0   30.90    6.80
  -5  -9   0   38.50    8.60
   5  -9   0   41.40    7.10
  -5  -9   0   31.00    7.20
   5  -9   0   39.10    7.40
  -5  -9   0   27.80    7.70
   5   9   0   39.50    6.90
   5   9   0   34.70    4.30
  -5   9   0   37.60    8.40
  -5   9   0   40.40    6.00
  -5   9   0   25.70    7.60
   5   9   0   35.80    8.50
  -6  -9   0  339.57   17.80
  -6  -9   0  382.66   19.30
  -6  -9   0  364.26   18.80
   6  -9   0  353.66   15.40
   6  -9   0  368.36   18.00
  -6   9   0  392.56   19.70
  -6   9   0  375.66   19.70
  -6   9   0  360.86   13.00
   6   9   0  357.56   16.80
  -7  -9   0   90.29   11.90
  -7  -9   0  117.29   12.70
  -7  -9   0  123.69   12.80
   7  -9   0  119.69   11.90
   7  -9   0  106.59    8.80
  -7   9   0  107.59   13.30
  -7   9   0  121.69   12.00
   7   9   0   98.19   10.30
  -8  -9   0  214.98   15.40
  -8  -9   0  222.68   16.50
  -8  -9   0  197.78   15.20
   8  -9   0  235.78   11.40
   8  -9   0  242.38   15.10
  -8   9   0  234.98   15.30
   8   9   0  250.37   14.00
  -8   9   0  223.98   16.60
   9  -9   0   15.70    6.80
  -9  -9   0   -8.80    6.40
  -9  -9   0   16.20    7.80
   9  -9   0    6.10    4.80
  -9  -9   0   -1.00    6.90
   9   9   0   -3.40    5.70
  -9   9   0    5.70    6.10
  -9   9   0   -5.10    7.70
 -10  -9   0    4.40    8.60
 -10  -9   0    3.20    7.80
 -10  -9   0    7.10    8.30
  10  -9   0   16.70    7.60
  10  -9   0   19.10    5.20
 -10   9   0    9.10    6.60
 -10   9   0   22.10    8.80
  10   9   0   16.30    6.60
 -11  -9   0   10.60    8.10
  11  -9   0   -4.80    4.80
 -11  -9   0   -4.00    9.30
  11  -9   0    5.10    7.40
 -11  -9   0   -0.60    9.30
  11   9   0    6.10    6.80
 -11   9   0    6.70    8.10
 -11   9   0    5.40    7.10
  12  -9   0    9.50    5.20
  12  -9   0    3.30    8.40
 -12  -9   0    4.00   10.20
 -12  -9   0   -0.10   10.10
 -12  -9   0    1.00    8.90
 -12   9   0   -1.00    7.60
  12   9   0   13.30    6.90
 -12   9   0    4.70    7.30
 -13  -9   0   12.00    9.80
 -13  -9   0   17.60   12.20
 -13  -9   0   -9.60   10.40
  13  -9   0   -4.30    8.80
 -13   9   0   15.20    7.90
  13   9   0    1.40    7.70
 -13   9   0   14.30    9.80
 -14  -9   0   17.70   13.70
 -14  -9   0    9.40   10.50
 -14  -9   0   48.00   14.40
 -14   9   0   23.80    9.30
  14   9   0   19.60    8.80
 -14   9   0   22.10   11.50
 -15  -9   0  122.79   15.70
 -15  -9   0  122.19   18.40
 -15  -9   0  155.68   21.40
 -15   9   0  135.49   16.00
  15   9   0  143.89   17.40
 -15   9   0  144.19   19.00
   0 -10   0  922.11   30.20
   0  10   0  936.01   34.30
   0  10   0  980.40   32.40
   0  10   0  933.61   29.10
   0  10   0  907.41   30.20
   1 -10   0   43.00    8.90
  -1 -10   0   38.30    7.80
  -1 -10   0   43.80    8.30
   1 -10   0   37.90   10.20
   1 -10   0   53.39    8.10
  -1  10   0   47.80    6.70
  -1  10   0   27.40    8.40
  -1  10   0   49.30    8.90
  -1  10   0   45.10    7.90
   1  10   0   43.80    7.80
   1  10   0   42.60    9.70
   1  10   0   38.10    7.40
   1  10   0   44.10    6.00
  -2 -10   0    2.50    5.10
   2 -10   0    5.90    4.90
   2 -10   0    0.80    7.70
  -2 -10   0   -3.70    6.70
   2 -10   0   -0.20    5.40
   2  10   0    3.40    7.60
  -2  10   0    9.20    6.60
  -2  10   0    9.50    5.90
   2  10   0    3.60    3.60
  -2  10   0    4.80    4.40
  -2  10   0    2.60    7.40
   2  10   0    9.40    6.10
   2  10   0   -0.90    5.60
  -3 -10   0    5.10    6.20
   3 -10   0    5.80    5.20
   3 -10   0   -1.60    7.10
  -3 -10   0    2.40    6.30
   3 -10   0    2.90    6.00
   3  10   0    7.60    7.50
   3  10   0    8.40    7.50
  -3  10   0    1.10    5.20
  -3  10   0   -2.90    6.90
  -3  10   0   -0.20    4.80
   3  10   0    3.50    3.50
   3  10   0    8.30    6.30
  -3  10   0   -2.00    6.30
   4 -10   0  122.09   12.80
  -4 -10   0  116.59   12.00
  -4 -10   0  106.39   12.60
   4 -10   0  101.49    9.80
   4 -10   0  113.79   12.00
   4  10   0  116.19    7.30
  -4  10   0  100.89   13.70
  -4  10   0  124.49   13.90
   4  10   0  112.09   11.70
  -4  10   0  110.09    9.10
   4  10   0  126.69   12.50
  -4  10   0  132.99   11.40
   5 -10   0  263.87   15.20
  -5 -10   0  258.17   16.50
   5 -10   0  281.37   13.90
  -5 -10   0  251.77   16.30
   5 -10   0  277.47   16.20
   5  10   0  271.17   10.20
  -5  10   0  299.57   16.10
  -5  10   0  271.97   17.90
  -5  10   0  270.67   12.10
   5  10   0  254.67   17.30
   5  10   0  244.78   15.00
  -5  10   0  266.37   17.80
   6 -10   0   58.59    9.90
   6 -10   0   61.89    8.40
  -6 -10   0   52.79    9.40
  -6 -10   0   31.70    9.20
  -6 -10   0   64.79   10.60
   6  10   0   48.20    9.10
  -6  10   0   48.40    6.30
  -6  10   0   54.09   10.20
  -6  10   0   43.30    7.40
  -6  10   0   52.99   10.60
  -7 -10   0   22.40    9.20
  -7 -10   0   15.70    8.20
   7 -10   0   32.40    6.00
  -7 -10   0   20.90    8.00
   7 -10   0   16.00    7.00
   7  10   0   22.30    6.80
  -7  10   0   10.50    8.80
  -7  10   0   15.50    6.10
  -7  10   0   17.20    4.50
  -7  10   0   11.60    7.40
  -8 -10   0   21.40    9.10
  -8 -10   0   18.20    8.00
   8 -10   0   36.20    6.60
   8 -10   0   38.90    8.20
  -8 -10   0   30.30    8.40
  -8  10   0   33.90    7.60
  -8  10   0   42.40   10.80
   8  10   0   27.00    7.50
  -8  10   0   34.50    9.50
  -9 -10   0   31.60    9.70
  -9 -10   0   61.79   10.80
  -9 -10   0   45.40   11.30
   9 -10   0   39.30    6.30
   9 -10   0   51.59   10.00
  -9  10   0   51.39   10.90
   9  10   0   45.70    8.30
  -9  10   0   41.40    8.90
 -10 -10   0   91.29   12.60
  10 -10   0   66.99    9.90
 -10 -10   0   73.69   13.20
 -10 -10   0   56.49   11.00
  10 -10   0   66.19    7.40
 -10  10   0   69.89   10.60
 -10  10   0   68.59   10.00
  10  10   0   71.99   10.00
 -11 -10   0   37.70   11.40
 -11 -10   0   34.90   10.80
  11 -10   0   40.40    6.30
  11 -10   0   47.50   10.50
 -11 -10   0   45.60   12.70
 -11  10   0   44.90    9.90
 -11  10   0   46.90   11.10
  11  10   0   49.20    9.40
  12 -10   0   17.50    5.80
 -12 -10   0   14.70   10.50
 -12 -10   0   25.90   11.90
  12 -10   0    4.20    9.50
 -12 -10   0    0.00   10.40
 -12  10   0   10.00   10.60
 -12  10   0    4.80    7.40
  12  10   0    7.50    8.30
 -13 -10   0   38.50   13.60
  13 -10   0   16.60   12.00
 -13 -10   0   47.10   12.60
  13 -10   0   51.39    7.30
 -13 -10   0   48.20   13.80
 -13  10   0   24.10    9.80
 -13  10   0   38.50   11.70
  13  10   0   42.80    9.70
 -14 -10   0  105.19   17.10
 -14 -10   0  114.49   15.70
 -14 -10   0   67.19   15.90
 -14  10   0   95.69   15.80
  14  10   0   97.79   12.60
 -14  10   0   94.19   13.70
 -15 -10   0   50.69   15.20
 -15 -10   0   20.20   16.80
 -15 -10   0   29.60   14.70
  15  10   0   13.60   11.40
 -15  10   0   17.50   10.90
 -15  10   0   13.20   13.50
   0 -11   0   12.60    6.80
   0 -11   0    9.90    6.40
   0  11   0    3.90    4.10
   0  11   0    5.30    5.80
   0  11   0    6.90    8.30
   0  11   0    1.30    6.90
  -1 -11   0   94.49   12.50
   1 -11   0  108.99   14.40
   1 -11   0   90.79   12.00
   1 -11   0   87.59   10.20
  -1 -11   0  104.99   10.60
   1  11   0   98.79   12.80
  -1  11   0   98.39   11.10
   1  11   0  100.79    8.90
  -1  11   0   93.99   13.10
  -1  11   0  111.29    9.70
  -1  11   0   84.09   11.70
   1  11   0  112.89   14.70
   1  11   0  100.09   11.70
  -2 -11   0    2.30    7.00
   2 -11   0    3.70    8.70
  -2 -11   0    7.50    6.70
   2 -11   0   11.40    6.50
   2 -11   0    4.00    6.20
  -2  11   0    6.80    7.10
   2  11   0    2.30    3.80
   2  11   0    8.00    6.90
  -2  11   0    2.20    4.80
  -2  11   0    9.70    7.50
  -2  11   0    2.60    6.10
   2  11   0   -2.50    7.10
   2  11   0   -2.70    7.80
  -3 -11   0  115.19   13.00
   3 -11   0   95.09   12.60
   3 -11   0  105.79   10.40
   3 -11   0  107.69   15.10
  -3 -11   0  124.89   12.00
  -3  11   0   94.69    9.90
  -3  11   0  105.79   14.30
  -3  11   0  103.39   13.00
   3  11   0  127.89   12.60
   3  11   0   92.49    8.10
   3  11   0   99.59   13.10
   3  11   0   94.29   12.90
  -3  11   0  132.99   11.30
  -4 -11   0  218.68   15.60
   4 -11   0  206.88   15.50
   4 -11   0  193.78   15.70
  -4 -11   0  194.38   15.10
   4 -11   0  212.48   12.80
  -4  11   0  186.58   11.70
  -4  11   0  230.98   14.50
   4  11   0  197.48   14.40
  -4  11   0  218.38   18.20
   4  11   0  204.08    9.80
  -4  11   0  213.18   17.40
   5 -11   0  236.18   16.00
   5 -11   0  251.87   13.90
  -5 -11   0  231.48   16.30
   5 -11   0  241.98   16.80
  -5 -11   0  232.08   16.20
   5  11   0  244.38   10.00
  -5  11   0  243.28   18.80
  -5  11   0  232.88   12.40
  -5  11   0  211.58   18.60
  -5  11   0  235.48   15.50
   5  11   0  191.58   14.80
  -6 -11   0   44.40    9.00
   6 -11   0   59.99   10.20
  -6 -11   0   46.80   10.90
   6 -11   0   56.59    9.10
  -6  11   0   51.19   10.90
  -6  11   0   59.79   11.70
   6  11   0   39.60    8.40
  -6  11   0   52.89    6.90
  -6  11   0   47.80    9.00
   7 -11   0   20.60    6.70
   7 -11   0   14.70    8.60
  -7 -11   0   13.30    8.50
  -7 -11   0   16.60    9.70
  -7 -11   0   17.60    8.60
   7  11   0   15.40    7.20
  -7  11   0    2.50    8.80
  -7  11   0   15.60    6.80
  -7  11   0   18.50    9.80
  -8 -11   0   21.10    9.90
   8 -11   0   27.40    7.10
  -8 -11   0   28.30    9.10
  -8 -11   0   40.40   11.60
   8 -11   0   23.10    9.30
  -8  11   0   43.50   11.60
  -8  11   0   26.30    8.10
  -8  11   0   46.20   11.90
   8  11   0   27.70    8.00
   9 -11   0   69.79    9.70
  -9 -11   0   80.59   13.30
  -9 -11   0   60.39   11.60
   9 -11   0   85.69   12.10
  -9 -11   0   83.79   13.70
  -9  11   0   80.79   13.70
  -9  11   0   89.69   12.50
   9  11   0   89.89   11.60
  -9  11   0   84.89   13.50
 -10 -11   0   14.70   10.50
  10 -11   0    3.10    5.60
  10 -11   0   -9.50    8.40
 -10 -11   0    0.00   10.90
 -10 -11   0    0.10   10.20
 -10  11   0   42.50   12.90
 -10  11   0   -2.70    9.90
 -10  11   0   -8.80    6.70
  10  11   0  -15.60    7.60
  11 -11   0   19.60    9.90
  11 -11   0    1.10    6.20
 -11 -11   0   24.30   12.20
 -11 -11   0   14.80   10.90
 -11 -11   0   20.90   12.00
 -11  11   0   21.70   12.80
 -11  11   0    9.40   11.20
 -11  11   0    7.20    7.50
  11  11   0    2.00    8.80
 -12 -11   0   57.49   13.70
 -12 -11   0   61.29   14.20
 -12 -11   0   73.39   14.00
  12 -11   0   53.39    7.40
  12 -11   0   57.09   13.50
 -12  11   0   49.50   16.30
  12  11   0   51.99   11.20
 -12  11   0   57.79   14.00
 -12  11   0   36.10   10.40
  13 -11   0   20.60   12.40
 -13 -11   0   24.00   13.80
 -13 -11   0    2.40   13.40
  13 -11   0   28.10    6.90
 -13 -11   0   30.50   14.90
 -13  11   0   39.90   14.20
  13  11   0   43.80   11.70
 -13  11   0   23.30   10.50
 -14 -11   0   12.50   14.80
 -14 -11   0   38.40   15.10
 -14 -11   0  -30.80   15.60
  14  11   0   10.00   12.10
 -14  11   0   30.40   14.50
 -14  11   0    4.40   11.20
   0 -12   0  364.06   24.50
   0 -12   0  386.96   18.30
   0 -12   0  371.86   19.90
   0  12   0  367.46   23.00
   0  12   0  374.36   16.70
   0  12   0  373.26   19.10
   0  12   0  398.46   21.10
   1 -12   0   87.29   14.30
  -1 -12   0   79.99   11.00
  -1 -12   0   69.39   10.50
   1 -12   0   83.09   10.70
   1 -12   0   62.69    9.00
   1  12   0   97.89   13.90
  -1  12   0   96.89   11.30
  -1  12   0   72.89   11.90
   1  12   0   99.09   12.80
  -1  12   0   68.09    9.60
   1  12   0   71.79   10.70
  -1  12   0   79.69   11.60
   1  12   0   76.59    8.70
   2 -12   0   24.30    6.90
  -2 -12   0   24.90    9.10
   2 -12   0   35.70    9.60
   2 -12   0   39.80   10.30
  -2 -12   0   28.60    8.70
   2  12   0   27.70    9.30
   2  12   0   31.60   10.50
  -2  12   0   17.20    8.90
  -2  12   0   30.20    8.30
  -2  12   0   28.00    8.50
   2  12   0   21.30    8.80
  -2  12   0   21.10    5.90
   2  12   0   24.10    5.20
  -3 -12   0   11.00    7.20
  -3 -12   0   12.40    7.70
   3 -12   0   -4.30    7.20
   3 -12   0   11.30    9.70
   3 -12   0   -1.20    6.50
  -3  12   0   -1.90    5.30
   3  12   0   -9.20    7.00
  -3  12   0   27.70   10.40
  -3  12   0   11.30    6.50
  -3  12   0    1.00    8.90
   3  12   0   -3.80    9.60
   3  12   0    4.80    4.10
   4 -12   0  112.59   13.50
   4 -12   0  129.99   14.90
  -4 -12   0  107.99   14.40
  -4 -12   0  133.19   14.10
   4 -12   0   98.49   11.50
  -4  12   0   90.29   13.40
   4  12   0  109.09    8.10
  -4  12   0   87.19   10.60
   4  12   0  102.39   14.00
  -4  12   0  137.79   16.90
  -4  12   0  102.69   12.10
  -5 -12   0    8.20    7.70
   5 -12   0   -0.70    8.60
  -5 -12   0   -5.70    8.00
   5 -12   0   16.90    7.30
   5 -12   0   13.60    8.60
  -5  12   0    1.80    9.40
  -5  12   0   -3.80    5.60
  -5  12   0    4.90    8.70
   5  12   0   -2.00    7.60
   5  12   0    6.80    3.50
  -6 -12   0   -3.60    9.10
  -6 -12   0    5.70    8.70
   6 -12   0   14.90    9.30
   6 -12   0    5.50    7.70
  -6  12   0    5.40    9.30
  -6  12   0    6.50    6.30
   6  12   0    3.80    3.00
   6  12   0    2.50    8.10
  -6  12   0    8.40   11.00
   7 -12   0    6.20    6.90
  -7 -12   0    1.50    9.40
  -7 -12   0   13.30    9.40
   7 -12   0   -6.70    8.70
  -7  12   0    9.70    7.10
  -7  12   0   11.00   10.40
  -7  12   0   21.10   12.10
   7  12   0    7.70    8.50
   8 -12   0   24.60    7.40
  -8 -12   0   24.60   10.60
  -8 -12   0   16.00   10.10
   8 -12   0   20.40   10.60
  -8  12   0   11.40   12.40
   8  12   0   17.30    8.90
  -8  12   0   24.40   11.40
  -8  12   0   12.30    8.40
   9 -12   0   15.10    6.90
  -9 -12   0   22.90   11.60
   9 -12   0   12.60   11.20
  -9 -12   0    8.10   12.30
  -9  12   0    9.60    9.00
   9  12   0   -2.10    9.10
  -9  12   0   22.90   13.40
  -9  12   0   15.10    9.90
 -10 -12   0    7.00   11.80
  10 -12   0    2.60    6.40
 -10 -12   0    8.30   11.30
  10 -12   0   10.10   11.00
 -10 -12   0   -3.70   12.40
 -10  12   0   17.40   11.50
  10  12   0    3.30    9.90
 -10  12   0    5.40    7.90
 -10  12   0    0.40   13.90
  11 -12   0   32.80    7.40
 -11 -12   0   27.80   13.70
  11 -12   0   19.30   11.70
 -11 -12   0   22.00   13.40
 -11 -12   0   35.10   14.00
 -11  12   0   32.50   10.90
 -11  12   0   35.50   16.30
  11  12   0   26.20   11.80
 -11  12   0   46.10   14.40
 -12 -12   0   25.10   15.60
 -12 -12   0   12.70   13.50
  12 -12   0   50.79    7.70
 -12  12   0   28.70   14.10
 -12  12   0   27.90   11.70
 -12  12   0   21.70   18.40
  12  12   0   23.60   11.90
   0 -13   0  -10.00    6.90
   0 -13   0   -5.60    7.50
   0 -13   0  -12.70   11.90
   0  13   0   -3.20    9.50
   0  13   0    7.00    9.80
   0  13   0   -7.60    4.50
   1 -13   0    4.30   11.40
   1 -13   0    6.90    8.50
  -1 -13   0    1.80    7.40
  -1 -13   0    5.60    8.70
   1 -13   0    4.80    7.50
   1  13   0    7.60    5.20
  -1  13   0    8.40    9.60
   1  13   0   33.50   11.60
  -1  13   0    4.40    9.70
  -1  13   0    4.70    5.50
   1  13   0   17.30   10.00
   2 -13   0   10.70   11.60
   2 -13   0   -2.60    6.90
   2 -13   0   -6.50    9.00
  -2 -13   0   16.20    8.30
  -2 -13   0    8.30    9.70
  -2  13   0   15.50    9.90
  -2  13   0   -1.20    5.50
  -2  13   0   -1.80    9.70
   2  13   0   -5.50    4.10
   2  13   0    3.10    9.90
   2  13   0    0.90    8.80
   3 -13   0   73.49   11.50
   3 -13   0   80.39   11.20
   3 -13   0   79.19   13.90
  -3 -13   0   62.79   11.60
  -3 -13   0   52.49   10.90
  -3  13   0   72.99   14.20
  -3  13   0   72.29   12.80
   3  13   0   84.39   12.60
  -3  13   0   54.99    8.60
   3  13   0   74.99    8.60
  -4 -13   0    2.10    9.60
  -4 -13   0   -0.90    8.50
   4 -13   0  -21.90    8.60
   4 -13   0   -0.90    8.00
   4 -13   0    7.20   10.50
  -4  13   0    1.70   10.60
   4  13   0   -0.50    4.30
  -4  13   0    0.80   10.50
   4  13   0   -7.80    8.70
  -4  13   0   -5.40    6.20
  -5 -13   0    3.00    9.40
   5 -13   0   23.50   10.30
  -5 -13   0   12.40   11.70
   5 -13   0   -7.90   10.20
   5 -13   0   14.10    8.90
   5  13   0   -3.70    8.90
  -5  13   0    1.90    7.20
  -5  13   0   20.70   11.50
  -5  13   0   -3.80   10.60
   5  13   0   -4.20    4.10
   6 -13   0   10.80    9.30
  -6 -13   0   19.40   11.60
   6 -13   0   -2.30    9.90
  -6 -13   0   13.90   10.20
   6  13   0    2.10    3.50
  -6  13   0    9.50   12.60
  -6  13   0   14.10   12.10
  -6  13   0   -3.00    6.70
   6  13   0  -13.00    9.30
  -7 -13   0  151.48   18.40
   7 -13   0  140.69   15.90
  -7 -13   0  112.29   14.50
   7 -13   0  116.09   13.90
  -7  13   0  129.59   15.50
  -7  13   0  157.68   20.50
   7  13   0  156.78   18.60
  -7  13   0  180.38   23.80
  -8 -13   0   -6.60   12.30
   8 -13   0  -19.40   10.80
  -8 -13   0   19.60   11.70
   8 -13   0   15.60    8.10
  -8  13   0   -1.00   14.50
  -8  13   0   -1.80    7.50
   8  13   0   -1.40   10.10
  -8  13   0   -5.90   11.40
   9 -13   0   19.40   12.80
  -9 -13   0   18.70   14.30
  -9 -13   0   19.40   12.80
   9 -13   0   36.40    8.50
  -9  13   0   11.00    9.10
   9  13   0   23.70   10.60
  -9  13   0   34.90   16.50
  -9  13   0   19.20   12.90
 -10 -13   0   -6.60   13.60
 -10 -13   0  -12.40   14.30
  10 -13   0   -7.00    7.40
 -10  13   0    4.30    9.60
 -10  13   0   22.90   16.80
 -10  13   0   -8.80   12.30
  10  13   0    9.00   11.80
  11 -13   0   23.30    7.70
 -11 -13   0   61.69   16.60
 -11 -13   0   43.10   16.80
  11  13   0  -13.20   12.80
 -11  13   0   22.40   11.60
 -11  13   0   30.90   14.80
   0 -14   0   40.20   12.70
   0 -14   0   12.60   15.50
   0 -14   0   13.40    8.90
   0  14   0    0.60    6.00
   0  14   0   11.20   10.80
   0  14   0    8.60   11.80
   1 -14   0   -3.70   13.00
   1 -14   0   -1.60   11.10
  -1 -14   0    0.60   15.80
   1 -14   0   -0.40    8.90
  -1 -14   0    0.50    9.20
  -1 -14   0   11.20   10.30
   1  14   0   21.40   11.30
   1  14   0   11.40   12.50
  -1  14   0  -14.40   11.20
  -1  14   0   -9.00    6.00
  -1  14   0    0.30   11.20
   1  14   0   -1.00    5.30
   2 -14   0    3.90    9.20
   2 -14   0   -9.60   13.70
  -2 -14   0    6.40    8.80
  -2 -14   0    8.50   10.10
   2 -14   0    1.60    9.70
   2  14   0   20.50   11.00
   2  14   0   13.80    5.70
  -2  14   0   -0.50    6.00
  -2  14   0   25.20   13.20
   2  14   0   10.90   12.50
  -2  14   0   35.60   12.30
   3 -14   0   35.50   11.50
  -3 -14   0    8.40   10.70
  -3 -14   0   28.60   11.00
   3 -14   0    1.50    9.10
   3 -14   0   10.60   13.10
   3  14   0   13.90    5.40
  -3  14   0    9.10    6.80
  -3  14   0   11.20   11.50
  -3  14   0   42.70   13.40
   4 -14   0   36.20   10.60
  -4 -14   0   28.50   12.00
  -4 -14   0   17.90   10.70
   4 -14   0   16.30   12.60
   4 -14   0   39.20   13.60
  -4  14   0   29.30    8.20
   4  14   0   29.20   12.20
  -4  14   0   26.10   13.60
  -4  14   0   28.00   13.30
   4  14   0   19.40    5.60
   5 -14   0   52.49   11.40
  -5 -14   0   60.99   12.80
  -5 -14   0   54.49   14.90
   5 -14   0   71.09   12.40
   5 -14   0   57.49   13.30
   5  14   0   37.60   12.30
  -5  14   0   35.80   14.90
  -5  14   0   51.99   10.10
   5  14   0   63.89    8.70
  -5  14   0   49.40   15.10
  -6 -14   0   19.40   13.40
  -6 -14   0   10.60   12.40
   6 -14   0    8.30   10.60
   6 -14   0    9.90   12.30
   6  14   0   -0.30   12.40
  -6  14   0   31.60    9.70
  -6  14   0   23.50   15.10
  -6  14   0   10.30   13.40
  -7 -14   0  -16.50   11.90
   7 -14   0  -11.20    9.70
  -7 -14   0   -7.70   14.50
  -7  14   0   -9.60    8.30
  -7  14   0    4.50   13.20
  -7  14   0   20.70   14.80
   7  14   0   11.90   12.70
  -8 -14   0   74.49   16.50
  -8 -14   0  100.49   17.80
   8 -14   0   75.09   11.20
  -8  14   0   73.19   12.50
   8  14   0   39.90   12.90
  -8  14   0   75.99   18.00
  -9 -14   0    8.70   15.30
  -9 -14   0   -0.40   16.60
   9 -14   0   14.80    9.50
   9  14   0  -17.90   11.90
  -9  14   0   11.00   14.20
  -9  14   0  -13.80   10.00
   0 -15   0   -5.00   10.00
   0 -15   0   -9.20   17.20
   0 -15   0   26.90   14.30
   0  15   0    9.20   14.40
   0  15   0    0.80    7.20
   0  15   0   23.20   12.80
   1 -15   0   -6.80   12.10
  -1 -15   0    8.10   19.20
  -1 -15   0    0.40   12.60
   1 -15   0   13.70   10.80
   1 -15   0   34.40   18.30
   1  15   0  -22.10   10.90
  -1  15   0    4.30    7.20
   1  15   0    0.40    6.30
  -1  15   0  -10.60   12.80
   1  15   0  -22.50   13.60
  -1  15   0   19.40   12.40
  -2 -15   0   -1.50   11.70
   2 -15   0   14.10   11.40
  -2 -15   0  -16.90   20.70
   2 -15   0   19.00   16.10
   2 -15   0   25.60   13.10
  -2 -15   0  -16.20   11.80
  -2  15   0    0.20   15.80
  -2  15   0    6.30    8.10
   2  15   0  -10.00   15.60
   2  15   0    0.00   12.90
   2  15   0   11.10    6.20
   3 -15   0   42.70   12.10
  -3 -15   0   30.30   14.30
   3 -15   0    4.20   18.10
   3 -15   0   53.19   15.60
  -3 -15   0   66.89   13.80
   3  15   0   17.00   13.00
   3  15   0   16.40    6.40
  -3  15   0   34.10   10.10
  -3  15   0   34.10   17.00
   4 -15   0   36.10   12.00
   4 -15   0   45.00   15.30
  -4 -15   0   22.60   15.90
  -4 -15   0   16.40   13.50
  -4  15   0   42.50   15.60
   4  15   0   32.40    6.60
   4  15   0   18.60   14.50
  -4  15   0   19.10    9.30
  -5 -15   0    7.30   14.50
   5 -15   0   36.50   14.10
  -5 -15   0    4.60   13.30
   5 -15   0   27.40   13.50
  -5  15   0   -1.90    9.20
   5  15   0  -10.40    5.50
  -5  15   0   -7.60   14.50
  -6 -15   0   90.49   19.60
  -6 -15   0   66.29   17.30
   6 -15   0  101.49   15.30
  -6  15   0   87.59   17.20
   6  15   0   80.89    9.10
  -6  15   0   98.99   14.10
 -19   0   1    6.00   11.20
 -19   0   1   -6.80    9.90
 -19   0   1   -4.30    8.90
 -19   0   1   -1.60   12.10
 -19   0   1    0.90    9.70
 -18   0   1    2.40    7.40
 -18   0   1   -5.40    8.40
 -18   0   1  -16.90    7.60
 -18   0   1   15.20    9.80
 -18   0   1    1.20   10.30
 -17   0   1   -1.30    8.20
 -17   0   1   -4.70    6.80
 -17   0   1   -9.20    6.70
 -17   0   1    0.10    6.40
 -17   0   1    4.00    9.10
 -16   0   1   -5.70    6.80
 -16   0   1    4.00    6.20
 -16   0   1   -3.30    6.40
 -16   0   1   -4.60    7.60
 -16   0   1   -0.10    5.60
 -15   0   1  -12.20    5.10
 -15   0   1   -1.50    6.00
 -15   0   1   14.00    7.00
 -15   0   1   -1.60    5.20
 -15   0   1   -0.70    5.80
 -14   0   1   -1.80    4.90
 -14   0   1   -5.80    4.60
 -14   0   1   -1.40    5.50
 -14   0   1    3.70    5.00
 -14   0   1    2.40    5.80
 -13   0   1   -2.50    4.40
 -13   0   1   -3.00    4.40
 -13   0   1    4.10    5.50
 -13   0   1   -0.10    5.00
 -13   0   1    3.60    5.30
 -12   0   1   -0.80    5.30
 -12   0   1    0.50    4.40
 -12   0   1    1.20    4.00
 -12   0   1   -6.30    4.30
 -12   0   1   -2.60    3.90
 -11   0   1   -2.70    3.50
 -11   0   1    3.10    4.60
 -11   0   1   -1.20    4.30
 -11   0   1   -0.10    3.30
 -11   0   1    0.20    3.60
 -10   0   1    0.00    2.90
 -10   0   1    0.20    3.90
 -10   0   1    2.50    3.10
 -10   0   1    0.80    3.30
 -10   0   1    1.80    4.00
  -9   0   1    2.20    3.70
  -9   0   1    0.90    2.90
  -9   0   1   -4.50    3.70
  -8   0   1   -1.70    2.40
  -8   0   1    1.30    3.30
  -8   0   1    0.20    3.40
  -7   0   1   -1.20    3.20
  -7   0   1    1.70    2.30
  -7   0   1    2.50    3.20
  -6   0   1    0.40    2.90
  -6   0   1    4.60    3.00
  -6   0   1   -1.10    2.00
  -5   0   1    0.60    2.70
  -5   0   1    0.90    1.90
  -5   0   1    1.20    2.70
  -4   0   1    0.40    2.60
   4   0  -1    2.20    2.60
  -4   0   1   -0.30    2.50
   3   0  -1    1.70    1.90
  -3   0   1   -0.40    1.70
  -3   0   1    0.40    1.80
   3   0  -1   -0.30    1.90
   2   0  -1   -0.70    1.20
  -2   0   1    0.00    1.20
  -2   0   1    0.10    0.70
   2   0  -1    0.80    1.20
   1   0   1    1.70    0.90
  -1   0  -1    0.10    0.50
  -1   0  -1    2.60    1.00
   1   0   1    1.00    0.60
   2   0   1   -1.70    1.30
  -2   0  -1    0.30    1.30
  -2   0  -1   -0.80    1.70
  -2   0  -1    0.40    1.20
  -3   0  -1    2.30    1.80
  -3   0  -1    1.50    2.00
   3   0   1    0.50    1.80
  -3   0  -1   -1.00    1.60
  -4   0  -1   -0.40    2.30
  -4   0  -1   -0.10    2.00
  -4   0  -1   -1.50    1.90
  -5   0  -1   -3.00    2.20
  -5   0  -1    0.20    2.10
  -5   0  -1   -6.20    2.30
  -6   0  -1    1.20    2.30
  -6   0  -1   -2.30    2.60
  -6   0  -1    1.40    2.50
  -7   0  -1   -1.90    2.40
  -7   0  -1   -0.40    2.70
  -7   0  -1   -1.20    3.00
  -8   0  -1   -2.70    2.60
  -8   0  -1   -0.60    3.90
  -8   0  -1   -1.20    3.00
  -8   0  -1    2.70    3.20
  -9   0  -1    2.20    4.40
  -9   0  -1    2.10    3.30
  -9   0  -1    3.70    3.70
  -9   0  -1    3.30    3.30
  -9   0  -1   -3.60    2.90
 -10   0  -1    1.40    3.20
 -10   0  -1   -1.10    3.90
 -10   0  -1   -1.10    3.40
 -10   0  -1    3.90    4.50
 -10   0  -1    0.50    3.30
 -11   0  -1   -2.10    4.50
 -11   0  -1    0.30    5.10
 -11   0  -1   -5.00    3.70
 -11   0  -1   -2.70    3.90
 -11   0  -1    4.90    4.20
 -12   0  -1   -5.60    4.50
 -12   0  -1   -2.80    4.20
 -12   0  -1   -6.00    4.40
 -12   0  -1   -2.30    5.80
 -12   0  -1    1.80    5.10
 -13   0  -1   -2.00    5.80
 -13   0  -1    7.90    5.60
 -13   0  -1   -1.80    4.60
 -13   0  -1   -1.70    4.10
 -13   0  -1   -1.00    4.90
 -14   0  -1   -0.20    5.60
 -14   0  -1    0.10    5.80
 -14   0  -1   -4.50    5.20
 -14   0  -1   -6.40    4.80
 -14   0  -1   13.90    7.30
 -15   0  -1   -6.40    6.00
 -15   0  -1   -2.20    5.70
 -15   0  -1    4.80    7.50
 -15   0  -1   -3.90    5.80
 -15   0  -1    4.50    6.30
 -16   0  -1   11.10    7.90
 -16   0  -1   -3.40    9.00
 -16   0  -1   -7.20    6.70
 -16   0  -1   12.80    7.40
 -16   0  -1   -6.60    6.30
 -17   0  -1   -3.30    7.40
 -17   0  -1   -7.50    8.20
 -17   0  -1   18.10   10.80
 -17   0  -1    5.60    8.50
 -17   0  -1    5.40    8.70
 -18   0  -1   -6.20   11.90
 -18   0  -1  -16.30    9.20
 -18   0  -1   26.80   11.10
 -18   0  -1  -10.70    8.30
 -18   0  -1   -5.90    9.90
 -19  -1   1    3.80    9.80
 -19  -1   1    6.50   10.30
 -19  -1   1   25.30   12.10
 -19  -1   1   15.20   12.30
 -19  -1   1   22.60    8.60
 -19   1   1    9.90   10.90
 -19   1   1   10.70   11.10
 -19   1   1   10.10   11.50
 -19   1   1    3.00    9.00
 -19   1   1   12.00   10.10
 -18  -1   1  142.69   17.10
 -18  -1   1  129.79   14.30
 -18  -1   1  169.38   17.00
 -18  -1   1  117.79   13.70
 -18  -1   1  131.89   15.70
 -18   1   1  132.09   16.00
 -18   1   1  151.98   15.40
 -18   1   1  130.69   14.50
 -18   1   1  113.39   15.80
 -18   1   1  159.08   17.10
 -17  -1   1   48.50    8.00
 -17  -1   1   36.30   10.00
 -17  -1   1   63.09    9.80
 -17  -1   1   59.89   11.60
 -17  -1   1   37.60    8.70
 -17   1   1   39.30    8.40
 -17   1   1   32.60    9.90
 -17   1   1   38.10    9.30
 -17   1   1   22.00    7.60
 -17   1   1   45.90    9.20
 -16  -1   1   99.59   12.10
 -16  -1   1   97.09   13.10
 -16  -1   1   93.89   11.20
 -16  -1   1  112.19   11.90
 -16  -1   1   91.69   11.00
 -16   1   1  116.79   12.30
 -16   1   1  117.09   11.20
 -16   1   1   80.49   10.50
 -16   1   1   90.59   12.20
 -16   1   1  104.29   12.20
 -15  -1   1   82.59   11.60
 -15  -1   1   56.09    7.60
 -15  -1   1   74.19    9.10
 -15  -1   1   64.39    8.10
 -15  -1   1   90.59   10.80
 -15   1   1   56.99    8.40
 -15   1   1   65.69    8.30
 -15   1   1   84.79   10.80
 -15   1   1   73.29    9.30
 -15   1   1   78.99   10.00
 -14  -1   1   36.00    8.10
 -14  -1   1   27.80    7.40
 -14  -1   1   22.50    5.50
 -14  -1   1   19.00    5.70
 -14  -1   1   24.80    6.00
 -14   1   1   18.50    6.70
 -14   1   1   13.80    5.60
 -14   1   1   32.20    6.80
 -14   1   1   19.80    6.50
 -14   1   1   17.90    5.40
 -13  -1   1  155.68   10.80
 -13  -1   1  150.58   10.00
 -13  -1   1  175.48   10.50
 -13  -1   1  159.78   12.10
 -13  -1   1  161.38   12.50
 -13   1   1  162.28   10.40
 -13   1   1  162.58   11.10
 -13   1   1  168.28   11.20
 -13   1   1  162.98   11.40
 -13   1   1  155.18   11.30
 -12  -1   1   54.99    6.50
 -12  -1   1   60.39    7.40
 -12  -1   1   60.29    8.20
 -12  -1   1   67.69    9.00
 -12   1   1   53.99    7.30
 -12   1   1   57.29    7.70
 -12   1   1   54.09    8.00
 -12   1   1   54.99    7.80
 -12   1   1   57.19    7.10
 -11  -1   1  132.69    8.30
 -11  -1   1  135.99   10.10
 -11  -1   1  141.29    8.50
 -11  -1   1  136.29   10.40
 -11   1   1  128.39    9.10
 -11   1   1  133.89    9.20
 -11   1   1  140.29    9.60
 -11   1   1  130.89    8.40
 -11   1   1  134.89    9.20
 -10  -1   1   57.49    7.80
 -10  -1   1   66.29    7.70
 -10  -1   1   56.39    6.10
 -10  -1   1   50.49    6.00
 -10   1   1   55.19    6.70
 -10   1   1   52.59    6.80
 -10   1   1   68.09    6.30
 -10   1   1   60.09    6.70
  -9  -1   1   15.00    4.50
  -9  -1   1   17.40    3.60
  -9  -1   1   16.30    3.40
  -9  -1   1   15.50    5.10
  -9   1   1   20.80    4.50
  -9   1   1   17.50    4.30
  -9   1   1   16.00    4.50
  -8  -1   1  211.38   10.30
  -8  -1   1  206.28    8.50
  -8  -1   1  224.38   10.70
  -8   1   1  214.78    9.30
  -8   1   1  219.38    9.90
  -8   1   1  220.98    9.60
  -7  -1   1 2022.60   51.99
  -7  -1   1 1956.10   49.70
  -7   1   1 2021.50   50.79
  -7   1   1 2023.40   50.39
  -7   1   1 2043.80   50.99
  -6  -1   1   92.79    6.70
  -6  -1   1   93.39    5.00
   6   1  -1  100.49    6.90
  -6   1   1   87.19    6.00
  -6   1   1   95.29    5.80
  -6   1   1   95.99    5.60
  -5  -1   1 1362.46   34.90
  -5  -1   1 1404.96   36.80
   5  -1  -1 1472.25   36.00
   5   1  -1 1412.86   35.00
  -5   1   1 1409.36   35.80
   5   1  -1 1448.46   37.00
  -5   1   1 1412.86   35.20
  -5   1   1 1416.56   36.10
  -4  -1   1  251.47    7.90
   4  -1  -1  277.67    8.90
  -4  -1   1  251.47    9.60
  -4   1   1  279.17    8.00
  -4   1   1  259.97    9.10
   4   1  -1  267.57    9.70
  -4   1   1  257.87    8.70
   4   1  -1  266.37    7.90
  -3  -1   1 3569.54   87.29
   3  -1  -1 3696.83   86.69
   3   1  -1 3543.75   87.29
  -3   1   1 3669.83   86.89
  -3   1   1 3694.93   86.69
  -3   1   1 3687.53   85.69
  -2  -1   1 2799.22   67.29
  -2   1   1 2885.01   66.99
   2   1  -1 2757.32   67.29
  -2   1   1 2981.80   67.09
   2   1  -1 2621.24   66.29
  -1  -1   1   50.09    2.90
   1  -1  -1   42.10    2.30
   1  -1  -1   50.29    3.20
   1   1  -1   50.09    2.80
  -1   1   1   40.20    2.40
   1   1  -1   54.29    2.10
   0  -1   1   21.50    1.80
   0   1  -1   29.40    2.10
   1  -1   1  945.41   23.20
   1  -1   1  908.81   22.90
  -1  -1  -1  902.81   22.90
   1   1   1  874.71   22.80
   1   1   1  908.61   22.30
  -1   1  -1  992.30   23.10
  -1   1  -1  929.41   23.10
   3  -1   1   20.40    2.70
  -3  -1  -1   33.60    4.00
  -3   1  -1   19.10    3.00
  -3   1  -1   19.80    2.80
  -3   1  -1   19.80    2.70
   3   1   1   27.00    3.00
   4  -1   1  114.59    5.60
  -4  -1  -1  128.69    5.30
  -4  -1  -1  130.09    6.20
   4   1   1  128.69    6.10
  -4   1  -1  122.99    5.20
  -4   1  -1  125.19    6.50
  -4   1  -1  112.69    5.70
  -5  -1  -1  609.84   17.60
  -5  -1  -1  596.74   18.90
  -5  -1  -1  616.24   16.60
  -5   1  -1  611.34   18.00
   5   1   1  609.14   17.50
  -5   1  -1  600.64   17.10
  -5   1  -1  627.44   16.80
  -6  -1  -1  279.97   10.30
  -6  -1  -1  265.67   11.70
  -6  -1  -1  277.87    9.40
  -6   1  -1  260.57    9.90
  -6   1  -1  270.07    9.50
  -6   1  -1  281.07   10.70
  -7  -1  -1  440.36   16.00
  -7  -1  -1  410.56   14.20
  -7  -1  -1  443.46   13.50
  -7   1  -1  421.56   14.00
  -7   1  -1  435.66   14.80
  -7   1  -1  433.96   13.70
  -8  -1  -1  146.69    8.40
  -8  -1  -1  155.98   10.10
  -8  -1  -1  157.98    7.70
  -8   1  -1  160.28    8.20
  -8   1  -1  163.18    8.00
  -8   1  -1  156.98    8.80
  -9  -1  -1   59.89    6.60
  -9  -1  -1   61.19    5.80
  -9  -1  -1   61.79    8.20
  -9   1  -1   62.69    6.50
  -9   1  -1   70.59    7.10
  -9   1  -1   64.49    7.20
  -9   1  -1   63.49    6.60
  -9   1  -1   64.09    6.20
 -10  -1  -1   81.89    9.00
 -10  -1  -1   79.39    7.00
 -10  -1  -1   67.09    7.40
 -10  -1  -1   66.99    6.80
 -10   1  -1   73.79    7.50
 -10   1  -1   71.09    7.70
 -10   1  -1   62.99    8.00
 -10   1  -1   75.79    7.40
 -10   1  -1   66.89    7.00
 -11  -1  -1  243.48   14.00
 -11  -1  -1  242.58   12.80
 -11  -1  -1  240.28   11.30
 -11  -1  -1  240.98   11.20
 -11  -1  -1  240.78   12.10
 -11   1  -1  238.68   12.90
 -11   1  -1  242.18   11.60
 -11   1  -1  248.48   12.00
 -11   1  -1  241.18   12.10
 -11   1  -1  250.37   12.50
 -12  -1  -1  115.29    9.20
 -12  -1  -1  116.39   11.50
 -12  -1  -1  111.49    9.20
 -12  -1  -1  110.49    9.70
 -12  -1  -1  129.79   10.60
 -12   1  -1  117.19    9.60
 -12   1  -1  119.19   10.80
 -12   1  -1  123.09    9.90
 -12   1  -1  106.69    9.90
 -12   1  -1  114.59    9.30
 -13  -1  -1   65.29    8.70
 -13  -1  -1   61.49    7.80
 -13  -1  -1   81.79   10.80
 -13  -1  -1   71.59   10.10
 -13  -1  -1   70.79    8.40
 -13   1  -1   79.59    9.40
 -13   1  -1   68.79    9.20
 -13   1  -1   72.89    8.80
 -13   1  -1   70.19   10.00
 -13   1  -1   68.89    8.20
 -14  -1  -1  140.09   11.10
 -14  -1  -1  130.39   11.60
 -14  -1  -1  115.39   12.20
 -14  -1  -1  135.79   10.70
 -14  -1  -1  140.29   13.50
 -14   1  -1  138.39   11.50
 -14   1  -1  125.69   11.60
 -14   1  -1  138.79   10.90
 -14   1  -1  137.69   11.70
 -14   1  -1  141.49   12.50
 -15  -1  -1   19.70    7.30
 -15  -1  -1    8.40    8.50
 -15  -1  -1   -1.80    6.20
 -15  -1  -1   11.80    6.30
 -15  -1  -1    7.20    5.60
 -15   1  -1   -6.30    7.20
 -15   1  -1    1.60    6.30
 -15   1  -1   -3.00    6.10
 -15   1  -1    2.80    6.20
 -15   1  -1   -0.90    5.60
 -16  -1  -1  111.09   15.60
 -16  -1  -1  132.39   13.40
 -16  -1  -1  127.29   14.30
 -16  -1  -1  117.39   12.30
 -16  -1  -1  115.79   12.70
 -16   1  -1  133.49   14.10
 -16   1  -1  120.59   12.90
 -16   1  -1  168.68   14.00
 -16   1  -1  130.29   14.90
 -16   1  -1  140.79   13.70
 -17  -1  -1   42.60    9.50
 -17  -1  -1   62.99   10.70
 -17  -1  -1   64.09   12.90
 -17  -1  -1   36.80    8.40
 -17  -1  -1   56.69   11.60
 -17   1  -1   48.50    9.70
 -17   1  -1   58.19   10.50
 -17   1  -1   58.09   10.60
 -17   1  -1   64.69   12.00
 -17   1  -1   65.59   11.00
 -18  -1  -1   33.80   11.30
 -18  -1  -1   35.40   11.00
 -18  -1  -1   27.00    9.20
 -18  -1  -1   29.80   11.10
 -18  -1  -1   58.99   14.50
 -18   1  -1   42.90   11.70
 -18   1  -1   28.10   10.50
 -18   1  -1   39.20   12.20
 -18   1  -1   25.50   10.80
 -18   1  -1   55.99   10.70
 -19  -2   1    4.60    9.90
 -19  -2   1   40.50   12.30
 -19  -2   1   17.60    8.30
 -19  -2   1   12.70   13.60
 -19  -2   1   20.10   10.90
 -19   2   1   18.00   11.50
 -19   2   1   17.70   11.80
 -19   2   1   10.50   11.60
 -19   2   1   -2.80   10.00
 -19   2   1   25.30   10.10
 -18  -2   1  184.18   16.80
 -18  -2   1  184.58   15.20
 -18  -2   1  163.48   17.70
 -18  -2   1  182.28   14.20
 -18  -2   1  180.48   18.60
 -18   2   1  165.38   17.20
 -18   2   1  187.28   17.10
 -18   2   1  169.28   15.90
 -18   2   1  158.98   15.50
 -17  -2   1   56.39    9.90
 -17  -2   1   67.49   11.50
 -17  -2   1   46.80    7.70
 -17  -2   1   50.29    9.10
 -17  -2   1   64.09   12.50
 -17   2   1   64.09   10.40
 -17   2   1   49.30   10.00
 -17   2   1   52.59   10.70
 -17   2   1   56.09   10.10
 -17   2   1   58.49    8.90
 -16  -2   1    0.10    6.30
 -16  -2   1   12.90    8.10
 -16  -2   1    5.20    8.70
 -16  -2   1    1.00    5.30
 -16  -2   1    4.20    6.40
 -16   2   1    5.80    6.10
 -16   2   1  -15.30    7.00
 -16   2   1    3.10    6.80
 -16   2   1    6.50    6.60
 -16   2   1   11.80    7.30
 -15  -2   1   15.80    8.40
 -15  -2   1    9.10    6.40
 -15  -2   1    3.60    5.20
 -15  -2   1   13.40    6.10
 -15  -2   1    3.70    7.80
 -15   2   1   17.90    7.30
 -15   2   1   19.20    7.40
 -15   2   1   10.00    6.20
 -15   2   1    9.50    6.80
 -15   2   1    1.70    5.60
 -14  -2   1   45.40    9.10
 -14  -2   1   53.09    7.10
 -14  -2   1   54.09    9.40
 -14  -2   1   51.79    6.20
 -14   2   1   54.49    7.50
 -14   2   1   57.49    8.10
 -14   2   1   66.19    9.50
 -14   2   1   51.69    8.30
 -14   2   1   64.19    7.80
 -13  -2   1   30.30    6.10
 -13  -2   1   27.50    5.00
 -13  -2   1   33.40    8.20
 -13  -2   1   38.80    7.70
 -13   2   1   24.40    6.10
 -13   2   1   35.90    6.10
 -13   2   1   39.90    7.50
 -13   2   1   38.50    7.00
 -13   2   1   42.20    7.10
 -12  -2   1   22.30    5.20
 -12  -2   1   16.20    5.90
 -12  -2   1   13.10    4.10
 -12  -2   1   22.10    6.80
 -12   2   1   21.00    5.70
 -12   2   1   17.80    5.40
 -12   2   1   16.20    5.40
 -12   2   1   15.10    4.90
 -11  -2   1  138.69   10.70
 -11  -2   1  108.99    7.30
 -11  -2   1  116.39   10.20
 -11  -2   1  108.09    8.20
 -11   2   1  114.29    9.30
 -11   2   1  112.79    8.60
 -11   2   1  109.89    8.10
 -10  -2   1   40.50    5.00
 -10  -2   1   40.90    7.00
 -10  -2   1   39.20    5.10
 -10   2   1   46.10    6.50
 -10   2   1   34.20    5.50
 -10   2   1   42.90    5.40
  -9  -2   1  117.99    7.10
  -9  -2   1  114.09    9.60
  -9  -2   1  122.39    6.30
  -9   2   1  118.99    7.50
  -9   2   1  125.39    8.60
  -9   2   1  121.09    7.10
  -8  -2   1   31.60    4.00
  -8  -2   1   29.90    4.00
  -8  -2   1   31.70    5.90
   8   2  -1   30.00    3.80
  -8   2   1   31.00    4.60
  -8   2   1   23.90    4.50
  -8   2   1   33.40    4.20
   7  -2  -1  809.32   22.00
  -7  -2   1  745.33   21.20
  -7  -2   1  785.02   23.90
  -7  -2   1  765.12   20.10
   7   2  -1  768.92   24.00
  -7   2   1  759.72   20.80
   7   2  -1  787.42   21.30
  -7   2   1  798.32   21.90
  -7   2   1  755.72   22.50
  -6  -2   1  852.81   25.30
  -6  -2   1  831.12   22.90
   6  -2  -1  908.91   23.60
  -6   2   1  864.51   24.30
  -6   2   1  877.61   22.40
  -6   2   1  855.01   23.50
   6   2  -1  873.51   23.00
   6   2  -1  889.81   25.60
   5  -2  -1   78.09    5.70
   5  -2  -1   80.39    5.00
  -5  -2   1   77.29    4.80
  -5  -2   1   79.19    6.50
  -5   2   1   85.59    5.30
   5   2  -1   80.19    6.60
  -5   2   1   80.79    5.90
   5   2  -1   78.49    4.60
   4  -2  -1   17.80    3.20
  -4  -2   1   13.80    3.80
  -4  -2   1   17.20    2.80
   4  -2  -1   19.20    3.00
   4   2  -1   14.70    4.00
  -4   2   1   14.70    3.20
   4   2  -1   13.50    2.40
  -4   2   1   18.50    3.30
  -3  -2   1   47.20    5.20
   3  -2  -1   43.30    4.10
  -3  -2   1   40.90    4.00
   3  -2  -1   45.40    4.50
  -3   2   1   50.69    4.80
   3   2  -1   41.20    5.10
  -3   2   1   41.80    4.60
   3   2  -1   46.20    3.90
  -2  -2   1   84.99    3.00
   2  -2  -1   73.89    5.00
   2  -2  -1   84.99    4.70
  -2  -2   1   72.99    4.50
   2   2  -1   82.29    5.10
   2   2  -1   86.79    3.00
  -2   2   1   78.69    4.80
  -2   2   1   78.09    5.50
   2   2  -1   73.59    4.30
   1  -2  -1  985.30   26.70
  -1  -2   1 1022.70   26.60
   1  -2  -1 1012.60   26.00
  -1  -2   1  998.30   24.90
   1  -2  -1 1020.50   25.60
  -1  -2   1  976.20   25.80
  -1   2   1 1017.70   25.80
   1   2  -1 1107.79   25.00
  -1   2   1 1003.80   25.70
   1   2  -1  997.70   25.80
   1   2  -1  995.00   25.80
   0  -2   1 2368.46   57.29
   0  -2  -1 2356.06   56.59
   0  -2  -1 2364.76   56.89
   0  -2   1 2350.46   56.79
   0  -2  -1 2293.47   56.89
   0   2   1 2372.26   56.79
   0   2  -1 2349.36   57.49
   0   2  -1 2385.36   56.69
   0   2   1 2344.67   56.79
   0   2  -1 2339.27   56.59
  -1  -2  -1  328.27   10.30
   1  -2   1  343.37   10.50
  -1  -2  -1  346.17   10.00
  -1  -2  -1  334.47   10.80
   1  -2   1  328.87   10.50
   1   2   1  340.97   10.30
  -1   2  -1  337.47   10.70
   1   2   1  348.57   10.40
  -1   2  -1  323.77   10.30
  -1   2  -1  340.67   10.00
  -2  -2  -1  393.66   11.90
   2  -2   1  409.06   12.00
   2  -2   1  376.46   10.30
  -2  -2  -1  381.56   11.80
  -2  -2  -1  401.96   12.90
  -2   2  -1  387.66   12.00
   2   2   1  396.06   11.70
   2   2   1  408.56   10.20
  -2   2  -1  409.76   12.30
  -2   2  -1  373.46   10.80
  -2   2  -1  391.86   12.10
  -3  -2  -1   36.80    4.50
   3  -2   1   32.90    2.60
  -3  -2  -1   33.00    5.00
   3  -2   1   32.60    4.50
   3   2   1   37.30    2.50
  -3   2  -1   33.10    3.80
  -3   2  -1   27.60    2.70
  -3   2  -1   33.20    3.90
   3   2   1   37.50    4.40
  -4  -2  -1  474.65   15.90
  -4  -2  -1  460.75   14.20
   4  -2   1  481.25   12.80
   4  -2   1  464.05   14.10
  -4  -2  -1  498.95   12.40
  -4   2  -1  460.45   14.30
   4   2   1  479.25   12.40
  -4   2  -1  472.35   15.00
  -4   2  -1  460.65   12.70
   4   2   1  468.75   14.10
  -5  -2  -1 2117.99   49.80
  -5  -2  -1 2056.69   51.59
   5  -2   1 2109.69   51.59
  -5  -2  -1 2027.10   53.49
  -5   2  -1 2018.70   51.59
  -5   2  -1 2109.19   52.59
   5   2   1 2045.20   51.49
  -5   2  -1 2028.60   50.09
  -6  -2  -1   89.89    6.30
  -6  -2  -1   86.29    7.90
  -6  -2  -1   90.19    4.80
   6  -2   1   90.99    6.20
  -6   2  -1   93.79    6.50
   6   2   1  104.29    6.30
  -6   2  -1   89.29    5.20
  -6   2  -1   91.99    6.90
  -7  -2  -1  472.95   13.50
  -7  -2  -1  470.85   17.40
  -7  -2  -1  454.35   15.20
  -7   2  -1  441.56   13.90
  -7   2  -1  472.45   16.20
   7   2   1  457.75   15.10
  -7   2  -1  453.55   15.30
  -8  -2  -1   11.70    2.90
  -8  -2  -1    7.10    3.70
  -8  -2  -1   13.80    5.30
  -8   2  -1    7.70    3.90
   8   2   1    7.00    3.50
  -8   2  -1   11.90    3.50
  -8   2  -1    7.70    4.00
  -9  -2  -1    0.60    2.70
  -9  -2  -1    1.10    5.20
  -9  -2  -1   -1.50    3.40
  -9   2  -1    5.20    4.00
  -9   2  -1    7.10    3.90
  -9   2  -1   -1.60    3.20
 -10  -2  -1   47.70    6.20
 -10  -2  -1   44.30    7.80
 -10  -2  -1   57.19    6.10
 -10   2  -1   50.19    6.60
 -10   2  -1   52.69    7.70
 -10   2  -1   39.10    5.70
 -10   2  -1   47.60    6.30
 -11  -2  -1  143.39    8.50
 -11  -2  -1  142.19   11.90
 -11  -2  -1  131.19    9.50
 -11   2  -1  131.79    9.90
 -11   2  -1  148.19   10.60
 -11   2  -1  138.39   10.00
 -11   2  -1  133.79    8.90
 -12  -2  -1   88.09    8.00
 -12  -2  -1   80.79   11.10
 -12  -2  -1   86.99    9.30
 -12  -2  -1   92.09    8.60
 -12   2  -1   86.99    9.80
 -12   2  -1   89.09    9.60
 -12   2  -1  102.69    8.80
 -12   2  -1   98.29    9.40
 -12   2  -1   99.79   10.20
 -13  -2  -1    6.60    6.40
 -13  -2  -1   14.80    6.00
 -13  -2  -1   14.50    4.70
 -13  -2  -1   17.40    5.40
 -13  -2  -1   32.10    9.10
 -13   2  -1   24.20    6.10
 -13   2  -1   13.20    5.70
 -13   2  -1   20.20    7.40
 -13   2  -1   16.40    5.80
 -13   2  -1   16.00    5.50
 -14  -2  -1   18.50    5.50
 -14  -2  -1   29.50    7.70
 -14  -2  -1   31.60    7.10
 -14  -2  -1   37.40    9.00
 -14  -2  -1   33.80    6.60
 -14   2  -1   21.20    6.80
 -14   2  -1   25.70    6.70
 -14   2  -1   26.80    7.70
 -14   2  -1   22.10    7.20
 -14   2  -1   38.60    7.40
 -15  -2  -1   21.50    7.40
 -15  -2  -1   15.30    8.30
 -15  -2  -1   16.70    5.70
 -15  -2  -1    6.40    9.20
 -15  -2  -1   13.20    6.50
 -15   2  -1   15.60    6.90
 -15   2  -1   24.60    8.00
 -15   2  -1   13.30    6.80
 -15   2  -1   15.50    6.50
 -15   2  -1    5.30    7.00
 -16  -2  -1   25.30    7.70
 -16  -2  -1   -0.70    9.00
 -16  -2  -1   11.10    7.90
 -16  -2  -1   13.50   10.50
 -16  -2  -1   11.10    6.50
 -16   2  -1    8.80    8.90
 -16   2  -1   17.20    7.90
 -16   2  -1   11.90    8.40
 -16   2  -1   15.70    7.40
 -16   2  -1   11.80    7.00
 -17  -2  -1   60.99   10.10
 -17  -2  -1   70.99   11.70
 -17  -2  -1   61.69    9.00
 -17  -2  -1  101.99   14.20
 -17  -2  -1   67.99   13.20
 -17   2  -1   64.29   10.20
 -17   2  -1   84.69   12.40
 -17   2  -1   60.19   10.60
 -17   2  -1   60.39   11.10
 -17   2  -1   81.09   11.80
 -18  -2  -1   49.40    9.30
 -18  -2  -1   29.40   12.20
 -18  -2  -1   40.60   10.70
 -18  -2  -1   58.49   13.90
 -18  -2  -1   27.70   11.00
 -18   2  -1   31.00   11.40
 -18   2  -1   26.20   11.20
 -18   2  -1   48.80   11.00
 -18   2  -1   28.70   10.90
 -18   2  -1   56.19   12.90
 -19  -3   1   -6.00   12.40
 -19  -3   1   30.10   14.00
 -19  -3   1   24.00   10.90
 -19  -3   1   30.80   10.90
 -19   3   1    3.90    9.80
 -19   3   1   -2.90    9.80
 -19   3   1   25.90   13.00
 -19   3   1   12.80   10.40
 -19   3   1    5.10   11.70
 -18  -3   1   12.30    9.20
 -18  -3   1   16.10   10.80
 -18  -3   1    5.60    8.60
 -18  -3   1    9.70    6.60
 -18  -3   1   -3.30   11.50
 -18   3   1   12.10   10.90
 -18   3   1   17.00    8.50
 -18   3   1   10.00    9.40
 -18   3   1    9.00    9.80
 -18   3   1   18.40    8.90
 -17  -3   1   -7.50    5.40
 -17  -3   1   -5.40    9.60
 -17  -3   1    4.20    7.50
 -17  -3   1  -10.90    7.00
 -17  -3   1   26.50   10.60
 -17   3   1   -5.00    8.60
 -17   3   1   12.60    7.70
 -17   3   1   -5.60    7.70
 -17   3   1   -6.80    8.10
 -17   3   1   -5.00    7.80
 -16  -3   1    7.10    6.60
 -16  -3   1    9.00    5.10
 -16  -3   1    9.00    8.60
 -16  -3   1    3.60    8.70
 -16   3   1    5.40    7.30
 -16   3   1    6.80    6.50
 -16   3   1   12.50    7.60
 -16   3   1   14.50    6.50
 -16   3   1    5.00    6.90
 -15  -3   1  170.38   14.50
 -15  -3   1  166.08   15.50
 -15  -3   1  155.18    9.60
 -15  -3   1  156.48   11.90
 -15   3   1  158.28   14.10
 -15   3   1  175.68   12.30
 -15   3   1  156.18   11.80
 -15   3   1  157.58   12.50
 -15   3   1  149.99   13.50
 -14  -3   1   63.19    7.40
 -14  -3   1   78.89   11.30
 -14  -3   1   76.59    9.20
 -14  -3   1   84.59   11.40
 -14   3   1   72.39    8.80
 -14   3   1   85.89   10.30
 -14   3   1   65.09    9.40
 -14   3   1   66.49    9.00
 -13  -3   1   52.19    6.50
 -13  -3   1   79.49   11.10
 -13  -3   1   60.79    7.50
 -13  -3   1   53.59    9.90
 -13   3   1   68.89    8.60
 -13   3   1   65.19    8.60
 -13   3   1   58.99    7.90
 -13   3   1   57.89    7.90
 -12  -3   1   87.99   11.30
 -12  -3   1   95.09    6.70
 -12  -3   1   81.09    8.50
 -12   3   1  100.99   10.40
 -12   3   1   82.29    7.80
 -12   3   1   93.29    8.90
 -12   3   1   92.39   10.10
 -11  -3   1   66.39    9.60
 -11  -3   1   67.59    5.50
 -11  -3   1   64.79    7.40
 -11   3   1   65.09    7.60
 -11   3   1   61.19    6.60
 -11   3   1   61.19    7.60
 -10  -3   1   18.80    6.40
 -10  -3   1   20.30    3.00
 -10  -3   1   18.40    4.40
 -10   3   1   21.80    4.30
  10   3  -1   19.40    4.10
 -10   3   1   22.70    4.80
 -10   3   1   21.60    5.50
   9  -3  -1  191.58    9.00
  -9  -3   1  175.38    8.90
  -9  -3   1  162.08   11.30
  -9   3   1  181.38    9.10
  -9   3   1  180.48    7.80
   9   3  -1  177.48    8.40
  -9   3   1  181.68   10.50
  -8  -3   1   71.39    8.20
   8  -3  -1   61.49    5.80
  -8  -3   1   64.59    6.00
  -8   3   1   67.09    6.20
  -8   3   1   67.69    7.30
   8   3  -1   66.19    5.60
  -8   3   1   69.59    4.70
  -7  -3   1  642.54   21.80
   7  -3  -1  707.53   19.40
   7  -3  -1  681.13   20.50
  -7  -3   1  637.54   19.20
   7   3  -1  658.93   19.00
  -7   3   1  659.13   20.70
   7   3  -1  661.03   22.10
  -7   3   1  658.23   19.60
   6  -3  -1  334.47   11.20
  -6  -3   1  317.37   11.30
  -6  -3   1  325.37   13.60
   6  -3  -1  352.96   12.40
   6   3  -1  338.77   13.70
  -6   3   1  328.77   11.70
  -6   3   1  323.27   12.40
   6   3  -1  329.47   11.00
   5  -3  -1  348.37   12.10
   5  -3  -1  341.87   11.00
  -5  -3   1  322.17   11.20
  -5  -3   1  328.07   13.10
   5   3  -1  335.97   13.20
   5   3  -1  343.37   11.00
  -5   3   1  344.47   12.30
  -5   3   1  345.27   11.90
  -4  -3   1  156.28    7.10
  -4  -3   1  148.89    8.40
   4  -3  -1  163.08    7.70
   4  -3  -1  159.38    6.90
   4   3  -1  165.68    7.00
   4   3  -1  148.49    8.30
  -4   3   1  156.78    8.00
  -4   3   1  158.98    7.80
  -3  -3   1  783.62   23.00
   3  -3  -1  835.92   22.30
  -3  -3   1  775.92   22.00
  -3  -3   1  823.82   23.90
   3  -3  -1  824.22   22.30
   3   3  -1  791.82   21.70
  -3   3   1  823.82   23.10
   3   3  -1  815.02   23.10
  -3   3   1  807.32   22.50
  -2  -3   1 1488.95   40.00
   2  -3  -1 1754.52   38.20
  -2  -3   1 1598.04   40.90
   2  -3  -1 1591.74   40.50
   2  -3  -1 1601.54   39.70
  -2  -3   1 1495.75   39.70
   2   3  -1 1553.54   40.10
  -2   3   1 1432.76   40.50
   2   3  -1 1552.54   37.90
  -2   3   1 1627.24   40.30
  -2   3   1 1551.54   39.80
   2   3  -1 1564.74   39.50
  -2   3   1 1563.54   38.10
  -1  -3   1  634.64   18.50
   1  -3  -1  633.34   17.50
   1  -3  -1  612.44   18.10
  -1  -3   1  584.14   17.50
   1  -3  -1  613.04   16.60
   1  -3  -1  585.94   18.90
  -1   3   1  620.64   17.70
  -1   3   1  628.14   16.70
   1   3  -1  608.34   17.50
   1   3  -1  613.54   17.80
   1   3  -1  613.94   16.40
  -1   3   1  635.04   17.90
   1   3  -1  602.94   18.90
   0  -3  -1   13.00    3.30
   0  -3   1    8.10    3.50
   0  -3   1    6.50    3.20
   0  -3  -1   10.40    3.10
   0  -3  -1    8.40    3.30
   0   3  -1   10.50    2.50
   0   3  -1   11.90    3.20
   0   3   1   15.10    3.50
   0   3   1    9.00    3.30
   0   3   1   10.60    3.50
   0   3  -1   10.10    3.90
   1  -3   1  424.16   13.30
  -1  -3  -1  422.96   13.60
   1  -3   1  453.75   14.10
  -1  -3  -1  437.36   14.00
  -1  -3  -1  455.85   13.60
  -1   3  -1  433.06   13.40
  -1   3  -1  459.25   12.90
   1   3   1  439.96   14.00
   1   3   1  442.06   14.10
   1   3   1  444.86   13.60
  -1   3  -1  432.96   14.30
   2  -3   1   11.10    3.40
   2  -3   1   12.30    3.00
  -2  -3  -1   13.40    3.50
   2  -3   1    9.20    3.70
  -2  -3  -1    9.60    3.30
  -2  -3  -1    8.70    3.60
   2   3   1   10.10    3.00
  -2   3  -1   11.10    3.50
   2   3   1   10.80    3.90
  -2   3  -1   11.70    3.00
   3  -3   1  427.46   13.40
  -3  -3  -1  399.76   13.10
  -3  -3  -1  408.36   14.40
   3  -3   1  401.46   11.40
  -3  -3  -1  419.96   13.60
   3   3   1  411.76   13.00
  -3   3  -1  407.56   12.60
  -3   3  -1  380.76   12.20
  -3   3  -1  411.56   13.60
   4  -3   1   83.49    4.10
   4  -3   1   82.99    6.10
  -4  -3  -1   88.69    7.40
  -4  -3  -1   77.99    6.00
  -4   3  -1   82.69    6.40
   4   3   1   86.79    5.80
  -4   3  -1   79.79    6.40
  -4   3  -1   94.89    5.30
   5  -3   1   15.40    2.50
   5  -3   1   10.90    3.20
  -5  -3  -1    9.50    3.20
  -5  -3  -1   13.00    4.60
  -5   3  -1    7.30    3.50
  -5   3  -1   10.40    3.00
   5   3   1   13.10    3.30
  -5   3  -1    5.90    3.40
   6  -3   1    5.10    2.40
  -6  -3  -1    5.70    3.20
  -6  -3  -1    4.30    4.40
   6  -3   1    3.00    3.20
   6   3   1    2.50    2.90
  -6   3  -1    4.10    2.70
  -6   3  -1    4.70    3.60
  -6   3  -1   -0.50    3.00
  -7  -3  -1  697.53   21.50
  -7  -3  -1  694.43   23.80
  -7  -3  -1  728.13   18.50
   7  -3   1  728.63   21.60
  -7   3  -1  731.23   22.80
  -7   3  -1  712.53   22.00
   7   3   1  727.43   21.40
  -7   3  -1  689.93   19.80
  -8  -3  -1   14.70    6.00
  -8  -3  -1   27.50    4.80
  -8  -3  -1   22.30    2.80
   8  -3   1   23.50    4.50
  -8   3  -1   15.00    4.60
  -8   3  -1   18.10    4.80
   8   3   1   21.40    4.30
  -8   3  -1   22.60    4.00
  -9  -3  -1   71.29    5.10
  -9  -3  -1   70.99    7.60
  -9  -3  -1   64.89    9.30
   9   3   1   61.69    6.70
  -9   3  -1   56.09    6.90
  -9   3  -1   68.89    7.90
  -9   3  -1   55.59    5.90
 -10  -3  -1  105.29    8.80
 -10  -3  -1   94.29    6.10
 -10  -3  -1   90.19   10.70
 -10   3  -1   98.99    9.20
 -10   3  -1   89.29    7.20
 -10   3  -1  107.29    9.50
  10   3   1  107.19    8.10
 -11  -3  -1   21.50    5.60
 -11  -3  -1   24.80    7.80
 -11  -3  -1   18.60    3.80
 -11   3  -1   23.40    5.70
 -11   3  -1   20.40    5.00
 -11   3  -1   15.20    5.30
 -11   3  -1   20.30    5.70
 -12  -3  -1  138.29   12.90
 -12  -3  -1  138.59    8.10
 -12  -3  -1  142.19   10.90
 -12   3  -1  132.49   10.50
 -12   3  -1  130.69   11.50
 -12   3  -1  131.59    9.50
 -12   3  -1  137.29   11.50
 -13  -3  -1  154.08    9.20
 -13  -3  -1  153.98   14.00
 -13  -3  -1  139.79   11.60
 -13   3  -1  134.99   11.00
 -13   3  -1  141.09   12.40
 -13   3  -1  136.39   10.10
 -13   3  -1  166.38   13.00
 -14  -3  -1   -3.10    8.20
 -14  -3  -1   13.10    6.10
 -14  -3  -1    7.20    7.80
 -14  -3  -1    3.90    6.20
 -14  -3  -1    0.60    4.70
 -14   3  -1    8.30    6.00
 -14   3  -1    2.40    5.80
 -14   3  -1   -0.50    6.50
 -14   3  -1    1.10    5.50
 -14   3  -1   20.40    7.50
 -15  -3  -1   25.90   10.10
 -15  -3  -1   22.50    8.20
 -15  -3  -1   18.60    5.40
 -15  -3  -1   13.20    7.30
 -15  -3  -1   15.20    6.70
 -15   3  -1    9.30    7.30
 -15   3  -1   14.50    6.90
 -15   3  -1    9.20    7.60
 -15   3  -1   19.80    7.70
 -15   3  -1   21.60    7.10
 -16  -3  -1   17.70    9.10
 -16  -3  -1   12.90   10.40
 -16  -3  -1   -0.20    7.50
 -16  -3  -1   -0.20    6.90
 -16  -3  -1    8.80    5.70
 -16   3  -1    2.30    8.00
 -16   3  -1    7.80    7.30
 -16   3  -1   -4.80    7.10
 -16   3  -1    5.10    7.30
 -16   3  -1    0.90    8.40
 -17  -3  -1    6.90   10.90
 -17  -3  -1    5.80    7.90
 -17  -3  -1   -8.70    8.80
 -17  -3  -1  -11.70    6.30
 -17  -3  -1   -4.30   10.50
 -17   3  -1    5.40    9.30
 -17   3  -1    3.70    8.30
 -17   3  -1   11.80    8.90
 -17   3  -1    7.30    9.60
 -17   3  -1   -4.20    8.00
 -18  -3  -1   -2.30   12.40
 -18  -3  -1    1.00    9.60
 -18  -3  -1   -2.50    7.30
 -18  -3  -1  -10.20   10.20
 -18   3  -1    4.60    9.60
 -18   3  -1   11.90   11.60
 -18   3  -1    7.70   10.40
 -18   3  -1    1.60   10.20
 -18   3  -1   -6.20   11.00
 -19  -4   1   39.60   11.50
 -19  -4   1   52.29   14.80
 -19  -4   1   49.70   12.50
 -19  -4   1   55.19   15.40
 -19   4   1   49.60   11.20
 -19   4   1   31.80   11.60
 -19   4   1   45.80   13.90
 -19   4   1   48.90   13.50
 -19   4   1   30.90   10.80
 -18  -4   1   32.70   10.70
 -18  -4   1   29.20   13.30
 -18  -4   1   51.89   14.00
 -18  -4   1   43.40   10.90
 -18   4   1   48.80   12.70
 -18   4   1   48.00   11.20
 -18   4   1   30.50   10.00
 -18   4   1   45.30    9.90
 -18   4   1   28.40    9.80
 -17  -4   1  -12.20   10.20
 -17  -4   1   -9.30   10.40
 -17  -4   1    5.60    8.20
 -17   4   1   12.30    8.70
 -17   4   1   -3.80    9.40
 -17   4   1    4.50    7.20
 -17   4   1   -3.30    7.30
 -17   4   1  -13.40    7.80
 -16  -4   1   39.70    8.50
 -16  -4   1   35.40   10.80
 -16  -4   1   17.90   10.40
 -16   4   1   41.80    9.10
 -16   4   1   21.10    7.80
 -16   4   1   24.60    7.00
 -16   4   1   19.50    7.30
 -16   4   1   22.50    8.60
 -15  -4   1   38.80    7.80
 -15  -4   1   36.30   10.10
 -15  -4   1   29.10    9.80
 -15   4   1   24.90    8.30
 -15   4   1   31.10    6.60
 -15   4   1   18.30    7.50
 -15   4   1   16.70    7.30
 -14  -4   1  190.18   15.90
 -14  -4   1  196.08   12.70
 -14   4   1  207.48   13.20
 -14   4   1  236.48   15.60
 -14   4   1  201.08   10.70
 -14   4   1  207.38   14.90
 -13  -4   1   81.39    9.70
 -13  -4   1   87.69   12.10
 -13   4   1   83.89   10.80
 -13   4   1   79.49    7.80
 -13   4   1  104.99   11.60
 -13   4   1   75.19    9.70
 -12  -4   1    8.70    5.20
 -12  -4   1   -1.60    6.30
  12   4  -1    2.40    4.00
 -12   4   1    8.60    6.10
 -12   4   1   -1.10    3.70
 -12   4   1   -4.70    4.70
 -12   4   1   -3.20    4.90
 -11  -4   1    6.00    6.40
 -11  -4   1    4.00    4.50
 -11   4   1    3.90    4.90
  11   4  -1    4.80    3.70
 -11   4   1   -0.50    4.60
 -10  -4   1   29.70    7.40
 -10  -4   1   36.60    5.50
  10  -4  -1   34.50    5.20
  10   4  -1   39.20    5.30
 -10   4   1   38.80    6.40
 -10   4   1   39.40    6.30
   9  -4  -1   55.19    5.80
  -9  -4   1   48.10    6.80
  -9  -4   1   52.19    7.90
  -9   4   1   50.19    7.10
  -9   4   1   56.19    7.10
   9   4  -1   43.70    5.70
   8  -4  -1    3.20    3.40
   8  -4  -1    7.70    3.40
  -8  -4   1    3.00    5.00
  -8  -4   1    2.00    3.60
   8   4  -1    8.80    5.40
  -8   4   1    7.20    4.30
   8   4  -1    9.00    3.40
  -8   4   1    2.90    4.20
  -7  -4   1   -1.70    3.20
   7  -4  -1    0.10    2.90
   7  -4  -1   -0.40    3.40
  -7  -4   1   -4.50    4.20
   7   4  -1   -3.00    4.10
  -7   4   1    3.00    3.80
  -7   4   1    2.30    3.70
   7   4  -1   -0.60    2.60
  -6  -4   1  238.78   10.30
  -6  -4   1  247.38   12.20
   6  -4  -1  254.87   11.00
   6  -4  -1  257.37    9.70
   6   4  -1  242.28   12.20
  -6   4   1  253.67   11.40
  -6   4   1  250.27   11.10
   6   4  -1  263.67   10.00
  -5  -4   1  399.76   14.00
   5  -4  -1  429.66   13.60
  -5  -4   1  411.86   15.70
   5  -4  -1  443.56   14.80
  -5   4   1  436.06   15.30
   5   4  -1  421.96   13.70
  -5   4   1  425.26   15.10
   5   4  -1  436.16   16.00
   4  -4  -1   98.79    6.80
   4  -4  -1   93.79    6.40
  -4  -4   1   89.09    7.40
  -4  -4   1   82.79    6.40
  -4  -4   1   97.89    8.40
   4   4  -1   89.59    7.30
  -4   4   1   97.19    7.20
   4   4  -1   96.69    6.20
  -4   4   1   85.89    7.70
  -3  -4   1  101.79    8.20
   3  -4  -1   93.69    7.10
   3  -4  -1   91.69    4.60
  -3  -4   1   86.79    6.60
   3  -4  -1  102.29    6.50
  -3  -4   1   90.09    7.10
  -3   4   1   91.79    6.90
   3   4  -1   98.09    4.10
  -3   4   1   95.49    4.40
   3   4  -1  106.49    7.30
   3   4  -1   94.69    6.30
   2  -4  -1   75.29    4.70
   2  -4  -1   81.19    6.20
  -2  -4   1   72.59    6.60
  -2  -4   1   76.99    7.20
  -2  -4   1   77.79    6.40
   2  -4  -1   79.29    7.60
   2   4  -1   77.69    6.40
  -2   4   1   76.39    6.70
   2   4  -1   81.79    8.40
   2   4  -1   85.09    4.50
  -2   4   1   81.19    4.80
   2   4  -1   78.39    6.30
  -2   4   1   79.09    6.50
   1  -4  -1  125.79    7.10
  -1  -4   1  127.59    8.00
  -1  -4   1  116.39    7.00
   1  -4  -1  124.59    6.30
   1   4  -1  116.49    5.90
   1   4  -1  127.49    8.80
   1   4  -1  125.79    7.70
  -1   4   1  130.89    7.70
  -1   4   1  124.79    7.60
  -1   4   1  123.09    6.30
   1   4  -1  121.69    7.00
   0  -4  -1  786.02   21.60
   0  -4  -1  738.23   22.10
   0  -4   1  745.23   21.20
   0  -4   1  761.72   22.30
   0  -4  -1  749.13   21.30
   0   4   1  748.13   22.00
   0   4   1  775.22   21.80
   0   4  -1  743.33   20.80
   0   4   1  766.52   21.40
   0   4  -1  741.73   22.80
   0   4  -1  766.32   21.10
  -1  -4  -1  592.94   18.40
   1  -4   1  627.84   18.80
  -1  -4  -1  616.04   18.20
   1  -4   1  603.74   17.60
  -1  -4  -1  599.24   18.50
  -1   4  -1  587.44   19.10
  -1   4  -1  604.84   17.20
   1   4   1  615.34   18.90
   1   4   1  621.04   18.60
   1   4   1  602.34   18.20
  -2  -4  -1  153.78    8.00
   2  -4   1  139.39    7.60
  -2  -4  -1  146.09    8.30
   2  -4   1  137.09    7.90
  -2  -4  -1  148.39    8.00
   2  -4   1  149.88    7.60
  -2   4  -1  156.38    6.60
   2   4   1  139.89    7.50
  -2   4  -1  157.88    8.70
   2   4   1  153.98    8.40
   2   4   1  135.19    8.80
  -3  -4  -1  224.58   10.70
   3  -4   1  215.48    8.40
  -3  -4  -1  215.48    9.60
   3  -4   1  229.48    9.90
  -3  -4  -1  238.78   10.10
  -3   4  -1  237.88   10.50
   3   4   1  231.28    9.50
  -3   4  -1  228.58    8.20
   4  -4   1  315.57    9.90
  -4  -4  -1  304.27   13.20
  -4  -4  -1  319.67   12.00
   4  -4   1  313.17   12.00
  -4  -4  -1  336.47   12.60
  -4   4  -1  309.17   10.50
  -4   4  -1  313.17   12.60
   4   4   1  317.57   11.60
  -5  -4  -1    1.50    4.00
  -5  -4  -1    2.80    3.30
   5  -4   1   -0.20    2.00
   5  -4   1   -4.60    2.90
  -5  -4  -1    0.10    4.20
  -5   4  -1   -2.30    3.20
  -5   4  -1   -2.30    3.20
  -5   4  -1   -0.20    3.40
   5   4   1   -0.30    2.80
  -5   4  -1    1.10    3.30
  -6  -4  -1   24.00    6.00
   6  -4   1   12.20    3.80
  -6  -4  -1   17.70    4.50
   6  -4   1   23.00    3.20
  -6   4  -1   15.70    4.40
  -6   4  -1   16.40    4.00
   6   4   1   21.00    4.00
  -6   4  -1   15.60    4.50
  -6   4  -1   18.80    4.10
   7  -4   1  108.29    5.60
   7  -4   1   98.59    7.70
  -7  -4  -1   99.49    8.00
  -7  -4  -1   97.89    9.80
   7   4   1   98.29    7.30
  -7   4  -1   88.59    8.30
  -7   4  -1   95.29    8.50
  -7   4  -1   89.19    6.50
  -8  -4  -1   -1.30    5.20
  -8  -4  -1   -4.80    3.50
   8  -4   1    1.10    3.30
  -8   4  -1    3.00    3.80
  -8   4  -1   -2.50    3.60
   8   4   1   -1.40    3.00
  -8   4  -1    3.50    4.50
   9  -4   1   32.10    5.90
  -9  -4  -1   28.20    7.60
  -9  -4  -1   29.10    5.80
   9   4   1   38.70    5.70
  -9   4  -1   36.30    5.10
  -9   4  -1   22.80    5.70
  -9   4  -1   37.00    6.40
 -10  -4  -1  180.08   13.30
 -10  -4  -1  189.98   11.10
 -10   4  -1  184.08   11.90
  10   4   1  177.78   10.50
 -10   4  -1  189.58   12.30
 -10   4  -1  182.08    9.50
 -11  -4  -1  105.89    9.90
 -11  -4  -1  115.29   12.30
 -11   4  -1  120.29   11.10
 -11   4  -1   97.49    8.60
  11   4   1  115.39    9.10
 -11   4  -1  103.59    8.50
 -11   4  -1  104.79   10.70
 -12  -4  -1  139.39   13.60
 -12  -4  -1  168.48   11.50
 -12   4  -1  133.29   11.70
 -12   4  -1  155.78   12.60
 -12   4  -1  146.89   10.20
 -12   4  -1  142.09    9.80
 -13  -4  -1   81.69   12.10
 -13  -4  -1   74.09    8.90
 -13   4  -1   81.79    8.80
 -13   4  -1   76.49    9.60
 -13   4  -1   98.69   11.90
 -13   4  -1   94.69   11.80
 -14  -4  -1    7.20    8.70
 -14  -4  -1   11.80    6.40
 -14   4  -1    5.50    6.60
 -14   4  -1   -3.30    6.10
 -14   4  -1    8.30    7.00
 -14   4  -1   -4.30    5.30
 -15  -4  -1   12.30    7.80
 -15  -4  -1  -10.20    9.30
 -15   4  -1    1.90    7.30
 -15   4  -1    5.30    6.50
 -15   4  -1    8.60    7.70
 -15   4  -1    5.70    6.90
 -15   4  -1    4.40    6.80
 -16  -4  -1   24.70    9.20
 -16  -4  -1    7.80   11.00
 -16  -4  -1    6.70    9.70
 -16  -4  -1   17.10    7.50
 -16   4  -1   13.00    8.70
 -16   4  -1   12.20    9.30
 -16   4  -1   16.60    8.30
 -16   4  -1   23.00    9.10
 -16   4  -1   18.00    8.60
 -17  -4  -1   15.80   12.20
 -17  -4  -1   35.80   10.70
 -17  -4  -1   19.70    9.10
 -17  -4  -1   28.50   11.40
 -17   4  -1   23.00    9.40
 -17   4  -1   12.60    8.40
 -17   4  -1   16.20   10.40
 -17   4  -1   43.10   10.30
 -17   4  -1   22.20    9.50
 -18  -4  -1   -7.10    9.50
 -18  -4  -1   25.40   11.90
 -18  -4  -1   30.40   13.50
 -18  -4  -1    5.10   15.20
 -18   4  -1    6.60   10.70
 -18   4  -1    9.70   12.00
 -18   4  -1   12.00   11.10
 -18   4  -1    7.90   10.70
 -18   4  -1    0.20    9.40
 -18  -5   1  107.49   17.80
 -18  -5   1   84.49   12.80
 -18  -5   1   86.49   15.90
 -18   5   1   73.89   11.40
 -18   5   1   84.19   14.50
 -18   5   1  109.89   14.40
 -18   5   1   66.79   12.30
 -17  -5   1   23.10   11.20
 -17  -5   1   23.60   12.40
 -17  -5   1   20.40    9.20
 -17   5   1   15.80    9.50
 -17   5   1   26.70   10.90
 -17   5   1    0.40    9.40
 -16  -5   1   -4.50    7.50
 -16  -5   1   -7.50    9.60
 -16  -5   1    6.90   10.00
 -16   5   1   -7.80    7.90
 -16   5   1    0.00    8.50
 -16   5   1    3.90    8.80
 -15  -5   1   97.09   12.30
 -15  -5   1   68.09   12.20
 -15   5   1   89.69   12.00
 -15   5   1   93.19   11.50
 -15   5   1   95.69   11.80
 -14  -5   1   75.29   10.70
 -14  -5   1   60.79   11.40
 -14   5   1   78.69   11.30
 -14   5   1   65.49    9.60
 -14   5   1   76.99   10.00
 -13  -5   1    6.10    5.90
 -13  -5   1    8.60    8.60
 -13   5   1    9.00    6.50
 -13   5   1    7.50    6.40
  13   5  -1   10.10    4.90
 -13   5   1   10.30    6.00
 -12  -5   1   80.89    9.50
 -12  -5   1   90.29   12.30
 -12   5   1   80.09   10.10
  12   5  -1   81.29    8.30
 -12   5   1   90.89   11.20
 -12   5   1   83.69   10.40
 -11  -5   1   80.59   11.60
  11  -5  -1   98.19    8.00
 -11  -5   1  119.09    9.90
 -11   5   1  110.99   11.10
  11   5  -1   96.19    8.30
 -11   5   1  110.69   10.00
  10  -5  -1  356.86   13.20
  10  -5  -1  344.27   15.40
 -10  -5   1  344.47   14.50
 -10  -5   1  347.97   17.40
  10   5  -1  341.67   13.70
 -10   5   1  326.07   16.00
 -10   5   1  326.07   14.60
   9  -5  -1    3.40    3.80
   9  -5  -1    5.00    3.50
  -9  -5   1    0.00    5.30
  -9  -5   1    5.00    4.40
  -9   5   1   -3.90    4.50
  -9   5   1    9.20    5.20
   9   5  -1    0.90    3.40
  -8  -5   1    8.20    5.20
   8  -5  -1    7.70    4.50
  -8  -5   1   -2.60    3.60
   8  -5  -1    1.80    3.00
   8   5  -1    4.40    3.60
  -8   5   1    0.70    4.70
   8   5  -1    7.30    4.70
  -8   5   1   -5.40    3.80
  -7  -5   1   -8.60    4.60
   7  -5  -1   -1.80    3.40
   7  -5  -1   -1.60    2.60
  -7  -5   1   -0.80    3.60
   7   5  -1   -1.20    2.90
  -7   5   1    6.60    4.10
  -7   5   1   -2.50    4.20
   7   5  -1    4.20    4.60
  -6  -5   1   -3.40    4.40
  -6  -5   1   -0.60    5.20
  -6  -5   1   -3.70    3.60
   6  -5  -1    0.60    3.00
   6  -5  -1    5.00    3.80
   6   5  -1    3.00    4.20
  -6   5   1   -0.60    3.90
  -6   5   1    0.40    4.50
   6   5  -1   -0.80    2.80
   5  -5  -1   78.49    6.50
   5  -5  -1   78.09    7.20
  -5  -5   1   70.99    8.70
  -5  -5   1   72.59    7.10
  -5  -5   1   67.29    8.20
  -5   5   1   67.59    8.00
   5   5  -1   74.79    8.00
   5   5  -1   69.39    6.40
  -5   5   1   62.99    7.40
  -4  -5   1  544.35   19.20
  -4  -5   1  512.55   18.50
   4  -5  -1  549.65   15.20
   4  -5  -1  547.65   17.70
   4  -5  -1  545.65   17.60
  -4  -5   1  507.95   17.70
  -4   5   1  532.35   14.60
  -4   5   1  535.85   18.30
   4   5  -1  534.75   17.10
   4   5  -1  530.35   18.70
  -3  -5   1  213.48   10.50
   3  -5  -1  232.98   10.10
   3  -5  -1  228.88    8.20
   3  -5  -1  235.68   11.00
  -3  -5   1  212.18   10.70
  -3  -5   1  219.58   11.30
   3   5  -1  211.38    7.60
   3   5  -1  216.68    9.90
  -3   5   1  230.08   10.70
   3   5  -1  230.58   10.80
  -3   5   1  226.28   10.90
  -3   5   1  224.78    8.00
   2  -5  -1  311.27   10.60
  -2  -5   1  311.37   13.00
  -2  -5   1  297.87   12.20
   2  -5  -1  297.77   13.50
   2  -5  -1  320.37   12.10
   2   5  -1  301.97   12.30
   2   5  -1  317.27   12.30
  -2   5   1  317.57   10.70
  -2   5   1  330.07   12.90
   2   5  -1  298.87   14.00
  -2   5   1  294.27   12.60
   2   5  -1  305.87   10.20
   1  -5  -1    1.60    3.00
   1  -5  -1    4.80    3.00
  -1  -5   1    0.20    3.20
  -1  -5   1    3.10    3.80
   1   5  -1   -2.70    2.90
  -1   5   1    4.70    3.40
   1   5  -1    1.20    3.50
   1   5  -1    2.30    4.30
  -1   5   1    4.90    3.10
   1   5  -1    2.00    2.40
  -1   5   1    8.60    3.90
   0  -5   1   74.49    7.30
   0  -5   1   82.09    6.40
   0  -5  -1   77.09    6.30
   0  -5  -1   67.99    7.30
   0  -5  -1   81.09    6.60
   0   5   1   84.79    6.40
   0   5   1   79.99    7.30
   0   5  -1   78.29    8.10
   0   5  -1   81.19    7.30
   0   5   1   74.99    6.80
   0   5  -1   81.39    6.20
   0   5  -1   75.19    5.70
  -1  -5  -1 1041.60   30.40
  -1  -5  -1 1049.89   30.00
  -1  -5  -1 1102.69   30.00
   1  -5   1 1094.29   30.40
   1  -5   1 1054.79   29.10
   1   5   1 1102.09   30.30
  -1   5  -1 1102.59   28.90
   1   5   1 1077.29   30.90
  -1   5  -1 1058.39   31.10
   1   5   1 1063.29   29.90
  -2  -5  -1   67.49    6.90
   2  -5   1   71.49    6.90
  -2  -5  -1   62.09    7.00
   2  -5   1   76.49    6.20
   2  -5   1   60.79    7.20
  -2  -5  -1   71.49    7.20
   2   5   1   74.99    6.70
   2   5   1   84.39    8.30
  -2   5  -1   74.29    5.50
  -2   5  -1   73.29    7.80
   2   5   1   67.79    7.00
   3  -5   1  244.08   10.90
  -3  -5  -1  226.38   10.80
   3  -5   1  220.28   10.10
  -3  -5  -1  226.68   10.60
   3  -5   1  236.78   10.00
  -3  -5  -1  209.58   11.20
  -3   5  -1  220.08   11.30
  -3   5  -1  245.28    8.80
   3   5   1  224.78   11.30
   3   5   1  229.48   10.20
  -4  -5  -1  378.16   14.70
   4  -5   1  397.16   13.00
   4  -5   1  410.26   14.90
  -4  -5  -1  391.16   16.00
  -4  -5  -1  426.06   15.20
   4   5   1  395.86   14.30
  -4   5  -1  414.96   15.80
  -4   5  -1  407.66   12.50
   5  -5   1  310.27   10.60
   5  -5   1  328.67   13.20
  -5  -5  -1  336.07   13.70
  -5  -5  -1  305.97   12.90
  -5  -5  -1  318.67   14.60
  -5   5  -1  319.67   13.70
   5   5   1  316.37   12.60
  -5   5  -1  318.97   13.90
  -5   5  -1  321.87   10.70
  -6  -5  -1    4.40    4.60
   6  -5   1    1.20    2.40
  -6  -5  -1   -1.60    3.90
   6  -5   1    2.50    3.60
  -6  -5  -1    3.60    5.20
  -6   5  -1   -3.20    3.30
  -6   5  -1    3.10    3.90
   6   5   1   -3.90    3.00
  -6   5  -1   -0.80    2.80
  -6   5  -1   -3.60    4.10
  -7  -5  -1   54.29    7.10
   7  -5   1   50.99    6.80
   7  -5   1   43.20    4.70
  -7  -5  -1   32.30    6.80
  -7  -5  -1   42.80    6.20
  -7   5  -1   37.40    6.00
  -7   5  -1   57.59    7.40
  -7   5  -1   37.70    5.40
   7   5   1   41.80    5.60
  -7   5  -1   43.60    6.00
  -8  -5  -1  148.89   11.50
   8  -5   1  161.98    7.40
  -8  -5  -1  161.18   10.20
  -8  -5  -1  140.09   11.80
   8  -5   1  154.78   10.00
  -8   5  -1  152.18   10.90
  -8   5  -1  149.19   10.90
  -8   5  -1  132.19    8.30
  -8   5  -1  137.99    9.10
   8   5   1  163.28    9.50
   9  -5   1   -2.90    4.40
  -9  -5  -1    9.30    6.20
  -9  -5  -1    5.40    4.70
  -9   5  -1   -4.90    4.50
  -9   5  -1    1.70    4.50
  -9   5  -1    1.00    4.30
  -9   5  -1  -10.90    4.40
   9   5   1    3.20    3.90
 -10  -5  -1   -9.70    4.60
 -10  -5  -1    1.70    6.80
  10  -5   1    3.50    5.10
 -10   5  -1    6.20    4.50
 -10   5  -1   -0.70    4.70
 -10   5  -1   -3.80    5.00
 -11  -5  -1  164.78   14.20
 -11  -5  -1  172.18   12.10
 -11   5  -1  171.88   12.90
 -11   5  -1  156.08   10.40
  11   5   1  164.18   11.00
 -11   5  -1  182.98   13.10
 -12  -5  -1    1.40    6.10
 -12  -5  -1    7.40    8.10
 -12   5  -1  -12.50    5.80
 -12   5  -1    7.10    5.00
 -12   5  -1   -4.70    5.00
 -12   5  -1   -4.60    5.50
  12   5   1   -9.60    4.80
 -13  -5  -1   72.09    9.30
 -13  -5  -1   46.00   11.10
 -13   5  -1   61.99    8.50
 -13   5  -1   55.29   10.40
 -13   5  -1   46.30    8.10
 -13   5  -1   53.59    7.70
  13   5   1   47.10    7.30
 -14  -5  -1   -1.40    9.40
 -14  -5  -1    6.30    7.20
 -14   5  -1  -10.40    6.60
 -14   5  -1    8.00    7.30
 -14   5  -1    6.80    7.60
 -14   5  -1    1.80    6.60
 -15  -5  -1   87.99   14.00
 -15  -5  -1  115.49   14.00
 -15   5  -1  109.49   13.00
 -15   5  -1  123.99   15.50
 -15   5  -1  114.79   15.00
 -15   5  -1  114.79   11.40
 -16  -5  -1   14.90   11.70
 -16  -5  -1   19.90    9.60
 -16   5  -1   22.70    8.10
 -16   5  -1   11.40    8.30
 -16   5  -1   12.40    9.30
 -16   5  -1   14.30    9.40
 -17  -5  -1    2.50   10.80
 -17  -5  -1    0.60   10.20
 -17  -5  -1   -9.80    8.50
 -17  -5  -1   10.10   13.70
 -17   5  -1  -10.90    9.10
 -17   5  -1    6.00   10.50
 -17   5  -1   14.30    9.40
 -17   5  -1    2.10    8.80
 -17   5  -1    6.30   10.80
 -18  -6   1   20.60   13.40
 -18  -6   1   18.80   11.90
 -18  -6   1  -13.80   13.40
 -18   6   1   30.70   13.20
 -18   6   1    1.70   12.40
 -18   6   1   -5.60   10.60
 -17  -6   1  104.99   13.20
 -17  -6   1   97.09   16.50
 -17  -6   1  114.59   16.90
 -17   6   1  124.79   17.90
 -17   6   1   79.69   12.60
 -17   6   1  105.69   14.60
 -16  -6   1   13.60   11.60
 -16  -6   1    1.10    8.80
 -16   6   1    7.20    8.30
 -16   6   1   13.70    9.50
 -16   6   1   27.70   10.30
 -15  -6   1    5.20    9.50
 -15  -6   1    2.10    7.60
 -15   6   1   -4.10    7.90
 -15   6   1    0.50    7.00
 -15   6   1   12.60    8.90
 -14  -6   1    5.80    8.60
 -14  -6   1   -3.60    7.00
 -14   6   1    7.10    8.30
  14   6  -1    7.60    5.70
 -14   6   1    1.80    7.50
 -14   6   1    0.80    6.30
 -13  -6   1    1.60    6.10
 -13  -6   1    0.40    8.00
 -13   6   1   -2.50    6.30
 -13   6   1    4.40    7.30
  13   6  -1    5.40    5.20
 -13   6   1    0.90    5.70
 -12  -6   1  107.49   13.40
  12  -6  -1  118.79    8.50
 -12  -6   1   84.99   10.50
 -12   6   1  109.99   11.80
 -12   6   1   86.89   12.10
 -12   6   1   94.99   12.10
  12   6  -1   95.29    9.20
  11  -6  -1    9.40    4.50
 -11  -6   1    0.10    5.20
  11  -6  -1   -7.60    5.20
 -11  -6   1   16.70    7.40
  11   6  -1   -2.10    3.90
 -11   6   1   11.20    6.30
 -11   6   1    0.20    6.70
 -10  -6   1  105.09   12.00
 -10  -6   1   87.79   10.90
  10  -6  -1   99.69    7.60
 -10  -6   1   87.79    9.60
  10  -6  -1  103.89   10.00
 -10   6   1   99.79   11.40
 -10   6   1   96.29   10.80
  10   6  -1  112.79    8.70
  -9  -6   1    5.10    7.00
  -9  -6   1    5.80    5.10
   9  -6  -1    5.60    4.90
  -9  -6   1   12.70    7.10
   9  -6  -1    5.50    3.90
   9   6  -1   -0.20    3.50
  -9   6   1    6.70    5.90
  -9   6   1   -2.30    4.90
  -8  -6   1  167.18   13.00
  -8  -6   1  160.58   10.80
   8  -6  -1  180.28   11.10
  -8  -6   1  163.28   12.30
   8  -6  -1  174.08    8.70
   8   6  -1  158.78   12.50
   8   6  -1  161.18    9.40
  -8   6   1  170.18   11.70
  -8   6   1  146.59   11.50
  -7  -6   1   23.80    7.50
   7  -6  -1   32.20    6.00
   7  -6  -1   29.80    4.90
  -7  -6   1   21.20    6.70
  -7  -6   1   26.20    5.70
   7   6  -1   26.60    6.10
  -7   6   1   30.10    6.70
  -7   6   1   29.40    6.60
   7   6  -1   23.70    4.60
  -6  -6   1  104.29    8.60
  -6  -6   1   98.79   10.10
  -6  -6   1  103.79    9.80
   6  -6  -1   95.89    7.30
   6  -6  -1  112.09    8.80
  -6   6   1  100.09    9.70
   6   6  -1  103.79    7.80
   6   6  -1   98.49    9.30
  -6   6   1  103.29    9.40
  -5  -6   1   69.09    8.00
   5  -6  -1   76.29    7.00
   5  -6  -1   77.09    7.60
  -5  -6   1   77.49    9.20
  -5  -6   1   64.89    8.30
  -5   6   1   69.69    8.10
   5   6  -1   72.19    8.60
   5   6  -1   71.59    7.00
   4  -6  -1   16.60    4.10
  -4  -6   1   11.50    4.50
   4  -6  -1   17.80    4.80
  -4  -6   1   14.70    5.40
   4  -6  -1   20.60    4.00
  -4  -6   1   16.50    5.10
  -4   6   1   17.50    4.60
  -4   6   1   19.80    3.40
   4   6  -1   16.80    2.40
   4   6  -1   19.20    4.60
   4   6  -1   23.00    5.30
  -4   6   1   16.10    4.70
   3  -6  -1  562.44   19.90
  -3  -6   1  560.64   19.80
   3  -6  -1  576.44   18.80
   3  -6  -1  548.55   16.40
  -3  -6   1  511.05   19.00
  -3  -6   1  519.05   19.30
   3   6  -1  550.44   21.20
  -3   6   1  548.65   16.40
  -3   6   1  552.64   19.70
  -3   6   1  576.04   19.80
   3   6  -1  551.04   19.40
   3   6  -1  572.44   18.80
   3   6  -1  539.35   15.80
   2  -6  -1   77.89    5.80
   2  -6  -1   73.69    9.10
   2  -6  -1   76.19    7.30
  -2  -6   1   71.09    7.30
  -2  -6   1   76.19    8.10
   2   6  -1   76.79    7.70
   2   6  -1   80.29    9.80
   2   6  -1   82.09    7.30
  -2   6   1   78.69    6.00
   2   6  -1   77.29    5.50
  -2   6   1   74.99    8.10
  -2   6   1   69.89    7.90
   1  -6  -1  418.46   15.20
  -1  -6   1  419.46   16.10
   1  -6  -1  386.56   14.00
  -1  -6   1  403.76   15.10
   1   6  -1  400.86   17.20
   1   6  -1  404.66   13.60
  -1   6   1  410.46   14.30
   1   6  -1  412.36   15.80
   1   6  -1  420.36   15.10
  -1   6   1  432.76   15.90
  -1   6   1  417.96   16.30
   0  -6  -1  242.08   12.40
   0  -6  -1  250.27   11.00
   0  -6   1  248.58   12.10
   0  -6   1  250.17   11.00
   0  -6  -1  249.78   11.50
   0   6  -1  263.47   10.60
   0   6   1  265.77   11.90
   0   6  -1  259.27   10.90
   0   6  -1  248.28   13.30
   0   6  -1  265.77   12.60
   0   6   1  262.57   11.30
   0   6   1  234.68   12.40
  -1  -6  -1   82.79    8.40
   1  -6   1   93.99    7.20
  -1  -6  -1   89.39    7.70
   1  -6   1   93.59    8.20
  -1  -6  -1   93.69    7.70
   1   6   1   98.79    8.00
   1   6   1   90.89    9.00
  -1   6  -1   90.89    6.80
  -1   6  -1   97.39    9.10
   1   6   1   97.39    7.80
  -1   6  -1   95.39    8.60
   2  -6   1  247.98   10.80
  -2  -6  -1  230.48   12.20
  -2  -6  -1  243.38   11.90
   2  -6   1  255.87   12.00
   2  -6   1  224.48   12.10
  -2  -6  -1  268.07   11.70
   2   6   1  247.58   12.00
   2   6   1  247.28   11.60
  -2   6  -1  251.27   10.00
   2   6   1  253.07   12.90
  -2   6  -1  261.27   13.20
  -3  -6  -1  208.08   10.80
   3  -6   1  210.88   10.90
   3  -6   1  209.28   10.20
   3  -6   1  198.38   10.50
  -3  -6  -1  201.18   11.40
  -3  -6  -1  196.28   11.10
   3   6   1  206.08   10.50
   3   6   1  212.58   12.60
  -3   6  -1  223.38    8.90
  -3   6  -1  193.18   11.80
   3   6   1  209.38   11.60
   4  -6   1  109.79    7.50
  -4  -6  -1  100.79    8.50
  -4  -6  -1   98.59    8.60
   4  -6   1  109.19    8.50
  -4  -6  -1  115.69    9.80
   4   6   1  120.89    8.40
  -4   6  -1  115.39    9.70
  -4   6  -1  116.69    8.80
  -4   6  -1  108.09    6.40
   5  -6   1   10.80    3.50
  -5  -6  -1   11.00    4.90
   5  -6   1   13.30    4.90
  -5  -6  -1    5.40    5.10
  -5  -6  -1    2.80    4.30
  -5   6  -1    5.90    3.60
   5   6   1   11.50    4.40
  -5   6  -1    8.80    4.70
  -5   6  -1    8.20    3.30
   6  -6   1  290.07   10.50
   6  -6   1  299.57   13.50
  -6  -6  -1  267.57   13.30
  -6  -6  -1  290.37   15.20
  -6  -6  -1  288.67   13.70
  -6   6  -1  292.57   14.40
   6   6   1  297.97   12.80
  -6   6  -1  293.27   14.10
  -6   6  -1  289.97   10.10
   7  -6   1    2.10    4.40
  -7  -6  -1    5.60    5.10
  -7  -6  -1    7.20    5.90
  -7  -6  -1    1.40    5.00
   7  -6   1   -5.30    2.60
  -7   6  -1   -3.00    2.90
  -7   6  -1   -0.30    5.00
  -7   6  -1    3.80    4.30
   7   6   1    6.50    4.10
  -8  -6  -1  825.02   27.50
   8  -6   1  852.21   26.90
  -8  -6  -1  853.31   27.00
  -8  -6  -1  835.82   29.60
   8  -6   1  867.51   23.20
  -8   6  -1  867.91   28.50
   8   6   1  806.62   25.90
  -8   6  -1  845.82   28.30
  -8   6  -1  736.53   25.10
  -8   6  -1  828.92   22.90
  -9  -6  -1  259.07   13.80
  -9  -6  -1  245.28   14.80
   9  -6   1  255.07   10.10
  -9  -6  -1  258.87   16.30
   9  -6   1  262.47   13.70
   9   6   1  256.27   12.80
  -9   6  -1  263.27   14.80
  -9   6  -1  232.48   12.50
  -9   6  -1  264.67   14.90
  10  -6   1   20.60    6.30
 -10  -6  -1    8.00    5.60
 -10  -6  -1   16.60    7.80
 -10  -6  -1    7.50    7.00
 -10   6  -1   13.50    6.80
  10   6   1   13.80    5.40
 -10   6  -1   -0.80    5.30
 -10   6  -1   12.90    5.90
 -11  -6  -1   72.59   11.90
 -11  -6  -1   59.59    8.70
  11  -6   1   62.99    8.70
 -11  -6  -1   69.49   10.20
 -11   6  -1   55.09    8.20
 -11   6  -1   67.29    9.90
  11   6   1   55.79    7.40
 -11   6  -1   66.89    9.20
 -12  -6  -1   -2.10    5.90
 -12  -6  -1   -5.00    8.60
 -12  -6  -1  -10.90    7.90
 -12   6  -1    7.40    6.10
  12   6   1    0.80    5.50
 -12   6  -1    0.20    6.60
 -12   6  -1   -4.20    6.30
 -13  -6  -1   99.79   12.90
 -13  -6  -1   70.79    9.70
 -13  -6  -1   59.19   12.10
 -13   6  -1   87.59   11.40
 -13   6  -1   82.59   11.90
 -13   6  -1   92.39   11.40
  13   6   1   74.29    8.80
 -14  -6  -1    2.80    7.60
 -14  -6  -1    0.10   10.50
 -14  -6  -1    5.70    9.80
 -14   6  -1   15.20    8.10
 -14   6  -1    7.40    6.80
 -14   6  -1   14.10    8.80
  14   6   1   19.00    6.80
 -15  -6  -1   17.30   11.60
 -15  -6  -1   -2.80   11.70
 -15  -6  -1    0.00    9.10
 -15   6  -1    6.60    8.50
 -15   6  -1    2.30    9.10
 -15   6  -1   29.90    9.50
 -16  -6  -1    8.70   14.00
 -16  -6  -1   50.89   14.50
 -16  -6  -1    4.50    9.90
 -16   6  -1    7.60   10.40
 -16   6  -1    4.00    9.60
 -16   6  -1   19.40   10.60
 -17  -6  -1   30.40   17.10
 -17  -6  -1   12.30   13.60
 -17  -6  -1   17.40   12.10
 -17  -6  -1    5.30   13.80
 -17   6  -1    0.80   11.80
 -17   6  -1    3.30    9.80
 -17   6  -1   -5.70   11.30
 -17  -7   1  100.49   16.60
 -17  -7   1   74.59   18.70
 -17  -7   1  111.29   14.50
 -17  -7   1   73.79   15.60
 -17   7   1  109.19   16.00
 -17   7   1  105.89   14.60
 -17   7   1   72.69   13.00
 -16  -7   1   -2.10   14.80
 -16  -7   1    7.10   11.80
 -16  -7   1   18.90   10.10
 -16   7   1   15.70   11.90
 -16   7   1   17.00    9.90
 -16   7   1   11.10    8.80
 -15  -7   1  105.69   16.10
 -15  -7   1  131.09   15.60
 -15  -7   1   97.39   16.20
  15   7  -1   86.49   12.40
 -15   7   1  132.69   14.90
 -15   7   1  126.99   16.30
 -15   7   1  100.19   13.00
 -14  -7   1    3.80    7.80
 -14  -7   1   18.90   11.70
 -14  -7   1  -11.40    9.40
 -14   7   1  -15.30    9.10
  14   7  -1   -9.80    5.80
 -14   7   1    2.80    7.20
 -14   7   1   -0.70    7.80
 -13  -7   1   33.10   11.50
 -13  -7   1   46.30    8.70
 -13  -7   1   32.00   10.60
  13   7  -1   29.00    6.60
 -13   7   1   21.00    7.60
 -13   7   1   35.90   10.20
 -13   7   1   33.90    9.20
 -12  -7   1   -9.60    7.80
  12  -7  -1    3.30    4.50
 -12  -7   1   -1.10    6.60
 -12  -7   1    2.30    8.80
 -12   7   1    3.80    7.90
 -12   7   1   12.10    7.10
  12   7  -1    6.90    5.20
 -12   7   1    4.30    6.20
 -11  -7   1   12.30    7.80
 -11  -7   1    0.20    8.40
 -11  -7   1   -5.10    5.80
  11  -7  -1   11.50    6.30
  11  -7  -1   11.40    4.30
  11   7  -1    3.20    5.10
 -11   7   1    8.40    7.00
 -11   7   1   -0.30    6.50
  10  -7  -1   45.90    8.10
 -10  -7   1   34.60    9.40
  10  -7  -1   47.50    7.00
 -10  -7   1   41.30    9.50
 -10  -7   1   43.10    7.80
  10   7  -1   43.80    7.00
 -10   7   1   50.39    8.70
 -10   7   1   52.39    9.80
   9  -7  -1  280.17   11.70
  -9  -7   1  284.57   16.80
   9  -7  -1  220.48   13.60
  -9  -7   1  273.87   14.50
  -9  -7   1  269.67   16.90
  -9   7   1  264.87   15.40
  -9   7   1  288.47   15.90
   9   7  -1  254.57   12.70
  -8  -7   1   44.30    8.30
  -8  -7   1   40.00    7.10
  -8  -7   1   44.10    8.80
   8  -7  -1   44.40    6.30
   8  -7  -1   42.70    7.30
   8   7  -1   33.70    7.90
   8   7  -1   46.10    6.20
  -8   7   1   48.70    8.00
  -7  -7   1   13.50    6.20
   7  -7  -1   18.30    5.50
   7  -7  -1   23.40    5.00
  -7  -7   1   12.40    6.40
  -7  -7   1   14.80    5.50
   7   7  -1   18.60    5.10
  -7   7   1   22.00    6.10
   7   7  -1   25.10    7.30
  -6  -7   1   48.30    8.10
   6  -7  -1   50.69    6.50
  -6  -7   1   33.70    7.70
   6  -7  -1   31.30    6.50
  -6  -7   1   32.00    6.70
   6   7  -1   30.60    7.10
   6   7  -1   38.20    5.90
  -6   7   1   38.80    7.10
   5  -7  -1    9.10    4.30
  -5  -7   1   -6.10    4.20
  -5  -7   1    2.50    5.00
   5  -7  -1   -3.90    3.50
  -5  -7   1    3.10    5.30
   5  -7  -1    7.00    4.50
  -5   7   1    0.50    4.10
  -5   7   1   -2.00    4.60
   5   7  -1    5.00    5.20
   5   7  -1   -1.10    3.80
  -5   7   1    2.60    2.80
   4  -7  -1  123.89    9.80
  -4  -7   1  110.49   10.10
   4  -7  -1  126.09    9.40
  -4  -7   1  115.59    9.80
   4  -7  -1  122.69    7.10
  -4  -7   1  137.59   10.60
  -4   7   1  124.19   10.20
  -4   7   1  119.99    6.80
   4   7  -1  124.09    6.10
   4   7  -1  128.49    9.00
   4   7  -1  128.49   10.00
  -4   7   1  122.49   10.50
   3  -7  -1  270.97   10.70
   3  -7  -1  291.47   14.60
  -3  -7   1  283.97   13.80
   3  -7  -1  274.27   13.00
  -3  -7   1  270.57   13.40
   3   7  -1  280.77   13.00
   3   7  -1  269.07   13.10
   3   7  -1  263.87   15.60
   3   7  -1  285.47   10.20
  -3   7   1  269.37   14.00
  -3   7   1  283.47   13.90
  -3   7   1  276.47   10.80
   2  -7  -1   19.60    6.40
   2  -7  -1   20.50    4.90
   2  -7  -1   19.50    4.20
  -2  -7   1   15.00    5.30
  -2  -7   1   17.90    5.20
  -2   7   1   23.70    4.60
   2   7  -1   14.60    3.20
   2   7  -1   22.70    5.80
   2   7  -1   13.60    4.70
  -2   7   1   21.20    5.60
   2   7  -1   17.80    6.60
  -2   7   1   14.70    5.60
  -1  -7   1  901.31   28.10
   1  -7  -1  879.61   26.00
   1  -7  -1  903.11   27.40
  -1  -7   1  869.71   27.10
   1   7  -1  921.21   27.20
   1   7  -1  887.51   27.70
  -1   7   1  880.01   26.30
  -1   7   1  899.21   27.90
   1   7  -1  894.41   29.90
   1   7  -1  892.71   25.50
  -1   7   1  870.21   28.40
   0  -7   1   53.19    6.70
   0  -7   1   49.20    6.80
   0  -7  -1   54.09    6.90
   0  -7  -1   51.39    6.80
   0   7  -1   50.49    6.60
   0   7  -1   44.30    6.70
   0   7  -1   37.30    4.80
   0   7   1   56.79    7.40
   0   7   1   45.30    6.70
   0   7   1   50.79    7.70
   0   7  -1   47.10    8.30
   1  -7   1   77.89    8.20
  -1  -7  -1   69.99    7.90
  -1  -7  -1   66.39    7.60
   1  -7   1   63.69    6.90
  -1  -7  -1   67.09    9.00
   1   7   1   70.49    7.60
   1   7   1   81.19    9.60
  -1   7  -1   66.29    7.00
   1   7   1   83.09    7.90
  -1   7  -1   72.69    9.50
  -1   7  -1   77.09    8.80
  -1   7  -1   66.09    7.00
   2  -7   1    2.80    4.00
  -2  -7  -1    4.80    4.10
   2  -7   1   -1.70    4.50
   2  -7   1   -1.60    3.60
  -2  -7  -1    4.50    5.20
  -2  -7  -1   -2.60    4.20
  -2   7  -1    2.20    3.50
   2   7   1    2.00    5.20
   2   7   1    1.00    3.70
   2   7   1    1.60    4.20
  -2   7  -1   -3.50    4.70
  -2   7  -1   -1.50    3.20
  -2   7  -1    3.50    5.30
  -3  -7  -1    8.00    4.40
  -3  -7  -1    0.90    4.60
  -3  -7  -1   10.40    5.30
   3  -7   1    6.10    4.50
   3  -7   1    8.80    4.60
   3  -7   1    0.50    4.50
   3   7   1   15.40    6.10
   3   7   1   12.40    4.60
  -3   7  -1    5.90    3.90
  -3   7  -1   10.80    3.90
  -3   7  -1    9.30    5.60
   3   7   1   10.10    5.00
   4  -7   1  160.68   10.50
   4  -7   1  163.18    9.70
  -4  -7  -1  130.79   10.50
   4  -7   1  140.49    9.70
  -4  -7  -1  164.48   10.80
  -4  -7  -1  165.88   11.50
  -4   7  -1  173.18   10.70
  -4   7  -1  163.68    8.00
   4   7   1  152.58   10.10
  -4   7  -1  158.48   11.80
   5  -7   1   18.90    5.20
  -5  -7  -1   23.90    7.20
  -5  -7  -1   10.10    5.30
   5  -7   1   15.80    4.30
  -5  -7  -1   18.10    5.40
   5   7   1   13.80    5.10
  -5   7  -1   17.00    5.60
  -5   7  -1    7.90    4.10
  -5   7  -1   21.00    4.00
  -6  -7  -1   -1.80    4.70
  -6  -7  -1   -5.70    4.60
   6  -7   1   -1.70    3.00
  -6  -7  -1   -0.40    5.40
   6  -7   1    0.70    4.50
  -6   7  -1    3.40    5.10
   6   7   1    4.70    4.20
  -6   7  -1   -4.80    3.00
  -6   7  -1    1.00    4.00
   7  -7   1  119.39    7.10
  -7  -7  -1  128.99   12.40
  -7  -7  -1  127.59   10.90
   7  -7   1  133.99   10.50
  -7  -7  -1  138.59   11.40
   7   7   1  123.29    9.80
  -7   7  -1  129.69   11.60
  -7   7  -1  127.69   10.80
  -7   7  -1  124.99    6.80
  -8  -7  -1  100.59   11.40
   8  -7   1  102.39   10.20
  -8  -7  -1  108.19   12.40
  -8  -7  -1  112.19   10.80
   8  -7   1  105.39    6.80
  -8   7  -1  107.79   11.00
   8   7   1  115.19    9.60
  -8   7  -1   97.79   11.60
  -9  -7  -1   48.80    8.40
  -9  -7  -1   45.60    7.40
  -9  -7  -1   44.50    9.40
   9  -7   1   45.60    5.70
   9  -7   1   40.10    7.10
  -9   7  -1   37.00    7.60
  -9   7  -1   42.70    9.30
   9   7   1   44.60    7.10
  10  -7   1   69.59    6.60
 -10  -7  -1   69.69   11.60
 -10  -7  -1   85.69   10.90
  10  -7   1   80.09   11.00
 -10  -7  -1   56.09    8.30
 -10   7  -1   60.79    9.00
  10   7   1   70.89    9.60
 -10   7  -1   92.89   12.00
 -11  -7  -1   56.99   11.90
 -11  -7  -1   74.29   10.70
 -11  -7  -1   71.59    9.80
  11  -7   1   53.29    8.20
 -11   7  -1   41.60    7.60
 -11   7  -1   73.29   11.10
  11   7   1   44.20    6.80
 -12  -7  -1   28.90    8.50
 -12  -7  -1   42.40   10.90
 -12  -7  -1   33.00   10.00
  12  -7   1   35.20    8.20
 -12   7  -1   44.60    8.60
  12   7   1   30.90    7.10
 -12   7  -1   47.00    9.30
 -12   7  -1   18.70    7.60
 -13  -7  -1   55.99   10.00
 -13  -7  -1   55.89   12.10
 -13  -7  -1   54.29   11.20
 -13   7  -1   60.09    9.60
  13   7   1   63.29    8.50
 -13   7  -1   58.49   10.30
 -13   7  -1   59.79   10.70
 -14  -7  -1    1.00   10.80
 -14  -7  -1    0.60   11.30
 -14  -7  -1   12.20    9.00
 -14   7  -1   -2.70    8.80
 -14   7  -1    5.00    8.10
  14   7   1   -3.30    6.80
 -14   7  -1    1.30    8.70
 -15  -7  -1  143.79   20.20
 -15  -7  -1  102.69   15.70
 -15  -7  -1  140.79   17.10
 -15   7  -1  137.59   16.40
 -15   7  -1  114.59   15.60
  15   7   1  124.89   13.90
 -15   7  -1   87.79   12.00
 -16  -7  -1   69.09   15.60
 -16  -7  -1   60.19   13.20
 -16  -7  -1   69.29   16.70
 -16   7  -1   63.79   12.40
 -16   7  -1   63.59   13.30
 -16   7  -1   45.40   11.90
 -17  -8   1   23.60   19.80
 -17  -8   1   36.40   15.30
 -17  -8   1   32.80   14.10
 -17   8   1   13.50   10.70
 -17   8   1   29.60   14.30
 -17   8   1    4.60   14.70
 -16  -8   1   76.49   15.40
 -16  -8   1   73.29   18.00
 -16  -8   1   61.19   13.40
 -16   8   1   89.49   15.10
 -16   8   1   65.19   12.80
  16   8  -1   55.49    9.30
 -16   8   1   62.39   14.40
 -15  -8   1    4.30   11.90
 -15  -8   1   13.70   10.20
 -15  -8   1   -9.10   14.00
 -15   8   1   19.50   10.50
 -15   8   1   -5.60    7.80
 -15   8   1    7.70   11.80
  15   8  -1   -2.60    7.50
 -14  -8   1   23.30   13.10
 -14  -8   1   41.40   11.70
 -14  -8   1   56.09   10.70
 -14   8   1   39.90   10.30
 -14   8   1   51.59   10.70
 -14   8   1   56.69   12.20
  14   8  -1   42.20    8.20
 -13  -8   1   -7.80   10.40
 -13  -8   1    0.70    9.30
  13  -8  -1    6.70    5.40
 -13  -8   1  -11.60    7.80
 -13   8   1    5.30    6.50
 -13   8   1  -14.10    9.10
  13   8  -1    6.60    6.60
 -13   8   1   -4.90    7.50
 -12  -8   1  246.08   19.40
 -12  -8   1  261.27   16.70
  12  -8  -1  244.48   16.50
  12  -8  -1  270.67   12.30
 -12  -8   1  263.17   18.90
 -12   8   1  259.77   18.60
 -12   8   1  260.57   17.40
  12   8  -1  220.18   13.90
 -12   8   1  237.68   17.70
  11  -8  -1  177.78   10.20
  11  -8  -1  178.68   13.80
 -11  -8   1  173.68   16.60
 -11  -8   1  168.18   14.00
 -11  -8   1  162.38   16.80
 -11   8   1  181.08   15.40
 -11   8   1  177.08   15.10
  11   8  -1  157.28   11.80
 -10  -8   1    8.00    8.20
  10  -8  -1   10.80    4.70
 -10  -8   1   26.40    9.20
 -10  -8   1   17.40    7.20
  10  -8  -1   13.40    6.70
 -10   8   1   10.50    7.70
  10   8  -1   14.80    6.30
   9  -8  -1   70.19    7.40
  -9  -8   1   53.99   10.40
   9  -8  -1   49.00    8.10
  -9  -8   1   57.79    8.90
  -9  -8   1   47.30    9.80
   9   8  -1   57.09    7.50
  -9   8   1   57.89    9.10
  -8  -8   1  200.48   15.30
   8  -8  -1  234.28   14.30
   8  -8  -1  231.18   11.20
  -8  -8   1  212.88   14.60
  -8  -8   1  228.98   15.80
  -8   8   1  230.68   15.30
   8   8  -1  220.38   12.70
   8   8  -1  217.08   16.00
   7  -8  -1   86.69    8.30
   7  -8  -1   72.49    9.70
  -7  -8   1   85.69   11.00
  -7  -8   1   83.19   11.20
  -7  -8   1   82.79   10.80
   7   8  -1   83.29    9.10
   7   8  -1   88.69   11.20
  -7   8   1   81.59   10.20
  -6  -8   1  100.39   11.20
  -6  -8   1  120.09   11.70
   6  -8  -1  133.49   10.90
   6  -8  -1  119.69    9.60
  -6  -8   1  114.99   11.70
  -6   8   1  131.09    6.70
   6   8  -1  117.79   10.10
  -6   8   1  133.09   11.90
   6   8  -1  116.49   11.90
  -6   8   1  122.99   12.00
  -5  -8   1   48.30    8.20
   5  -8  -1   46.20    6.70
   5  -8  -1   46.70    7.20
  -5  -8   1   35.90    7.60
   5  -8  -1   49.70    6.20
  -5  -8   1   41.20    7.30
   5   8  -1   39.10    4.40
  -5   8   1   46.90    5.40
   5   8  -1   42.50    8.30
  -5   8   1   51.29    8.60
   5   8  -1   51.89    7.30
  -5   8   1   60.89    9.10
   4  -8  -1  172.88   11.50
  -4  -8   1  182.48   12.30
  -4  -8   1  193.68   13.00
   4  -8  -1  187.68    9.20
   4  -8  -1  202.78   12.60
  -4   8   1  175.68    8.90
   4   8  -1  183.98   12.20
   4   8  -1  185.98    8.00
  -4   8   1  198.38   13.30
  -4   8   1  185.38   12.70
   4   8  -1  182.98   11.30
   3  -8  -1  609.14   23.70
  -3  -8   1  605.94   22.80
   3  -8  -1  609.64   19.60
  -3  -8   1  616.34   22.50
   3  -8  -1  616.84   22.00
   3   8  -1  616.24   22.70
   3   8  -1  624.14   22.00
  -3   8   1  617.34   23.50
   3   8  -1  623.84   25.40
   3   8  -1  617.24   18.70
  -3   8   1  619.64   19.60
  -3   8   1  657.43   23.30
   2  -8  -1  380.06   14.20
   2  -8  -1  367.96   15.80
  -2  -8   1  361.26   16.70
   2  -8  -1  375.46   18.50
  -2  -8   1  387.66   16.40
  -2   8   1  372.46   17.40
   2   8  -1  366.26   16.00
   2   8  -1  373.46   16.40
   2   8  -1  353.86   18.80
  -2   8   1  360.16   14.30
   2   8  -1  379.56   13.60
  -2   8   1  388.66   16.80
  -1  -8   1  108.79   10.00
  -1  -8   1   88.59    8.50
   1  -8  -1   83.39    9.00
   1  -8  -1   95.79    7.80
   1   8  -1  101.39    7.40
   1   8  -1  108.89    8.80
  -1   8   1   91.29   10.40
  -1   8   1   82.39    7.90
  -1   8   1   98.69    9.90
   1   8  -1   83.59    9.40
   1   8  -1   84.69   11.30
   0  -8   1   17.60    5.70
   0  -8  -1   12.90    4.70
   0  -8   1   17.50    5.40
   0  -8  -1   17.20    5.30
   0   8   1   14.20    6.10
   0   8  -1   16.50    5.60
   0   8   1   23.70    5.80
   0   8  -1   14.30    5.10
   0   8   1   10.50    5.20
   0   8  -1   16.10    3.80
   0   8  -1   16.00    7.30
  -1  -8  -1  321.17   14.60
   1  -8   1  321.77   15.20
  -1  -8  -1  295.77   13.90
   1  -8   1  310.77   13.60
   1   8   1  329.07   16.60
  -1   8  -1  318.57   13.60
   1   8   1  318.77   14.40
   1   8   1  330.07   14.80
  -1   8  -1  305.97   13.20
  -1   8  -1  308.37   15.40
  -1   8  -1  290.37   16.60
   2  -8   1  506.45   18.00
   2  -8   1  460.65   20.20
  -2  -8  -1  485.95   20.40
   2  -8   1  521.35   19.60
  -2  -8  -1  501.35   19.30
  -2  -8  -1  515.15   19.30
   2   8   1  526.65   19.10
  -2   8  -1  507.45   17.50
  -2   8  -1  497.75   18.60
   2   8   1  498.45   21.50
  -2   8  -1  518.65   20.60
  -2   8  -1  513.65   21.40
   2   8   1  476.95   19.50
  -3  -8  -1   34.00    7.00
   3  -8   1   32.10    7.20
   3  -8   1   26.60    5.90
  -3  -8  -1   25.20    5.90
   3  -8   1   29.70    6.10
  -3  -8  -1   19.80    6.00
  -3   8  -1   27.80    5.30
  -3   8  -1   27.00    6.70
  -3   8  -1   27.20    7.60
   3   8   1   30.50    6.10
  -3   8  -1   34.90    5.60
   3   8   1   30.80    7.70
   4  -8   1  265.17   12.70
  -4  -8  -1  243.48   14.30
  -4  -8  -1  256.47   14.70
   4  -8   1  253.17   14.00
   4  -8   1  268.27   13.30
  -4  -8  -1  258.67   13.90
  -4   8  -1  258.87   13.70
  -4   8  -1  252.97   15.20
   4   8   1  264.87   13.30
  -4   8  -1  256.47   10.90
   5  -8   1   69.59    7.70
  -5  -8  -1   75.69   10.40
  -5  -8  -1   87.09    9.90
   5  -8   1   62.69    8.30
  -5  -8  -1   91.49   10.70
  -5   8  -1   81.49    9.30
  -5   8  -1   85.09    6.80
  -5   8  -1   90.59   10.40
   5   8   1   71.29    4.80
   5   8   1   88.49    9.30
   6  -8   1  692.63   24.70
  -6  -8  -1  670.43   26.10
  -6  -8  -1  706.53   24.50
  -6  -8  -1  666.73   24.90
   6  -8   1  677.23   21.20
  -6   8  -1  709.33   25.40
   6   8   1  693.93   23.80
  -6   8  -1  656.43   26.00
  -6   8  -1  682.13   20.00
  -7  -8  -1   27.00    7.10
  -7  -8  -1   20.40    7.10
  -7  -8  -1   16.40    7.40
   7  -8   1   28.50    4.80
   7  -8   1   19.10    6.30
  -7   8  -1   22.80    7.00
   7   8   1   35.60    7.40
  -7   8  -1   29.50    4.60
  -7   8  -1   38.60    7.70
   8  -8   1  617.94   19.00
   8  -8   1  612.24   23.50
  -8  -8  -1  630.94   26.20
  -8  -8  -1  604.24   23.70
  -8  -8  -1  629.04   23.90
  -8   8  -1  601.44   25.50
  -8   8  -1  654.23   25.20
   8   8   1  600.14   22.40
  -9  -8  -1   57.19    9.40
   9  -8   1   59.79    6.40
   9  -8   1   61.09    8.50
  -9  -8  -1   61.49    9.40
  -9  -8  -1   62.59   11.00
   9   8   1   45.90    7.30
  -9   8  -1   58.29    8.30
  -9   8  -1   85.59   12.40
 -10  -8  -1   35.30    8.60
 -10  -8  -1   27.70    9.80
  10  -8   1   39.70    5.20
  10  -8   1   39.90    7.80
 -10  -8  -1   41.80    9.40
  10   8   1   33.50    7.20
 -10   8  -1   37.50    8.00
 -10   8  -1   42.60    9.00
  11  -8   1    7.20    6.90
 -11  -8  -1   17.20    8.60
 -11  -8  -1    8.60    8.50
 -11  -8  -1   12.60    7.80
 -11   8  -1   27.60    8.60
 -11   8  -1   19.20    8.50
  11   8   1   15.80    6.70
 -12  -8  -1  100.39   12.90
 -12  -8  -1   93.79   13.90
  12  -8   1   87.09   11.00
 -12  -8  -1  130.29   15.20
  12   8   1   94.59   11.20
 -12   8  -1  100.09   12.00
 -12   8  -1   97.59   13.30
 -13  -8  -1  114.39   14.10
 -13  -8  -1  107.39   14.90
 -13  -8  -1  116.49   15.00
 -13   8  -1  116.49   15.30
 -13   8  -1  118.99   15.90
  13   8   1  102.99   12.70
 -14  -8  -1   16.60   12.10
 -14  -8  -1   17.40   10.20
 -14  -8  -1    0.10   11.20
  14   8   1    6.50    7.90
 -14   8  -1    7.00   10.40
 -14   8  -1    4.90    8.70
 -15  -8  -1   10.40   11.00
 -15  -8  -1    4.20   12.90
 -15  -8  -1   19.10   13.40
 -15   8  -1   -7.30   10.30
 -15   8  -1    9.20    9.40
  15   8   1    9.40    9.50
 -16  -8  -1    0.60   15.40
 -16  -8  -1   -2.00   14.20
 -16  -8  -1   -4.70   12.20
 -16   8  -1    4.40   12.70
 -16   8  -1   20.30   10.80
 -16  -9   1   61.39   15.10
 -16  -9   1   84.09   19.70
 -16  -9   1   59.39   15.80
  16   9  -1   55.79   11.10
 -16   9   1   49.70   15.40
 -16   9   1   20.80   10.90
 -15  -9   1    8.60   14.80
 -15  -9   1   13.80   11.70
 -15  -9   1   -2.60   12.80
 -15   9   1   -0.10    8.90
 -15   9   1    7.20   11.40
  15   9  -1   17.60    8.30
 -14  -9   1   23.10   11.50
 -14  -9   1  -20.90   12.30
 -14  -9   1   41.50   11.80
 -14   9   1   19.00    8.60
 -14   9   1    0.30   10.00
  14   9  -1   -4.00    7.40
 -13  -9   1   34.40   10.60
 -13  -9   1   16.80   12.00
  13  -9  -1   28.20    9.70
 -13  -9   1   52.59   12.80
  13  -9  -1   49.60    7.30
 -13   9   1   32.90    9.10
 -13   9   1   56.69   11.50
  13   9  -1   25.20    7.70
  12  -9  -1   98.79    9.50
 -12  -9   1   75.09   13.70
 -12  -9   1   81.49   12.70
 -12  -9   1   94.59   12.50
  12  -9  -1   77.09   11.80
  12   9  -1  116.99   11.80
 -12   9   1  111.99   14.70
 -12   9   1   81.79   12.40
 -11  -9   1   10.70    9.50
  11  -9  -1    8.60    5.20
 -11  -9   1   10.10    8.40
 -11  -9   1    4.90    9.80
  11  -9  -1   21.50    7.50
 -11   9   1   16.80    8.60
 -11   9   1    2.10    6.20
  11   9  -1    6.70    6.50
  10  -9  -1   13.00    5.20
 -10  -9   1    7.60    9.00
  10  -9  -1   -3.30    6.80
 -10  -9   1    5.70    7.30
 -10  -9   1   -5.50    8.40
 -10   9   1    0.20    5.70
 -10   9   1   -5.30    6.40
  10   9  -1    7.80    6.00
   9  -9  -1   71.59    7.90
  -9  -9   1   60.79   10.80
  -9  -9   1   76.29   10.90
   9  -9  -1   92.39   12.10
  -9  -9   1   71.69   10.40
   9   9  -1   61.99    7.90
  -9   9   1   72.09   10.50
  -8  -9   1   69.29   11.80
  -8  -9   1   66.29   10.60
  -8  -9   1   68.99   10.00
   8  -9  -1   69.89    9.80
   8  -9  -1   74.39    8.30
  -8   9   1   61.29    9.40
   8   9  -1   62.99    8.00
   8   9  -1   82.19   12.60
  -8   9   1   56.19   10.10
  -7  -9   1  277.17   17.20
  -7  -9   1  264.07   16.60
   7  -9  -1  291.47   13.70
  -7  -9   1  299.87   17.50
   7  -9  -1  316.97   16.60
  -7   9   1  291.37   17.80
   7   9  -1  295.67   15.40
  -7   9   1  301.27   17.90
   7   9  -1  309.27   18.10
  -6  -9   1    6.30    6.50
  -6  -9   1    0.30    6.60
  -6  -9   1    2.40    7.00
   6  -9  -1    5.60    5.70
   6  -9  -1   10.50    5.70
  -6   9   1    4.80    6.60
   6   9  -1   -1.40    6.00
  -6   9   1    0.50    5.90
   6   9  -1    6.20    5.50
  -5  -9   1   77.09   10.20
   5  -9  -1   77.19    7.70
   5  -9  -1   83.19   10.40
  -5  -9   1   79.19   10.30
   5  -9  -1   84.99   10.00
   5   9  -1   78.99    5.60
  -5   9   1   82.69    7.30
   5   9  -1  105.29   10.30
   5   9  -1   73.59   10.50
  -5   9   1   84.69   10.60
  -5   9   1   99.89   11.60
   4  -9  -1   18.80    7.10
  -4  -9   1   24.90    7.20
  -4  -9   1   10.30    6.10
   4  -9  -1   26.70    5.30
   4  -9  -1   15.50    6.20
  -4   9   1   17.70    7.00
   4   9  -1   15.80    3.40
   4   9  -1   21.40    6.30
  -4   9   1   25.30    7.60
  -4   9   1   22.30    5.50
   4   9  -1   17.30    7.20
  -3  -9   1  216.68   13.30
   3  -9  -1  224.68   13.50
  -3  -9   1  240.88   14.30
   3  -9  -1  228.98   15.50
   3  -9  -1  219.08   11.00
  -3   9   1  210.28   11.00
   3   9  -1  224.48   16.80
   3   9  -1  234.08   13.50
  -3   9   1  239.18   14.90
   3   9  -1  224.48   10.10
   3   9  -1  212.78   13.40
  -3   9   1  228.18   14.30
  -2  -9   1   49.90    8.40
   2  -9  -1   52.09   10.20
   2  -9  -1   33.10    5.90
  -2  -9   1   34.40    7.30
   2  -9  -1   51.99    7.90
  -2   9   1   44.00    7.60
  -2   9   1   40.80    8.40
   2   9  -1   42.10    7.40
  -2   9   1   43.10    6.80
   2   9  -1   34.10    9.00
   2   9  -1   32.80    6.90
   2   9  -1   38.80    5.10
   1  -9  -1  219.38   11.90
  -1  -9   1  237.98   14.10
   1  -9  -1  205.88   13.00
   1  -9  -1  224.88   16.30
  -1  -9   1  229.18   12.80
   1   9  -1  224.88   14.00
  -1   9   1  230.78   14.10
   1   9  -1  220.08   12.90
  -1   9   1  233.38   15.40
   1   9  -1  233.48   11.30
  -1   9   1  218.08   12.20
   1   9  -1  236.48   16.30
   0  -9  -1   13.40    5.60
   0  -9  -1   10.70    5.20
   0  -9   1   18.20    6.40
   0  -9   1   18.10    5.80
   0   9  -1   19.00    6.60
   0   9  -1   14.00    4.40
   0   9  -1   12.60    7.30
   0   9   1    8.50    6.00
   0   9  -1   15.80    5.50
   0   9   1   17.50    5.70
   0   9   1   16.50    7.40
   1  -9   1    1.30    5.30
  -1  -9  -1   -0.40    4.60
   1  -9   1    0.00    4.50
  -1  -9  -1   12.00    5.40
  -1   9  -1    3.00    6.60
  -1   9  -1    6.20    6.20
   1   9   1    5.20    4.60
  -1   9  -1   11.30    5.90
   1   9   1    4.70    5.50
  -1   9  -1    1.20    3.40
   1   9   1   -0.90    6.00
   2  -9   1   46.20    7.10
  -2  -9  -1   62.79    8.50
  -2  -9  -1   69.69    9.00
   2  -9   1   61.59    9.90
   2  -9   1   56.19    8.10
   2   9   1   66.19    8.30
   2   9   1   66.39    9.50
   2   9   1   74.39   10.00
  -2   9  -1   69.79    8.30
  -2   9  -1   72.89   11.00
  -2   9  -1   64.39    7.80
  -2   9  -1   52.39    8.50
  -3  -9  -1  187.88   12.40
   3  -9   1  187.78   12.70
   3  -9   1  192.08   11.50
   3  -9   1  199.18   13.60
  -3  -9  -1  173.08   13.70
  -3  -9  -1  187.58   12.50
   3   9   1  182.28   15.30
  -3   9  -1  181.68   14.30
  -3   9  -1  178.08   14.00
  -3   9  -1  184.08   12.00
  -3   9  -1  192.48   10.30
   3   9   1  198.88   12.70
  -4  -9  -1   13.60    5.90
   4  -9   1   24.80    7.40
  -4  -9  -1    7.60    6.70
   4  -9   1   20.30    6.80
  -4  -9  -1   12.20    6.00
   4  -9   1   25.50    6.20
  -4   9  -1   19.20    5.70
  -4   9  -1    9.80    6.10
   4   9   1    9.40    3.00
  -4   9  -1   16.80    4.90
   4   9   1   11.60    5.30
  -4   9  -1   17.00    7.50
  -5  -9  -1   12.30    7.60
  -5  -9  -1    7.60    6.60
  -5  -9  -1   10.30    6.80
   5  -9   1   13.80    5.90
   5  -9   1   18.00    6.90
   5   9   1    6.70    2.50
   5   9   1   11.70    5.60
  -5   9  -1   20.60    5.20
  -5   9  -1    6.90    6.50
  -5   9  -1    6.00    5.20
  -6  -9  -1    9.50    7.20
  -6  -9  -1    6.10    6.50
   6  -9   1   12.40    6.20
   6  -9   1    9.20    4.60
  -6  -9  -1    9.00    6.50
  -6   9  -1   11.30    5.50
   6   9   1   12.30    6.10
  -6   9  -1    5.70    6.90
  -6   9  -1   18.20    4.70
   7  -9   1   48.30    6.50
  -7  -9  -1   42.40    9.80
   7  -9   1   46.40    8.10
  -7  -9  -1   39.20    8.10
  -7  -9  -1   51.79    8.60
   7   9   1   47.30    7.60
  -7   9  -1   44.40    6.30
  -7   9  -1   48.70    8.10
  -7   9  -1   22.00    8.80
  -8  -9  -1   71.79   12.60
   8  -9   1   64.09    8.90
   8  -9   1   57.69    6.80
  -8  -9  -1   69.09   10.10
  -8  -9  -1   60.69    9.20
  -8   9  -1   59.19   10.50
   8   9   1   66.69    9.10
  -8   9  -1   46.50    8.10
  -9  -9  -1    3.60    7.20
   9  -9   1    2.40    3.80
  -9  -9  -1    1.00    8.30
  -9  -9  -1    4.10    7.30
   9  -9   1    0.50    6.70
  -9   9  -1   -2.90    6.90
  -9   9  -1   -0.50    6.00
   9   9   1   -2.20    5.80
  10  -9   1   -2.00    6.20
 -10  -9  -1   -2.80    7.60
 -10  -9  -1   -0.30    9.30
  10  -9   1    1.90    4.10
 -10  -9  -1    1.30    7.50
 -10   9  -1    3.80    7.90
 -10   9  -1   -8.30    5.70
  10   9   1   -1.70    6.00
 -11  -9  -1   29.60   11.20
  11  -9   1   42.20    5.70
 -11  -9  -1   27.30   10.00
 -11  -9  -1   43.50    9.70
  11  -9   1   43.50    9.60
  11   9   1   27.70    7.90
 -11   9  -1   23.90    9.80
 -11   9  -1   57.29    9.80
 -12  -9  -1   72.39   13.40
 -12  -9  -1   61.79   11.30
  12  -9   1   51.39   10.60
 -12  -9  -1   63.89   11.30
 -12   9  -1   70.29   11.00
 -12   9  -1   74.69   13.30
  12   9   1   68.99    9.80
 -13  -9  -1   19.10   10.40
 -13  -9  -1   35.10   12.70
 -13  -9  -1   34.10   11.60
  13  -9   1    5.70   10.50
 -13   9  -1   15.70    8.60
 -13   9  -1    1.80   10.30
  13   9   1   19.50    8.50
 -14  -9  -1   11.60   11.90
 -14  -9  -1    5.90   12.60
 -14  -9  -1   20.40   12.00
 -14   9  -1   -0.40   11.30
 -14   9  -1   16.00   10.00
  14   9   1   15.20    9.50
 -15  -9  -1   79.39   15.10
 -15  -9  -1   74.29   17.50
 -15  -9  -1   58.09   15.80
 -15   9  -1   68.69   16.10
  15   9   1   93.99   13.40
 -15   9  -1   40.90   13.20
 -15 -10   1   28.40   16.90
 -15 -10   1    4.20   14.90
 -15 -10   1  -15.40   13.20
 -15  10   1  -14.80   12.80
 -15  10   1   -0.20    9.60
  15  10  -1   13.60    9.90
  14 -10  -1   25.40    7.10
 -14 -10   1    6.30   14.30
 -14 -10   1   -0.40   12.20
 -14 -10   1   25.80   14.60
 -14  10   1   29.50   10.50
  14  10  -1    9.70    9.30
 -14  10   1   31.50   13.20
  13 -10  -1    8.80   11.10
  13 -10  -1    3.10    6.10
 -13 -10   1   18.60   11.80
 -13 -10   1   22.90   12.70
 -13 -10   1   24.00   11.60
 -13  10   1    4.10   10.70
  13  10  -1    2.00    7.70
 -13  10   1   12.50    8.90
 -12 -10   1   50.59   12.10
 -12 -10   1   56.59   12.20
  12 -10  -1   46.80   11.10
  12 -10  -1   62.09    7.80
 -12 -10   1   44.00   12.80
 -12  10   1   60.99   11.30
  12  10  -1   37.70    8.80
 -12  10   1   50.39   10.40
 -11 -10   1   33.20   11.10
 -11 -10   1   30.90   10.50
 -11 -10   1   68.99   13.50
  11 -10  -1   30.80   10.60
  11 -10  -1   55.29    7.70
  11  10  -1   43.90    8.30
 -11  10   1   57.79   13.30
 -11  10   1   43.80   11.30
 -10 -10   1   -3.90    9.40
  10 -10  -1    4.30    7.90
 -10 -10   1    4.70    8.70
 -10 -10   1   -3.20    8.70
  10 -10  -1   12.80    5.60
  10  10  -1   -3.70    6.40
 -10  10   1   -0.20    8.20
 -10  10   1    6.90    9.70
 -10  10   1   -0.50    6.50
  -9 -10   1   38.90    9.90
  -9 -10   1   55.39   11.40
   9 -10  -1   45.80    8.80
  -9 -10   1   61.59   10.40
   9 -10  -1   51.79    7.60
   9  10  -1   52.89    8.40
  -9  10   1   26.90    9.50
  -9  10   1   61.69   11.60
  -9  10   1   51.79    9.50
   8 -10  -1   -7.80    6.90
   8 -10  -1    4.80    5.50
  -8 -10   1   -1.90    7.90
  -8 -10   1    2.20    8.20
  -8 -10   1   -0.70    7.90
   8  10  -1    1.30    6.00
  -8  10   1    9.60    8.70
  -8  10   1   -0.10    6.60
   7 -10  -1  212.28   15.30
  -7 -10   1  212.18   15.70
  -7 -10   1  223.18   16.40
   7 -10  -1  211.98   13.10
   7  10  -1  205.68   14.50
  -7  10   1  213.38   16.70
   7  10  -1  213.58   16.50
  -7  10   1  227.88   17.30
   6 -10  -1  131.69   12.90
  -6 -10   1  101.89   11.90
  -6 -10   1  139.19   13.90
   6 -10  -1  124.89    9.70
   6 -10  -1  149.09   12.10
   6  10  -1  141.39   12.60
  -6  10   1  121.29   14.10
  -6  10   1  142.69   14.50
   6  10  -1  143.49   14.30
   5 -10  -1   -0.90    5.40
  -5 -10   1   -2.20    6.60
   5 -10  -1    6.20    6.70
   5 -10  -1    3.60    4.70
  -5 -10   1    1.00    6.50
   5  10  -1   -8.80    7.40
  -5  10   1    8.00    7.40
   5  10  -1   13.10    6.70
  -5  10   1    1.40    7.10
   5  10  -1    5.20    2.80
  -4 -10   1  212.98   14.60
   4 -10  -1  230.58   16.30
   4 -10  -1  231.08   14.90
   4 -10  -1  213.58   11.70
  -4 -10   1  226.88   15.30
  -4  10   1  238.08   16.60
   4  10  -1  216.18   10.00
  -4  10   1  223.48   15.90
   4  10  -1  242.38   14.30
   3 -10  -1  452.45   17.60
  -3 -10   1  446.66   20.30
  -3 -10   1  459.85   21.00
   3 -10  -1  479.05   20.50
   3 -10  -1  484.85   22.90
   3  10  -1  477.55   16.60
  -3  10   1  497.75   21.90
   3  10  -1  471.15   20.20
  -3  10   1  477.35   22.60
  -3  10   1  475.75   18.00
   3  10  -1  458.15   24.10
   3  10  -1  471.55   20.90
   2 -10  -1  313.77   19.50
   2 -10  -1  315.37   14.10
  -2 -10   1  286.47   15.30
   2 -10  -1  322.57   16.40
   2  10  -1  287.87   16.00
  -2  10   1  295.37   18.50
   2  10  -1  316.37   16.90
  -2  10   1  313.27   14.60
   2  10  -1  272.17   19.30
   2  10  -1  309.27   13.20
  -2  10   1  328.47   17.80
   1 -10  -1   29.10    9.80
  -1 -10   1   51.79    8.20
   1 -10  -1   42.50    8.10
   1 -10  -1   52.19    7.70
  -1 -10   1   33.40    7.60
  -1  10   1   45.20    8.80
   1  10  -1   47.10    7.60
   1  10  -1   49.60   11.00
   1  10  -1   58.69    7.60
  -1  10   1   50.49    9.00
   1  10  -1   54.99    9.00
  -1  10   1   42.10    8.00
   0 -10  -1  112.59   10.30
   0 -10   1  112.09   11.90
   0 -10   1   84.29   10.40
   0 -10  -1   92.69   11.00
   0  10   1   90.29   11.70
   0  10  -1   94.59   11.90
   0  10   1  106.89   13.10
   0  10  -1  108.09   12.50
   0  10   1   92.59   10.30
   0  10  -1  104.39    9.30
   0  10  -1   79.99    9.80
  -1 -10  -1   44.80    7.90
   1 -10   1   45.90    8.00
  -1 -10  -1   45.90    7.50
   1 -10   1   41.00    7.20
  -1  10  -1   51.69    9.20
   1  10   1   50.19    8.10
   1  10   1   46.20    9.50
  -1  10  -1   53.89    8.40
  -1  10  -1   23.10    8.30
  -1  10  -1   35.00    6.10
   2 -10   1   35.20    9.00
  -2 -10  -1   22.90    7.10
  -2 -10  -1   35.60    7.90
   2 -10   1   37.50    7.30
   2 -10   1   45.40    8.90
  -2  10  -1   43.30    7.60
  -2  10  -1   30.30    8.20
  -2  10  -1   34.40    6.30
  -2  10  -1   43.10   10.00
   2  10   1   48.40   10.40
   2  10   1   34.00    7.70
   3 -10   1   -1.70    6.20
  -3 -10  -1    6.80    5.70
  -3 -10  -1    8.80    6.50
   3 -10   1   -1.00    5.50
   3 -10   1   -1.20    7.20
   3  10   1   -2.00    3.10
  -3  10  -1    6.10    5.50
  -3  10  -1   -1.30    6.60
  -3  10  -1    2.90    6.90
   3  10   1    4.50    5.50
  -3  10  -1   -0.70    4.30
   3  10   1    9.10    7.70
   4 -10   1   34.40    7.20
  -4 -10  -1   36.00    8.60
  -4 -10  -1   20.10    8.00
   4 -10   1   31.10    7.40
  -4 -10  -1   23.10    7.40
   4 -10   1   13.60    7.10
   4  10   1   17.50    3.60
  -4  10  -1   30.60    8.30
   4  10   1   22.00    7.10
  -4  10  -1   25.30    6.20
  -4  10  -1   16.00    5.20
  -4  10  -1   17.50    8.00
  -5 -10  -1  102.39   13.60
   5 -10   1  111.79   11.00
  -5 -10  -1  103.29   12.60
  -5 -10  -1  103.29   12.20
   5 -10   1  103.59   10.80
   5 -10   1  109.59   12.80
  -5  10  -1  134.69   14.40
  -5  10  -1  107.09   14.20
  -5  10  -1  109.29    8.80
  -5  10  -1  120.39   12.10
   5  10   1  100.39    6.50
   5  10   1  111.69   11.90
  -6 -10  -1   41.10   10.30
  -6 -10  -1   35.90    8.10
   6 -10   1   22.10    7.00
  -6 -10  -1   27.80    8.10
   6 -10   1   33.00    6.30
  -6  10  -1   30.80    8.90
  -6  10  -1   36.40    6.20
  -6  10  -1   25.20    9.00
  -6  10  -1   22.20    7.00
   6  10   1   17.20    6.60
   7 -10   1    5.80    5.00
   7 -10   1   -0.50    6.70
  -7 -10  -1    6.50    8.30
  -7 -10  -1   14.60    7.90
  -7 -10  -1    3.20    7.30
   7  10   1    2.60    6.30
  -7  10  -1   16.10    6.60
  -7  10  -1    5.80    8.00
  -7  10  -1   17.10    4.70
  -8 -10  -1   -2.00    7.70
   8 -10   1    6.10    4.60
  -8 -10  -1   10.80    8.10
  -8 -10  -1   -7.40    7.50
   8 -10   1   10.20    7.50
  -8  10  -1   -1.50    7.60
   8  10   1   -1.30    5.90
  -8  10  -1    0.50    5.80
  -9 -10  -1   -8.20    8.20
  -9 -10  -1   -4.20    8.50
   9 -10   1    7.60    4.50
   9 -10   1   14.80    8.10
  -9 -10  -1    7.10    8.70
  -9  10  -1  -15.10    7.90
   9  10   1    5.50    7.00
  -9  10  -1   -7.30    5.50
 -10 -10  -1    3.20    9.00
 -10 -10  -1    9.90    9.20
 -10 -10  -1    5.90   10.30
  10 -10   1   12.10    9.20
  10 -10   1    3.50    4.80
 -10  10  -1   -3.40    6.80
 -10  10  -1    7.90    9.60
  10  10   1   -3.90    7.30
 -11 -10  -1    8.60    9.70
  11 -10   1    1.70    9.00
  11 -10   1    2.00    4.90
 -11 -10  -1   26.60   10.50
 -11 -10  -1  -11.20    9.90
 -11  10  -1   -0.70    9.80
 -11  10  -1    4.60    7.60
  11  10   1   -0.40    7.50
  12 -10   1    8.80    5.10
 -12 -10  -1    2.30   10.70
 -12 -10  -1   12.30   11.40
  12 -10   1    2.20    9.50
  12  10   1    1.70    8.40
 -12  10  -1   -0.80   10.80
 -12  10  -1   -5.20    8.40
 -13 -10  -1   22.30   13.00
  13 -10   1   -0.20   11.10
 -13 -10  -1   21.20   12.00
 -13 -10  -1    9.00   12.30
 -13  10  -1    4.90   12.00
  13  10   1    6.60    9.60
 -13  10  -1   21.60    9.40
 -14 -10  -1   10.40   13.80
 -14 -10  -1   -1.90   14.40
 -14 -10  -1  -14.50   12.40
  14  10   1   17.80   11.00
 -14  10  -1    6.60    9.30
 -14  10  -1   24.40   13.90
 -14 -11   1   16.30   15.30
 -14 -11   1   15.40   14.90
 -14 -11   1   -6.50   16.70
  14 -11  -1    8.30    7.60
 -14  11   1   23.10   17.60
 -14  11   1   -2.50   10.00
  14  11  -1   -4.20   10.70
 -14  11   1  -28.00   11.90
 -13 -11   1    4.20   13.80
  13 -11  -1   34.30   12.80
  13 -11  -1    1.10    7.10
 -13 -11   1   -1.00   13.10
 -13 -11   1    7.10   13.00
 -13  11   1   -2.20   11.10
  13  11  -1  -13.70    9.30
 -13  11   1   26.80   15.50
 -13  11   1    4.50    9.60
 -12 -11   1   25.90   12.90
  12 -11  -1  -24.90   11.00
 -12 -11   1   14.80   12.90
  12 -11  -1   -0.90    6.70
 -12 -11   1   20.40   13.10
 -12  11   1    4.30    8.70
  12  11  -1   -8.90    9.10
 -12  11   1   14.10   14.00
 -12  11   1  -14.90   10.30
  11 -11  -1   39.30   11.80
 -11 -11   1   32.10   13.20
  11 -11  -1   37.60    7.40
 -11 -11   1   31.50   13.20
 -11 -11   1   47.70   12.40
  11  11  -1   16.50    8.60
 -11  11   1   38.70   10.50
 -11  11   1   53.39   12.90
 -11  11   1   35.10   13.20
 -10 -11   1   74.99   12.80
  10 -11  -1   53.89   11.70
 -10 -11   1   67.59   13.30
 -10 -11   1   54.19   11.80
  10 -11  -1   63.89    7.90
 -10  11   1   55.09   12.80
  10  11  -1   50.09    9.00
 -10  11   1   46.00    9.40
 -10  11   1   62.99   13.80
   9 -11  -1   11.50    6.50
  -9 -11   1   22.70   10.60
  -9 -11   1    3.90    9.20
   9 -11  -1    9.80    8.60
  -9  11   1    6.70    7.60
   9  11  -1   -0.90    7.20
  -9  11   1    4.10    8.40
  -9  11   1   11.10   10.00
   8 -11  -1    0.40    8.20
  -8 -11   1    0.80    8.50
  -8 -11   1   11.50    9.10
   8 -11  -1   12.20    6.60
   8  11  -1   14.00    8.20
  -8  11   1   10.10    9.00
  -8  11   1   14.90    9.40
  -8  11   1   15.00    7.30
  -7 -11   1   84.09   11.60
  -7 -11   1  105.39   14.70
   7 -11  -1  109.09   11.90
   7 -11  -1  117.49   13.90
  -7  11   1   99.49   14.00
  -7  11   1  104.09   13.20
   7  11  -1   98.89   11.50
  -7  11   1   95.99   12.30
   6 -11  -1   -2.60    7.20
  -6 -11   1    2.80    7.00
  -6 -11   1    0.50    8.40
   6 -11  -1    0.20    7.00
   6 -11  -1   -3.30    5.90
  -6  11   1   -1.50    8.60
   6  11  -1    0.50    6.00
  -6  11   1  -15.50    6.80
   6  11  -1   -2.10    8.00
   6  11  -1   -4.00    2.60
  -5 -11   1    4.80    7.70
   5 -11  -1   -2.70    6.80
   5 -11  -1    5.10    7.40
   5 -11  -1    0.90    5.80
  -5 -11   1    6.00    7.50
  -5  11   1   -1.10    7.20
   5  11  -1    1.80    3.30
  -5  11   1    4.70    8.40
   5  11  -1    0.70    7.70
   5  11  -1   18.50    7.10
   4 -11  -1    2.40    6.70
   4 -11  -1   -8.30    8.00
  -4 -11   1   13.40    7.20
   4 -11  -1   -3.20    5.30
  -4 -11   1   -0.40    7.20
  -4  11   1   17.50    8.40
  -4  11   1  -10.70    6.70
   4  11  -1    2.30    3.30
   4  11  -1  -11.10    7.70
   4  11  -1    9.50    6.70
  -3 -11   1  322.27   18.60
  -3 -11   1  345.07   18.00
   3 -11  -1  344.87   15.50
   3 -11  -1  343.67   17.80
   3 -11  -1  349.17   21.30
   3  11  -1  364.06   22.40
   3  11  -1  322.47   18.50
   3  11  -1  335.27   13.90
   3  11  -1  331.47   18.00
  -3  11   1  341.67   20.60
  -3  11   1  337.57   19.50
  -2 -11   1   25.10    8.10
   2 -11  -1   19.80    7.20
  -2 -11   1   23.00    8.10
   2 -11  -1   40.00   11.90
   2 -11  -1   41.10    9.10
   2  11  -1   33.60   10.50
  -2  11   1   45.90    9.10
   2  11  -1   26.30    7.40
   2  11  -1   25.20    5.10
  -2  11   1   33.50    9.30
   2  11  -1   34.80    8.80
   1 -11  -1   53.79   11.70
  -1 -11   1   54.49    8.50
   1 -11  -1   87.39   11.10
  -1 -11   1   63.89    9.10
   1 -11  -1   68.89    8.90
  -1  11   1   54.99   11.00
   1  11  -1   68.39    8.20
   1  11  -1   76.29   10.20
  -1  11   1   71.59   10.30
   1  11  -1   50.89   11.50
   1  11  -1   65.29    9.80
   0 -11   1   14.30    7.00
   0 -11   1    4.90    6.20
   0 -11  -1   11.30    5.70
   0 -11  -1   14.10    7.60
   0  11  -1   19.40    6.90
   0  11   1   15.00    8.30
   0  11  -1    1.80    8.90
   0  11   1    3.50    6.60
   0  11  -1    9.40    7.30
   0  11  -1    5.80    4.40
   1 -11   1    6.30    7.10
   1 -11   1   -4.00    8.90
  -1 -11  -1   -3.00    5.30
   1 -11   1   -1.90    5.60
  -1 -11  -1   -7.50    5.70
   1  11   1    8.80    8.50
  -1  11  -1   -3.00    7.40
  -1  11  -1   -1.80    7.10
   1  11   1   -1.00    3.80
   1  11   1   -1.40    6.70
  -1  11  -1    3.80    4.00
  -1  11  -1   -1.70    6.20
   2 -11   1  349.57   20.90
   2 -11   1  364.56   17.50
  -2 -11  -1  378.66   18.90
   2 -11   1  352.76   18.70
  -2 -11  -1  367.56   18.10
  -2  11  -1  360.66   17.00
  -2  11  -1  362.46   22.10
   2  11   1  376.96   18.80
  -2  11  -1  368.56   20.20
  -2  11  -1  355.86   16.70
   2  11   1  396.06   21.90
   2  11   1  348.57   14.70
  -3 -11  -1    4.70    6.00
   3 -11   1   -3.00    5.80
   3 -11   1   16.70    8.90
  -3 -11  -1    0.70    6.80
   3 -11   1   14.40    6.90
  -3  11  -1   -8.10    7.90
   3  11   1   10.80    9.60
  -3  11  -1   22.30    8.90
  -3  11  -1   -6.30    5.50
   3  11   1    7.20    3.70
  -3  11  -1   15.10    5.50
   3  11   1    8.70    6.90
   4 -11   1   20.00    8.10
   4 -11   1   17.20    7.10
  -4 -11  -1   21.60    8.00
  -4 -11  -1   12.80    7.80
   4 -11   1    7.30    6.80
  -4  11  -1   16.60    6.00
  -4  11  -1   26.30    8.90
  -4  11  -1    8.40    9.00
   4  11   1   29.00    7.80
   4  11   1   11.90    3.70
  -4  11  -1   15.60    5.70
  -5 -11  -1   22.80    8.70
   5 -11   1   15.30    7.40
  -5 -11  -1   23.80    8.70
  -5 -11  -1   19.00    7.30
   5 -11   1   20.00    7.80
   5 -11   1   11.80    7.90
  -5  11  -1   18.90    8.30
  -5  11  -1   25.50    7.10
  -5  11  -1   22.00    6.10
  -5  11  -1   21.10    9.20
   5  11   1   19.40    3.60
   5  11   1   17.40    7.30
  -6 -11  -1  304.57   17.90
   6 -11   1  299.47   18.40
   6 -11   1  306.07   15.30
  -6 -11  -1  258.97   19.00
  -6 -11  -1  298.47   18.70
   6  11   1  280.67   17.10
  -6  11  -1  267.47   19.90
  -6  11  -1  264.87   12.80
  -6  11  -1  269.17   17.10
  -6  11  -1  212.78   19.10
  -7 -11  -1   27.20    9.40
   7 -11   1    6.20    5.60
  -7 -11  -1    9.40    8.50
  -7 -11  -1    1.00    8.50
   7 -11   1   15.90    8.90
  -7  11  -1    6.20    5.90
   7  11   1   -5.50    6.90
  -7  11  -1   12.70    5.40
  -7  11  -1   16.60    8.50
  -7  11  -1   17.20   10.70
   8 -11   1   23.20    6.10
  -8 -11  -1   17.50    9.00
   8 -11   1   29.80    9.30
  -8 -11  -1   13.80    9.80
  -8 -11  -1   16.30    9.40
  -8  11  -1    2.00   10.60
   8  11   1   12.80    8.30
  -8  11  -1   17.80    9.10
  -8  11  -1   10.30    7.70
  -9 -11  -1   -4.40    9.20
   9 -11   1    5.50    5.10
  -9 -11  -1    4.70   10.60
  -9 -11  -1    8.10    9.90
   9 -11   1   22.40    9.60
  -9  11  -1   21.40   10.80
  -9  11  -1    2.90    7.40
   9  11   1    5.70    8.20
 -10 -11  -1   -3.90    9.70
  10 -11   1   -0.70   10.20
 -10 -11  -1   13.00   10.40
 -10 -11  -1   -2.70   11.40
  10 -11   1    4.20    5.40
 -10  11  -1   -4.50    6.90
  10  11   1    6.90    8.80
 -10  11  -1   -7.20   10.10
 -11 -11  -1   53.19   13.90
  11 -11   1   68.09    8.90
 -11 -11  -1   66.39   13.50
  11 -11   1   88.19   14.90
 -11 -11  -1   41.60   12.10
  11  11   1   47.60   10.80
 -11  11  -1   50.19   10.90
 -11  11  -1   61.99   15.10
 -12 -11  -1   39.00   14.90
 -12 -11  -1   46.90   13.70
 -12 -11  -1   36.50   13.30
  12 -11   1   40.80    6.30
  12 -11   1   19.50   12.10
 -12  11  -1   22.80   12.00
  12  11   1   38.00   11.00
 -12  11  -1   35.50   10.40
 -13 -11  -1   62.89   15.50
 -13 -11  -1   34.30   15.30
  13 -11   1   19.30   12.50
 -13 -11  -1   33.00   14.20
 -13  11  -1   19.80   10.70
 -13  11  -1   38.90   15.60
  13  11   1   53.69   12.80
 -13 -12   1   41.10   17.80
  13 -12  -1   26.10    8.00
 -13 -12   1   15.90   15.80
 -13  12   1   16.20   14.50
 -13  12   1   38.30   19.80
  13  12  -1    6.50   12.60
 -13  12   1   21.60   10.90
 -12 -12   1  -12.40   15.20
  12 -12  -1   -0.70    7.80
 -12 -12   1    9.60   14.40
 -12  12   1   38.40   16.90
 -12  12   1   -0.70    9.70
  12  12  -1   -5.20   10.70
 -12  12   1    4.40   12.20
  11 -12  -1   28.30    7.30
  11 -12  -1   18.50   11.10
 -11 -12   1   29.10   13.30
 -11 -12   1   27.20   14.50
  11  12  -1   20.00   10.20
 -11  12   1    8.80   10.10
 -11  12   1   16.20    9.50
 -11  12   1   40.30   15.30
  10 -12  -1   20.20   10.70
  10 -12  -1   12.80    7.10
 -10 -12   1    9.10   11.40
 -10 -12   1   20.50   12.10
  10  12  -1  -13.30    8.30
 -10  12   1   -0.20   10.20
 -10  12   1   -9.00    8.00
 -10  12   1    9.40   13.70
   9 -12  -1  120.69   12.40
   9 -12  -1  129.89   14.80
  -9 -12   1  156.98   19.30
  -9 -12   1  124.39   15.70
   9  12  -1  127.19   15.60
  -9  12   1  130.09   17.40
  -9  12   1  165.18   21.90
  -9  12   1  122.29   16.20
  -8 -12   1  101.19   14.30
   8 -12  -1   83.39   12.50
   8 -12  -1   89.09   11.70
  -8 -12   1  100.49   16.20
   8  12  -1  115.59   15.00
  -8  12   1   69.19   14.10
  -8  12   1   97.19   13.20
  -8  12   1   73.79   10.80
   7 -12  -1  103.59   11.90
  -7 -12   1  116.19   16.00
   7 -12  -1  126.29   15.90
  -7 -12   1  117.69   16.20
   7  12  -1  103.19   12.80
  -7  12   1   85.19   13.00
  -7  12   1  116.49   14.60
  -7  12   1  105.19   14.10
   6 -12  -1    8.60    8.70
   6 -12  -1   -0.70    6.90
   6 -12  -1   -5.70    7.80
  -6 -12   1    1.20   10.20
  -6 -12   1    6.00    9.10
  -6  12   1    7.50    6.00
  -6  12   1   26.50   10.40
   6  12  -1    3.70    7.90
   6  12  -1    7.10    3.30
  -6  12   1   23.10   10.40
   5 -12  -1  190.28   12.80
   5 -12  -1  180.38   16.50
   5 -12  -1  159.98   16.10
  -5 -12   1  170.78   15.90
  -5 -12   1  167.28   16.30
   5  12  -1  167.18   17.10
  -5  12   1  188.98   18.40
  -5  12   1  183.48   14.60
  -5  12   1  166.08   17.40
   5  12  -1  175.78   15.50
   5  12  -1  179.88    9.50
  -4 -12   1   -3.70    7.00
  -4 -12   1   -5.80    8.30
   4 -12  -1   -6.50    9.10
   4 -12  -1    9.60    6.40
   4  12  -1    7.20    9.00
  -4  12   1    5.70    8.90
   4  12  -1   -2.60    6.90
   4  12  -1    7.40    3.70
  -4  12   1    1.30    8.30
  -4  12   1    4.30    5.50
   3 -12  -1    8.70   10.00
  -3 -12   1   27.10    9.50
   3 -12  -1   16.70    7.80
  -3 -12   1   12.70    7.50
   3 -12  -1   20.50    6.80
   3  12  -1    6.20    8.60
   3  12  -1    7.80    4.10
  -3  12   1   21.90    9.10
   3  12  -1    2.90    7.50
  -3  12   1    7.70    5.50
   3  12  -1   15.40    9.70
  -3  12   1   10.60   10.40
   2 -12  -1   23.30    7.70
  -2 -12   1   27.30    8.80
   2 -12  -1   34.10   11.20
  -2 -12   1   34.50    8.50
   2 -12  -1   27.30    7.00
  -2  12   1   27.20    6.40
  -2  12   1   17.90    9.80
  -2  12   1   48.40   10.10
   2  12  -1   23.10   10.40
   2  12  -1   15.60    4.50
   2  12  -1   31.40    9.00
   2  12  -1   24.20    8.60
  -1 -12   1   23.20    8.00
   1 -12  -1    6.40    6.10
   1 -12  -1    9.50   10.70
  -1 -12   1    0.20    6.60
   1 -12  -1    3.20    7.80
   1  12  -1   -5.60    7.40
  -1  12   1   -7.10    4.30
   1  12  -1  -10.60    7.50
  -1  12   1   -9.30    8.00
   1  12  -1    1.60   10.00
   1  12  -1   -7.70    4.10
  -1  12   1    1.40    7.30
   0 -12  -1  104.89   11.30
   0 -12   1  125.79   13.80
   0 -12   1   96.29   11.70
   0 -12  -1  130.59   17.90
   0 -12  -1  123.19   13.40
   0  12  -1  133.69   10.60
   0  12  -1  112.39   13.00
   0  12   1  103.79   13.50
   0  12   1   96.29    9.70
   0  12  -1  118.29   15.30
   0  12  -1   97.79   12.50
   0  12   1  119.69   14.60
   1 -12   1    0.60    7.60
  -1 -12  -1    8.40    7.90
   1 -12   1   -0.70    6.70
   1 -12   1   12.00   10.00
  -1 -12  -1   14.60    7.40
   1  12   1   23.30    8.00
  -1  12  -1    6.20   10.20
   1  12   1    0.30    3.90
  -1  12  -1   -5.20    6.20
   1  12   1   -9.20    8.10
  -1  12  -1    2.30    8.40
  -1  12  -1    2.90    4.30
  -2 -12  -1   -2.10    6.30
   2 -12   1   -4.20    7.50
   2 -12   1   -7.30    6.70
   2 -12   1   11.30   10.20
  -2 -12  -1    9.00    7.30
   2  12   1    5.50    9.20
   2  12   1    4.80    7.40
   2  12   1    3.70    3.90
  -2  12  -1   -2.90    8.40
  -2  12  -1   18.50    8.80
  -2  12  -1   -7.80    6.70
  -2  12  -1    8.00    5.40
  -3 -12  -1    6.60    7.70
  -3 -12  -1    7.30    7.40
   3 -12   1   -1.80    7.70
   3 -12   1    5.50    7.40
   3 -12   1    6.60    9.70
   3  12   1    9.50    4.00
   3  12   1   10.60    8.20
   3  12   1   -1.70    8.70
  -3  12  -1    2.60    9.10
  -3  12  -1    1.70    5.60
  -3  12  -1   -1.00   10.50
  -3  12  -1   13.60    6.70
   4 -12   1   59.09    9.80
   4 -12   1   49.30   10.50
   4 -12   1   53.99   10.50
  -4 -12  -1   46.80    9.70
  -4 -12  -1   58.09   10.00
  -4  12  -1   47.30    8.70
   4  12   1   43.30    5.40
  -4  12  -1   46.90   12.30
  -4  12  -1   42.80   11.80
  -4  12  -1   48.90    8.50
   4  12   1   47.10    9.10
   5 -12   1  177.68   14.80
  -5 -12  -1  225.18   16.80
   5 -12   1  180.78   15.20
  -5 -12  -1  159.08   15.90
   5 -12   1  199.78   16.70
   5  12   1  189.08    9.40
  -5  12  -1  162.58   14.50
  -5  12  -1  199.18   12.40
  -5  12  -1  215.58   19.90
  -5  12  -1  187.88   19.20
   5  12   1  171.48   16.50
  -6 -12  -1   63.19   10.80
  -6 -12  -1   66.29   13.70
   6 -12   1   72.19    9.80
   6 -12   1   72.09   11.30
  -6  12  -1   58.09    9.10
   6  12   1   64.69   10.40
  -6  12  -1   71.79   12.80
  -6  12  -1   48.10   11.60
  -6  12  -1   72.99    9.50
   7 -12   1   77.69   10.90
  -7 -12  -1   77.99   14.40
  -7 -12  -1   76.89   13.10
   7 -12   1   69.19   12.40
  -7 -12  -1   79.59   11.70
  -7  12  -1   68.39    9.20
  -7  12  -1   65.89   10.50
   7  12   1   91.29   12.20
  -7  12  -1   53.09   12.20
  -7  12  -1   42.20   11.00
  -8 -12  -1   13.70   11.10
  -8 -12  -1   21.60   10.00
  -8 -12  -1   15.60   11.20
   8 -12   1   29.30    7.20
   8 -12   1   30.00   11.10
  -8  12  -1   21.10    8.40
  -8  12  -1   28.60   11.40
   8  12   1    7.80    8.90
  -8  12  -1   46.60   13.60
   9 -12   1   21.50    6.80
  -9 -12  -1    7.30   11.10
   9 -12   1   26.40   12.00
  -9 -12  -1   30.50   12.40
  -9 -12  -1   25.20   12.70
   9  12   1   15.50    9.50
  -9  12  -1   48.10   14.70
  -9  12  -1   23.00    9.40
  -9  12  -1   20.20   11.60
  10 -12   1  139.49   17.10
 -10 -12  -1  171.98   21.20
 -10 -12  -1  140.89   17.10
 -10 -12  -1  119.29   15.60
  10 -12   1  122.49   10.70
 -10  12  -1  111.99   14.70
 -10  12  -1  158.18   20.00
 -10  12  -1  141.39   19.80
  10  12   1  104.09   14.40
 -11 -12  -1   60.29   15.00
  11 -12   1   40.50   12.10
 -11 -12  -1   73.59   17.10
 -11 -12  -1   44.50   14.00
  11 -12   1   59.29    7.30
 -11  12  -1   57.29   12.60
 -11  12  -1   67.69   18.40
 -11  12  -1   95.69   17.00
  11  12   1   60.89   13.20
 -12 -12  -1   19.30   15.20
 -12 -12  -1  -11.60   14.00
 -12 -12  -1   17.20   14.80
  12 -12   1   -2.80    6.00
 -12  12  -1    7.70   11.40
 -12  12  -1   -1.60   12.50
 -12  12  -1   30.50   19.50
  12  12   1  -16.80   11.70
 -11 -13   1   -8.70   13.10
  11 -13  -1   17.30    8.20
 -11 -13   1    7.60   16.70
 -11  13   1    4.80   12.70
 -11  13   1    2.30    9.40
  11  13  -1   19.40   12.10
 -11  13   1   -2.50   17.20
 -10 -13   1   30.80   13.90
 -10 -13   1    9.20   15.20
  10 -13  -1   -9.80    8.20
 -10  13   1  -19.10   16.70
 -10  13   1    5.30    9.30
  10  13  -1   -0.50   11.90
 -10  13   1    6.00   12.10
   9 -13  -1   -8.30    8.20
  -9 -13   1    7.60   11.90
   9 -13  -1    5.10   11.60
  -9 -13   1  -18.30   12.90
  -9  13   1   56.29   16.60
   9  13  -1  -19.60   10.00
  -9  13   1   -7.20   12.20
  -9  13   1   -4.30    9.20
   8 -13  -1    1.00    8.10
  -8 -13   1    2.80   11.80
  -8 -13   1  -10.10   11.50
   8 -13  -1    3.90   11.40
  -8  13   1   -4.20   11.40
  -8  13   1    5.40   13.50
  -8  13   1    6.40    8.70
   8  13  -1    3.50   10.40
   7 -13  -1   11.30    9.30
  -7 -13   1   12.60   10.60
   7 -13  -1   18.60   10.60
  -7 -13   1  -13.60   10.60
  -7  13   1   11.20    7.80
  -7  13   1    9.80   13.30
  -7  13   1  -13.60    9.50
   7  13  -1    0.90    9.90
   6 -13  -1   48.10   11.40
   6 -13  -1   23.90   10.20
  -6 -13   1    5.70   10.40
  -6 -13   1   15.80    9.70
   6 -13  -1   12.70    8.40
   6  13  -1   11.10    9.00
  -6  13   1   17.20    7.40
  -6  13   1   28.50   12.10
  -6  13   1   23.60   12.40
   6  13  -1    5.90    4.00
   5 -13  -1   22.20    8.00
   5 -13  -1   19.10   10.70
  -5 -13   1   37.10   11.10
  -5 -13   1   14.80   11.70
   5 -13  -1   35.50   10.90
  -5  13   1   13.10    7.10
   5  13  -1   14.10    4.40
  -5  13   1   21.00   11.20
  -5  13   1   23.90   10.50
   5  13  -1   32.30   10.60
   4 -13  -1    7.70    9.20
  -4 -13   1  -20.30    8.10
   4 -13  -1    1.20    7.80
   4 -13  -1   -3.40   10.30
  -4 -13   1    2.30    9.80
   4  13  -1   -3.10    4.10
   4  13  -1   -0.50    9.90
  -4  13   1    4.50   10.00
  -4  13   1   -2.90   10.20
   4  13  -1   22.90   10.20
  -4  13   1    0.00    6.00
  -3 -13   1    6.90    8.40
   3 -13  -1    3.60   11.30
  -3 -13   1   10.60    9.10
   3 -13  -1   -5.70    9.20
   3 -13  -1    7.70    6.50
  -3  13   1   -6.90    5.60
  -3  13   1   -3.50    9.30
   3  13  -1    1.20    8.40
   3  13  -1   14.70    9.30
  -3  13   1   10.70    9.80
  -2 -13   1   -1.70    8.90
   2 -13  -1   20.40   12.00
   2 -13  -1    3.50    6.90
   2 -13  -1   -1.70    7.80
  -2 -13   1    7.40    8.40
   2  13  -1   11.00    9.80
  -2  13   1    6.10    5.50
   2  13  -1    1.40    4.40
   2  13  -1   14.60    9.60
   2  13  -1   -2.00   10.30
  -2  13   1  -14.10    8.60
  -2  13   1   -1.20    9.60
  -1 -13   1    8.90    9.80
  -1 -13   1   16.50    8.80
   1 -13  -1   22.60   12.60
   1 -13  -1    5.50    7.40
   1 -13  -1    8.40    9.10
  -1  13   1   17.70    9.60
   1  13  -1   -1.50    8.30
   1  13  -1    7.90    5.00
   1  13  -1    7.00    9.80
   1  13  -1  -10.80   10.70
  -1  13   1   -7.60   10.70
  -1  13   1    0.60    5.00
   0 -13  -1   22.00    7.40
   0 -13  -1   17.30   13.40
   0 -13   1   34.40    9.70
   0 -13   1   23.30   12.20
   0 -13  -1   44.60   11.50
   0 -13   1    3.80    8.90
   0  13  -1   32.70   10.50
   0  13  -1   14.00    6.40
   0  13   1   29.00   10.80
   0  13   1   12.90    5.80
   0  13   1   21.30    9.50
   0  13  -1   23.80   11.60
   0  13  -1    8.20    9.20
  -1 -13  -1   37.50   14.50
   1 -13   1   -7.30   11.60
   1 -13   1    4.40    7.90
  -1 -13  -1   -2.00    9.20
   1 -13   1    7.60    7.90
  -1 -13  -1    0.30    7.30
   1  13   1   -2.70   11.10
   1  13   1   11.00    8.40
  -1  13  -1   14.50   10.00
   1  13   1    0.00    4.30
  -1  13  -1   -1.70   10.70
  -1  13  -1   -3.10    7.70
  -1  13  -1    1.70    5.10
   2 -13   1   -1.40    7.90
  -2 -13  -1  -16.10    8.80
  -2 -13  -1   -1.70    7.50
   2 -13   1    8.20    8.50
   2 -13   1    4.90   10.60
  -2  13  -1   -6.60    7.50
   2  13   1    8.50    4.50
   2  13   1  -19.70    8.30
  -2  13  -1    4.70    9.80
  -2  13  -1    5.90    6.10
   2  13   1  -24.40   10.30
  -2  13  -1    7.20   10.20
   3 -13   1   23.90   11.50
   3 -13   1    8.30    9.60
  -3 -13  -1    7.70    8.80
  -3 -13  -1   -8.40    8.20
   3 -13   1   10.00    9.00
  -3  13  -1    9.40    9.90
  -3  13  -1   14.10    6.10
   3  13   1   10.50    9.30
   3  13   1    5.50    4.60
  -3  13  -1   -3.80   10.70
  -3  13  -1    4.50    7.50
  -4 -13  -1   18.10    9.90
   4 -13   1   22.10    9.50
  -4 -13  -1    7.10    9.10
   4 -13   1   28.50   11.20
   4 -13   1    2.30    9.40
  -4  13  -1   14.90    8.20
   4  13   1   17.20    9.60
   4  13   1   17.50    4.60
  -4  13  -1   24.80   12.00
  -4  13  -1   23.00    7.60
  -4  13  -1   24.60   11.60
  -5 -13  -1   26.60   10.40
   5 -13   1   28.50    9.80
   5 -13   1   16.80   10.20
   5 -13   1   24.10    9.70
  -5 -13  -1   41.80   11.40
  -5  13  -1   15.60   11.60
  -5  13  -1   29.40    8.80
   5  13   1   25.20    4.60
  -5  13  -1   27.90    8.50
   5  13   1   23.30   10.30
  -5  13  -1   42.30   13.20
   6 -13   1   -0.40    8.20
   6 -13   1   12.90   11.00
  -6 -13  -1   -7.70   10.50
  -6 -13  -1  -12.70   10.70
  -6  13  -1   18.60   13.20
  -6  13  -1   -6.90   10.70
   6  13   1    3.60   10.30
  -6  13  -1    1.00    7.70
  -7 -13  -1   -7.60   10.90
   7 -13   1   -6.50   10.80
   7 -13   1   21.80    8.00
  -7 -13  -1   -5.30   11.10
   7  13   1    5.80   10.50
  -7  13  -1   20.40   15.00
  -7  13  -1   -5.40    7.60
  -7  13  -1  -17.70   10.60
  -8 -13  -1   36.90   13.40
  -8 -13  -1   14.80   12.80
   8 -13   1   38.80    8.50
   8 -13   1   24.90   13.00
  -8  13  -1   40.50   16.10
   8  13   1   21.00   11.10
  -8  13  -1   30.70   10.10
  -8  13  -1   31.80   12.30
  -9 -13  -1   30.70   12.90
   9 -13   1   15.30   15.50
   9 -13   1   30.40    8.00
  -9 -13  -1   47.90   14.90
   9  13   1   14.10   11.90
  -9  13  -1   20.60   10.00
  -9  13  -1   47.10   17.10
  -9  13  -1   32.80   15.30
 -10 -13  -1   31.70   15.00
 -10 -13  -1  -13.10   12.90
 -10 -13  -1    3.70   14.30
  10 -13   1  -14.00    7.00
  10  13   1  -21.50   12.20
 -10  13  -1  -15.90    9.70
 -10  13  -1    6.60   14.30
  -9 -14   1   49.20   15.80
  -9 -14   1   49.80   14.80
   9 -14  -1   24.60   10.50
   9  14  -1   27.20   13.30
  -9  14   1   37.20   10.60
  -9  14   1   18.30   14.20
   8 -14  -1   10.30    9.80
  -8 -14   1   22.80   15.50
  -8 -14   1   -2.50   12.40
  -8  14   1  -19.90    9.30
  -8  14   1   10.60   13.30
   8  14  -1    6.40   12.20
  -8  14   1   27.20   19.80
  -7 -14   1   23.50   13.50
   7 -14  -1    4.40   10.40
   7 -14  -1  -19.20   13.00
  -7 -14   1   18.60   16.10
   7  14  -1    5.80   11.80
  -7  14   1   17.70   15.40
  -7  14   1    9.90   12.70
  -7  14   1    0.80    8.50
  -6 -14   1   12.00   14.00
   6 -14  -1   58.49   11.30
   6 -14  -1   40.90   11.10
   6 -14  -1   23.20   12.00
  -6 -14   1   48.80   13.70
  -6  14   1   33.20   14.50
  -6  14   1   34.20   14.90
   6  14  -1    8.80   11.80
   6  14  -1   21.60    5.10
  -6  14   1   13.90    9.00
  -5 -14   1   26.60   13.20
   5 -14  -1   11.60   12.10
   5 -14  -1   37.70   10.50
   5 -14  -1   18.10   12.00
  -5 -14   1   24.90   11.60
   5  14  -1   15.50   11.70
  -5  14   1   -6.10   11.90
  -5  14   1   17.50   14.40
  -5  14   1    5.60    7.40
   5  14  -1   20.90    5.50
  -4 -14   1   88.49   14.20
   4 -14  -1  115.49   14.60
  -4 -14   1  119.79   17.10
   4 -14  -1  142.59   16.60
   4 -14  -1  103.59   15.60
   4  14  -1  115.79   10.40
  -4  14   1   75.69   11.20
  -4  14   1  112.49   20.10
   4  14  -1   95.19   14.20
  -4  14   1   86.19   15.30
   3 -14  -1   45.70   14.40
   3 -14  -1   33.10   10.60
  -3 -14   1   25.70   12.30
  -3 -14   1   29.70   10.70
   3 -14  -1   43.20   10.10
  -3  14   1   51.99   15.10
  -3  14   1   36.90   12.60
   3  14  -1   19.90   11.20
   3  14  -1   31.50    6.10
  -3  14   1   35.90    8.30
   2 -14  -1   38.80   14.30
  -2 -14   1    7.10   12.00
   2 -14  -1   21.20    9.10
   2 -14  -1   18.20   11.10
  -2 -14   1    1.70    9.40
   2  14  -1    8.80   10.90
   2  14  -1   16.90   11.90
   2  14  -1    6.40    5.80
  -2  14   1   26.20   11.50
  -2  14   1   14.10    6.20
  -2  14   1    0.90   11.30
  -1 -14   1   68.19   12.60
   1 -14  -1   47.20   11.90
  -1 -14   1   53.29   13.80
  -1 -14   1   42.90   16.10
   1 -14  -1   58.89   10.40
   1 -14  -1   31.80   15.20
  -1  14   1   32.60   13.20
   1  14  -1   58.19   12.60
   1  14  -1   43.10    7.50
   1  14  -1   68.69   12.80
  -1  14   1   41.20    7.80
   1  14  -1   42.00   14.90
  -1  14   1   58.69   12.70
   0 -14   1  125.99   17.30
   0 -14  -1   92.49   17.90
   0 -14   1  127.49   16.50
   0 -14   1  129.29   15.10
   0 -14  -1  124.79   14.70
   0 -14  -1   94.59   13.60
   0  14   1   92.09   16.60
   0  14  -1  127.59   16.40
   0  14   1  109.49   15.40
   0  14  -1  106.19   11.90
   0  14  -1  122.79   17.80
   0  14   1  123.19   11.70
   0  14  -1  126.29   16.10
   1 -14   1   31.30   11.80
  -1 -14  -1   50.49   11.70
   1 -14   1   43.00   14.50
  -1 -14  -1   52.29   10.50
   1 -14   1   35.10   10.80
  -1 -14  -1   22.20   17.20
   1  14   1   35.50   11.60
   1  14   1   45.30   13.20
   1  14   1   44.60    7.50
  -1  14  -1   37.50    7.70
  -1  14  -1   42.70   11.20
  -1  14  -1   61.69   13.80
  -1  14  -1   48.40   14.80
   2 -14   1   38.10   10.40
  -2 -14  -1   30.80   12.40
  -2 -14  -1   51.19   11.70
   2 -14   1   27.40   13.20
   2 -14   1   11.10   11.00
  -2  14  -1   33.50   12.80
  -2  14  -1   24.10   10.80
  -2  14  -1   17.70    7.80
  -2  14  -1   24.70   12.50
   2  14   1   15.50   11.00
   2  14   1   40.30   15.10
   2  14   1   31.00    6.40
   3 -14   1   18.30   10.30
   3 -14   1   23.30   12.40
  -3 -14  -1   10.40   10.60
  -3 -14  -1   11.70    9.80
   3 -14   1   25.30   12.90
  -3  14  -1    4.10    7.00
  -3  14  -1   18.00   13.20
   3  14   1    4.60    5.30
   3  14   1   16.20   11.10
  -3  14  -1   28.40   13.70
   4 -14   1   -1.50   10.60
   4 -14   1   12.40   10.50
  -4 -14  -1   -5.70   10.30
  -4 -14  -1    7.80   11.40
   4 -14   1  -18.00   11.20
   4  14   1    0.10    4.80
  -4  14  -1    9.00   14.00
  -4  14  -1   -3.70   11.80
  -4  14  -1    0.60    7.30
   5 -14   1  129.59   17.20
   5 -14   1  114.19   14.50
  -5 -14  -1   98.49   16.00
  -5 -14  -1   98.59   15.10
   5 -14   1   72.79   14.40
  -5  14  -1  122.79   18.00
  -5  14  -1  109.39   19.90
   5  14   1   81.29    9.00
   5  14   1   91.39   16.00
  -5  14  -1   87.49   11.80
  -6 -14  -1    2.00   12.50
   6 -14   1   21.10   11.40
   6 -14   1   -4.80   10.10
  -6 -14  -1   20.30   13.30
   6  14   1   20.90   12.60
  -6  14  -1    0.60   13.40
  -6  14  -1    6.90    8.70
  -6  14  -1    7.40   14.70
   7 -14   1   46.40    9.80
  -7 -14  -1   20.50   14.70
  -7 -14  -1   14.70   13.10
   7  14   1   30.30   13.10
  -7  14  -1   22.80   10.00
  -7  14  -1   46.40   16.20
   8 -14   1   44.30    9.40
  -8 -14  -1   32.60   15.90
  -8 -14  -1   68.19   17.60
  -8  14  -1   27.70   15.90
   8  14   1   27.40   13.00
  -8  14  -1   33.30   11.20
  -6 -15   1   90.99   19.00
  -6 -15   1  102.19   17.90
   6 -15  -1  129.29   17.20
  -6  15   1   80.19   17.10
  -6  15   1   93.69   14.00
   6  15  -1   89.79    9.80
  -5 -15   1   -1.30   12.20
   5 -15  -1   26.50   13.90
   5 -15  -1   40.40   12.10
  -5 -15   1   24.40   15.30
  -5  15   1    5.40    9.10
   5  15  -1   -0.60    5.50
  -5  15   1   -8.10   15.10
   5  15  -1   -9.90   14.90
   4 -15  -1    1.90   14.80
  -4 -15   1    1.20   13.80
   4 -15  -1  -11.90   10.60
  -4 -15   1   -8.70   13.20
  -4  15   1   -1.10    8.30
   4  15  -1    1.20    6.10
  -4  15   1    7.20   13.30
   4  15  -1   -3.70   11.90
   3 -15  -1   -9.30   15.90
   3 -15  -1    6.70   11.90
  -3 -15   1   11.00   15.00
  -3 -15   1   -4.60   12.60
   3 -15  -1   33.90   11.30
  -3  15   1    7.70    7.70
   3  15  -1   10.30   11.80
  -3  15   1  -13.40   12.90
   3  15  -1    6.00    6.20
   2 -15  -1  146.89   20.90
   2 -15  -1  119.89   16.40
  -2 -15   1   94.29   15.70
   2 -15  -1   87.79   14.70
  -2 -15   1  119.29   15.80
  -2  15   1   75.79   16.40
   2  15  -1  104.69   15.30
   2  15  -1   97.49   11.80
  -2  15   1   44.40   16.60
  -2  15   1  127.09   15.30
   1 -15  -1   10.20   10.30
  -1 -15   1   27.40   11.10
   1 -15  -1   -2.40   17.80
  -1 -15   1    8.10   13.80
  -1 -15   1   13.70   18.70
   1 -15  -1   -1.10   13.10
   1  15  -1  -14.90   14.10
  -1  15   1   -1.40    7.20
  -1  15   1    0.90   12.30
  -1  15   1   10.30   15.40
   1  15  -1    3.30   12.00
   1  15  -1    9.10    6.60
   0 -15   1   -4.30   12.40
   0 -15   1   18.50   11.30
   0 -15   1    9.00   18.00
   0 -15  -1  -19.00   17.50
   0 -15  -1   30.80   11.20
   0 -15  -1   -6.50   13.10
   0  15  -1   -0.60    6.50
   0  15   1    8.90    7.20
   0  15  -1  -15.20   15.70
   0  15  -1    6.80   12.80
   0  15   1    7.20   11.80
   0  15   1    5.30   14.40
   1 -15   1   26.50   16.40
  -1 -15  -1   -7.60   12.10
   1 -15   1   31.20   12.70
  -1 -15  -1   17.70   11.20
   1 -15   1    0.40   12.60
  -1 -15  -1   13.10   20.50
   1  15   1    2.20    6.60
   1  15   1   -6.40   16.00
  -1  15  -1    4.80    7.00
  -1  15  -1   -1.80   13.90
   1  15   1  -16.40   11.20
  -1  15  -1   -0.30   16.20
  -2 -15  -1  117.79   16.10
  -2 -15  -1  103.19   16.40
   2 -15   1   99.29   18.30
   2 -15   1   40.30   13.90
  -2 -15  -1   83.29   22.60
   2 -15   1   98.39   14.10
   2  15   1   57.29    8.10
  -2  15  -1   79.49   10.60
   2  15   1   80.29   16.50
  -2  15  -1   74.49   16.80
  -3 -15  -1   19.50   14.00
  -3 -15  -1   94.79   15.00
   3 -15   1   63.09   14.30
   3 -15   1   62.29   15.90
  -3  15  -1   27.80   15.40
   3  15   1   48.00    7.00
  -3  15  -1   51.39   10.60
   4 -15   1    0.30   13.30
  -4 -15  -1    7.40   14.20
   4 -15   1    1.50   13.90
   4  15   1    3.80    6.00
  -4  15  -1    5.10   15.40
  -4  15  -1   -3.90    8.70
  -5 -15  -1    3.90   14.90
  -5 -15  -1   -9.00   11.80
   5 -15   1   -6.50   12.80
   5  15   1   -3.60    5.50
  -5  15  -1    3.30   15.00
  -5  15  -1    4.90    9.40
  -6 -15  -1   16.00   16.60
   6 -15   1    9.00   11.70
  -6 -15  -1  -22.60   14.10
  -6  15  -1   24.70   16.00
  -6  15  -1   19.20    9.70
 -20   0   2   91.89   12.70
 -20   0   2   80.99   12.70
 -20   0   2  110.39   16.50
 -20   0   2   79.79   14.70
 -20   0   2   94.19   14.10
 -19   0   2   42.30   10.80
 -19   0   2   47.10    9.60
 -19   0   2   71.29   13.10
 -19   0   2   61.29   13.60
 -19   0   2   54.29   10.20
 -18   0   2   49.60   10.30
 -18   0   2   81.19   12.20
 -18   0   2   72.19    9.90
 -18   0   2   58.59    9.30
 -18   0   2   74.29   12.70
 -17   0   2   31.50    8.80
 -17   0   2   18.20    7.40
 -17   0   2   30.10    9.70
 -17   0   2   31.40    8.20
 -17   0   2   22.70    7.40
 -16   0   2   90.59   12.10
 -16   0   2  115.89   11.70
 -16   0   2   96.59   12.60
 -16   0   2   95.49   12.20
 -16   0   2  123.69   10.90
 -15   0   2   12.00    5.40
 -15   0   2    5.60    5.40
 -15   0   2   12.20    6.70
 -15   0   2   12.90    6.50
 -15   0   2   16.70    6.00
 -14   0   2   14.00    6.10
 -14   0   2   10.40    5.00
 -14   0   2    3.00    4.90
 -14   0   2    5.20    5.70
 -14   0   2    0.10    5.40
 -13   0   2  427.36   17.80
 -13   0   2  445.46   16.80
 -13   0   2  412.66   17.10
 -13   0   2  412.96   15.50
 -13   0   2  421.06   17.50
 -12   0   2  162.18   10.50
 -12   0   2  152.48   10.30
 -12   0   2  157.38    8.70
 -12   0   2  149.39   10.70
 -11   0   2   19.20    5.30
 -11   0   2   16.90    5.20
 -11   0   2   13.80    3.60
 -10   0   2   26.50    5.20
 -10   0   2   34.60    5.60
 -10   0   2   29.50    4.20
  -9   0   2    0.90    2.40
  -9   0   2    2.10    3.90
  -9   0   2   -0.60    3.40
  -8   0   2 1415.86   37.60
  -8   0   2 1438.16   38.30
  -8   0   2 1433.76   36.10
  -7   0   2 3017.20   74.79
  -7   0   2 3078.79   75.49
  -7   0   2 3070.09   73.29
   7   0  -2 3042.00   75.09
  -6   0   2 1038.20   27.60
   6   0  -2 1052.79   27.80
  -6   0   2 1052.69   28.30
  -6   0   2 1046.10   26.20
   5   0  -2 1337.67   34.40
  -5   0   2 1329.97   34.30
  -5   0   2 1338.17   35.00
  -5   0   2 1442.46   33.10
   5   0  -2 1365.66   35.10
  -4   0   2 1392.46   34.80
   4   0  -2 1438.06   35.50
   4   0  -2 1384.56   34.80
  -4   0   2 1395.06   35.40
   3   0  -2   89.99    4.30
  -3   0   2   93.49    4.70
  -3   0   2   92.89    4.40
   3   0  -2   96.09    4.80
   2   0  -2 1571.04   37.70
   2   0  -2 1580.34   36.50
  -2   0   2 1587.94   37.70
  -2   0   2 1389.56   37.70
   2   0  -2 1617.94   37.80
   1   0  -2 1045.30   24.40
  -1   0   2 1042.80   24.90
   1   0  -2  878.91   24.60
   1   0  -2 1066.79   24.90
   0   0   2  195.08    6.30
   0   0  -2  200.98    6.10
   0   0   2  203.48    6.20
   2   0   2   76.39    4.40
  -2   0  -2   72.29    4.30
  -2   0  -2   82.69    4.70
  -2   0  -2   65.89    3.10
   2   0   2   70.59    3.10
  -3   0  -2   11.30    2.50
  -3   0  -2   12.30    2.00
  -3   0  -2   15.70    3.20
   3   0   2   10.10    2.50
  -4   0  -2  969.10   25.80
  -4   0  -2  904.71   24.00
  -4   0  -2  984.00   25.30
   4   0   2  970.30   25.40
  -5   0  -2 2181.18   54.09
  -5   0  -2 2262.57   55.79
  -5   0  -2 2230.38   55.19
  -6   0  -2   44.70    5.00
  -6   0  -2   42.30    5.50
  -6   0  -2   38.30    4.40
  -7   0  -2    8.30    3.00
  -7   0  -2    8.40    3.40
  -7   0  -2    9.70    3.20
  -8   0  -2    4.70    3.10
  -8   0  -2    2.70    3.60
  -8   0  -2    6.60    3.10
  -9   0  -2    4.40    4.70
  -9   0  -2   -4.30    3.10
  -9   0  -2    2.50    3.80
  -9   0  -2    1.40    3.80
  -9   0  -2    5.60    3.30
 -10   0  -2  430.66   15.80
 -10   0  -2  397.76   17.40
 -10   0  -2  418.16   16.20
 -10   0  -2  416.46   15.00
 -10   0  -2  442.76   16.00
 -11   0  -2   39.90    6.80
 -11   0  -2   42.60    7.70
 -11   0  -2   43.40    6.00
 -11   0  -2   39.70    5.90
 -11   0  -2   45.90    6.90
 -12   0  -2    2.80    4.70
 -12   0  -2    4.60    4.40
 -12   0  -2   10.80    5.70
 -12   0  -2   -3.90    5.80
 -12   0  -2    2.70    5.00
 -13   0  -2    9.70    5.40
 -13   0  -2   10.70    5.60
 -13   0  -2    3.20    6.40
 -13   0  -2    3.80    4.80
 -13   0  -2   -4.40    5.10
 -14   0  -2  130.89   11.50
 -14   0  -2  132.69   11.90
 -14   0  -2  139.39   11.80
 -14   0  -2  131.29   13.60
 -14   0  -2  120.59   12.10
 -15   0  -2  114.49   13.00
 -15   0  -2  102.09   13.90
 -15   0  -2  107.69   11.70
 -15   0  -2  110.19   12.20
 -15   0  -2   98.99   11.90
 -16   0  -2  289.77   16.90
 -16   0  -2  286.57   19.30
 -16   0  -2  277.17   17.70
 -16   0  -2  289.77   17.30
 -16   0  -2  253.27   16.60
 -17   0  -2   25.00    8.80
 -17   0  -2   39.10   10.20
 -17   0  -2   29.00   12.10
 -17   0  -2   21.50   10.00
 -17   0  -2   61.39   11.00
 -18   0  -2   18.50   11.60
 -18   0  -2   13.60   11.20
 -18   0  -2   20.40   14.10
 -18   0  -2   33.60   11.30
 -18   0  -2   18.00   10.50
 -20  -1   2    1.20   11.20
 -20  -1   2    7.80   12.50
 -20  -1   2   25.10   13.90
 -20  -1   2  -13.50    9.90
 -20  -1   2   11.60   10.20
 -20   1   2    4.50   11.80
 -20   1   2   12.10   13.00
 -20   1   2   21.50   12.70
 -20   1   2    0.90   10.30
 -20   1   2   20.00   10.80
 -19  -1   2    8.70    8.50
 -19  -1   2   23.40   11.30
 -19  -1   2   18.50    8.60
 -19  -1   2    8.30   11.60
 -19  -1   2   29.10   10.50
 -19   1   2   23.70   11.40
 -19   1   2   30.10   10.70
 -19   1   2    5.90    9.00
 -19   1   2   15.90   10.90
 -19   1   2    1.30    8.70
 -18  -1   2   18.10    7.90
 -18  -1   2   33.40   10.80
 -18  -1   2   16.20    9.10
 -18  -1   2   29.30   10.00
 -18  -1   2   23.90    7.30
 -18   1   2   41.00    8.80
 -18   1   2   32.50   10.10
 -18   1   2   30.00    8.00
 -18   1   2   16.80    9.70
 -18   1   2    9.80    8.50
 -17  -1   2   -0.70    6.10
 -17  -1   2    7.50    8.00
 -17  -1   2   12.20    7.50
 -17  -1   2   -5.00    6.60
 -17  -1   2   15.10    9.00
 -17   1   2    8.10    8.50
 -17   1   2   -1.80    6.80
 -17   1   2   -0.20    6.40
 -17   1   2   21.00    8.10
 -17   1   2    8.20    7.60
 -16  -1   2   58.39    8.40
 -16  -1   2   62.69   10.30
 -16  -1   2   55.59    7.90
 -16  -1   2   65.69   10.50
 -16  -1   2   57.89    8.20
 -16   1   2   59.69    9.70
 -16   1   2   61.59    8.90
 -16   1   2   51.09    9.00
 -16   1   2   80.39   11.20
 -16   1   2   70.09    9.90
 -15  -1   2   10.50    6.80
 -15  -1   2    9.40    5.70
 -15  -1   2   15.70    7.30
 -15  -1   2   17.10    5.40
 -15  -1   2    7.00    5.90
 -15   1   2   11.20    6.30
 -15   1   2    8.50    5.40
 -15   1   2   10.90    6.40
 -15   1   2    9.60    6.90
 -15   1   2   13.50    5.40
 -14  -1   2   -4.80    4.10
 -14  -1   2   -5.00    4.80
 -14  -1   2   -1.90    4.50
 -14  -1   2   -3.20    5.60
 -14  -1   2   -4.60    5.90
 -14   1   2   -2.70    4.90
 -14   1   2   -3.10    5.40
 -14   1   2   -1.40    4.20
 -14   1   2   -4.60    4.20
 -14   1   2    5.60    5.40
 -13  -1   2  278.87   12.50
 -13  -1   2  291.77   15.10
 -13  -1   2  329.17   13.60
 -13  -1   2  304.97   15.50
 -13   1   2  307.17   12.90
 -13   1   2  315.17   14.70
 -13   1   2  304.27   14.20
 -13   1   2  294.87   14.80
 -12  -1   2   47.80    6.30
 -12  -1   2   51.89    8.20
 -12  -1   2   52.79    7.80
 -12  -1   2   47.90    5.70
 -12   1   2   51.19    6.00
 -12   1   2   52.29    7.40
 -12   1   2   46.80    7.10
 -12   1   2   51.09    7.40
 -11  -1   2   13.40    5.20
 -11  -1   2   18.70    5.70
 -11  -1   2   18.30    4.10
 -11   1   2   17.60    5.20
 -11   1   2   16.40    5.00
 -11   1   2   17.20    5.00
 -11   1   2   18.90    4.10
 -10  -1   2  231.48   11.70
 -10  -1   2  252.87   12.20
 -10  -1   2  235.28    9.50
 -10   1   2  240.78    9.70
 -10   1   2  245.98   11.40
 -10   1   2  236.98   11.20
 -10   1   2  236.28   10.40
  -9  -1   2    4.40    4.20
  -9  -1   2    7.10    4.50
  -9  -1   2    5.30    2.60
  -9   1   2    3.50    4.00
  -9   1   2    0.20    3.60
  -9   1   2    0.50    3.50
  -8  -1   2   23.20    4.70
  -8  -1   2   14.70    3.10
  -8  -1   2   24.10    5.00
  -8   1   2   18.40    3.70
   8   1  -2   19.90    4.60
  -8   1   2   25.10    4.80
  -8   1   2   27.20    4.80
  -7  -1   2   11.10    3.90
   7  -1  -2   13.70    3.50
  -7  -1   2    8.10    2.40
  -7  -1   2   15.00    4.30
   7   1  -2   11.70    4.00
  -7   1   2    9.60    3.20
  -7   1   2    8.10    3.40
  -7   1   2   10.20    3.60
  -6  -1   2  518.45   16.40
  -6  -1   2  529.95   16.20
   6  -1  -2  534.65   15.90
  -6  -1   2  503.35   13.90
   6   1  -2  507.25   16.20
  -6   1   2  522.05   15.70
  -6   1   2  511.05   14.50
  -6   1   2  514.15   15.80
   5  -1  -2  115.59    6.20
  -5  -1   2  106.89    4.40
  -5  -1   2  108.19    6.50
   5  -1  -2  116.79    5.00
  -5  -1   2  118.59    6.80
   5   1  -2  108.19    6.60
  -5   1   2  115.89    4.90
   5   1  -2  107.99    4.30
  -5   1   2  119.69    6.30
  -4  -1   2  419.46   13.10
   4  -1  -2  454.95   12.90
   4  -1  -2  444.86   11.50
  -4  -1   2  447.66   11.10
   4   1  -2  429.56   13.10
   4   1  -2  418.76   11.00
  -4   1   2  368.26   11.30
  -4   1   2  447.56   13.00
  -3  -1   2  600.14   16.90
  -3  -1   2  613.14   15.80
   3  -1  -2  641.24   15.40
  -3  -1   2  571.64   15.20
  -3  -1   2  605.54   16.80
   3  -1  -2  634.34   16.60
   3   1  -2  600.74   16.80
  -3   1   2  636.54   15.70
  -3   1   2  621.44   16.70
   3   1  -2  577.94   15.10
  -3   1   2  643.44   15.80
  -2  -1   2    2.60    2.10
   2  -1  -2   -1.50    1.50
  -2  -1   2    0.30    2.20
   2  -1  -2    5.90    2.40
  -2  -1   2    1.60    1.40
  -2   1   2    2.80    1.90
  -2   1   2    2.60    2.30
   2   1  -2    1.40    1.50
  -2   1   2    0.90    1.30
   2   1  -2    0.40    2.00
   1  -1  -2 3025.20   72.59
  -1  -1   2 2858.51   71.49
  -1  -1   2 2931.71   71.59
   1  -1  -2 3025.10   71.59
   1   1  -2 3030.50   72.49
  -1   1   2 3012.80   72.79
   1   1  -2 2911.31   71.49
  -1   1   2 3393.86   71.59
   1   1  -2 2973.90   71.59
   0  -1  -2  214.88    6.50
   0  -1   2  245.98    6.60
   0  -1   2  252.27    8.20
   0  -1   2  256.97    7.70
   0  -1  -2  230.78    8.90
   0  -1  -2  254.77    7.60
   0  -1  -2  246.18    7.60
   0   1  -2  251.07    7.70
   0   1   2  245.88    6.60
   0   1   2  259.27    7.60
   0   1  -2  258.67    8.40
   0   1  -2  243.58    8.80
   0   1   2  260.07    7.60
  -1  -1  -2   31.00    3.50
   1  -1   2   29.40    3.40
   1  -1   2   27.20    3.40
  -1  -1  -2   28.60    3.00
   1   1   2   29.60    3.30
  -1   1  -2   27.30    3.50
   1   1   2   29.90    2.80
  -1   1  -2   30.10    3.40
   2  -1   2   15.80    2.80
   2  -1   2   12.20    2.30
  -2  -1  -2   20.30    2.80
  -2   1  -2   16.80    2.70
  -2   1  -2   12.80    2.50
   2   1   2   23.60    3.00
   2   1   2   25.10    3.20
  -3  -1  -2   27.40    3.40
  -3  -1  -2   21.30    3.30
   3  -1   2   23.70    3.30
   3  -1   2   19.50    2.70
  -3   1  -2   22.00    3.00
   3   1   2   28.00    3.40
   3   1   2   23.30    3.20
  -3   1  -2   21.50    3.20
   4  -1   2  264.07    8.90
  -4  -1  -2  280.97    8.90
  -4  -1  -2  275.97   10.00
  -4   1  -2  255.77    9.00
  -4   1  -2  277.27   10.10
   4   1   2  270.47    9.90
   4   1   2  274.47    9.00
  -5  -1  -2 1502.45   37.50
   5  -1   2 1491.25   37.50
  -5  -1  -2 1494.75   38.70
   5   1   2 1502.35   37.70
  -5   1  -2 1481.65   37.70
  -5   1  -2 1493.95   37.10
  -5   1  -2 1471.25   38.80
  -6  -1  -2   11.60    3.40
  -6  -1  -2   11.10    2.90
  -6   1  -2   10.00    2.90
  -6   1  -2    8.10    3.20
  -6   1  -2   11.10    3.10
  -7  -1  -2    8.80    2.90
  -7  -1  -2    7.60    3.60
  -7  -1  -2    6.20    2.90
  -7   1  -2    8.00    3.40
  -7   1  -2   10.90    3.40
  -7   1  -2    7.20    3.30
  -8  -1  -2   53.39    5.40
  -8  -1  -2   59.19    6.70
  -8  -1  -2   66.39    6.00
  -8  -1  -2   63.49    7.80
  -8   1  -2   60.49    6.00
  -8   1  -2   61.69    6.90
  -8   1  -2   57.49    5.70
  -8   1  -2   65.99    6.80
  -9  -1  -2   10.30    4.50
  -9  -1  -2   12.30    3.70
  -9  -1  -2   11.20    3.60
  -9  -1  -2   15.00    6.10
  -9   1  -2    6.90    4.10
  -9   1  -2   23.70    4.70
  -9   1  -2   11.10    3.90
  -9   1  -2   13.40    4.00
 -10  -1  -2    0.60    4.00
 -10  -1  -2    4.90    3.70
 -10  -1  -2   -2.30    4.60
 -10  -1  -2   -1.60    3.60
 -10   1  -2   -1.30    3.90
 -10   1  -2   -1.80    3.90
 -10   1  -2    0.20    4.10
 -10   1  -2    2.50    3.70
 -11  -1  -2  147.49   10.60
 -11  -1  -2  154.78   12.10
 -11  -1  -2  139.09    9.50
 -11  -1  -2  147.09    9.20
 -11   1  -2  137.09   10.10
 -11   1  -2  147.69    9.60
 -11   1  -2  157.88   10.70
 -11   1  -2  152.78   11.60
 -11   1  -2  153.18    9.90
 -12  -1  -2   37.40    8.50
 -12  -1  -2   37.60    6.00
 -12  -1  -2   38.90    6.70
 -12  -1  -2   40.30    6.10
 -12  -1  -2   43.50    7.30
 -12   1  -2   34.80    6.40
 -12   1  -2   34.40    6.10
 -12   1  -2   29.40    6.40
 -12   1  -2   42.30    8.30
 -12   1  -2   43.10    6.40
 -13  -1  -2   11.20    6.00
 -13  -1  -2    2.50    4.60
 -13  -1  -2    6.80    5.10
 -13  -1  -2    6.60    5.70
 -13  -1  -2    3.00    7.20
 -13   1  -2    6.70    5.40
 -13   1  -2    7.70    5.20
 -13   1  -2    3.50    5.20
 -13   1  -2   -4.70    6.50
 -13   1  -2    3.10    5.50
 -14  -1  -2    8.80    6.60
 -14  -1  -2    9.90    5.60
 -14  -1  -2   12.30    7.90
 -14  -1  -2    3.00    6.40
 -14  -1  -2   -0.30    5.70
 -14   1  -2    2.10    5.70
 -14   1  -2   13.70    6.50
 -14   1  -2   -0.80    5.70
 -14   1  -2    1.80    5.70
 -14   1  -2    0.70    7.10
 -15  -1  -2   33.70    9.70
 -15  -1  -2   19.00    7.00
 -15  -1  -2   14.20    6.60
 -15  -1  -2   13.60    8.00
 -15  -1  -2   20.50    7.50
 -15   1  -2   26.20    8.10
 -15   1  -2   10.00    7.20
 -15   1  -2   16.20    7.50
 -15   1  -2   25.70    7.40
 -15   1  -2   21.00    8.80
 -16  -1  -2   17.70    7.40
 -16  -1  -2   21.60    8.20
 -16  -1  -2   33.40    9.70
 -16  -1  -2   17.90   11.00
 -16  -1  -2   19.90    8.80
 -16   1  -2   18.40   10.10
 -16   1  -2   30.90    8.90
 -16   1  -2   19.00    8.20
 -16   1  -2   24.10    8.80
 -16   1  -2   11.70    7.60
 -17  -1  -2   24.10   12.50
 -17  -1  -2   27.60    9.70
 -17  -1  -2   20.00   10.60
 -17  -1  -2   11.70    8.80
 -17  -1  -2   24.40    8.30
 -17   1  -2   22.30   11.50
 -17   1  -2   25.90   10.10
 -17   1  -2   36.80    9.40
 -17   1  -2   -2.60    9.20
 -17   1  -2   26.30   10.40
 -18  -1  -2   -9.90   10.40
 -18  -1  -2   -3.90   13.30
 -18  -1  -2   20.40   11.30
 -18  -1  -2    1.40    9.10
 -18  -1  -2    2.80   11.00
 -18   1  -2    4.70    9.20
 -18   1  -2   14.40   11.30
 -18   1  -2   17.30   11.40
 -18   1  -2   24.60   11.20
 -18   1  -2    1.70   12.90
 -19  -2   2    5.40    7.80
 -19  -2   2   -2.90    9.90
 -19  -2   2   12.00   11.40
 -19  -2   2   13.10   12.60
 -19  -2   2   23.00    9.00
 -19   2   2   13.10    9.40
 -19   2   2    0.20    9.20
 -19   2   2   13.60   10.60
 -19   2   2   -0.40   10.20
 -19   2   2    9.60   10.50
 -18  -2   2   92.09   14.20
 -18  -2   2   63.79    8.90
 -18  -2   2   72.49   11.30
 -18  -2   2   59.39   11.80
 -18  -2   2   50.39    8.90
 -18   2   2   70.49   11.30
 -18   2   2   45.70    9.20
 -18   2   2   78.09   12.40
 -18   2   2   66.19   10.90
 -18   2   2   83.79   12.80
 -17  -2   2   18.50    9.30
 -17  -2   2   14.30    6.40
 -17  -2   2   14.80    7.20
 -17  -2   2   20.00    7.60
 -17  -2   2   19.10    9.10
 -17   2   2   17.50    6.80
 -17   2   2   18.00    7.30
 -17   2   2   25.10    8.50
 -17   2   2   23.20    8.40
 -17   2   2   13.70    8.10
 -16  -2   2   -4.00    7.50
 -16  -2   2    3.10    6.10
 -16  -2   2    3.90    5.20
 -16  -2   2   -6.30    5.70
 -16  -2   2   -2.90    7.50
 -16   2   2   20.30    6.50
 -16   2   2   11.60    7.20
 -16   2   2    3.90    6.30
 -16   2   2    9.60    6.50
 -16   2   2    0.30    7.10
 -15  -2   2  172.38   14.30
 -15  -2   2  164.58   11.20
 -15  -2   2  164.18   10.90
 -15  -2   2  172.18   14.10
 -15   2   2  161.98   11.90
 -15   2   2  198.18   13.10
 -15   2   2  181.38   11.60
 -15   2   2  179.48   13.50
 -15   2   2  188.38   13.40
 -14  -2   2  300.07   16.70
 -14  -2   2  312.17   16.70
 -14  -2   2  315.67   13.20
 -14  -2   2  297.87   13.60
 -14   2   2  314.87   14.00
 -14   2   2  317.67   15.70
 -14   2   2  302.17   14.90
 -14   2   2  325.17   14.00
 -14   2   2  313.07   15.80
 -13  -2   2   13.30    4.80
 -13  -2   2    8.30    4.10
 -13  -2   2   23.00    7.10
 -13  -2   2   20.90    6.70
 -13   2   2   18.00    5.50
 -13   2   2   22.10    6.10
 -13   2   2   18.00    6.10
 -13   2   2   13.30    5.00
 -12  -2   2    5.00    6.30
 -12  -2   2    0.20    3.40
 -12  -2   2   -2.40    5.20
 -12  -2   2   -7.10    3.40
 -12   2   2    0.70    4.30
 -12   2   2    0.50    4.60
 -12   2   2   -0.20    4.70
 -11  -2   2   89.19    9.30
 -11  -2   2   88.19    9.50
 -11  -2   2   97.29    6.70
 -11  -2   2   90.89    7.00
 -11   2   2   87.09    7.00
 -11   2   2   98.89    8.50
 -11   2   2   90.89    8.90
 -10  -2   2    2.40    3.20
 -10  -2   2   -1.90    4.40
 -10  -2   2    1.00    4.20
 -10   2   2    1.00    4.50
 -10   2   2    3.00    3.90
 -10   2   2   -1.60    3.20
  -9  -2   2    5.20    4.80
   9  -2  -2    8.50    3.90
  -9  -2   2    3.70    2.90
   9   2  -2    4.20    4.10
  -9   2   2    7.40    3.90
  -9   2   2   10.30    3.50
  -9   2   2    3.80    3.90
  -8  -2   2  143.19    9.40
   8  -2  -2  177.88    8.50
  -8  -2   2  151.18    7.00
  -8   2   2  164.28    6.90
  -8   2   2  164.78    8.50
   8   2  -2  161.78    9.60
  -8   2   2  160.68    9.00
   8   2  -2  169.88    7.00
  -7  -2   2  237.88    8.80
  -7  -2   2  260.07   11.40
   7  -2  -2  271.07   10.20
   7   2  -2  263.67    8.70
  -7   2   2  252.17   10.20
  -7   2   2  254.77   10.70
   7   2  -2  261.17   11.50
  -7   2   2  256.77    8.30
  -6  -2   2  129.79    5.80
   6  -2  -2  145.99    7.00
  -6  -2   2  130.49    8.10
   6   2  -2  140.29    5.60
  -6   2   2  153.38    7.80
   6   2  -2  132.79    8.10
  -6   2   2  141.59    7.20
  -5  -2   2  181.28    6.10
   5  -2  -2  189.18    7.80
  -5  -2   2  179.08    6.70
  -5  -2   2  185.28    8.70
   5   2  -2  190.68    8.80
  -5   2   2  189.58    8.30
  -5   2   2  193.28    8.10
   5   2  -2  178.08    6.40
   4  -2  -2  279.47    9.40
  -4  -2   2  260.27   10.10
   4  -2  -2  273.47    9.60
  -4  -2   2  236.88    8.30
  -4  -2   2  269.87    7.50
  -4   2   2  257.37    9.70
  -4   2   2  263.37    9.60
   4   2  -2  269.37   10.20
   4   2  -2  249.88    8.10
  -3  -2   2  249.78    7.00
  -3  -2   2  217.28    8.00
   3  -2  -2  250.17    9.00
  -3  -2   2  227.88    9.20
   3  -2  -2  260.87    8.80
  -3   2   2  248.78    9.40
   3   2  -2  244.38    9.30
  -3   2   2  241.28    8.70
   3   2  -2  225.58    7.80
  -3   2   2  254.27    8.60
  -2  -2   2 1510.15   39.50
   2  -2  -2 1563.24   38.80
   2  -2  -2 1584.64   39.90
   2  -2  -2 1612.84   39.10
  -2  -2   2 1568.24   38.10
  -2   2   2 1520.45   38.90
   2   2  -2 1546.75   38.00
  -2   2   2 1644.24   39.00
   2   2  -2 1587.84   39.60
  -2   2   2 1593.24   40.30
  -1  -2   2 1127.09   27.90
  -1  -2   2 1152.68   29.70
   1  -2  -2 1105.19   28.30
   1  -2  -2 1125.49   27.90
  -1  -2   2 1138.19   29.00
   1  -2  -2 1111.59   29.90
   1   2  -2 1085.99   29.70
   1   2  -2 1136.39   27.90
  -1   2   2 1053.49   29.90
   1   2  -2 1136.89   28.80
  -1   2   2 1103.89   28.00
  -1   2   2 1158.98   28.30
   0  -2  -2  311.67    8.90
   0  -2   2  306.47   10.50
   0  -2   2  301.17   10.70
   0  -2   2  314.37    9.60
   0  -2  -2  297.87    9.70
   0   2   2  316.27    9.70
   0   2  -2  310.47   10.80
   0   2  -2  308.17   10.20
   0   2  -2  291.87    9.50
   0   2   2  299.67    9.00
  -1  -2  -2 4304.67  102.09
  -1  -2  -2 4101.09  103.09
   1  -2   2 4327.77  103.39
   1  -2   2 4327.07  103.39
  -1   2  -2 4243.18  103.89
   1   2   2 4832.72  102.59
  -1   2  -2 4204.48  103.29
  -1   2  -2 4229.38  103.59
  -2  -2  -2  791.72   20.30
   2  -2   2  809.22   21.90
  -2  -2  -2  766.52   21.40
  -2  -2  -2  802.92   20.30
   2  -2   2  803.72   21.30
   2   2   2  780.42   21.30
  -2   2  -2  788.02   21.80
  -2   2  -2  777.72   21.60
   2   2   2  805.82   20.00
  -3  -2  -2  373.96   12.40
  -3  -2  -2  400.56   10.90
   3  -2   2  362.96   11.90
  -3   2  -2  379.16   12.30
  -3   2  -2  396.96   12.80
   3   2   2  396.96   10.70
   3   2   2  374.56   12.20
  -4  -2  -2  221.88    7.20
   4  -2   2  212.08    8.30
  -4  -2  -2  215.08    8.90
   4   2   2  215.68    8.80
   4   2   2  223.28    7.20
  -4   2  -2  216.08    9.30
  -4   2  -2  210.78    8.70
   5  -2   2 2418.96   59.79
  -5  -2  -2 2469.45   58.69
  -5  -2  -2 2387.96   60.39
  -5   2  -2 2364.86   58.19
  -5   2  -2 2403.86   61.09
   5   2   2 2439.06   60.49
  -5   2  -2 2398.06   60.09
   5   2   2 2492.25   58.79
   6  -2   2   34.20    4.50
  -6  -2  -2   30.10    4.00
  -6  -2  -2   32.40    4.50
  -6  -2  -2   39.60    6.70
   6   2   2   36.80    4.60
  -6   2  -2   30.70    3.80
  -6   2  -2   43.00    5.70
  -6   2  -2   31.40    4.40
  -7  -2  -2 1216.78   33.20
  -7  -2  -2 1177.38   35.30
  -7  -2  -2 1215.98   31.20
  -7   2  -2 1230.18   34.00
   7   2   2 1223.98   33.10
  -7   2  -2 1185.48   32.60
  -7   2  -2 1187.28   31.00
  -8  -2  -2   57.69    7.00
  -8  -2  -2   57.59    5.40
  -8  -2  -2   62.59    8.70
  -8   2  -2   64.99    7.70
  -8   2  -2   58.39    5.30
  -8   2  -2   61.99    6.80
  -9  -2  -2  181.28    8.50
  -9  -2  -2  161.48   11.80
  -9  -2  -2  173.28   10.10
  -9   2  -2  191.08   10.90
  -9   2  -2  162.78    8.30
  -9   2  -2  179.38   10.00
 -10  -2  -2  203.08   13.30
 -10  -2  -2  204.08   11.40
 -10  -2  -2  217.88    9.70
 -10   2  -2  218.48   12.00
 -10   2  -2  201.28    9.60
 -10   2  -2  207.08   11.30
 -11  -2  -2   36.00    5.60
 -11  -2  -2   31.80    6.40
 -11  -2  -2   44.10    8.50
 -11  -2  -2   34.00    5.00
 -11   2  -2   51.69    7.20
 -11   2  -2   45.10    7.50
 -11   2  -2   32.00    6.00
 -11   2  -2   47.40    6.40
 -11   2  -2   35.70    6.60
 -12  -2  -2   19.70    7.50
 -12  -2  -2    7.10    4.30
 -12  -2  -2    7.70    4.90
 -12  -2  -2   15.50    6.00
 -12   2  -2   15.30    7.00
 -12   2  -2    4.50    4.90
 -12   2  -2    6.40    4.80
 -12   2  -2    1.30    5.30
 -12   2  -2   16.40    5.80
 -13  -2  -2   -5.00    7.00
 -13  -2  -2   -0.90    5.40
 -13  -2  -2   -4.60    4.40
 -13  -2  -2   -1.00    4.90
 -13  -2  -2  -12.50    5.60
 -13   2  -2   -9.90    4.70
 -13   2  -2   -6.70    5.00
 -13   2  -2   -9.00    5.50
 -13   2  -2    1.20    5.10
 -13   2  -2   -2.40    6.70
 -14  -2  -2   79.19    9.90
 -14  -2  -2   66.89   10.10
 -14  -2  -2   73.09    9.50
 -14  -2  -2   78.39   11.20
 -14  -2  -2   94.39   12.30
 -14   2  -2   79.29    9.90
 -14   2  -2   89.09    9.70
 -14   2  -2   88.99   10.20
 -14   2  -2   66.59    9.40
 -14   2  -2   65.89   10.30
 -15  -2  -2   31.00    7.10
 -15  -2  -2   32.30   10.20
 -15  -2  -2   34.50    8.50
 -15  -2  -2   35.00    9.10
 -15  -2  -2   33.10    7.50
 -15   2  -2   31.10    7.60
 -15   2  -2   38.70    8.30
 -15   2  -2   32.00    9.30
 -15   2  -2   47.60    8.40
 -15   2  -2   33.60    8.10
 -16  -2  -2   25.00    7.10
 -16  -2  -2   41.80   11.00
 -16  -2  -2   34.40    9.50
 -16  -2  -2   40.30    8.40
 -16  -2  -2   10.60    9.80
 -16   2  -2   39.10   10.60
 -16   2  -2   40.00    9.10
 -16   2  -2   21.80    8.20
 -16   2  -2   39.80    9.60
 -16   2  -2   32.80    9.00
 -17  -2  -2   10.30   11.70
 -17  -2  -2   -1.50    8.50
 -17  -2  -2    4.10   10.30
 -17  -2  -2   -5.80    7.10
 -17  -2  -2   14.40    9.90
 -17   2  -2    1.00    8.50
 -17   2  -2   -1.70    9.50
 -17   2  -2   -5.70    8.80
 -17   2  -2    5.50    8.50
 -17   2  -2  -14.50   10.50
 -18  -2  -2   14.80   11.50
 -18  -2  -2    5.80   10.00
 -18  -2  -2  -12.20    8.60
 -18  -2  -2   -1.20   11.60
 -18  -2  -2   25.10   14.00
 -18   2  -2   13.10   10.90
 -18   2  -2    7.90   10.00
 -18   2  -2    7.80   13.20
 -18   2  -2    0.20   11.00
 -18   2  -2   15.20   12.10
 -19  -3   2   13.80    9.40
 -19  -3   2   21.70    7.60
 -19  -3   2    8.80   11.70
 -19  -3   2   16.20   13.80
 -19  -3   2   11.10    9.80
 -19   3   2   16.80    9.40
 -19   3   2   24.60   10.70
 -19   3   2   30.40   10.60
 -19   3   2   17.80   11.50
 -19   3   2   38.40   12.20
 -18  -3   2   25.90    9.00
 -18  -3   2   20.80    6.50
 -18  -3   2   18.50    9.00
 -18  -3   2   27.40   11.90
 -18  -3   2   52.79   12.50
 -18   3   2   25.30    9.20
 -18   3   2   12.90    9.60
 -18   3   2   22.10    9.60
 -18   3   2   44.60   11.10
 -18   3   2   20.00    8.00
 -17  -3   2    9.40    9.90
 -17  -3   2    6.40    5.50
 -17  -3   2   -4.10    9.40
 -17  -3   2   15.30    7.50
 -17   3   2    7.30    6.70
 -17   3   2   11.30    8.20
 -17   3   2   11.90    8.20
 -17   3   2   18.40    9.00
 -17   3   2   13.30    7.70
 -16  -3   2   47.00    8.20
 -16  -3   2   69.29   11.60
 -16  -3   2   48.20    6.40
 -16  -3   2   60.39   11.50
 -16   3   2   70.19    9.50
 -16   3   2   55.89    8.60
 -16   3   2   57.29    9.30
 -16   3   2   51.29    9.70
 -16   3   2   58.29    8.30
 -15  -3   2    5.70    6.20
 -15  -3   2   -1.40    7.60
 -15  -3   2   12.50    8.00
 -15  -3   2    6.20    4.50
 -15   3   2    7.70    5.90
 -15   3   2    8.60    5.50
 -15   3   2   -0.10    5.70
 -15   3   2    2.50    6.20
 -15   3   2   10.90    6.90
 -14  -3   2   12.90    5.40
 -14  -3   2   15.70    7.30
 -14  -3   2   19.30    8.10
 -14  -3   2   15.30    4.30
 -14   3   2   15.20    5.60
 -14   3   2   15.60    6.40
 -14   3   2   15.60    6.60
 -14   3   2   27.20    7.50
 -13  -3   2   77.99    6.80
 -13  -3   2   87.19   11.00
 -13  -3   2   68.29    8.10
 -13  -3   2   80.19   10.90
 -13   3   2   82.29   10.20
 -13   3   2   82.19    9.30
 -13   3   2   71.99    7.30
 -12  -3   2  120.89    8.80
 -12  -3   2  126.79   11.70
 -12  -3   2  136.79   11.80
 -12  -3   2  131.99    7.20
 -12   3   2  119.79    9.80
 -12   3   2  129.79   10.70
 -12   3   2  122.99    7.70
 -11  -3   2   42.90    5.10
 -11  -3   2   36.20    5.40
 -11  -3   2   41.30    8.00
 -11   3   2   40.40    6.30
 -11   3   2   42.70    5.60
 -11   3   2   48.50    6.80
 -10  -3   2  117.69   10.50
 -10  -3   2  121.99    6.00
  10  -3  -2  127.09    8.20
 -10  -3   2  127.69    7.70
  10   3  -2  128.19    7.10
 -10   3   2  122.99    6.40
 -10   3   2  124.89    8.80
 -10   3   2  126.39    9.60
  -9  -3   2  277.07   13.80
  -9  -3   2  278.57   10.60
   9  -3  -2  294.77   11.70
  -9   3   2  275.37   12.60
   9   3  -2  276.47   10.30
  -9   3   2  282.77   11.90
   9   3  -2  279.07   13.70
   8  -3  -2    4.70    3.00
  -8  -3   2    0.70    2.80
  -8  -3   2   -0.20    4.00
   8   3  -2    0.90    2.40
   8   3  -2    1.70    4.40
  -8   3   2   -0.30    3.30
  -8   3   2   -0.60    3.30
  -7  -3   2  265.27   12.20
   7  -3  -2  286.07   10.50
  -7  -3   2  246.58    9.60
  -7   3   2  266.77   10.90
   7   3  -2  261.17   12.20
  -7   3   2  256.37   11.20
   7   3  -2  264.17    9.40
  -6  -3   2  143.89    7.00
   6  -3  -2  153.98    8.00
  -6  -3   2  150.78    9.00
   6  -3  -2  159.38    7.40
   6   3  -2  146.29    6.60
   6   3  -2  156.98    9.00
  -6   3   2  159.18    8.30
  -6   3   2  151.28    8.30
  -5  -3   2   59.79    6.30
   5  -3  -2   66.39    5.30
  -5  -3   2   60.89    5.00
   5  -3  -2   67.69    5.80
  -5   3   2   69.49    6.20
   5   3  -2   62.39    6.40
  -5   3   2   68.69    6.00
   5   3  -2   61.99    4.70
   4  -3  -2   67.69    5.70
  -4  -3   2   57.59    6.10
  -4  -3   2   55.19    5.10
   4  -3  -2   59.49    5.30
   4   3  -2   63.09    4.70
   4   3  -2   64.09    6.20
  -4   3   2   60.59    5.60
  -4   3   2   46.20    6.10
   3  -3  -2  787.82   18.70
  -3  -3   2  734.73   18.90
   3  -3  -2  743.33   20.80
   3  -3  -2  772.62   21.60
  -3  -3   2  705.53   21.40
   3   3  -2  730.13   20.40
   3   3  -2  743.83   18.90
  -3   3   2  730.93   20.90
  -3   3   2  751.32   22.30
  -3   3   2  786.92   21.30
   3   3  -2  738.63   21.50
   2  -3  -2  391.66   12.90
  -2  -3   2  384.06   11.10
   2  -3  -2  385.66   12.30
   2  -3  -2  407.16   14.10
  -2  -3   2  398.06   14.50
   2  -3  -2  399.06   11.30
  -2  -3   2  361.46   12.80
   2   3  -2  398.76   12.70
  -2   3   2  380.76   12.40
  -2   3   2  405.36   12.70
  -2   3   2  362.36   14.30
   2   3  -2  384.46   11.10
   2   3  -2  386.66   12.90
  -1  -3   2 2929.21   72.19
   1  -3  -2 2868.01   71.19
  -1  -3   2 2902.01   70.29
  -1  -3   2 2863.61   71.39
   1  -3  -2 2815.02   72.89
   1  -3  -2 2925.71   70.49
   1  -3  -2 2941.11   70.59
   1   3  -2 2927.91   72.79
  -1   3   2 2905.51   70.79
   1   3  -2 2904.11   70.19
  -1   3   2 2991.40   71.09
   1   3  -2 2989.60   71.29
   0  -3   2  524.15   16.40
   0  -3  -2  531.15   14.90
   0  -3   2  506.05   15.90
   0  -3  -2  496.55   15.60
   0  -3  -2  520.45   15.60
   0  -3   2  522.45   15.20
   0   3   2  513.75   15.20
   0   3  -2  524.75   16.90
   0   3  -2  518.15   15.10
   0   3   2  529.15   15.50
   0   3  -2  528.55   15.50
  -1  -3  -2 1484.35   39.30
  -1  -3  -2 1555.54   40.20
   1  -3   2 1584.24   40.00
   1  -3   2 1495.95   40.10
  -1  -3  -2 1625.04   38.70
  -1   3  -2 1577.84   39.40
  -1   3  -2 1489.25   40.20
  -1   3  -2 1527.35   39.40
   1   3   2 1563.54   39.10
   1   3   2 1577.14   39.40
  -2  -3  -2  363.76   11.10
   2  -3   2  337.27   11.90
  -2  -3  -2  338.77   11.80
  -2  -3  -2  337.87   12.80
   2  -3   2  328.57    9.80
  -2   3  -2  345.97   12.50
   2   3   2  350.66   11.80
   2   3   2  342.57   11.90
   2   3   2  358.66   10.20
  -2   3  -2  358.16   12.10
  -2   3  -2  337.27   12.00
  -3  -3  -2  714.33   19.50
  -3  -3  -2  697.43   20.30
   3  -3   2  729.53   20.40
   3  -3   2  682.83   17.50
  -3  -3  -2  718.63   21.90
  -3   3  -2  687.23   20.70
   3   3   2  703.03   20.20
   3   3   2  727.93   18.10
  -3   3  -2  709.53   20.80
  -3   3  -2  701.63   20.80
  -4  -3  -2  350.56   10.10
   4  -3   2  339.67   12.00
  -4  -3  -2  338.97   13.90
  -4  -3  -2  334.77   12.20
  -4  -3  -2  349.27   11.90
   4  -3   2  345.77    9.40
  -4   3  -2  349.57   12.90
   4   3   2  323.37   12.00
  -4   3  -2  356.06   12.60
   4   3   2  355.16    9.80
   5  -3   2   27.40    4.00
  -5  -3  -2   31.50    6.10
  -5  -3  -2   32.10    3.60
  -5  -3  -2   27.40    4.30
   5   3   2   25.70    4.10
   5   3   2   27.10    3.00
  -5   3  -2   33.20    5.00
  -5   3  -2   29.50    4.60
  -5   3  -2   29.00    3.20
  -6  -3  -2    4.20    4.90
  -6  -3  -2    1.30    2.00
   6  -3   2    0.80    3.20
  -6  -3  -2    0.90    3.50
  -6   3  -2   -0.40    3.00
   6   3   2    0.90    1.80
  -6   3  -2    0.70    3.90
   6   3   2   -2.00    3.00
  -6   3  -2   -2.60    2.30
  -7  -3  -2  373.56   16.60
   7  -3   2  396.26   14.10
  -7  -3  -2  386.96   14.70
  -7  -3  -2  382.76   11.60
  -7   3  -2  403.66   15.60
  -7   3  -2  371.66   11.90
   7   3   2  396.36   14.30
  -7   3  -2  411.86   14.90
  -8  -3  -2  535.95   15.20
  -8  -3  -2  525.25   18.20
   8  -3   2  536.25   17.60
  -8  -3  -2  512.25   20.40
  -8   3  -2  542.35   18.30
  -8   3  -2  497.05   15.40
  -8   3  -2  522.35   19.10
   8   3   2  509.95   17.70
  -9  -3  -2    0.80    5.50
  -9  -3  -2    0.30    4.00
  -9  -3  -2    0.50    2.60
  -9   3  -2   -1.80    3.00
  -9   3  -2    3.50    4.20
   9   3   2    1.90    3.60
  -9   3  -2   -1.60    4.00
 -10  -3  -2   45.30    8.50
 -10  -3  -2   47.20    6.80
 -10  -3  -2   48.50    5.60
 -10   3  -2   54.89    7.10
 -10   3  -2   41.10    6.00
 -10   3  -2   50.19    6.90
 -11  -3  -2  151.38   10.90
 -11  -3  -2  133.89   13.00
 -11  -3  -2  133.19    8.10
 -11   3  -2  145.19   11.00
 -11   3  -2  145.79   11.30
 -11   3  -2  149.39    8.90
 -12  -3  -2  490.35   16.30
 -12  -3  -2  495.85   19.50
 -12  -3  -2  501.85   22.40
 -12   3  -2  483.75   19.50
 -12   3  -2  508.75   20.80
 -12   3  -2  479.05   17.10
 -12   3  -2  495.25   19.30
 -13  -3  -2   82.59   12.00
 -13  -3  -2   74.69    9.00
 -13  -3  -2   89.09   10.50
 -13  -3  -2   64.99    7.90
 -13   3  -2   82.99   11.10
 -13   3  -2   76.99   10.80
 -13   3  -2   79.89   10.70
 -13   3  -2   79.19    9.00
 -13   3  -2   87.39   11.10
 -14  -3  -2    0.40    6.10
 -14  -3  -2   -6.80    4.50
 -14  -3  -2    2.10    8.90
 -14  -3  -2    1.30    6.40
 -14   3  -2    0.50    7.00
 -14   3  -2    5.80    6.60
 -14   3  -2    7.40    6.30
 -14   3  -2   -0.50    5.70
 -14   3  -2   -5.50    5.80
 -15  -3  -2    6.20    8.10
 -15  -3  -2   -6.80    8.80
 -15  -3  -2   -5.20    5.50
 -15  -3  -2    4.80    6.60
 -15  -3  -2   -7.20    7.30
 -15   3  -2   -9.70    6.50
 -15   3  -2    2.60    6.30
 -15   3  -2    0.10    7.80
 -15   3  -2   -9.10    6.60
 -15   3  -2   -1.90    7.60
 -16  -3  -2  134.09   13.20
 -16  -3  -2   92.99   11.40
 -16  -3  -2  104.99   14.90
 -16  -3  -2  127.89   16.90
 -16  -3  -2  114.79   14.70
 -16   3  -2   77.89   12.10
 -16   3  -2  109.79   12.90
 -16   3  -2  120.99   14.50
 -16   3  -2  121.29   14.40
 -16   3  -2  129.69   16.50
 -17  -3  -2   21.40    8.70
 -17  -3  -2   10.00    7.50
 -17  -3  -2   28.50   11.30
 -17  -3  -2   17.70   10.10
 -17  -3  -2   18.50   12.30
 -17   3  -2   22.80   10.30
 -17   3  -2   22.20    9.50
 -17   3  -2   13.90    9.40
 -17   3  -2   14.20   11.50
 -17   3  -2   22.90   10.40
 -18  -3  -2   13.50   13.60
 -18  -3  -2    2.90    8.10
 -18  -3  -2    7.70    9.90
 -18  -3  -2    5.60   12.90
 -18  -3  -2   18.70   12.10
 -18   3  -2    4.90   10.50
 -18   3  -2   -8.90   10.10
 -18   3  -2   -1.30   12.10
 -18   3  -2   11.90   10.90
 -18   3  -2    8.80   11.70
 -19  -4   2    2.30   10.00
 -19  -4   2   -8.20   10.50
 -19  -4   2   34.10   13.00
 -19  -4   2    9.60   14.60
 -19   4   2   15.70   11.70
 -19   4   2   33.00   10.80
 -19   4   2    3.00    9.20
 -19   4   2   -7.90   11.50
 -18  -4   2   22.80   12.50
 -18  -4   2   -9.20   11.10
 -18  -4   2   39.70    9.70
 -18   4   2   41.50    9.00
 -18   4   2   22.00    9.10
 -18   4   2   27.70   10.80
 -18   4   2    8.80    9.90
 -17  -4   2  153.98   17.90
 -17  -4   2  159.48   14.10
 -17  -4   2  165.38   18.20
 -17   4   2  201.28   16.80
 -17   4   2  182.18   13.90
 -17   4   2  159.58   11.60
 -17   4   2  158.88   17.40
 -17   4   2  140.79   15.10
 -16  -4   2    7.30    8.80
 -16  -4   2   -4.30    8.90
 -16  -4   2   -1.00    6.60
 -16   4   2   -0.70    8.00
 -16   4   2   -0.70    7.50
 -16   4   2   -1.30    7.00
 -15  -4   2    3.30    7.40
 -15  -4   2    5.20    6.30
 -15  -4   2   14.00    8.40
 -15   4   2   -1.90    6.00
 -15   4   2    9.70    6.80
 -15   4   2   13.20    7.50
 -14  -4   2   20.80    6.40
 -14  -4   2   26.60    8.40
 -14  -4   2   25.30    8.20
 -14   4   2   15.70    7.20
 -14   4   2   24.80    8.00
 -13  -4   2   84.59   11.90
 -13  -4   2  116.69    9.70
 -13   4   2   99.19   10.30
 -13   4   2  108.29   11.60
 -12  -4   2  162.98   10.60
 -12  -4   2  164.58   13.30
 -12   4   2  173.58   12.30
  12   4  -2  162.58    9.20
 -12   4   2  163.08   11.20
  11  -4  -2   19.10    4.90
 -11  -4   2   20.30    7.50
 -11  -4   2   14.80    4.80
  11   4  -2   25.90    4.20
 -11   4   2   13.50    5.50
 -11   4   2   18.10    6.10
  10  -4  -2   52.89    6.60
 -10  -4   2   55.99    8.50
 -10  -4   2   50.99    6.60
  10   4  -2   53.79    5.80
 -10   4   2   50.39    7.10
 -10   4   2   61.39    7.30
  10   4  -2   47.80    8.20
   9  -4  -2   93.39    7.00
  -9  -4   2   91.39    7.30
  -9  -4   2   76.99    9.30
  -9   4   2   91.19    8.20
  -9   4   2   88.59    8.60
   9   4  -2   99.49    6.50
   9   4  -2   89.59    9.60
  -8  -4   2   50.09    6.00
   8  -4  -2   62.09    5.90
   8  -4  -2   69.49    7.00
  -8  -4   2   61.09    8.20
  -8   4   2   59.09    7.30
  -8   4   2   54.89    7.20
   8   4  -2   60.19    5.70
   8   4  -2   59.29    7.90
   7  -4  -2   38.90    5.70
   7  -4  -2   41.50    5.00
  -7  -4   2   27.40    4.40
  -7  -4   2   32.00    6.70
  -7   4   2   29.70    5.70
   7   4  -2   32.30    4.10
  -7   4   2   29.60    5.00
   7   4  -2   42.40    6.80
  -6  -4   2  243.28   10.10
   6  -4  -2  258.27   10.10
  -6  -4   2  234.08   11.80
   6  -4  -2  268.77   11.00
   6   4  -2  246.48    9.50
   6   4  -2  236.08   11.80
  -6   4   2  235.58   11.10
  -6   4   2  238.38   11.50
   5  -4  -2    5.90    3.20
  -5  -4   2    3.80    4.10
   5  -4  -2    8.70    3.50
  -5  -4   2    0.50    3.10
  -5   4   2    3.60    3.70
  -5   4   2    8.90    4.60
   5   4  -2    6.80    4.20
   5   4  -2    3.50    2.80
   4  -4  -2  165.38    8.20
   4  -4  -2  182.28    8.80
  -4  -4   2  172.58   10.50
  -4  -4   2  158.08    8.30
   4   4  -2  175.68    7.80
  -4   4   2  178.78    9.00
  -4   4   2  165.28    8.60
   4   4  -2  177.18    5.70
  -4   4   2  167.38   10.00
   4   4  -2  165.18    9.00
   3  -4  -2  166.58    6.10
  -3  -4   2  177.38   10.20
   3  -4  -2  164.38    9.10
   3  -4  -2  167.48    8.00
  -3  -4   2  146.99    8.50
   3   4  -2  164.78    8.00
   3   4  -2  166.98    6.20
   3   4  -2  166.68    8.60
  -3   4   2  166.98    8.50
  -3   4   2  172.68    8.60
  -3   4   2  157.68   10.00
   2  -4  -2  391.96   15.10
   2  -4  -2  379.16   13.90
  -2  -4   2  398.56   14.70
   2  -4  -2  396.26   13.00
   2  -4  -2  392.26   11.90
  -2  -4   2  369.56   13.50
   2   4  -2  393.96   15.60
   2   4  -2  399.56   13.50
  -2   4   2  382.46   13.30
  -2   4   2  391.86   13.50
   2   4  -2  378.56   13.40
   2   4  -2  383.26   11.60
   1  -4  -2 1041.50   27.30
  -1  -4   2 1004.20   28.10
   1  -4  -2 1046.00   27.50
   1  -4  -2 1013.30   28.40
  -1  -4   2 1013.30   29.00
   1  -4  -2  986.40   30.20
   1   4  -2 1003.10   26.80
  -1   4   2 1056.49   28.10
   1   4  -2  998.30   29.80
  -1   4   2 1030.20   27.90
   1   4  -2 1063.59   28.00
   0  -4  -2   73.79    5.80
   0  -4   2   68.89    6.20
   0  -4  -2   67.99    6.40
   0  -4   2   79.69    7.10
   0  -4  -2   84.69    6.30
   0   4   2   81.19    6.20
   0   4  -2   73.39    5.60
   0   4  -2   78.69    5.90
   0   4  -2   78.99    7.80
   0   4   2   67.59    6.30
  -1  -4  -2    4.40    3.10
  -1  -4  -2    2.80    3.50
   1  -4   2    3.00    3.40
  -1  -4  -2    3.00    3.00
   1  -4   2    2.60    3.80
  -1   4  -2    9.20    4.40
  -1   4  -2    6.10    3.10
  -1   4  -2    3.40    2.60
   1   4   2    4.20    3.50
   1   4   2    2.40    3.20
   2  -4   2   38.50    4.80
  -2  -4  -2   41.40    4.70
  -2  -4  -2   42.20    5.70
   2  -4   2   49.50    5.60
   2  -4   2   39.70    5.80
  -2  -4  -2   45.70    6.20
  -2   4  -2   42.00    5.60
  -2   4  -2   38.20    5.10
   2   4   2   43.10    5.40
  -2   4  -2   48.00    5.90
   2   4   2   46.80    5.60
   3  -4   2  104.89    7.20
  -3  -4  -2   93.49    7.20
   3  -4   2   99.89    4.90
  -3  -4  -2  102.49    6.70
  -3  -4  -2  115.89    8.40
   3   4   2  102.89    4.70
  -3   4  -2  102.39    7.90
   3   4   2  107.19    7.00
  -3   4  -2  106.69    6.80
  -3   4  -2  105.29    7.30
  -4  -4  -2  145.79    8.40
   4  -4   2  152.08    8.30
   4  -4   2  145.59    5.40
  -4  -4  -2  149.39    9.70
  -4  -4  -2  158.88    8.30
   4   4   2  155.88    5.40
  -4   4  -2  153.78    8.30
   4   4   2  150.68    8.20
  -4   4  -2  153.78    9.10
  -4   4  -2  152.08    8.90
  -5  -4  -2  113.49    7.90
   5  -4   2  101.59    4.40
  -5  -4  -2  101.69    7.60
   5  -4   2   92.29    7.10
  -5  -4  -2  102.29    9.10
  -5   4  -2   94.69    8.00
  -5   4  -2  101.59    7.90
  -5   4  -2   87.79    5.80
   5   4   2   99.19    7.00
  -5   4  -2   91.29    7.50
  -6  -4  -2  167.48    9.60
   6  -4   2  157.18    6.10
   6  -4   2  175.98    9.10
  -6  -4  -2  164.78   11.20
  -6  -4  -2  174.38    9.70
  -6   4  -2  155.28    7.40
  -6   4  -2  157.58    9.90
   6   4   2  166.08    9.10
  -6   4  -2  169.18   10.10
  -7  -4  -2  282.47   12.60
  -7  -4  -2  301.17   15.00
   7  -4   2  280.57   12.10
   7   4   2  293.57   12.30
  -7   4  -2  297.17   13.50
  -7   4  -2  264.47   10.20
  -7   4  -2  281.17   13.10
   8  -4   2  628.94   20.90
  -8  -4  -2  646.44   21.40
  -8  -4  -2  633.14   23.90
  -8   4  -2  599.24   18.50
  -8   4  -2  675.13   22.00
   8   4   2  641.74   20.90
  -8   4  -2  656.93   22.50
   9  -4   2   18.70    4.80
  -9  -4  -2   19.00    6.90
  -9  -4  -2   21.60    5.70
  -9   4  -2   21.20    4.60
  -9   4  -2   19.60    5.50
  -9   4  -2   15.60    5.60
   9   4   2   15.50    4.80
 -10  -4  -2  115.29   10.20
 -10  -4  -2  107.89   12.10
 -10   4  -2   98.09   10.50
 -10   4  -2  111.49   10.40
  10   4   2   90.39    9.00
 -10   4  -2   89.39    7.50
 -11  -4  -2   27.50    9.10
 -11  -4  -2   33.20    7.00
 -11   4  -2   28.60    5.50
  11   4   2   33.60    6.30
 -11   4  -2   25.40    6.80
 -11   4  -2   30.00    6.50
 -12  -4  -2    5.00    5.70
 -12  -4  -2   17.70    7.80
 -12   4  -2   12.80    6.30
 -12   4  -2    5.00    6.50
 -12   4  -2    2.40    5.10
 -12   4  -2    1.80    5.80
 -13  -4  -2   24.20    9.10
 -13  -4  -2   16.40    7.20
 -13  -4  -2   17.50    4.30
 -13   4  -2   16.50    6.10
 -13   4  -2   28.70    7.20
 -13   4  -2   18.70    7.50
 -13   4  -2   19.90    7.40
 -14  -4  -2    1.50    6.10
 -14  -4  -2   12.30    7.20
 -14  -4  -2    5.20    8.80
 -14   4  -2   -7.10    6.90
 -14   4  -2    8.60    7.30
 -14   4  -2    5.10    6.70
 -14   4  -2   -3.00    6.00
 -15  -4  -2    0.90    6.40
 -15  -4  -2    1.20   10.10
 -15  -4  -2   -7.50    7.50
 -15   4  -2   -4.80    7.00
 -15   4  -2    6.60    7.10
 -15   4  -2   13.70    8.60
 -15   4  -2    2.00    7.20
 -15   4  -2   -6.80    7.70
 -16  -4  -2   17.50   10.80
 -16  -4  -2   36.80   10.00
 -16  -4  -2   24.50   13.00
 -16  -4  -2   26.00    8.00
 -16   4  -2   22.20    9.50
 -16   4  -2   24.20    8.80
 -16   4  -2    6.60    8.50
 -16   4  -2   23.40    8.40
 -16   4  -2   36.20   10.20
 -17  -4  -2   43.40   12.60
 -17  -4  -2   59.19   15.20
 -17  -4  -2   55.89   12.00
 -17  -4  -2   37.00    9.80
 -17   4  -2   33.90   11.70
 -17   4  -2   45.20   10.80
 -17   4  -2   67.49   11.70
 -17   4  -2   42.40   10.70
 -17   4  -2   42.40   12.50
 -19  -5   2   19.10   11.70
 -19  -5   2   -7.10   13.80
 -19  -5   2  -18.90   13.70
 -19   5   2   30.90   12.90
 -19   5   2   11.00   10.10
 -19   5   2   35.40   12.00
 -18  -5   2   16.80    9.90
 -18  -5   2   28.20   12.90
 -18  -5   2   37.60   12.70
 -18   5   2   20.20   12.00
 -18   5   2   21.40   11.00
 -18   5   2   18.50    9.10
 -18   5   2   23.40    9.60
 -17  -5   2   12.10    8.20
 -17  -5   2   11.10   10.40
 -17  -5   2    7.10   11.20
 -17   5   2   31.60   10.30
 -17   5   2    5.40   10.70
 -17   5   2   11.60    8.60
 -16  -5   2   11.30    7.50
 -16  -5   2    5.00   10.10
 -16  -5   2    7.60    9.40
 -16   5   2    8.10    7.50
 -16   5   2    7.20    8.60
 -16   5   2   -0.90    8.20
 -15  -5   2   50.09    8.30
 -15  -5   2   34.80    9.80
 -15  -5   2   44.50   11.20
 -15   5   2   47.60    9.50
 -15   5   2   42.70    8.80
 -15   5   2   43.60    9.90
 -14  -5   2    8.60    6.20
 -14  -5   2   12.90    8.70
 -14   5   2   21.20    7.80
 -14   5   2    4.70    7.30
 -13  -5   2   25.40    6.40
 -13  -5   2   43.70    9.80
 -13   5   2   37.90    8.00
 -13   5   2   35.30    8.00
  13   5  -2   33.60    5.70
  12  -5  -2   31.50    5.70
 -12  -5   2   30.80    6.60
 -12  -5   2   38.30    8.60
 -12   5   2   43.90    7.70
  12   5  -2   38.70    5.50
 -12   5   2   44.10    7.80
  11  -5  -2   31.20    5.70
 -11  -5   2   30.30    5.70
 -11  -5   2   28.40    8.00
 -11   5   2   31.30    7.10
 -11   5   2   32.30    7.30
  11   5  -2   25.50    4.70
 -10  -5   2  164.68   12.70
 -10  -5   2  169.28   10.30
  10  -5  -2  186.38    9.80
 -10   5   2  167.58   11.40
  10   5  -2  162.88   12.80
  10   5  -2  176.98    9.30
 -10   5   2  178.38   12.10
  -9  -5   2   46.50    8.30
   9  -5  -2   56.29    7.40
  -9  -5   2   54.29    7.20
   9  -5  -2   43.70    6.30
  -9   5   2   48.50    7.00
  -9   5   2   56.69    8.20
   9   5  -2   45.40    6.20
   9   5  -2   39.00    6.90
   8  -5  -2   18.20    5.10
  -8  -5   2   18.00    6.60
   8  -5  -2   22.10    4.30
  -8  -5   2   17.30    4.60
   8   5  -2   20.50    6.30
   8   5  -2   19.80    4.00
  -8   5   2   23.80    6.10
  -8   5   2   20.00    5.30
  -7  -5   2   35.00    6.50
   7  -5  -2   37.40    5.10
   7  -5  -2   45.90    5.50
  -7  -5   2   35.00    5.50
   7   5  -2   36.40    6.20
  -7   5   2   51.79    7.30
   7   5  -2   46.70    5.60
  -7   5   2   46.40    6.40
  -6  -5   2  153.38   10.30
   6  -5  -2  176.78    9.60
   6  -5  -2  168.08    8.60
  -6  -5   2  152.48    9.10
  -6  -5   2  155.48   11.60
  -6   5   2  147.29    9.70
   6   5  -2  165.88   10.40
   6   5  -2  168.18    8.50
  -6   5   2  182.38   11.00
   5  -5  -2   18.20    4.40
   5  -5  -2   15.00    4.20
  -5  -5   2    6.20    5.30
  -5  -5   2   13.10    5.20
  -5  -5   2    9.30    4.00
  -5   5   2   14.30    4.80
   5   5  -2   12.40    3.70
  -5   5   2    8.30    5.30
  -5   5   2   15.10    4.60
   5   5  -2    9.00    4.70
  -4  -5   2    5.50    4.60
  -4  -5   2    6.20    4.40
   4  -5  -2    7.90    2.40
   4  -5  -2    2.20    3.70
  -4  -5   2   -1.90    3.40
   4  -5  -2    1.00    3.30
  -4   5   2    3.10    3.50
   4   5  -2    1.50    3.20
  -4   5   2    4.10    3.60
   4   5  -2    5.70    1.90
  -4   5   2    2.30    4.70
   4   5  -2   -3.00    3.60
  -3  -5   2   -1.50    3.80
   3  -5  -2   -0.50    4.40
   3  -5  -2   -2.00    2.30
   3  -5  -2    3.50    2.90
  -3  -5   2    1.30    3.60
   3   5  -2   -0.80    2.90
  -3   5   2   -1.90    3.30
   3   5  -2   -1.80    1.90
  -3   5   2   -0.40    3.40
   3   5  -2   -0.60    3.70
   2  -5  -2  201.68    9.20
  -2  -5   2  181.28    9.50
  -2  -5   2  187.58   10.50
   2  -5  -2  187.28   11.30
   2  -5  -2  188.68    8.00
   2   5  -2  189.58   11.80
   2   5  -2  190.48    9.60
  -2   5   2  188.48    9.80
   2   5  -2  194.28    9.80
   2   5  -2  193.88    7.80
  -2   5   2  196.38    9.60
  -1  -5   2  277.37   12.20
  -1  -5   2  247.38   11.00
   1  -5  -2  276.87   10.90
   1  -5  -2  262.67   11.80
   1  -5  -2  263.57   13.60
   1  -5  -2  276.07   10.50
   1   5  -2  265.87   10.90
   1   5  -2  270.37   11.90
   1   5  -2  260.57   13.10
  -1   5   2  272.87   11.30
  -1   5   2  262.07   11.40
   1   5  -2  259.27    9.90
   0  -5  -2   84.89    6.70
   0  -5   2   82.89    7.80
   0  -5  -2   79.39    6.70
   0  -5   2   88.99    7.10
   0  -5  -2   69.89    7.10
   0   5  -2   73.49    8.40
   0   5   2   77.89    7.20
   0   5  -2   91.09    6.50
   0   5  -2   78.49    6.10
   0   5   2   86.49    7.00
   1  -5   2  885.71   25.70
   1  -5   2  850.21   24.90
  -1  -5  -2  886.11   24.40
  -1  -5  -2  836.92   25.20
  -1  -5  -2  811.52   25.00
  -1   5  -2  825.32   24.40
   1   5   2  858.81   25.30
   1   5   2  842.22   24.70
  -1   5  -2  875.01   24.10
  -1   5  -2  824.32   26.30
  -2  -5  -2    1.00    3.30
  -2  -5  -2   -1.80    3.30
  -2  -5  -2    2.40    4.10
   2  -5   2   -0.60    3.40
   2  -5   2   -0.20    4.00
   2  -5   2   -1.70    3.50
  -2   5  -2   -1.40    2.70
  -2   5  -2    0.90    3.90
   2   5   2    1.60    3.60
   2   5   2    4.20    4.10
  -2   5  -2    1.60    3.10
   3  -5   2  230.28    9.40
  -3  -5  -2  223.28   11.90
  -3  -5  -2  232.38   11.10
  -3  -5  -2  265.37   10.70
   3  -5   2  236.98   11.20
   3   5   2  251.87   10.80
  -3   5  -2  250.67   11.30
  -3   5  -2  248.58    9.80
  -3   5  -2  244.58   12.20
   3   5   2  241.38   11.90
  -4  -5  -2    8.90    4.20
  -4  -5  -2    4.10    4.40
  -4  -5  -2   -0.20    3.40
   4  -5   2    7.60    2.70
   4  -5   2    7.60    3.70
  -4   5  -2    6.20    4.50
   4   5   2    5.80    1.80
   4   5   2    4.30    3.60
  -4   5  -2    5.30    3.50
  -4   5  -2    3.90    3.70
  -5  -5  -2   80.19    8.00
   5  -5   2   87.09    4.60
  -5  -5  -2   80.39    9.00
   5  -5   2   77.99    7.20
  -5  -5  -2   99.49    7.80
  -5   5  -2   82.09    8.50
  -5   5  -2   74.19    6.50
   5   5   2   83.89    7.10
  -5   5  -2   86.69    8.10
  -6  -5  -2    3.40    5.30
   6  -5   2   -1.40    2.00
   6  -5   2   -0.90    3.70
  -6  -5  -2    0.20    3.80
  -6  -5  -2    6.90    4.60
  -6   5  -2    0.30    4.40
  -6   5  -2   -4.00    3.70
  -6   5  -2   -0.50    3.30
   6   5   2   -0.80    3.40
  -7  -5  -2   77.09    8.50
   7  -5   2   76.69    4.90
  -7  -5  -2   78.09    9.80
   7  -5   2   70.29    7.80
  -7  -5  -2   79.89    8.50
  -7   5  -2   78.19    8.70
  -7   5  -2   65.69    8.70
  -7   5  -2   75.69    7.60
   7   5   2   67.09    7.40
  -7   5  -2   69.59    6.70
  -8  -5  -2    0.00    5.40
   8  -5   2   -0.20    4.40
  -8  -5  -2   -2.20    5.20
  -8  -5  -2    3.00    4.60
  -8   5  -2    1.40    4.10
  -8   5  -2   -7.90    4.50
  -8   5  -2   -1.70    4.70
  -8   5  -2   -1.90    3.80
   8   5   2    4.80    4.30
  -9  -5  -2   10.10    5.80
   9  -5   2   11.40    5.00
  -9  -5  -2   15.50    5.60
  -9  -5  -2    7.00    6.80
  -9   5  -2    6.10    6.50
  -9   5  -2   10.90    5.10
  -9   5  -2   11.20    4.70
   9   5   2   13.20    4.40
 -10  -5  -2   29.30    8.20
 -10  -5  -2   26.00    7.50
 -10  -5  -2   22.40    6.60
  10  -5   2   31.10    6.40
 -10   5  -2   24.40    6.20
 -10   5  -2   25.20    5.40
  10   5   2   33.30    6.30
 -10   5  -2   31.70    7.70
 -11  -5  -2   31.30    7.00
 -11  -5  -2   33.50    9.40
  11   5   2   35.80    6.60
 -11   5  -2   34.10    6.30
 -11   5  -2   32.90    7.20
 -11   5  -2   15.10    6.10
 -12  -5  -2    2.80    6.10
 -12  -5  -2    9.70    8.50
 -12   5  -2    6.30    5.90
  12   5   2    8.20    5.90
 -12   5  -2    8.50    6.70
 -12   5  -2    4.60    5.60
 -13  -5  -2   -0.70    8.30
 -13  -5  -2   -3.30    6.70
 -13   5  -2   -2.10    5.90
 -13   5  -2    1.50    6.20
 -13   5  -2    7.60    7.20
 -13   5  -2   -3.00    5.90
 -14  -5  -2   25.40    8.40
 -14  -5  -2   15.30   10.30
 -14   5  -2   28.10    8.70
 -14   5  -2   14.90    8.70
 -14   5  -2   34.50    8.20
 -14   5  -2   16.70    7.20
 -15  -5  -2   -5.30   10.50
 -15  -5  -2   11.10    9.00
 -15   5  -2   18.60   10.00
 -15   5  -2    1.10    8.10
 -15   5  -2   17.40    8.10
 -15   5  -2    1.40    7.30
 -16  -5  -2   23.60    8.20
 -16  -5  -2   -1.40    9.80
 -16  -5  -2   26.80   14.00
 -16   5  -2   17.80    9.30
 -16   5  -2   10.90   10.80
 -16   5  -2   14.30    9.30
 -16   5  -2   23.50    9.30
 -16   5  -2   18.50    9.30
 -17  -5  -2   16.40    9.20
 -17  -5  -2   44.90   13.40
 -17  -5  -2   -0.60   13.80
 -17  -5  -2   24.70   12.00
 -17   5  -2   13.00    9.80
 -17   5  -2    2.50   10.70
 -17   5  -2    2.30   10.00
 -17   5  -2   23.10   11.90
 -17   5  -2   13.10   10.00
 -18  -6   2   18.80   13.30
 -18  -6   2    6.00   10.90
 -18  -6   2   -6.10   14.70
 -18   6   2  -17.40    9.00
 -18   6   2  -12.10   11.10
 -18   6   2   19.10   12.90
 -17  -6   2  144.39   19.10
 -17  -6   2  163.18   20.10
 -17  -6   2  142.19   16.40
 -17   6   2  174.58   18.30
 -17   6   2  175.88   18.50
 -17   6   2  163.68   18.60
 -16  -6   2   39.70   11.90
 -16  -6   2   55.89   10.10
 -16  -6   2   32.70   12.00
 -16   6   2   54.79   10.90
 -16   6   2   69.39   11.90
 -16   6   2   31.00   10.00
 -15  -6   2    9.20    9.30
 -15  -6   2   12.20    7.40
 -15   6   2    5.60    8.60
 -15   6   2    8.90    7.70
  15   6  -2    6.00    5.50
 -15   6   2   -4.60    7.10
 -14  -6   2   11.20    9.10
 -14  -6   2    1.60    6.90
  14   6  -2   15.00    5.40
 -14   6   2   30.90    8.70
 -14   6   2    3.90    6.60
 -14   6   2    2.50    7.10
 -13  -6   2  135.49   14.80
 -13  -6   2  163.88   12.50
  13  -6  -2  154.28   10.60
 -13   6   2  156.68   13.70
 -13   6   2  155.48   14.20
  13   6  -2  159.18   10.50
 -12  -6   2    3.90    7.30
  12  -6  -2   17.50    5.40
 -12  -6   2    8.20    6.40
 -12   6   2   15.60    7.60
 -12   6   2   23.90    7.30
  12   6  -2    6.80    4.70
  11  -6  -2  123.19    9.00
 -11  -6   2  111.89   12.80
 -11  -6   2  113.89   10.80
 -11   6   2   98.89   11.70
 -11   6   2  104.09   11.90
  11   6  -2  105.79    8.90
 -10  -6   2  205.18   12.50
  10  -6  -2  251.07   11.50
 -10  -6   2  246.68   15.50
  10  -6  -2  231.58   13.20
 -10   6   2  223.58   14.10
  10   6  -2  251.17   15.60
 -10   6   2  231.68   14.10
  10   6  -2  237.88   11.50
  -9  -6   2    3.00    5.80
  -9  -6   2    4.70    4.90
   9  -6  -2    9.40    4.20
   9  -6  -2    6.60    5.00
  -9  -6   2   -1.00    6.60
   9   6  -2    9.50    4.10
  -9   6   2   -2.00    6.10
  -9   6   2    5.50    5.40
   9   6  -2    1.10    5.20
  -8  -6   2   -4.80    6.00
   8  -6  -2    1.10    3.60
   8  -6  -2    2.10    4.30
  -8  -6   2   -8.40    4.90
  -8  -6   2    0.10    4.20
   8   6  -2   -1.80    4.90
   8   6  -2   -2.70    3.30
  -8   6   2   -0.80    4.30
  -8   6   2    2.80    5.60
  -7  -6   2  117.09    9.30
   7  -6  -2  125.89    8.00
   7  -6  -2  115.89    8.90
  -7  -6   2  104.59   10.40
  -7  -6   2  105.59   11.20
  -7   6   2  107.59   10.50
   7   6  -2  108.49    8.00
   7   6  -2  133.39   10.50
  -7   6   2  113.69    9.90
  -6  -6   2  144.99   10.70
  -6  -6   2  131.49    9.50
   6  -6  -2  140.59    8.80
   6  -6  -2  156.98    9.70
  -6  -6   2  124.69   11.40
  -6   6   2  131.19   11.10
   6   6  -2  133.49    8.50
   6   6  -2  147.39   10.50
  -6   6   2  127.19   10.00
  -6   6   2  140.69   10.30
   5  -6  -2  162.58    9.60
  -5  -6   2  151.18   11.50
  -5  -6   2  141.79   10.30
  -5  -6   2  131.79    9.70
   5  -6  -2  153.78    9.40
   5   6  -2  149.69    5.70
   5   6  -2  149.79   10.30
  -5   6   2  164.08   10.40
  -5   6   2  148.19   10.10
   5   6  -2  135.59    8.60
   4  -6  -2   48.80    4.50
  -4  -6   2   53.69    7.40
   4  -6  -2   58.39    6.70
   4  -6  -2   63.59    7.80
  -4  -6   2   52.99    7.70
  -4   6   2   62.59    7.40
   4   6  -2   56.59    7.40
  -4   6   2   50.79    6.40
   4   6  -2   46.70    6.50
   4   6  -2   47.40    4.20
   3  -6  -2   77.29    5.50
   3  -6  -2   85.59    9.10
  -3  -6   2   63.99    8.60
  -3  -6   2   66.19    7.70
   3  -6  -2   76.89    7.20
   3   6  -2   68.19    7.20
  -3   6   2   76.59    8.20
   3   6  -2   79.89    5.20
  -3   6   2   68.19    7.80
   3   6  -2   73.69    7.90
   2  -6  -2  364.56   16.80
   2  -6  -2  381.16   13.00
   2  -6  -2  385.86   14.40
  -2  -6   2  386.96   15.00
   2   6  -2  391.26   12.80
   2   6  -2  375.76   17.40
  -2   6   2  392.66   15.20
   2   6  -2  385.36   14.70
  -2   6   2  375.16   15.30
   2   6  -2  363.06   14.80
   1  -6  -2  216.08   10.20
  -1  -6   2  192.08   10.20
  -1  -6   2  211.88   11.40
   1  -6  -2  207.28    9.60
   1  -6  -2  190.18   11.10
   1   6  -2  200.88   11.20
   1   6  -2  200.98   10.10
  -1   6   2  179.48   10.70
  -1   6   2  207.98   10.70
   1   6  -2  193.08   12.60
   1   6  -2  191.88    8.90
   0  -6   2    6.90    4.30
   0  -6  -2    1.50    4.10
   0  -6  -2    7.10    4.30
   0  -6   2    8.40    4.80
   0  -6  -2    9.00    3.90
   0   6  -2    6.40    4.80
   0   6  -2    5.90    3.10
   0   6   2    9.40    3.90
   0   6  -2   10.90    4.20
   0   6   2    3.10    4.60
  -1  -6  -2  616.44   20.50
   1  -6   2  618.14   20.90
   1  -6   2  625.94   20.20
  -1  -6  -2  572.84   20.50
  -1  -6  -2  651.73   19.80
   1   6   2  630.84   20.30
  -1   6  -2  597.64   19.60
  -1   6  -2  604.04   22.10
   1   6   2  620.04   21.00
  -1   6  -2  621.14   19.20
  -2  -6  -2  132.99    9.30
   2  -6   2  139.89    9.20
   2  -6   2  140.59    9.40
   2  -6   2  117.69    9.00
  -2  -6  -2  143.89    8.80
  -2  -6  -2  129.19    9.40
   2   6   2  136.79    8.80
  -2   6  -2  140.49    8.90
   2   6   2  124.19    9.90
  -2   6  -2  143.99    7.70
  -2   6  -2  118.29   10.30
  -3  -6  -2  143.79    9.00
   3  -6   2  131.09    8.30
   3  -6   2  138.09    9.40
  -3  -6  -2  121.59    9.40
   3  -6   2  129.59    9.20
  -3  -6  -2  133.59   10.00
   3   6   2  131.79    8.70
   3   6   2  140.69   10.40
  -3   6  -2  146.39    9.30
  -3   6  -2  144.79    7.60
  -3   6  -2  138.29   10.60
  -4  -6  -2  153.18   10.90
   4  -6   2  143.59    9.60
  -4  -6  -2  150.28    9.10
  -4  -6  -2  141.09    9.90
   4  -6   2  145.19    7.40
   4   6   2  146.19    9.20
   4   6   2  140.29    6.30
  -4   6  -2  124.89    9.20
  -4   6  -2  143.59    7.70
  -4   6  -2  143.29   10.80
   5  -6   2  288.97   13.00
   5  -6   2  264.17    9.40
  -5  -6  -2  254.57   14.20
  -5  -6  -2  249.28   12.70
  -5  -6  -2  266.27   12.20
  -5   6  -2  259.67   13.10
   5   6   2  253.27   12.10
  -5   6  -2  263.17   13.90
  -5   6  -2  270.07   10.50
   6  -6   2  203.88    7.80
  -6  -6  -2  213.28   12.00
   6  -6   2  201.98   11.70
  -6  -6  -2  206.68   13.40
  -6  -6  -2  206.68   11.50
   6   6   2  216.88   11.20
  -6   6  -2  200.98   12.80
  -6   6  -2  209.28    9.40
  -6   6  -2  217.98   12.40
   7  -6   2  108.79    9.40
  -7  -6  -2  104.29    9.40
   7  -6   2   93.99    5.40
  -7  -6  -2  100.79   11.30
  -7  -6  -2   99.89    9.70
  -7   6  -2   95.49    7.30
  -7   6  -2   84.09    9.50
  -7   6  -2   85.79   10.20
   7   6   2  109.19    9.00
  -8  -6  -2  147.79   11.10
  -8  -6  -2  169.78   13.30
  -8  -6  -2  158.38   11.30
   8  -6   2  156.28   11.10
   8  -6   2  153.58    7.00
   8   6   2  158.48   10.50
  -8   6  -2  161.88   12.00
  -8   6  -2  147.89    9.00
  -8   6  -2  155.38   12.00
  -9  -6  -2    9.70    7.10
  -9  -6  -2   -7.00    6.20
   9  -6   2   -4.40    5.10
  -9  -6  -2   -0.60    5.40
  -9   6  -2    4.60    5.80
  -9   6  -2    0.00    4.50
   9   6   2    3.40    4.60
  -9   6  -2    1.40    4.80
 -10  -6  -2  109.99   11.20
 -10  -6  -2  134.59   13.60
  10  -6   2  117.89   10.70
 -10  -6  -2   92.79   11.80
 -10   6  -2   87.59   11.40
  10   6   2  116.69   10.40
 -10   6  -2   95.09   11.80
 -10   6  -2  100.99    9.30
 -10   6  -2  115.39    9.50
 -11  -6  -2    3.10    6.00
  11  -6   2    3.20    5.70
 -11  -6  -2    6.00    7.90
 -11  -6  -2   16.80    7.30
 -11   6  -2   15.10    6.20
 -11   6  -2   10.80    6.30
 -11   6  -2   14.70    6.30
 -11   6  -2    1.40    6.80
  11   6   2   12.30    5.50
 -12  -6  -2   10.80    9.90
 -12  -6  -2    5.10    8.20
 -12  -6  -2   21.40    7.40
  12   6   2   28.10    6.60
 -12   6  -2   21.00    6.90
 -12   6  -2   33.80    7.20
 -12   6  -2   17.70    8.10
 -12   6  -2   27.40    7.70
 -13  -6  -2  279.17   19.80
 -13  -6  -2  236.18   18.00
 -13  -6  -2  233.88   16.20
 -13   6  -2  214.38   14.90
  13   6   2  224.08   14.60
 -13   6  -2  211.28   13.50
 -13   6  -2  260.77   17.70
 -13   6  -2  238.78   17.40
 -13   6  -2  239.18   12.80
 -14  -6  -2   24.60    9.00
 -14  -6  -2   11.10   11.20
 -14  -6  -2   13.40   10.20
 -14   6  -2   10.30    7.30
 -14   6  -2    3.90    6.90
 -14   6  -2   21.00    8.40
 -14   6  -2   12.60    8.80
 -14   6  -2   13.10    8.80
 -15  -6  -2   10.00   12.50
 -15  -6  -2   19.80   10.00
 -15  -6  -2   15.70   11.70
 -15   6  -2   23.20   10.50
 -15   6  -2   24.10    9.20
 -15   6  -2   19.00   10.20
 -15   6  -2   14.10    7.80
 -15   6  -2   10.10    8.50
 -16  -6  -2   34.40   14.70
 -16  -6  -2   31.40   14.40
 -16  -6  -2   24.10   11.00
 -16   6  -2   25.20   12.20
 -16   6  -2   37.20   10.40
 -16   6  -2   27.00    9.80
 -17  -6  -2   30.10   16.50
 -17  -6  -2   -1.40   12.20
 -17  -6  -2   19.60   15.40
 -17  -6  -2    5.80    9.60
 -17   6  -2  -12.10   13.10
 -17   6  -2   35.00   10.80
 -17   6  -2   13.60   11.30
 -17   6  -2   11.00   11.20
 -18  -7   2   -8.90   13.40
 -18  -7   2   15.10   12.80
 -18  -7   2   37.00   21.10
 -18  -7   2   11.40   13.70
 -18   7   2   -8.00   10.10
 -18   7   2   18.00   12.10
 -18   7   2   -0.30   14.70
 -17  -7   2   10.20   17.30
 -17  -7   2   24.70   13.40
 -17  -7   2   31.10   14.40
 -17  -7   2    7.80   11.20
 -17   7   2   47.20   11.20
 -17   7   2   10.80   11.50
 -17   7   2   33.10   13.50
 -16  -7   2   26.10   15.20
 -16  -7   2   39.80   10.90
 -16  -7   2   31.40   13.00
  16   7  -2   35.90    7.60
 -16   7   2   36.20   10.70
 -16   7   2   30.90    9.40
 -16   7   2   44.20   12.20
 -15  -7   2   30.20   13.50
 -15  -7   2   55.99   10.40
 -15  -7   2   64.79   13.10
 -15   7   2   47.00   10.00
 -15   7   2   52.19   12.20
  15   7  -2   52.89    7.70
 -15   7   2   65.29   11.70
 -14  -7   2   72.09   13.30
 -14  -7   2   54.49   12.60
  14  -7  -2   45.30    7.80
 -14  -7   2   68.19    9.80
 -14   7   2   57.49   12.30
  14   7  -2   64.19    7.90
 -14   7   2   46.80    9.40
 -14   7   2   53.89   10.50
  13  -7  -2   -0.40    5.40
 -13  -7   2  -10.30    9.90
 -13  -7   2    1.20    8.90
 -13  -7   2   -4.30    6.50
  13   7  -2   -0.80    5.10
 -13   7   2  -13.20    6.50
 -13   7   2    5.10    8.90
  12  -7  -2   99.69    8.90
 -12  -7   2   84.79   11.30
 -12  -7   2   79.19   12.60
 -12  -7   2   85.09   12.80
  12   7  -2   75.39    9.00
 -12   7   2   94.39   11.50
 -12   7   2   98.19   12.20
  11  -7  -2  220.28   11.40
 -11  -7   2  183.28   17.10
 -11  -7   2  205.58   13.60
 -11  -7   2  216.48   16.10
  11  -7  -2  221.88   14.70
 -11   7   2  232.28   15.80
 -11   7   2  183.28   15.00
  11   7  -2  206.08   11.80
  10  -7  -2  825.82   25.10
 -10  -7   2  792.92   30.80
  10  -7  -2  838.92   28.00
 -10  -7   2  810.12   30.40
 -10  -7   2  817.82   27.30
  10   7  -2  802.62   25.50
  10   7  -2  798.32   30.30
 -10   7   2  770.82   28.80
 -10   7   2  814.62   29.20
  -9  -7   2  300.17   17.70
  -9  -7   2  290.57   15.00
   9  -7  -2  302.97   12.60
  -9  -7   2  295.37   16.90
   9  -7  -2  244.88   14.40
  -9   7   2  281.87   16.30
  -9   7   2  273.77   15.80
   9   7  -2  282.37   17.00
   9   7  -2  296.57   13.20
   8  -7  -2  658.63   21.10
   8  -7  -2  659.53   23.00
  -8  -7   2  669.33   25.80
  -8  -7   2  597.84   22.60
  -8  -7   2  621.54   24.80
  -8   7   2  672.23   24.30
   8   7  -2  638.24   21.20
   8   7  -2  645.74   25.00
  -8   7   2  596.84   24.20
  -7  -7   2   37.10    6.60
   7  -7  -2   49.99    6.50
   7  -7  -2   35.30    6.30
  -7  -7   2   41.10    8.00
  -7  -7   2   37.40    7.10
  -7   7   2   43.40    6.90
   7   7  -2   36.40    5.80
  -7   7   2   53.09    7.90
   7   7  -2   40.90    7.40
   6  -7  -2  279.67   12.80
  -6  -7   2  243.38   13.50
  -6  -7   2  283.67   15.50
   6  -7  -2  273.77   13.10
  -6  -7   2  266.07   14.60
  -6   7   2  275.07   14.30
   6   7  -2  260.17   12.30
   6   7  -2  252.67   14.20
  -6   7   2  244.78   14.00
   5  -7  -2  656.93   22.10
  -5  -7   2  649.74   23.50
   5  -7  -2  636.24   22.20
  -5  -7   2  676.63   24.20
   5  -7  -2  669.93   18.60
   5   7  -2  636.84   17.70
  -5   7   2  628.14   22.90
  -5   7   2  659.43   23.30
   5   7  -2  644.04   21.40
   5   7  -2  645.34   23.40
   4  -7  -2   22.00    4.00
  -4  -7   2   18.90    6.20
   4  -7  -2   17.80    5.60
  -4  -7   2   11.40    5.20
   4  -7  -2   17.50    4.60
  -4   7   2   17.40    5.60
  -4   7   2   13.10    5.10
   4   7  -2   16.10    3.10
   4   7  -2   16.80    5.30
   4   7  -2   14.70    5.30
  -3  -7   2  174.28   11.50
   3  -7  -2  168.38   12.10
   3  -7  -2  168.68   10.30
  -3  -7   2  171.68   11.00
   3  -7  -2  169.58    8.20
   3   7  -2  171.18    7.90
   3   7  -2  163.18   10.40
  -3   7   2  178.48   11.50
   3   7  -2  173.88   13.50
   3   7  -2  171.28   10.40
  -3   7   2  187.38   11.10
   2  -7  -2    1.90    3.20
  -2  -7   2    0.90    4.60
   2  -7  -2    3.40    4.20
   2  -7  -2    1.60    5.90
  -2  -7   2    3.00    4.20
   2   7  -2    1.30    2.50
   2   7  -2   -0.40    5.50
  -2   7   2    2.00    4.50
   2   7  -2   -1.80    4.10
  -2   7   2    0.70    4.30
   2   7  -2   -0.70    4.10
  -1  -7   2  572.74   20.00
   1  -7  -2  536.15   22.60
   1  -7  -2  570.34   19.60
  -1  -7   2  584.84   21.00
   1  -7  -2  563.24   18.70
  -1   7   2  572.54   20.80
   1   7  -2  566.34   22.60
   1   7  -2  598.34   18.50
   1   7  -2  573.54   19.60
   1   7  -2  586.34   20.80
  -1   7   2  588.94   20.30
   0  -7  -2   31.10    6.00
   0  -7   2   30.40    6.00
   0  -7  -2   35.00    5.90
   0  -7  -2   43.00    6.40
   0  -7   2   37.90    6.30
   0   7   2   37.40    6.60
   0   7   2   43.60    6.50
   0   7  -2   38.60    6.70
   0   7  -2   46.00    8.10
   0   7  -2   42.80    6.00
   0   7  -2   32.50    4.90
  -1  -7  -2   11.70    4.60
  -1  -7  -2   10.00    5.20
   1  -7   2   11.00    5.00
  -1  -7  -2   15.50    4.60
   1  -7   2   13.10    5.30
   1   7   2    8.70    5.40
  -1   7  -2    9.50    5.80
   1   7   2    6.50    4.30
  -1   7  -2   16.50    4.50
  -1   7  -2   11.80    3.90
   2  -7   2  268.07   13.50
   2  -7   2  250.27   13.10
   2  -7   2  268.77   12.70
  -2  -7  -2  260.57   13.60
  -2  -7  -2  282.47   13.70
  -2  -7  -2  278.77   12.60
   2   7   2  262.87   14.00
  -2   7  -2  272.47   12.60
  -2   7  -2  269.17   14.70
   2   7   2  282.97   13.00
  -2   7  -2  286.67   11.50
   3  -7   2  130.79    9.50
  -3  -7  -2  162.88   10.10
   3  -7   2  161.28   10.60
   3  -7   2  158.58   10.50
  -3  -7  -2  155.58   11.00
  -3  -7  -2  162.08   11.30
   3   7   2  158.28   10.20
  -3   7  -2  163.38    8.70
  -3   7  -2  155.68   10.20
  -3   7  -2  151.88   11.60
   3   7   2  159.08   11.90
   4  -7   2   46.70    6.40
  -4  -7  -2   46.40    6.90
   4  -7   2   46.50    6.50
  -4  -7  -2   55.09    6.80
  -4  -7  -2   60.59    8.70
  -4   7  -2   45.30    7.70
  -4   7  -2   50.19    5.80
   4   7   2   58.89    7.70
  -4   7  -2   56.39    8.00
  -5  -7  -2    3.40    5.50
  -5  -7  -2   -4.30    4.60
   5  -7   2   -1.80    4.50
  -5  -7  -2    2.80    4.60
   5  -7   2   -5.40    2.90
  -5   7  -2   -5.50    3.50
   5   7   2   -0.10    4.10
  -5   7  -2   -6.90    5.00
  -5   7  -2   -0.40    3.60
  -6  -7  -2   70.79    8.10
   6  -7   2   55.29    7.00
   6  -7   2   63.29    5.30
  -6  -7  -2   58.49    8.30
  -6  -7  -2   72.89   10.30
  -6   7  -2   66.99    6.40
  -6   7  -2   67.79    9.00
   6   7   2   66.09    8.40
  -6   7  -2   68.49    9.20
  -7  -7  -2   29.90    6.70
   7  -7   2   42.40    6.90
  -7  -7  -2   42.20    8.50
   7  -7   2   47.90    5.10
  -7  -7  -2   52.09    7.50
  -7   7  -2   45.30    8.70
   7   7   2   47.90    7.10
  -7   7  -2   32.30    6.40
  -7   7  -2   45.50    6.10
   8  -7   2  138.79   11.30
  -8  -7  -2  131.59   13.90
  -8  -7  -2  117.89   11.30
   8  -7   2  134.49    6.80
  -8  -7  -2  121.19   11.40
   8   7   2  123.79   10.60
  -8   7  -2  132.09   11.90
  -8   7  -2  153.08   13.30
  -8   7  -2  125.19    8.00
  -9  -7  -2   23.60    6.70
  -9  -7  -2   21.70    6.90
   9  -7   2   11.70    6.50
   9  -7   2   23.80    3.80
  -9  -7  -2   30.70    9.40
  -9   7  -2   25.40    5.00
  -9   7  -2   16.00    7.00
   9   7   2   27.20    6.80
  -9   7  -2   26.70    7.20
 -10  -7  -2   45.90    8.10
  10  -7   2   38.60    7.10
 -10  -7  -2   39.80   10.70
 -10  -7  -2   38.60    8.20
  10   7   2   38.30    7.00
 -10   7  -2   55.39    6.50
 -10   7  -2   44.30    8.80
 -10   7  -2   24.70    7.00
 -11  -7  -2   17.80    7.70
 -11  -7  -2    6.50    7.50
  11  -7   2   17.90    7.30
 -11  -7  -2   10.70    9.70
  11   7   2   -2.00    5.60
 -11   7  -2    9.80    6.10
 -11   7  -2   10.50    7.90
  12  -7   2   24.90    7.70
 -12  -7  -2   36.70    8.30
 -12  -7  -2   30.60    8.90
 -12  -7  -2   28.80   10.30
  12   7   2   34.20    7.30
 -12   7  -2   25.40    8.30
 -12   7  -2   28.00    9.10
 -13  -7  -2   24.60    9.10
 -13  -7  -2   11.10   11.70
 -13  -7  -2   27.40   10.10
 -13   7  -2   17.10    8.50
  13   7   2   14.30    7.30
 -13   7  -2   23.10   10.40
 -14  -7  -2   19.80   10.70
 -14  -7  -2   -3.30   10.70
 -14  -7  -2   20.60    9.60
  14   7   2    1.10    7.80
 -14   7  -2    4.50    7.60
 -15  -7  -2   16.90   12.80
 -15  -7  -2   23.40   11.50
 -15  -7  -2   11.10   12.40
 -15   7  -2   16.80    9.30
 -15   7  -2   14.50   10.80
 -16  -7  -2   45.30   16.10
 -16  -7  -2   42.60   14.40
 -16  -7  -2   61.99   13.50
 -16   7  -2   45.20   13.20
 -17  -8   2   -8.30   17.40
 -17  -8   2   26.90   13.20
 -17  -8   2   40.70   16.30
 -17   8   2   20.90   12.10
 -17   8   2   14.60   15.50
 -17   8   2   18.70   10.20
 -16  -8   2   10.40   15.70
 -16  -8   2   -0.50   12.30
 -16  -8   2   15.30   11.10
  16   8  -2   23.60    7.60
 -16   8   2   14.10   13.30
 -16   8   2   14.10    9.70
 -16   8   2   10.70   10.00
 -15  -8   2   27.20   13.80
 -15  -8   2   20.00    9.80
 -15  -8   2   29.80   13.30
 -15   8   2   16.70   10.40
  15   8  -2   29.00    7.90
 -15   8   2   14.00    8.60
 -15   8   2   16.80   12.10
  14  -8  -2   50.09    7.30
 -14  -8   2   35.30    9.80
 -14  -8   2   32.40   13.60
 -14  -8   2   64.79   13.70
 -14   8   2   44.90   12.10
 -14   8   2   31.20    9.00
  14   8  -2   42.90    7.50
 -14   8   2   13.50    9.40
 -13  -8   2   25.90   10.10
  13  -8  -2   32.80    7.20
 -13  -8   2   37.90   12.10
 -13  -8   2   30.60    8.50
  13   8  -2   32.60    7.40
 -13   8   2   30.20   11.00
 -13   8   2   32.50    9.80
  12  -8  -2   10.90    5.60
  12  -8  -2    2.70    6.70
 -12  -8   2   19.70    7.70
 -12  -8   2   20.50    9.90
 -12  -8   2   -3.90    9.50
 -12   8   2   19.10    8.80
  12   8  -2   13.50    6.40
 -12   8   2   13.50    9.20
 -11  -8   2    0.70    7.00
 -11  -8   2    0.90    8.40
  11  -8  -2    0.30    5.70
  11  -8  -2    4.10    4.90
 -11  -8   2  -10.40    9.30
 -11   8   2    4.00    6.70
 -11   8   2    0.60    8.00
  11   8  -2  -12.50    5.00
  10  -8  -2   45.40    8.60
 -10  -8   2   48.50    9.90
 -10  -8   2   28.90    9.00
 -10  -8   2   28.70    7.70
  10  -8  -2   49.60    6.60
  10   8  -2   38.10    6.30
  10   8  -2   46.00   10.50
 -10   8   2   49.70    8.90
 -10   8   2   31.10    9.50
  -9  -8   2   -2.30    7.20
   9  -8  -2    0.90    5.50
   9  -8  -2    5.00    4.30
  -9  -8   2    2.80    7.70
  -9  -8   2  -10.50    5.60
   9   8  -2   -3.60    4.50
  -9   8   2    1.90    6.90
  -9   8   2    1.10    6.50
   9   8  -2   -0.70    7.10
   8  -8  -2  129.99   11.10
  -8  -8   2  106.49   11.80
   8  -8  -2  124.79    9.20
  -8  -8   2  115.69   13.00
  -8  -8   2  105.89   12.80
   8   8  -2  118.29    9.90
  -8   8   2  101.29   12.30
  -8   8   2   85.79   12.00
   8   8  -2  113.79   12.80
  -7  -8   2   77.59   10.90
  -7  -8   2   82.89    9.70
  -7  -8   2   80.09   10.40
   7  -8  -2   81.49    9.90
   7  -8  -2   93.79    8.80
   7   8  -2   70.89   10.50
  -7   8   2   88.39   10.60
   7   8  -2   80.19    8.80
  -7   8   2   84.99   10.70
   6  -8  -2   72.79    9.10
   6  -8  -2   72.99    8.80
  -6  -8   2   70.09    9.90
  -6  -8   2   62.79    9.40
   6   8  -2   62.59    9.00
  -6   8   2   75.19    9.20
   6   8  -2   68.09    8.40
  -6   8   2   62.49    8.70
   5  -8  -2   45.00    5.40
   5  -8  -2   57.79    8.20
   5  -8  -2   48.10    7.30
  -5  -8   2   52.69    8.30
  -5  -8   2   61.69    9.10
  -5   8   2   59.89    8.20
   5   8  -2   61.99    9.10
   5   8  -2   43.20    6.70
   5   8  -2   53.69    4.80
  -5   8   2   63.19    9.60
   4  -8  -2  267.77   15.00
  -4  -8   2  251.27   14.20
  -4  -8   2  277.77   15.40
   4  -8  -2  263.27   10.70
   4  -8  -2  261.77   13.50
   4   8  -2  265.57   10.20
   4   8  -2  267.47   13.50
   4   8  -2  269.67   14.20
  -4   8   2  263.77   14.80
  -4   8   2  278.57   14.70
   3  -8  -2   41.60    5.80
  -3  -8   2   27.20    6.40
   3  -8  -2   28.70    6.20
   3  -8  -2   27.50    8.00
  -3  -8   2   39.30    7.60
   3   8  -2   31.20    7.40
  -3   8   2   30.00    7.00
   3   8  -2   29.60    6.10
   3   8  -2   34.20    4.40
  -3   8   2   34.00    6.20
   3   8  -2   38.80    7.60
  -2  -8   2   52.69    8.20
   2  -8  -2   67.69   10.30
   2  -8  -2   54.79    6.50
  -2  -8   2   47.40    7.90
   2  -8  -2   59.49    7.90
   2   8  -2   56.49    7.40
  -2   8   2   67.89    9.20
   2   8  -2   50.49    6.00
  -2   8   2   52.79    7.30
   2   8  -2   54.19    7.70
   2   8  -2   43.40    8.40
   1  -8  -2  334.27   18.90
  -1  -8   2  384.56   16.10
  -1  -8   2  375.56   17.10
   1  -8  -2  384.66   15.90
   1  -8  -2  372.56   14.70
  -1   8   2  387.56   16.60
   1   8  -2  392.76   14.50
   1   8  -2  387.26   15.80
   1   8  -2  385.96   17.10
  -1   8   2  380.46   17.30
   1   8  -2  381.66   19.20
   0  -8   2   15.90    5.40
   0  -8  -2   15.80    5.00
   0  -8   2    5.20    4.60
   0  -8  -2   15.60    5.20
   0  -8  -2   12.50    6.10
   0   8   2   11.10    6.10
   0   8  -2   18.60    4.30
   0   8  -2   10.50    5.30
   0   8   2   16.20    5.70
   0   8  -2   19.40    5.30
   0   8  -2   21.10    7.00
  -1  -8  -2  409.66   16.90
   1  -8   2  403.16   16.40
  -1  -8  -2  412.46   16.60
   1  -8   2  404.66   17.30
  -1  -8  -2  380.06   18.00
  -1   8  -2  372.96   19.10
   1   8   2  408.86   16.80
  -1   8  -2  423.56   15.70
  -1   8  -2  424.76   16.30
   1   8   2  407.96   18.40
  -1   8  -2  408.26   18.10
  -2  -8  -2  142.29   11.70
  -2  -8  -2  148.09   10.80
  -2  -8  -2  150.38   10.40
   2  -8   2  140.89   10.30
   2  -8   2  147.79   11.60
   2  -8   2  140.49   10.80
  -2   8  -2  145.09    9.20
  -2   8  -2  154.78   10.20
   2   8   2  150.58   10.70
   2   8   2  150.48   12.40
  -2   8  -2  152.78   13.10
   3  -8   2   14.90    5.80
  -3  -8  -2   11.20    5.10
   3  -8   2   20.90    6.20
   3  -8   2   13.40    4.90
  -3  -8  -2   11.10    5.90
  -3  -8  -2   12.90    6.10
  -3   8  -2   10.60    4.30
   3   8   2   12.20    5.50
  -3   8  -2   13.20    6.00
  -3   8  -2   17.90    4.80
   3   8   2   29.30    7.70
   4  -8   2   66.59    8.00
  -4  -8  -2   57.39    8.90
   4  -8   2   50.59    6.80
  -4  -8  -2   66.29    7.80
  -4  -8  -2   65.09    9.00
  -4   8  -2   63.39    6.90
   4   8   2   53.39    7.00
  -4   8  -2   56.89    8.40
  -4   8  -2   53.29    7.20
   5  -8   2    2.60    4.40
   5  -8   2    6.70    4.10
  -5  -8  -2   11.40    6.50
  -5  -8  -2   -0.80    5.30
  -5  -8  -2   16.00    5.70
  -5   8  -2    6.50    4.50
   5   8   2    9.20    2.80
  -5   8  -2   15.10    7.00
  -5   8  -2    9.80    4.60
   5   8   2   13.80    5.60
  -6  -8  -2  155.68   13.70
   6  -8   2  171.48   12.00
  -6  -8  -2  148.39   11.40
   6  -8   2  165.08    8.40
  -6  -8  -2  146.89   12.60
   6   8   2  159.88   11.40
  -6   8  -2  157.48   13.70
  -6   8  -2  181.68    9.20
  -6   8  -2  188.58   12.70
   7  -8   2  344.07   11.80
  -7  -8  -2  345.87   18.80
   7  -8   2  322.77   16.60
  -7  -8  -2  314.97   17.00
  -7  -8  -2  347.87   16.20
   7   8   2  327.67   15.80
  -7   8  -2  332.97   17.30
  -7   8  -2  342.87   12.50
  -7   8  -2  286.57   18.00
   8  -8   2    1.00    5.30
   8  -8   2   -1.20    3.10
  -8  -8  -2   -0.80    6.30
  -8  -8  -2   -6.00    7.40
  -8  -8  -2   -5.80    6.00
  -8   8  -2    0.30    5.90
  -8   8  -2   -1.40    6.40
   8   8   2    1.00    5.00
  -8   8  -2   -2.50    4.00
  -9  -8  -2   15.00    8.40
   9  -8   2    7.40    3.30
  -9  -8  -2   -2.70    6.60
  -9  -8  -2    9.40    6.80
   9  -8   2   18.20    7.00
   9   8   2    6.60    5.80
  -9   8  -2    0.50    6.60
  -9   8  -2   -1.10    4.90
  10  -8   2   20.30    7.00
 -10  -8  -2   17.40    7.70
 -10  -8  -2   33.40    8.60
 -10  -8  -2   21.30    8.70
 -10   8  -2   36.70    8.90
 -10   8  -2   35.00    9.70
  10   8   2   28.60    7.10
 -11  -8  -2    5.70    8.70
 -11  -8  -2    5.80    7.20
  11  -8   2    0.70    6.90
 -11  -8  -2   -8.00    7.50
 -11   8  -2    5.90    9.10
 -11   8  -2   -0.90    5.90
  11   8   2    3.10    6.60
 -12  -8  -2    8.00    8.60
 -12  -8  -2    5.70   10.30
 -12  -8  -2   17.90    9.20
  12  -8   2   10.10    8.20
 -12   8  -2    5.30    8.60
 -12   8  -2   21.90    7.70
  12   8   2   11.10    7.00
 -13  -8  -2   12.70   10.10
 -13  -8  -2   -1.10    9.50
 -13  -8  -2    8.30   12.40
 -13   8  -2   -2.10    7.90
  13   8   2    2.70    7.80
 -13   8  -2   -7.60    8.90
 -14  -8  -2   13.40   11.20
 -14  -8  -2    7.60   10.80
 -14  -8  -2   13.60   12.40
 -14   8  -2   15.40   11.60
 -14   8  -2   -6.20    8.50
  14   8   2   13.30    8.60
 -15  -8  -2   29.40   12.70
 -15  -8  -2   24.40   13.60
 -15  -8  -2   49.60   15.60
  15   8   2   20.90   10.60
 -15   8  -2   27.10   13.20
 -15   8  -2   26.80   10.00
 -16  -9   2  -13.80   18.00
 -16  -9   2    3.80   13.00
 -16  -9   2    5.40   14.30
 -16   9   2    2.60   11.50
  16   9  -2   10.20    8.90
 -16   9   2   -4.10    9.60
 -15  -9   2   36.80   16.20
 -15  -9   2   40.40   14.40
  15  -9  -2   16.20    7.50
 -15  -9   2   22.20   12.00
 -15   9   2   28.20   12.50
  15   9  -2   23.40    8.40
 -15   9   2   20.70    9.40
 -14  -9   2   48.40   15.90
 -14  -9   2   34.80   12.60
  14  -9  -2   57.59    8.10
 -14  -9   2   54.09   11.70
 -14   9   2   62.99   11.80
 -14   9   2   39.80   12.20
  14   9  -2   37.20    8.00
 -13  -9   2   -4.20   10.20
  13  -9  -2   13.50    6.30
 -13  -9   2    5.10   12.50
 -13  -9   2   -0.70    9.30
  13   9  -2    3.90    7.00
 -13   9   2    9.50   10.00
 -13   9   2   -8.10    7.20
  12  -9  -2   -0.20    5.80
 -12  -9   2   -2.70    7.80
 -12  -9   2    6.40    9.30
 -12  -9   2   15.80   11.40
  12  -9  -2    4.70    8.20
 -12   9   2   -8.80    7.50
  12   9  -2   -2.50    6.10
 -11  -9   2   44.80    9.60
 -11  -9   2   59.59   11.60
 -11  -9   2   37.30   10.70
  11  -9  -2   55.69    7.70
  11  -9  -2   43.00    9.50
  11   9  -2   54.89    8.00
 -11   9   2   30.40    9.60
 -11   9   2   43.90   10.30
 -10  -9   2  308.97   18.40
  10  -9  -2  316.67   17.80
 -10  -9   2  325.07   20.30
  10  -9  -2  327.07   14.40
 -10  -9   2  294.87   19.80
 -10   9   2  372.86   20.00
  10   9  -2  298.37   15.40
 -10   9   2  332.57   19.80
  10   9  -2  320.17   20.70
  -9  -9   2   31.40    8.50
   9  -9  -2   50.69    7.20
  -9  -9   2   45.40    9.40
   9  -9  -2   43.60    7.40
  -9  -9   2   43.00   10.10
  -9   9   2   49.60    9.80
   9   9  -2   41.30   10.60
   9   9  -2   42.80    7.40
  -9   9   2   40.00    8.60
   8  -9  -2    5.60    6.60
  -8  -9   2   -0.50    6.90
   8  -9  -2    9.90    5.40
  -8  -9   2    7.90    8.50
  -8  -9   2   -1.00    7.00
  -8   9   2   10.90    7.70
   8   9  -2   -4.50    5.20
   8   9  -2    3.80    7.90
  -8   9   2   -4.00    5.90
   7  -9  -2   -1.60    5.10
  -7  -9   2    3.00    7.40
  -7  -9   2   -6.00    6.50
   7  -9  -2   -9.60    5.30
  -7   9   2   -7.50    7.10
   7   9  -2   -5.30    5.10
   7   9  -2   -4.70    6.90
  -7   9   2    3.40    5.90
   6  -9  -2   91.09   10.70
   6  -9  -2   71.29    7.00
  -6  -9   2   87.99   11.90
  -6  -9   2   97.39   12.00
   6  -9  -2   70.59   10.10
  -6   9   2   73.29   10.20
   6   9  -2   80.29   11.30
   6   9  -2   79.09   10.10
  -6   9   2   92.19   11.40
  -5  -9   2  167.38   13.20
   5  -9  -2  133.39   12.00
   5  -9  -2  173.98    9.10
   5  -9  -2  179.28   13.00
  -5  -9   2  169.68   13.80
   5   9  -2  170.08   12.10
   5   9  -2  181.08    8.00
   5   9  -2  177.48   13.40
  -5   9   2  154.98   13.40
  -5   9   2  160.68   13.60
   4  -9  -2  311.97   12.70
   4  -9  -2  304.37   15.40
   4  -9  -2  311.27   17.40
  -4  -9   2  316.47   16.50
  -4  -9   2  316.47   17.10
  -4   9   2  336.57   17.10
   4   9  -2  292.17   16.20
  -4   9   2  318.47   17.30
   4   9  -2  316.87   11.80
   4   9  -2  329.37   15.80
   3  -9  -2   44.30    6.40
  -3  -9   2   43.40    8.00
   3  -9  -2   55.79    8.00
   3  -9  -2   60.79   10.00
  -3  -9   2   53.29    8.30
  -3   9   2   47.30    8.00
   3   9  -2   52.99    7.80
  -3   9   2   60.19    8.80
   3   9  -2   41.70    5.80
   3   9  -2   51.19    7.70
   3   9  -2   44.10    9.30
   2  -9  -2   53.29    7.20
   2  -9  -2   59.49    7.50
  -2  -9   2   75.99    9.90
   2  -9  -2   64.29   10.20
  -2  -9   2   59.59    8.40
   2   9  -2   57.79    8.30
  -2   9   2   56.69    8.10
   2   9  -2   62.89    9.30
   2   9  -2   81.89   12.70
   2   9  -2   65.39    7.00
  -2   9   2   54.79    8.10
   1  -9  -2  419.56   16.70
  -1  -9   2  434.86   18.10
  -1  -9   2  411.76   18.80
   1  -9  -2  421.06   17.80
   1  -9  -2  414.06   21.70
  -1   9   2  437.46   18.70
  -1   9   2  441.36   19.90
   1   9  -2  412.16   21.70
   1   9  -2  452.25   19.30
   1   9  -2  430.16   16.30
   1   9  -2  427.76   17.90
   0  -9   2   98.19   11.00
   0  -9  -2  114.79    9.30
   0  -9   2  124.09   10.20
   0  -9  -2  106.09   10.10
   0   9   2   99.49   11.70
   0   9  -2  106.09    8.90
   0   9   2  117.99   10.60
   0   9  -2  118.99   13.20
   0   9  -2   96.69   11.70
   0   9  -2  121.19    9.70
  -1  -9  -2  437.66   20.00
  -1  -9  -2  412.76   17.70
  -1  -9  -2  417.96   17.70
   1  -9   2  428.26   17.90
   1  -9   2  413.16   18.80
  -1   9  -2  418.06   19.70
   1   9   2  455.65   18.60
  -1   9  -2  435.56   17.00
  -1   9  -2  409.66   17.00
  -1   9  -2  444.36   21.40
   1   9   2  436.06   20.10
  -2  -9  -2   69.79    9.20
   2  -9   2   71.99    9.40
  -2  -9  -2   59.99    7.60
  -2  -9  -2   66.29    9.30
   2  -9   2   61.29    9.00
   2  -9   2   69.49    9.80
  -2   9  -2   63.19    8.30
   2   9   2   54.99    9.00
  -2   9  -2   69.99   11.40
  -2   9  -2   67.99    9.50
  -2   9  -2   63.99    8.10
   2   9   2   67.99    9.20
   3  -9   2   21.60    6.30
   3  -9   2    4.20    5.20
  -3  -9  -2   14.20    7.20
  -3  -9  -2   16.60    7.10
  -3  -9  -2   21.50    6.30
   3  -9   2   17.90    7.00
   3   9   2   18.60    6.20
  -3   9  -2   24.10    8.30
  -3   9  -2   14.20    5.20
   3   9   2   10.70    7.00
  -3   9  -2   11.40    5.20
  -4  -9  -2  581.94   23.90
  -4  -9  -2  630.14   24.30
   4  -9   2  617.74   23.50
  -4  -9  -2  596.34   22.20
   4  -9   2  593.14   22.50
   4  -9   2  600.94   21.60
  -4   9  -2  623.94   26.00
  -4   9  -2  593.84   22.90
   4   9   2  621.74   22.70
  -4   9  -2  594.74   20.00
  -5  -9  -2  163.48   13.70
   5  -9   2  171.08   13.30
   5  -9   2  166.08   10.20
  -5  -9  -2  168.68   14.00
  -5  -9  -2  169.78   12.60
   5   9   2  167.38   12.20
  -5   9  -2  173.18    9.90
  -5   9  -2  178.58   15.00
  -5   9  -2  182.68   13.10
   6  -9   2   -4.00    5.90
  -6  -9  -2    6.70    7.20
  -6  -9  -2    5.60    6.50
  -6  -9  -2    8.90    7.00
   6  -9   2    2.60    4.20
  -6   9  -2   11.40    5.50
  -6   9  -2    4.90    4.50
   6   9   2    9.90    6.00
  -6   9  -2    5.30    7.30
  -7  -9  -2   10.70    7.80
   7  -9   2   23.00    4.40
  -7  -9  -2   24.50    7.30
  -7  -9  -2   13.70    7.10
   7  -9   2    8.50    7.00
  -7   9  -2    9.80    8.20
  -7   9  -2   24.80    7.50
   7   9   2   17.10    6.80
  -7   9  -2   15.80    4.80
   8  -9   2   27.70    6.80
  -8  -9  -2   21.60    7.30
  -8  -9  -2   28.10    9.10
   8  -9   2   28.60    4.60
  -8  -9  -2   28.40    7.40
   8   9   2   30.30    7.10
  -8   9  -2   20.50    4.60
  -8   9  -2   30.70    8.90
  -8   9  -2   26.10    7.00
  -9  -9  -2  100.49   13.70
   9  -9   2  110.39   13.50
   9  -9   2   97.59    7.00
  -9  -9  -2   90.39   12.50
  -9  -9  -2  111.79   15.00
  -9   9  -2   88.99   12.10
  -9   9  -2  104.59   13.80
   9   9   2  102.39   12.10
 -10  -9  -2   11.90    8.00
 -10  -9  -2   -3.30    8.00
  10  -9   2    5.70    4.00
  10  -9   2   -4.40    6.60
 -10  -9  -2   -4.40    9.30
  10   9   2   10.30    6.80
 -10   9  -2   -1.80    6.40
 -10   9  -2   -9.80    7.90
 -11  -9  -2   78.59   12.00
  11  -9   2   75.69   11.30
 -11  -9  -2   80.79   14.40
 -11  -9  -2   65.79   10.80
 -11   9  -2   69.79   11.40
 -11   9  -2   73.19   12.80
  11   9   2   76.49   10.90
 -12  -9  -2    9.90   11.70
  12  -9   2    3.40    8.30
 -12  -9  -2   -0.80    9.50
 -12  -9  -2   12.30    9.50
 -12   9  -2   18.80    8.00
  12   9   2   -2.10    7.80
 -12   9  -2    3.40   10.50
 -13  -9  -2   -1.50   10.60
 -13  -9  -2    5.00   12.60
 -13  -9  -2   12.40   10.80
  13  -9   2   24.60   10.40
 -13   9  -2   14.90   11.20
  13   9   2   -9.10    8.80
 -13   9  -2    1.30    8.10
 -14  -9  -2   19.10   13.30
 -14  -9  -2   15.40   12.30
 -14  -9  -2    9.60   12.50
  14   9   2    2.20   10.20
 -14   9  -2   -1.50   11.70
 -14   9  -2    9.20    9.50
 -15  -9  -2   -3.00   12.80
 -15  -9  -2   24.40   14.20
 -15  -9  -2   29.30   16.70
 -15   9  -2   16.20   10.50
  15   9   2   -6.70   11.80
 -15   9  -2   19.40   14.60
 -15 -10   2   -0.50   13.30
 -15 -10   2    0.40   16.80
  15 -10  -2   22.70    7.70
 -15 -10   2  -19.40   12.70
  15  10  -2    1.70    9.30
 -15  10   2   12.60   15.70
 -15  10   2  -11.60    9.30
 -15  10   2   10.70   13.00
 -14 -10   2    9.40   14.60
 -14 -10   2   37.10   12.50
  14 -10  -2   12.00    7.30
 -14 -10   2    9.80   11.60
 -14  10   2   12.50   11.20
  14  10  -2   20.20    8.70
 -14  10   2   15.10    8.50
 -14  10   2   13.20   14.00
  13 -10  -2  108.89   13.90
  13 -10  -2  122.59   11.80
 -13 -10   2  109.09   16.20
 -13 -10   2  111.99   15.20
 -13 -10   2  121.09   17.60
 -13  10   2  132.09   17.30
  13  10  -2   97.89   13.20
 -13  10   2  103.79   13.20
 -13  10   2  122.59   15.70
 -12 -10   2   18.00   10.80
  12 -10  -2    3.20    6.30
 -12 -10   2   11.80   10.80
 -12 -10   2   28.00   11.40
  12 -10  -2  -10.50    8.60
 -12  10   2  -10.90    8.00
 -12  10   2    9.50   11.20
  12  10  -2   -0.60    7.20
 -12  10   2    5.10    8.40
  11 -10  -2   12.20    6.20
 -11 -10   2   17.80    9.60
  11 -10  -2   24.10    8.60
 -11 -10   2    8.50   11.00
 -11 -10   2   -2.10    9.40
  11  10  -2   10.20    7.30
 -11  10   2    4.70    7.60
 -11  10   2   19.20   10.60
 -10 -10   2   15.40    9.40
 -10 -10   2   -6.40    8.40
  10 -10  -2   -1.00    5.70
 -10 -10   2   10.40   10.10
  10 -10  -2   10.90    7.90
 -10  10   2   -6.90    6.40
  10  10  -2   10.00    6.40
 -10  10   2    9.30    8.70
   9 -10  -2   35.70    8.80
   9 -10  -2   56.29    8.40
  -9 -10   2   49.50   11.10
  -9 -10   2   43.50    9.30
   9  10  -2   49.20   10.50
   9  10  -2   58.49    8.90
  -9  10   2   48.90   10.40
  -9  10   2   43.70   10.70
  -8 -10   2   17.00    8.30
  -8 -10   2   11.90    7.70
   8 -10  -2   -3.30    7.00
   8 -10  -2   14.20    6.60
   8  10  -2    1.90    6.00
   8  10  -2    8.00    9.00
  -8  10   2    7.40    7.40
  -8  10   2   -0.70    6.50
   7 -10  -2   91.69   10.90
  -7 -10   2   92.49   12.80
   7 -10  -2   78.89    9.80
  -7 -10   2  102.19   14.10
   7  10  -2   85.59   11.60
  -7  10   2   99.29   13.70
   7  10  -2  105.49   14.10
  -7  10   2   99.29   12.60
   6 -10  -2   95.39   11.30
   6 -10  -2   95.09    8.40
  -6 -10   2  102.69   12.50
   6 -10  -2   90.69   11.90
  -6 -10   2  105.69   13.10
   6  10  -2   91.29   11.20
   6  10  -2   88.79    6.00
  -6  10   2   84.89   11.10
  -6  10   2  107.59   13.80
   6  10  -2  103.99   12.80
   5 -10  -2   12.20    4.70
   5 -10  -2    5.80    5.90
  -5 -10   2    9.90    7.40
  -5 -10   2   -0.80    6.60
   5 -10  -2    4.20    7.30
   5  10  -2    8.10    6.30
  -5  10   2   -1.90    7.10
   5  10  -2   -2.10    7.10
   5  10  -2    9.80    3.10
  -5  10   2    9.90    6.50
   4 -10  -2  150.08    9.70
   4 -10  -2  155.38   14.80
  -4 -10   2  161.58   13.10
   4 -10  -2  152.28   12.90
  -4 -10   2  151.08   14.00
   4  10  -2  113.89   12.20
   4  10  -2  137.39   12.40
  -4  10   2  151.68   14.10
  -4  10   2  144.49   14.00
   4  10  -2  145.29    8.50
   3 -10  -2   39.10    7.70
   3 -10  -2   35.50    6.50
  -3 -10   2   36.90    8.50
  -3 -10   2   34.60    8.50
   3 -10  -2   33.40    9.60
   3  10  -2   27.20    4.70
   3  10  -2   33.20    7.70
   3  10  -2   36.70    9.00
   3  10  -2   39.70   10.50
  -3  10   2   36.00    8.20
  -3  10   2   45.10   10.10
  -2 -10   2   -1.70    5.30
   2 -10  -2    8.10    4.70
   2 -10  -2  -11.60    4.90
   2 -10  -2   -0.20    7.90
  -2 -10   2    1.40    5.90
  -2  10   2    0.30    6.40
   2  10  -2  -14.10    8.00
   2  10  -2  -10.10    5.60
  -2  10   2    4.40    6.20
   2  10  -2    9.80    5.80
   2  10  -2   -1.60    3.20
   1 -10  -2   82.89   13.10
  -1 -10   2   77.99   10.20
   1 -10  -2   79.89    9.10
  -1 -10   2   82.69   11.50
   1 -10  -2   89.09   10.60
  -1  10   2   88.89   10.80
  -1  10   2   86.19   11.40
   1  10  -2   73.09    8.30
   1  10  -2   84.89   10.10
   1  10  -2   70.39   11.80
   1  10  -2   97.19   12.20
   0 -10  -2   11.00    5.90
   0 -10  -2    6.80    5.90
   0 -10   2   14.00    6.80
   0 -10   2   10.20    6.00
   0  10  -2   12.90    6.10
   0  10  -2    9.60    7.80
   0  10   2    5.60    6.50
   0  10  -2   10.60    7.20
   0  10   2   13.60    6.80
   0  10  -2    5.70    4.50
  -1 -10  -2  408.16   18.10
   1 -10   2  398.36   18.00
  -1 -10  -2  368.06   17.40
   1 -10   2  405.46   19.20
  -1  10  -2  394.26   22.00
  -1  10  -2  375.96   17.00
   1  10   2  404.26   20.60
   1  10   2  404.96   18.60
  -1  10  -2  406.46   17.10
  -1  10  -2  398.06   20.30
  -2 -10  -2   60.89    8.10
   2 -10   2   76.99   10.30
   2 -10   2   71.29   10.40
  -2 -10  -2   68.49    9.70
   2 -10   2   78.49   11.30
  -2  10  -2   70.59   11.80
  -2  10  -2   55.69   10.30
  -2  10  -2   68.49    8.70
   2  10   2   54.79    9.90
  -2  10  -2   54.99    7.80
   2  10   2   76.79    9.80
  -3 -10  -2  146.59   12.40
  -3 -10  -2  133.59   12.00
  -3 -10  -2  113.09   13.40
   3 -10   2  120.69   12.60
   3 -10   2  106.79   11.40
   3 -10   2  142.99   12.70
  -3  10  -2  124.09   10.20
   3  10   2  123.09   14.30
  -3  10  -2  133.79   15.40
  -3  10  -2  132.39   11.20
  -3  10  -2  138.19   14.20
   3  10   2  125.09   12.20
  -4 -10  -2   -1.60    6.80
  -4 -10  -2   -0.80    6.20
   4 -10   2   -5.60    6.20
  -4 -10  -2   15.40    7.70
   4 -10   2    0.50    6.10
   4 -10   2   -1.00    6.40
   4  10   2    3.80    6.50
  -4  10  -2    9.90    7.70
  -4  10  -2   12.40    7.40
  -4  10  -2   -2.30    4.40
  -4  10  -2    5.30    5.40
  -5 -10  -2  472.85   20.00
  -5 -10  -2  473.85   22.20
  -5 -10  -2  444.76   22.30
   5 -10   2  468.95   21.00
   5 -10   2  445.96   17.90
  -5  10  -2  443.26   17.00
  -5  10  -2  489.65   21.10
  -5  10  -2  434.46   23.00
   5  10   2  453.75   14.40
   5  10   2  446.96   20.00
  -6 -10  -2    5.90    7.50
  -6 -10  -2   -5.80    6.10
   6 -10   2    1.90    6.90
  -6 -10  -2   11.00    8.70
   6 -10   2   16.00    5.50
  -6  10  -2    8.80    8.70
  -6  10  -2    1.80    4.90
   6  10   2   -5.20    6.00
  -6  10  -2    0.70    5.70
  -7 -10  -2   -4.70    6.80
  -7 -10  -2    8.40    7.90
   7 -10   2    6.30    7.40
   7 -10   2    2.70    4.80
  -7 -10  -2    6.20    8.40
  -7  10  -2    7.40    7.80
  -7  10  -2   10.90    5.10
   7  10   2  -11.40    6.10
  -7  10  -2    4.30    5.70
  -8 -10  -2    6.40    7.60
   8 -10   2   16.20    4.50
  -8 -10  -2    6.10    7.60
   8 -10   2   22.00    7.60
  -8 -10  -2    8.50    8.50
  -8  10  -2   25.60   10.00
  -8  10  -2    8.10    6.80
  -8  10  -2   18.90    5.30
   8  10   2    5.70    6.90
   9 -10   2   44.60    9.80
  -9 -10  -2   46.90    9.60
   9 -10   2   48.20    5.70
  -9 -10  -2   48.20   11.80
  -9 -10  -2   50.19   10.50
  -9  10  -2   46.30    9.50
  -9  10  -2   50.89   11.00
   9  10   2   48.10    8.80
 -10 -10  -2   45.20   13.20
 -10 -10  -2   22.50    9.70
 -10 -10  -2   24.20    9.10
  10 -10   2   32.80    9.60
  10 -10   2   41.90    5.30
 -10  10  -2   28.30    8.80
  10  10   2   38.80    9.10
 -10  10  -2   56.19   11.10
  11 -10   2  -17.30    8.80
 -11 -10  -2    9.30   10.20
 -11 -10  -2    1.40   10.20
 -11 -10  -2   -7.10    9.30
 -11  10  -2   12.90    8.30
  11  10   2    8.90    9.10
 -11  10  -2   11.40    9.60
 -12 -10  -2   12.80   11.30
 -12 -10  -2   -5.50   10.40
  12 -10   2   18.50   11.40
 -12 -10  -2   10.50   12.10
 -12  10  -2    5.60    8.10
 -12  10  -2   -8.00   10.90
  12  10   2    7.60    9.80
 -13 -10  -2   55.89   13.20
 -13 -10  -2   34.70   13.10
 -13 -10  -2   41.00   14.60
  13 -10   2   40.70   12.50
  13  10   2   40.30   11.00
 -13  10  -2   49.80   12.10
 -13  10  -2   37.10   12.90
 -14 -10  -2   18.50   14.20
 -14 -10  -2   37.50   14.00
 -14 -10  -2   61.79   15.20
 -14  10  -2   27.80   11.70
 -14  10  -2   41.00   15.30
  14  10   2   38.60   12.60
 -14 -11   2   -7.90   16.80
  14 -11  -2    2.70    7.70
 -14 -11   2   39.10   14.70
  14  11  -2   16.70   10.30
 -14  11   2    5.00   16.20
 -14  11   2    1.40    9.70
 -14  11   2    1.00   11.30
 -13 -11   2    8.80   15.00
 -13 -11   2   30.00   14.70
  13 -11  -2   20.90   12.50
  13 -11  -2   26.20    7.70
  13  11  -2   -4.10    9.30
 -13  11   2   33.90   14.80
 -13  11   2   18.30   10.40
 -13  11   2   -2.70   11.90
  12 -11  -2   -9.20   10.20
 -12 -11   2   15.80   12.80
  12 -11  -2    8.70    7.20
 -12 -11   2   15.70   13.30
 -12  11   2   -5.80    9.10
 -12  11   2    6.50    8.20
 -12  11   2   12.30   12.90
  12  11  -2    7.70    8.60
 -11 -11   2   27.10   12.00
  11 -11  -2   23.20   11.00
  11 -11  -2   27.00    7.10
 -11 -11   2   37.70   12.70
  11  11  -2   23.90    8.50
 -11  11   2   23.80    8.50
 -11  11   2   29.40   10.70
 -11  11   2   26.50   12.20
 -10 -11   2   53.29   11.10
  10 -11  -2   64.59   11.60
 -10 -11   2   70.49   13.10
  10 -11  -2   71.29    9.10
 -10  11   2   54.09   11.80
 -10  11   2   73.09   13.20
  10  11  -2   35.00    8.70
   9 -11  -2  -11.60    6.30
  -9 -11   2    4.70    8.90
   9 -11  -2    0.90    8.10
  -9 -11   2   -7.00    8.90
  -9  11   2   -2.00    8.10
   9  11  -2   -3.20    6.80
   9  11  -2   -6.20   10.20
  -9  11   2    9.70   10.60
   8 -11  -2   68.69    9.70
  -8 -11   2   51.59   10.90
   8 -11  -2   72.39   10.40
  -8 -11   2   62.49   11.30
   8  11  -2   58.79    9.50
  -8  11   2   50.59   10.20
  -8  11   2   66.69   11.60
   8  11  -2   65.29   12.50
   7 -11  -2  285.47   16.30
  -7 -11   2  282.97   19.00
  -7 -11   2  272.27   19.10
   7 -11  -2  290.57   18.00
   7  11  -2  283.47   16.60
  -7  11   2  296.47   20.00
   7  11  -2  281.27   19.60
  -7  11   2  257.47   19.20
   6 -11  -2   -4.20    6.80
   6 -11  -2   -9.50    6.30
   6 -11  -2    4.60    5.70
  -6 -11   2    3.70    8.10
  -6 -11   2    8.60    8.00
   6  11  -2   -0.20    8.20
  -6  11   2   10.20    7.90
  -6  11   2   14.80    9.50
   6  11  -2    4.80    2.90
   6  11  -2    3.50    6.80
   5 -11  -2   45.00    8.70
  -5 -11   2   35.00    9.30
   5 -11  -2   42.70    9.30
  -5 -11   2   32.30    9.20
   5 -11  -2   54.79    7.40
  -5  11   2   53.19   10.20
   5  11  -2   54.39    9.00
  -5  11   2   61.99   12.10
   5  11  -2   42.70    5.10
   5  11  -2   54.49   10.70
   4 -11  -2   19.40    7.10
   4 -11  -2   14.10    5.50
   4 -11  -2   30.20    9.40
  -4 -11   2   10.20    8.50
  -4 -11   2   16.20    8.00
  -4  11   2    6.70    8.30
   4  11  -2   20.20    9.90
   4  11  -2   22.50    6.90
   4  11  -2   17.00    4.00
  -4  11   2   16.30    7.50
   3 -11  -2  110.19    9.30
  -3 -11   2   95.99   11.80
   3 -11  -2  109.09   13.00
   3 -11  -2   97.79   13.70
  -3 -11   2  113.69   13.90
  -3  11   2   89.29   12.50
   3  11  -2   98.79    8.30
   3  11  -2  101.79   13.70
   3  11  -2   98.39   11.70
  -3  11   2  112.19   13.10
   3  11  -2  103.09   12.30
   2 -11  -2  124.59   16.20
  -2 -11   2  120.99   13.60
   2 -11  -2  112.29   12.40
   2 -11  -2  117.09   10.20
  -2 -11   2  129.69   12.60
  -2  11   2  125.89   13.00
   2  11  -2  115.09    9.30
  -2  11   2  153.98   15.50
   2  11  -2  148.19   13.50
   2  11  -2  104.39   12.10
   2  11  -2  113.89   15.00
   1 -11  -2   20.80    8.00
   1 -11  -2   17.10   10.60
  -1 -11   2   17.70    7.30
   1 -11  -2   18.40    6.50
  -1 -11   2   17.60    7.40
   1  11  -2   15.60    9.00
   1  11  -2   20.40    4.90
   1  11  -2   22.20    7.10
   1  11  -2   32.50    8.80
  -1  11   2    6.90    7.70
  -1  11   2   29.10    8.10
   0 -11   2   16.70    7.00
   0 -11  -2   -4.00   10.90
   0 -11  -2   22.90    6.50
   0 -11  -2    4.90    6.00
   0 -11   2    5.40    6.80
   0  11  -2    4.60    8.80
   0  11   2    9.30    7.00
   0  11   2   15.20    7.50
   0  11  -2    8.40    6.20
   0  11  -2    5.10    4.40
   0  11  -2   12.70    7.60
   1 -11   2   87.69   12.00
  -1 -11  -2   88.79   11.50
  -1 -11  -2   79.09   10.00
   1 -11   2   70.99   10.40
   1 -11   2   81.19   12.90
  -1  11  -2   80.59    9.80
  -1  11  -2   86.59   11.90
   1  11   2   75.59   10.00
  -1  11  -2   56.69   11.00
  -1  11  -2   74.39    9.40
   1  11   2   94.49   13.00
   2 -11   2    5.50    7.40
  -2 -11  -2   14.60    6.40
  -2 -11  -2   -1.90    6.40
   2 -11   2   -2.30    6.80
   2 -11   2   11.00    8.60
  -2  11  -2    1.80    8.20
   2  11   2    2.40    6.40
   2  11   2   14.90    8.40
  -2  11  -2    5.10    4.90
  -2  11  -2   -1.30    7.70
  -2  11  -2    2.60    6.10
   3 -11   2   70.49   11.60
  -3 -11  -2   72.29   10.20
   3 -11   2   74.99   10.70
   3 -11   2   48.50    8.10
  -3 -11  -2   68.79    9.80
  -3  11  -2   55.39   12.40
  -3  11  -2   85.19   11.70
   3  11   2   67.19   11.90
  -3  11  -2   73.19    9.50
   3  11   2   52.69    8.70
  -3  11  -2   52.69    7.60
  -4 -11  -2   38.00    8.60
  -4 -11  -2   30.30    8.90
   4 -11   2   42.30   10.10
   4 -11   2   42.90    9.10
  -4 -11  -2   39.00    9.00
   4 -11   2   32.10    9.10
   4  11   2   32.10    7.80
  -4  11  -2   34.30    9.90
  -4  11  -2   25.80    6.90
   4  11   2   25.80    4.30
  -4  11  -2   12.80   10.30
  -4  11  -2   41.30    7.40
  -5 -11  -2   69.09   11.20
  -5 -11  -2   71.19   10.30
   5 -11   2   74.19    9.40
   5 -11   2   46.70    9.60
  -5 -11  -2   60.79   10.70
  -5  11  -2   79.39   12.80
  -5  11  -2   62.09    9.00
   5  11   2   60.99   10.30
   5  11   2   43.10    5.70
  -5  11  -2   54.69    9.40
  -5  11  -2   56.69   12.80
   6 -11   2    1.80    7.70
   6 -11   2   21.30    6.00
  -6 -11  -2   15.00    8.20
  -6 -11  -2    8.30    8.70
  -6 -11  -2    5.10    7.50
  -6  11  -2   22.90    9.30
   6  11   2   12.00    7.60
  -6  11  -2   11.40    6.90
  -6  11  -2   25.20    6.50
  -6  11  -2   15.90    9.60
  -7 -11  -2   26.10    9.70
  -7 -11  -2   17.10   10.00
  -7 -11  -2   34.40    8.90
   7 -11   2    6.60    8.20
   7 -11   2   20.20    5.80
  -7  11  -2   16.90    8.80
   7  11   2    2.10    7.00
  -7  11  -2    8.20    7.00
  -7  11  -2    6.80    5.70
  -8 -11  -2   33.00   11.00
   8 -11   2   24.80    5.60
   8 -11   2   24.60    9.20
  -8 -11  -2   10.00   10.20
  -8 -11  -2   26.60    9.70
  -8  11  -2   16.90   11.00
  -8  11  -2   27.30    6.30
  -8  11  -2   21.40    8.30
   8  11   2    6.70    9.60
  -9 -11  -2  107.89   15.20
  -9 -11  -2  103.19   14.50
   9 -11   2   98.59   14.30
   9 -11   2   95.29    8.30
  -9 -11  -2  118.29   13.40
  -9  11  -2   76.89   12.00
   9  11   2   82.29   11.00
  -9  11  -2   94.29   13.80
 -10 -11  -2    7.40   10.90
 -10 -11  -2   22.00   11.10
 -10 -11  -2   14.40   10.70
  10 -11   2   10.60    5.00
  10 -11   2   21.10   10.80
  10  11   2   13.20    9.70
 -10  11  -2    4.00    8.00
 -10  11  -2   27.90   11.70
 -11 -11  -2   -6.80   13.00
 -11 -11  -2   19.30   12.20
 -11 -11  -2    9.90   11.20
  11 -11   2    0.20    4.80
  11 -11   2   -9.40   10.90
  11  11   2   14.00    9.60
 -11  11  -2   -9.10   10.90
 -11  11  -2  -15.60    8.30
 -12 -11  -2  148.59   20.10
 -12 -11  -2  121.39   15.80
 -12 -11  -2  159.18   21.20
  12 -11   2  122.99   16.30
  12  11   2  143.79   16.00
 -12  11  -2  155.18   19.40
 -12  11  -2  114.39   17.30
 -13 -11  -2   -3.70   13.90
 -13 -11  -2   30.00   14.30
 -13 -11  -2  -24.00   14.00
  13  11   2   -0.40   12.30
 -13  11  -2    0.50   13.30
 -13 -12   2  117.69   19.40
  13 -12  -2   97.89   13.20
 -13 -12   2   98.89   18.70
 -13  12   2   85.39   15.00
 -13  12   2   99.49   20.20
 -13  12   2   85.19   14.00
  13  12  -2   60.89   13.20
  12 -12  -2   -3.20    8.00
 -12 -12   2   40.70   14.20
  12 -12  -2    0.00   12.20
 -12 -12   2   -1.00   15.00
 -12  12   2   18.40   15.80
 -12  12   2    6.00   13.20
  12  12  -2    0.50   10.90
 -12  12   2    6.40    9.00
  11 -12  -2  -10.50   11.10
  11 -12  -2    5.50    7.20
 -11 -12   2   25.50   14.70
 -11 -12   2   14.60   13.40
 -11  12   2   -0.70    8.50
  11  12  -2    8.00    9.80
 -11  12   2  -13.30   13.80
 -11  12   2   11.60   11.50
 -10 -12   2   35.50   12.30
  10 -12  -2   48.40   11.40
  10 -12  -2   28.70    8.10
 -10 -12   2   48.20   12.70
  10  12  -2   22.80    9.60
 -10  12   2   55.69   14.40
 -10  12   2   45.60   14.10
 -10  12   2   40.20   10.00
   9 -12  -2  -15.50    6.90
   9 -12  -2  -16.30    9.80
  -9 -12   2  -15.50   10.70
  -9 -12   2   23.80   11.60
  -9  12   2   -4.20    8.70
  -9  12   2    4.30    8.00
  -9  12   2   -8.70   11.40
   9  12  -2    7.10    8.50
   8 -12  -2   53.69   12.20
  -8 -12   2   45.60   11.60
  -8 -12   2   55.69   11.80
   8 -12  -2   58.89    9.10
  -8  12   2   49.99   12.60
  -8  12   2   35.70   12.20
   8  12  -2   42.70   10.10
   7 -12  -2   83.19   11.30
  -7 -12   2   77.09   12.70
   7 -12  -2   90.49   11.70
  -7 -12   2  116.79   16.10
  -7  12   2  137.99   18.30
   7  12  -2   86.29   11.30
   7  12  -2   75.39   13.30
  -7  12   2   76.29   13.00
  -6 -12   2   86.49   14.00
   6 -12  -2   74.59    9.20
   6 -12  -2   71.19   11.40
   6 -12  -2   46.50   10.40
  -6 -12   2   77.79   11.90
  -6  12   2   69.29   12.30
   6  12  -2   55.69    6.60
   6  12  -2   58.59   10.40
  -6  12   2   64.09   11.40
   6  12  -2   64.79   13.00
  -5 -12   2   47.90   11.50
   5 -12  -2   64.19   11.50
  -5 -12   2   54.79   10.50
   5 -12  -2   69.69   11.50
   5 -12  -2   71.59    8.60
  -5  12   2   80.69   11.60
  -5  12   2   60.79   10.50
   5  12  -2   53.79    9.20
   5  12  -2   65.79    7.20
   5  12  -2   38.00   12.30
   4 -12  -2   35.60    7.30
  -4 -12   2   39.50   10.40
   4 -12  -2   24.20   10.50
  -4 -12   2   17.60    8.90
   4 -12  -2   27.70    7.60
  -4  12   2   14.90    8.40
   4  12  -2   35.50    8.80
  -4  12   2   19.70    9.20
   4  12  -2   23.80    4.80
   4  12  -2   19.20    9.00
   3 -12  -2  103.09   13.80
  -3 -12   2  103.49   13.30
   3 -12  -2   92.09   10.10
   3 -12  -2  133.49   18.10
  -3 -12   2   94.39   12.10
  -3  12   2  102.99   14.70
   3  12  -2   99.69   13.90
   3  12  -2  106.79   14.40
   3  12  -2  104.49    8.90
  -3  12   2  105.89   14.90
  -2 -12   2  139.29   15.20
   2 -12  -2  109.39   15.80
   2 -12  -2   86.59   11.20
  -2 -12   2   95.79   12.60
   2 -12  -2   90.79   10.00
  -2  12   2   94.99   13.80
  -2  12   2  107.49   12.80
   2  12  -2   96.09    9.00
   2  12  -2   86.39   15.50
   2  12  -2   94.89   13.00
   2  12  -2  105.99   14.50
   1 -12  -2   67.09    8.90
  -1 -12   2   64.39   10.20
  -1 -12   2   51.79    9.30
   1 -12  -2   70.99   14.00
   1 -12  -2   55.79   10.00
   1  12  -2   44.30    9.70
   1  12  -2   75.69   13.90
  -1  12   2   73.19   11.00
   1  12  -2   50.49    7.20
   1  12  -2   55.19   11.00
  -1  12   2   62.39   11.00
   0 -12  -2    4.70    6.70
   0 -12   2   -5.00    6.70
   0 -12  -2    3.80   12.20
   0 -12   2   -5.50    6.70
   0 -12  -2    0.10    6.00
   0  12   2   -8.00    6.90
   0  12  -2   10.30   11.80
   0  12  -2   -8.60    8.20
   0  12   2   -5.70    7.30
   0  12  -2   -0.10    4.50
   0  12  -2  -12.30    7.50
  -1 -12  -2   17.00    7.10
  -1 -12  -2   31.50    7.80
   1 -12   2   21.00    7.90
   1 -12   2   34.90   11.30
   1 -12   2   35.60    8.30
  -1  12  -2   40.70   12.50
  -1  12  -2   31.30   10.20
   1  12   2   31.80    9.10
  -1  12  -2   23.80    7.80
   1  12   2   22.90    9.10
  -1  12  -2   21.50    5.80
   2 -12   2    2.00    7.50
  -2 -12  -2    5.00    6.70
  -2 -12  -2    3.80    6.60
   2 -12   2    4.70    7.30
   2 -12   2    8.40    9.80
   2  12   2   10.10    8.00
  -2  12  -2    3.40    9.10
  -2  12  -2    0.00    5.30
   2  12   2    8.00    4.20
   2  12   2    2.30    9.10
  -2  12  -2   12.50    9.60
  -2  12  -2   -2.70    6.60
   3 -12   2   18.20    8.00
  -3 -12  -2   26.90    7.80
   3 -12   2   43.30    9.10
  -3 -12  -2   29.50    9.80
   3 -12   2   39.10   10.40
  -3  12  -2   24.60    7.50
  -3  12  -2   20.10   10.80
   3  12   2   25.30    5.00
  -3  12  -2   40.60   11.10
   3  12   2   10.20    8.80
   3  12   2   33.90   10.60
  -3  12  -2   25.70    6.60
  -4 -12  -2   26.30    9.00
   4 -12   2   18.00    8.70
   4 -12   2   12.40    8.50
   4 -12   2   19.10    8.10
  -4 -12  -2    9.40    7.90
  -4  12  -2   30.00   11.10
   4  12   2   11.90    3.80
  -4  12  -2   14.00    7.30
  -4  12  -2   16.10    6.10
  -4  12  -2    7.80   10.10
   4  12   2   22.30    8.60
   5 -12   2   25.50    8.50
  -5 -12  -2   20.30    9.50
  -5 -12  -2   17.30    8.20
   5 -12   2   19.30    8.90
  -5 -12  -2   48.90   10.70
  -5  12  -2   49.00   12.20
   5  12   2   15.90    3.90
  -5  12  -2    7.50    9.40
  -5  12  -2   29.40    7.50
  -5  12  -2   19.50    7.00
   5  12   2   32.30    8.90
   6 -12   2    4.70    9.90
  -6 -12  -2   -4.30    8.60
   6 -12   2   -3.90    6.80
  -6 -12  -2    7.90    9.20
  -6 -12  -2    4.80   10.60
  -6  12  -2   -7.30   10.90
  -6  12  -2    1.50   10.00
   6  12   2   -4.70    8.10
  -6  12  -2    2.20    7.10
  -6  12  -2   -8.00    6.00
   7 -12   2   -1.40   10.20
  -7 -12  -2   13.10   10.80
   7 -12   2    4.70    6.10
  -7 -12  -2  -14.70   10.10
  -7 -12  -2   -8.10    8.80
  -7  12  -2   -8.30   11.50
  -7  12  -2   -5.00   10.40
   7  12   2   10.50    8.60
  -7  12  -2    6.30    7.40
  -7  12  -2   -7.60    6.20
   8 -12   2    8.50    5.90
  -8 -12  -2   22.70   10.70
   8 -12   2   12.50   10.40
  -8 -12  -2   14.90   11.10
  -8 -12  -2   23.10   11.30
   8  12   2    9.00    9.70
  -8  12  -2   22.10   12.10
  -8  12  -2   27.40   14.00
  -8  12  -2   18.40    6.50
  -8  12  -2    8.80    8.20
  -9 -12  -2   15.10   13.10
   9 -12   2  -10.20   11.20
  -9 -12  -2   12.40   12.20
   9 -12   2   16.00    5.70
  -9 -12  -2   21.70   10.70
  -9  12  -2   13.80   12.60
   9  12   2    5.20   10.30
  -9  12  -2   12.60    9.30
  -9  12  -2   -2.20   14.10
 -10 -12  -2   13.80   12.60
  10 -12   2   18.20    5.80
 -10 -12  -2    7.70   13.10
 -10 -12  -2   13.50   11.90
  10 -12   2    8.40   12.40
  10  12   2   31.90   11.20
 -10  12  -2   18.60    9.50
 -10  12  -2   17.80   13.90
 -11 -12  -2   24.80   12.70
 -11 -12  -2   23.50   13.90
 -11 -12  -2   20.70   14.00
  11 -12   2   -2.90   17.20
 -11  12  -2   15.00    9.90
  11  12   2    9.80   11.90
 -11  12  -2   50.89   16.60
  11 -13  -2  130.59   14.50
 -11 -13   2  107.19   18.50
 -11 -13   2  157.18   22.50
 -11  13   2  140.69   21.60
  11  13  -2  114.19   14.80
 -11  13   2   83.69   13.00
 -11  13   2  120.99   17.80
  10 -13  -2   61.89   10.80
 -10 -13   2   55.69   16.70
  10 -13  -2   32.30   17.20
 -10 -13   2   31.20   13.00
 -10  13   2   65.99   12.80
  10  13  -2   38.90   12.00
 -10  13   2   80.09   16.90
 -10  13   2   36.50   12.40
  -9 -13   2   73.89   15.70
   9 -13  -2   83.49   14.70
  -9 -13   2   77.59   14.20
   9 -13  -2   90.79   11.00
  -9  13   2   69.19   12.00
  -9  13   2   84.99   16.10
   9  13  -2   99.79   13.70
  -9  13   2   98.59   17.00
  -8 -13   2   53.29   13.60
   8 -13  -2  112.19   14.90
  -8 -13   2   90.29   15.00
   8 -13  -2   82.79   14.30
  -8  13   2  105.09   16.70
  -8  13   2   67.39   13.40
  -8  13   2   56.29    9.90
   8  13  -2   71.49   12.20
  -7 -13   2  101.19   15.50
   7 -13  -2  135.09   15.90
  -7 -13   2  139.59   18.10
   7 -13  -2  113.59   15.70
  -7  13   2  105.49   13.00
   7  13  -2  125.29   18.70
  -7  13   2  145.19   19.00
   7  13  -2  106.89   14.00
  -7  13   2  113.19   16.10
  -6 -13   2  145.09   19.40
  -6 -13   2  181.18   17.80
   6 -13  -2  135.79   17.50
   6 -13  -2  138.49   17.10
   6 -13  -2  129.39   12.80
   6  13  -2  126.89   17.10
   6  13  -2  129.59    8.80
   6  13  -2  151.98   19.60
  -6  13   2  172.68   20.20
  -6  13   2  161.18   16.00
  -6  13   2  172.08   20.50
  -5 -13   2    2.60    9.80
  -5 -13   2    6.60   10.00
   5 -13  -2    1.70    9.90
   5 -13  -2   14.50    7.30
   5 -13  -2    0.90    9.40
  -5  13   2   -0.40   10.00
   5  13  -2   10.60    4.40
  -5  13   2   12.60   10.40
   5  13  -2   20.00   11.40
   5  13  -2   11.30    9.80
   4 -13  -2    2.40    8.70
  -4 -13   2    9.70    8.90
   4 -13  -2   32.50   11.60
   4 -13  -2   14.50    7.30
  -4 -13   2   10.80   10.20
   4  13  -2   13.50    8.90
   4  13  -2    7.70    4.90
  -4  13   2   11.80   10.50
   4  13  -2    3.70    8.90
  -4  13   2   12.80   10.40
   3 -13  -2   19.30   11.80
  -3 -13   2   13.10    9.90
   3 -13  -2   21.20    7.00
  -3 -13   2   15.00    9.00
   3 -13  -2   35.60    9.80
  -3  13   2   32.00   11.10
   3  13  -2   15.90    9.70
  -3  13   2   16.20   11.00
   3  13  -2   14.30    5.10
   3  13  -2   31.30   10.20
   2 -13  -2   67.79   12.30
   2 -13  -2   97.59   16.50
  -2 -13   2   49.50   10.80
   2 -13  -2   70.59   10.40
   2  13  -2   62.69   13.30
  -2  13   2   74.99   13.80
   2  13  -2   48.80   11.20
   2  13  -2   50.89   11.20
  -2  13   2   56.69   10.50
   2  13  -2   68.29    9.10
   1 -13  -2   12.50    7.10
   1 -13  -2   21.20   14.10
  -1 -13   2    3.50    9.10
  -1 -13   2   -5.50    8.10
   1 -13  -2   -5.00    8.30
  -1  13   2   -1.00    9.00
  -1  13   2    2.60    9.10
  -1  13   2   -2.90    5.10
   1  13  -2   -3.10    7.70
   1  13  -2   -4.60   11.20
   1  13  -2    1.00    5.10
   1  13  -2   21.40    9.70
   0 -13  -2   96.89   17.20
   0 -13   2   91.99   13.40
   0 -13  -2   95.09   13.00
   0 -13  -2   92.39   11.80
   0 -13   2   69.79   11.60
   0 -13   2   87.39   15.10
   0  13  -2  103.19   13.70
   0  13   2   73.59    8.80
   0  13  -2   81.79   10.30
   0  13   2   72.29   12.50
   0  13  -2   71.59   11.80
   0  13  -2   76.59   14.40
   0  13   2   61.89   11.00
  -1 -13  -2    5.40   15.50
  -1 -13  -2   14.20    9.30
  -1 -13  -2    5.60    7.60
   1 -13   2    1.70    8.70
   1 -13   2   27.20   10.10
   1 -13   2   15.10   11.50
  -1  13  -2   -0.20    5.50
  -1  13  -2   14.60   10.50
   1  13   2    2.30    9.70
   1  13   2   -2.30    8.80
   1  13   2    1.40    4.50
  -1  13  -2    9.30    8.40
  -1  13  -2   17.30   11.00
  -2 -13  -2   -7.70    7.60
  -2 -13  -2    0.60    8.40
   2 -13   2    0.50   11.00
   2 -13   2    9.00    9.00
   2 -13   2   -0.20    7.60
   2  13   2   -0.40    8.40
  -2  13  -2    0.80   11.20
  -2  13  -2    5.40   10.80
  -2  13  -2   11.60    6.90
   2  13   2    7.20   11.20
  -2  13  -2    9.90    8.40
   2  13   2   10.50    5.30
  -3 -13  -2  160.38   16.80
   3 -13   2  147.89   15.60
  -3 -13  -2  143.29   15.50
   3 -13   2  148.19   17.70
   3 -13   2  164.28   18.20
   3  13   2  170.78   19.90
  -3  13  -2  181.38   14.30
   3  13   2  162.48   10.80
  -3  13  -2  172.48   15.00
   3  13   2  151.38   16.70
  -3  13  -2  177.28   20.00
  -3  13  -2  192.78   21.10
   4 -13   2   -9.30    9.50
   4 -13   2  -11.70   10.10
   4 -13   2    4.50    9.80
  -4 -13  -2    1.50    9.40
  -4 -13  -2    7.50    9.10
   4  13   2    3.80    9.60
  -4  13  -2   13.80   12.10
  -4  13  -2   -1.70    6.50
   4  13   2    5.60    4.30
  -4  13  -2   19.70   11.10
  -4  13  -2    7.00    7.90
  -5 -13  -2   -0.30   10.10
   5 -13   2   10.20   11.40
   5 -13   2   23.60    9.20
  -5 -13  -2   14.20   10.50
   5  13   2    2.90    4.00
   5  13   2   20.80   10.20
  -5  13  -2   10.00    7.80
  -5  13  -2    4.80   12.00
  -5  13  -2   -6.00   12.50
  -5  13  -2    3.30    6.90
  -6 -13  -2   -2.10   10.10
  -6 -13  -2   22.10   11.30
   6 -13   2    4.80   11.10
   6 -13   2  -14.00    7.80
  -6  13  -2   -5.60    7.50
   6  13   2   -0.40   10.10
  -6  13  -2  -11.50   11.00
  -6  13  -2   -3.80    7.40
  -6  13  -2   -0.90   13.60
   7 -13   2  100.89   15.40
   7 -13   2   78.39   11.60
  -7 -13  -2  103.79   16.40
  -7 -13  -2   79.89   13.90
  -7 -13  -2  102.69   17.00
  -7  13  -2   98.69   10.80
   7  13   2  100.99   13.90
  -7  13  -2   77.99   17.60
  -7  13  -2   88.09   15.50
  -7  13  -2   69.29   11.40
   8 -13   2   54.29   13.20
  -8 -13  -2   47.80   13.60
  -8 -13  -2   26.50   13.70
   8 -13   2   31.10    7.60
  -8 -13  -2   24.30   12.30
  -8  13  -2   24.80   14.10
   8  13   2   31.80   12.90
  -8  13  -2   32.20   16.50
  -8  13  -2   17.10    9.20
  -9 -13  -2    4.80   13.20
   9 -13   2    1.00    6.50
  -9 -13  -2   -4.30   13.70
  -9 -13  -2    4.20   13.50
  -9  13  -2   13.00   10.60
  -9  13  -2   11.40   14.00
   9  13   2   15.90   12.40
  -9  13  -2   24.40   19.80
 -10 -13  -2   11.80   15.40
 -10 -13  -2   25.10   16.00
 -10 -13  -2   18.70   15.00
  10  13   2   19.50   13.00
 -10  13  -2   15.10   10.60
 -10  13  -2   -5.60   13.90
   9 -14  -2   48.30   10.80
  -9 -14   2   21.20   16.30
  -9 -14   2   11.20   14.00
  -9  14   2    9.10   10.10
   9  14  -2   28.70   12.90
  -9  14   2   22.80   14.80
  -8 -14   2   13.60   14.70
   8 -14  -2   -0.40   10.60
  -8 -14   2  -11.90   14.00
   8  14  -2    2.70   12.40
  -8  14   2   -4.30   12.80
  -8  14   2   21.20   15.40
  -8  14   2  -11.50    8.60
   7 -14  -2   33.90   11.90
  -7 -14   2   44.30   14.00
   7 -14  -2   29.10   11.10
  -7 -14   2   45.80   13.70
  -7  14   2   35.00   14.30
  -7  14   2   17.10    9.50
   7  14  -2   34.20   12.30
  -7  14   2   21.90   14.80
   6 -14  -2   38.90   10.10
  -6 -14   2   39.30   12.10
   6 -14  -2   13.70   11.70
   6 -14  -2   -1.70   11.90
  -6 -14   2   -5.00   13.10
  -6  14   2   12.30    8.10
  -6  14   2   29.60   14.70
   6  14  -2   15.60    4.90
  -6  14   2    6.30   13.00
   6  14  -2    2.20   11.70
   5 -14  -2    3.90   11.90
   5 -14  -2    6.20    8.70
   5 -14  -2  -15.70   11.30
  -5 -14   2  -11.30   12.40
  -5 -14   2   10.90   11.10
  -5  14   2   19.40   13.20
   5  14  -2   11.50    4.90
  -5  14   2   -1.50   11.00
   5  14  -2    9.10   12.80
  -5  14   2   -4.70    7.50
   5  14  -2   -2.80   11.40
   4 -14  -2   20.90    9.00
  -4 -14   2    8.80   11.10
   4 -14  -2   15.50   12.60
  -4 -14   2  -10.90   10.60
   4 -14  -2    7.80   12.90
  -4  14   2   11.70   12.60
  -4  14   2   19.10   11.30
   4  14  -2    9.80    5.50
   4  14  -2   31.00   12.30
  -4  14   2   13.60    7.50
   4  14  -2   16.10   10.70
   3 -14  -2   -8.20   14.00
  -3 -14   2    7.20   12.80
  -3 -14   2   11.60   10.10
   3 -14  -2   -9.60   10.50
   3 -14  -2   -9.60    7.90
  -3  14   2    7.50    6.60
   3  14  -2    1.20   10.60
  -3  14   2   25.80   11.20
   3  14  -2   -1.50   11.30
   3  14  -2   -3.90    5.30
  -3  14   2   -7.90   11.10
  -2 -14   2   35.10   13.20
   2 -14  -2   33.40   15.20
   2 -14  -2   26.80    9.60
  -2 -14   2    5.80   10.20
   2 -14  -2    4.60   10.80
   2  14  -2   16.60   11.50
  -2  14   2   -0.20   10.70
  -2  14   2   29.00   11.70
   2  14  -2   20.60    6.10
   2  14  -2   -3.50   11.40
   2  14  -2   39.30   13.60
  -2  14   2   36.30    8.00
   1 -14  -2   15.70   11.20
  -1 -14   2   22.40   11.00
   1 -14  -2   17.90   14.40
   1 -14  -2   -1.90    8.20
  -1 -14   2  -20.20   11.70
   1  14  -2    8.90   11.00
  -1  14   2   27.60   13.90
  -1  14   2   -2.90    5.80
   1  14  -2  -10.00   12.80
  -1  14   2   -0.30   11.20
   1  14  -2   18.80   11.30
   0 -14   2   53.39   15.60
   0 -14   2   57.59   12.60
   0 -14  -2   68.49   18.20
   0 -14  -2   44.10   12.00
   0 -14  -2   48.70   10.00
   0 -14   2   28.40   11.90
   0  14   2   41.00   13.70
   0  14  -2   36.20    8.20
   0  14  -2   70.19   12.90
   0  14  -2   47.50   13.80
   0  14  -2   44.40   15.80
   0  14   2   57.59   12.40
   0  14   2   41.60    7.40
  -1 -14  -2   -7.10   10.10
   1 -14   2   30.40   13.60
   1 -14   2    6.10   10.50
   1 -14   2   20.80   10.20
  -1 -14  -2   13.00    9.40
  -1 -14  -2   18.00   18.10
  -1  14  -2   18.90   13.10
   1  14   2   13.00   12.50
   1  14   2    2.70    5.50
  -1  14  -2   -5.40    6.30
   1  14   2   -0.20   11.30
  -1  14  -2    8.50   12.60
  -1  14  -2   -0.50   10.10
  -2 -14  -2   36.20   19.20
  -2 -14  -2  -18.80    9.00
   2 -14   2   -0.10   12.50
  -2 -14  -2   17.60   11.50
   2 -14   2    5.30   10.60
   2 -14   2   12.40   11.70
  -2  14  -2   -4.80   12.70
   2  14   2    2.20   11.80
   2  14   2   -1.60    5.30
  -2  14  -2   28.50   13.40
  -2  14  -2   13.50    9.90
   2  14   2   -2.00   11.60
  -2  14  -2   -7.80    5.90
   3 -14   2   11.00   12.20
  -3 -14  -2    2.10   10.90
  -3 -14  -2    0.30   10.30
   3 -14   2   27.90   11.60
   3 -14   2   -5.80   10.40
  -3  14  -2   -0.60   13.10
  -3  14  -2   45.70   14.40
   3  14   2   -2.10    5.10
  -3  14  -2    6.50    9.70
  -3  14  -2   -1.90    6.80
   3  14   2  -26.40   11.20
   4 -14   2   70.89   13.60
  -4 -14  -2   72.79   14.00
   4 -14   2   76.09   15.60
   4 -14   2   76.69   13.60
  -4 -14  -2   73.79   13.40
  -4  14  -2   63.79   14.50
  -4  14  -2   84.19   11.80
  -4  14  -2   74.79   16.10
   4  14   2   79.09    9.20
  -4  14  -2   82.39   11.90
   4  14   2   82.79   14.70
  -5 -14  -2   48.60   13.40
   5 -14   2   34.60   11.70
   5 -14   2   58.09   11.20
  -5 -14  -2   59.39   13.40
  -5  14  -2   45.70   15.30
  -5  14  -2   38.00   10.10
   5  14   2   49.90    6.00
   5  14   2   50.99   13.20
  -5  14  -2   49.50   16.50
  -5  14  -2   46.50   11.00
  -6 -14  -2    3.60   12.90
  -6 -14  -2   -7.60   12.50
   6 -14   2    7.30    9.40
  -6  14  -2   21.80   19.00
   6  14   2   -6.40   12.30
  -6  14  -2   -8.40    9.00
  -6  14  -2   -5.30   13.40
  -6  14  -2   -6.70    8.50
   7 -14   2   37.80    9.10
  -7 -14  -2   17.30   14.30
  -7 -14  -2   19.00   14.40
  -7  14  -2   26.20   15.20
   7  14   2   17.30   11.90
  -7  14  -2   -0.70    9.50
  -8 -14  -2   63.29   16.10
   8 -14   2   57.69    8.80
  -8 -14  -2   46.40   15.50
  -8  14  -2   42.90   16.10
  -8  14  -2   53.39   10.70
   7 -15  -2   36.60   13.30
  -7 -15   2   45.90   18.30
  -7 -15   2   15.50   14.80
  -7  15   2   29.90   17.30
  -7  15   2   16.90   10.00
   6 -15  -2   -4.20   12.00
  -6 -15   2    0.90   13.70
   6 -15  -2   -1.00   14.10
  -6 -15   2  -20.40   14.90
  -6  15   2   -9.60   10.00
   6  15  -2  -18.40   13.90
  -6  15   2   18.30   16.40
   6  15  -2   -2.00    5.50
   5 -15  -2   63.99   16.30
  -5 -15   2   34.70   17.70
   5 -15  -2   28.70   11.00
  -5 -15   2   30.60   14.50
  -5  15   2   36.20   14.50
  -5  15   2   14.80    9.60
   5  15  -2   11.40   12.60
   4 -15  -2   31.70   15.70
   4 -15  -2   15.90   13.40
  -4 -15   2   35.60   15.90
  -4 -15   2   37.50   14.00
   4 -15  -2   25.00   10.70
  -4  15   2   -6.00   12.90
   4  15  -2   23.70   13.10
  -4  15   2   19.50    9.50
  -3 -15   2   16.70   13.50
  -3 -15   2  -24.10   12.70
   3 -15  -2   15.20    9.90
   3 -15  -2  -16.00   16.40
   3 -15  -2   -1.30   12.70
  -3  15   2    7.90    7.90
   3  15  -2    3.20    6.40
  -3  15   2  -24.90   12.40
   3  15  -2   10.80   11.30
   3  15  -2    2.50   15.90
   2 -15  -2  133.69   18.40
   2 -15  -2   60.59   18.80
   2 -15  -2  122.09   15.90
  -2 -15   2   71.89   15.50
  -2 -15   2  120.99   16.10
   2  15  -2  117.29   18.40
   2  15  -2   94.19   12.60
  -2  15   2   90.09   16.90
   2  15  -2   96.59   15.20
  -2  15   2   87.59   11.20
   1 -15  -2   52.29   11.20
  -1 -15   2   47.00   13.20
  -1 -15   2   29.10   14.40
   1 -15  -2   24.80   19.50
   1 -15  -2    2.90   13.40
  -1 -15   2    5.20   18.60
   1  15  -2   25.60   13.80
  -1  15   2   12.50    6.90
  -1  15   2    4.90   13.00
   1  15  -2   19.80   11.90
  -1  15   2   14.20   15.40
   1  15  -2   25.80    7.50
   1  15  -2    0.00   14.10
   0 -15  -2   12.20   10.40
   0 -15  -2    8.50   18.50
   0 -15   2    3.90   17.10
   0 -15   2   37.20   12.50
   0 -15   2   23.70   14.30
   0 -15  -2   35.80   13.10
   0  15   2   -5.30   17.40
   0  15  -2   -5.70   16.10
   0  15  -2   11.60   13.40
   0  15  -2    4.60   12.60
   0  15  -2    7.60    7.00
   0  15   2   31.80   14.50
   0  15   2    9.30    7.20
  -1 -15  -2   67.59   22.10
   1 -15   2   55.49   14.60
   1 -15   2   72.09   14.50
  -1 -15  -2   53.89   14.80
  -1 -15  -2   57.29   12.90
   1 -15   2   66.09   17.00
  -1  15  -2   75.19   19.00
   1  15   2   35.50    7.80
  -1  15  -2   54.09   10.10
  -1  15  -2   35.20   13.30
   1  15   2   54.09   15.50
  -2 -15  -2    3.20   14.10
  -2 -15  -2   52.49   23.80
   2 -15   2   63.89   16.10
   2 -15   2   15.80   12.80
  -2 -15  -2   36.90   12.50
   2  15   2   31.40   16.40
  -2  15  -2   12.90   12.00
  -2  15  -2   24.10   16.50
   2  15   2   12.60    6.60
  -2  15  -2   -0.20    7.50
  -3 -15  -2   -2.30   14.00
   3 -15   2   12.50   14.60
   3 -15   2   19.50   13.20
  -3 -15  -2  -26.00   22.30
  -3 -15  -2    0.50   11.30
  -3  15  -2   12.20   12.00
  -3  15  -2    7.20   14.90
   3  15   2    6.80    6.30
  -3  15  -2    1.80    8.30
   4 -15   2   22.10   13.80
   4 -15   2   34.10   14.90
  -4 -15  -2   -5.20   12.00
  -4 -15  -2    9.70   14.80
  -4  15  -2  -11.80   14.90
  -4  15  -2    6.90    8.50
   4  15   2    0.80    6.00
   5 -15   2   16.90   12.60
  -5 -15  -2   34.30   15.50
  -5 -15  -2   11.50   13.90
  -5  15  -2    1.50    8.90
   5  15   2   26.20    6.00
  -5  15  -2   25.60   15.80
 -20   0   3   -4.30    9.40
 -20   0   3   18.00   11.10
 -20   0   3   14.60   12.90
 -20   0   3    5.90   12.20
 -19   0   3    7.30    8.50
 -19   0   3   -9.20    9.60
 -19   0   3   -5.90   10.50
 -19   0   3   -4.70   10.30
 -19   0   3   -5.60    7.70
 -18   0   3   23.00    8.70
 -18   0   3   10.50    9.30
 -18   0   3    3.30    7.10
 -18   0   3   -6.40    6.50
 -18   0   3    0.10    8.60
 -17   0   3    2.40    7.60
 -17   0   3    5.60    8.30
 -17   0   3   11.80    8.30
 -17   0   3   -3.60    5.90
 -17   0   3    0.90    6.20
 -16   0   3   -3.20    6.90
 -16   0   3   -1.10    6.30
 -16   0   3   -9.50    5.20
 -16   0   3    7.60    5.60
 -16   0   3   -8.40    6.60
 -15   0   3   -3.30    4.90
 -15   0   3    1.90    4.60
 -15   0   3   -5.20    5.90
 -15   0   3   -5.60    5.00
 -15   0   3    8.80    7.00
 -14   0   3   -2.50    5.20
 -14   0   3   -2.30    4.00
 -14   0   3    1.20    5.60
 -14   0   3    5.10    5.20
 -13   0   3    2.30    5.30
 -13   0   3    4.00    4.50
 -13   0   3   -4.70    3.50
 -13   0   3    1.20    5.30
 -12   0   3    2.60    5.00
 -12   0   3   -4.00    4.20
 -12   0   3   -0.20    3.10
 -11   0   3    1.80    2.90
 -11   0   3   -2.00    4.30
 -11   0   3   -0.10    3.80
 -10   0   3    0.00    4.00
 -10   0   3    0.20    3.30
 -10   0   3   -2.70    2.40
   9   0  -3   -5.20    3.60
  -9   0   3   -2.60    3.10
  -9   0   3    8.50    4.10
  -9   0   3   -1.40    2.10
  -8   0   3   -3.60    3.40
   8   0  -3   -4.30    3.00
  -8   0   3    0.10    1.90
  -8   0   3    2.50    3.30
  -7   0   3   -0.30    3.00
   7   0  -3   -2.60    2.90
  -7   0   3    1.40    1.70
  -7   0   3   -1.10    3.00
  -6   0   3    1.20    1.20
  -6   0   3    1.20    2.90
   6   0  -3    1.60    3.00
  -6   0   3    3.20    2.80
   6   0  -3    1.90    2.70
  -5   0   3    0.70    2.80
  -5   0   3   -0.20    2.70
   5   0  -3    3.60    3.00
   5   0  -3    1.20    2.60
  -4   0   3    1.10    2.70
  -4   0   3   -0.20    2.80
   4   0  -3    1.60    2.90
   4   0  -3    0.70    2.60
  -3   0   3   -0.70    2.80
  -3   0   3   -0.90    0.80
   3   0  -3    1.00    0.90
   3   0  -3    3.80    2.10
  -3   0   3    0.50    2.30
   3   0  -3   -1.00    2.50
   2   0  -3    0.90    1.20
   2   0  -3    0.10    2.00
  -2   0   3   -0.30    1.90
  -2   0   3   -3.50    1.80
   2   0  -3    0.70    2.80
   2   0  -3    0.30    2.00
  -2   0   3   -0.70    1.10
   1   0  -3    3.70    1.60
  -1   0   3    1.80    2.30
  -1   0   3    3.90    1.80
   1   0  -3    1.90    1.90
   0   0  -3   -2.80    1.70
   0   0  -3    0.90    1.70
   0   0   3   -0.40    1.80
   0   0  -3   -0.10    2.10
   0   0   3    0.70    2.40
  -1   0  -3   -0.90    2.50
   1   0   3    3.50    2.00
  -1   0  -3    1.10    2.30
  -1   0  -3    2.90    2.00
   2   0   3    0.30    2.20
  -2   0  -3    2.00    2.10
  -2   0  -3    0.30    2.50
  -3   0  -3    0.70    2.80
  -3   0  -3    1.00    1.70
   3   0   3    3.30    2.40
   3   0   3   -0.30    1.40
  -3   0  -3    2.00    2.30
   4   0   3   -0.70    2.20
  -4   0  -3   -2.10    1.80
  -4   0  -3   -1.70    2.10
  -4   0  -3   -0.60    2.60
  -5   0  -3   -3.30    2.80
   5   0   3    1.40    2.60
  -5   0  -3    0.50    2.40
  -5   0  -3   -1.10    2.00
  -6   0  -3   -0.30    2.60
  -6   0  -3   -2.50    3.20
  -6   0  -3    1.10    2.70
  -7   0  -3   -6.60    2.50
  -7   0  -3    1.30    2.80
  -7   0  -3   -8.40    3.30
  -8   0  -3   -3.70    2.90
  -8   0  -3   -4.30    2.80
  -8   0  -3   -1.70    3.70
  -9   0  -3   -0.70    3.50
  -9   0  -3    1.90    3.90
  -9   0  -3    1.20    3.50
 -10   0  -3   -2.70    3.60
 -10   0  -3    3.00    4.70
 -10   0  -3    1.30    4.30
 -10   0  -3   -5.00    3.70
 -11   0  -3    3.20    4.30
 -11   0  -3   -2.60    4.50
 -11   0  -3   -7.50    5.70
 -11   0  -3    5.90    4.20
 -11   0  -3  -10.10    4.30
 -12   0  -3    2.50    5.00
 -12   0  -3   -9.10    6.20
 -12   0  -3   -3.40    5.10
 -12   0  -3   -2.70    4.70
 -12   0  -3   -2.70    4.20
 -13   0  -3   -1.40    7.20
 -13   0  -3    0.10    5.70
 -13   0  -3   -2.20    4.80
 -13   0  -3   -9.00    5.50
 -13   0  -3    0.90    5.60
 -14   0  -3    0.10    6.30
 -14   0  -3    1.40    6.30
 -14   0  -3    3.30    6.00
 -14   0  -3   -1.20    5.70
 -14   0  -3   -3.30    7.80
 -15   0  -3   -3.20    7.00
 -15   0  -3    4.20    7.20
 -15   0  -3  -12.80    6.10
 -15   0  -3   -5.10    9.30
 -15   0  -3   -1.80    7.60
 -16   0  -3   -5.50    8.20
 -16   0  -3   -5.90    8.60
 -16   0  -3   -4.80    7.10
 -16   0  -3   -2.40    8.00
 -16   0  -3   10.10   11.20
 -17   0  -3   11.40    9.80
 -17   0  -3   13.00   10.30
 -17   0  -3    8.10   12.10
 -17   0  -3    5.20   10.10
 -17   0  -3    4.50    8.90
 -20  -1   3   -9.80    8.50
 -20  -1   3    7.80   13.00
 -20  -1   3    2.30   11.10
 -20  -1   3    9.30    9.30
 -20  -1   3   -3.10   11.50
 -20   1   3   -5.10    9.80
 -20   1   3    2.00   11.70
 -20   1   3   -7.00   10.60
 -20   1   3   -7.80    9.10
 -20   1   3    0.90   11.60
 -19  -1   3    4.50    7.60
 -19  -1   3    0.80   11.30
 -19  -1   3    2.10    9.50
 -19  -1   3   -2.70    7.80
 -19  -1   3   -9.80    9.80
 -19   1   3  -10.80    8.10
 -19   1   3   -9.00    9.80
 -19   1   3    0.40   10.10
 -19   1   3    2.60   10.50
 -19   1   3   -2.80    7.90
 -18  -1   3   22.10    7.30
 -18  -1   3    8.70    6.80
 -18  -1   3   30.00    9.00
 -18  -1   3   23.60    9.40
 -18  -1   3   25.20   10.80
 -18   1   3   30.80    9.90
 -18   1   3   24.30    7.60
 -18   1   3   28.10    9.60
 -18   1   3   21.30    8.20
 -18   1   3   23.80    9.20
 -17  -1   3   37.80   10.20
 -17  -1   3   36.80    9.10
 -17  -1   3   34.00    8.00
 -17  -1   3   30.80    7.10
 -17  -1   3   38.60    7.40
 -17   1   3   33.40    7.80
 -17   1   3   39.90    9.40
 -17   1   3   44.30    8.70
 -17   1   3   15.90    7.10
 -17   1   3   45.50    9.40
 -16  -1   3  125.89   13.10
 -16  -1   3  114.39   11.00
 -16  -1   3  103.29   10.10
 -16  -1   3  101.89   11.80
 -16  -1   3   97.09   12.40
 -16   1   3   95.89   11.80
 -16   1   3  115.19   10.40
 -16   1   3  114.69   11.70
 -16   1   3  112.39   13.10
 -16   1   3   98.09   12.30
 -15  -1   3   30.00    5.90
 -15  -1   3   29.80    8.00
 -15  -1   3   27.50    7.80
 -15  -1   3   30.80    5.90
 -15   1   3   32.30    6.00
 -15   1   3   42.40    8.10
 -15   1   3   29.00    7.20
 -15   1   3   26.30    7.40
 -14  -1   3    1.20    4.10
 -14  -1   3    4.30    6.20
 -14  -1   3   17.00    6.50
 -14  -1   3   12.20    4.70
 -14   1   3   13.00    6.10
 -14   1   3   13.20    4.70
 -14   1   3    7.50    5.60
 -14   1   3    1.30    5.50
 -13  -1   3  487.45   16.00
 -13  -1   3  460.75   19.00
 -13  -1   3  455.45   19.60
 -13   1   3  488.95   19.10
 -13   1   3  509.45   19.30
 -13   1   3  477.85   17.60
 -13   1   3  505.15   16.40
 -12  -1   3    2.10    3.30
 -12  -1   3    2.00    5.00
 -12  -1   3    8.00    5.30
 -12   1   3    5.30    5.10
 -12   1   3    2.20    3.40
 -12   1   3    4.00    4.30
 -12   1   3    2.40    4.90
 -11  -1   3  293.87   13.50
 -11  -1   3  291.47   14.00
 -11  -1   3  295.97   10.50
 -11   1   3  298.67   13.40
 -11   1   3  276.57   11.70
 -11   1   3  300.97   10.90
 -11   1   3  311.17   13.40
 -10  -1   3    8.40    4.80
 -10  -1   3    2.50    4.20
 -10  -1   3    8.10    2.90
 -10   1   3    4.50    4.00
 -10   1   3    5.30    4.40
  10   1  -3    9.10    4.50
 -10   1   3    5.20    3.60
  -9  -1   3   17.50    4.70
  -9  -1   3   13.60    2.80
  -9  -1   3   23.20    5.00
  -9   1   3   18.30    4.70
   9   1  -3   16.50    4.70
  -9   1   3   17.80    4.10
   8  -1  -3  512.45   15.70
  -8  -1   3  498.85   14.10
  -8  -1   3  521.25   17.60
   8  -1  -3  534.95   17.00
  -8  -1   3  510.75   17.00
   8   1  -3  525.25   17.20
  -8   1   3  509.65   15.40
  -8   1   3  521.75   16.90
  -7  -1   3    1.00    3.40
  -7  -1   3   -1.90    1.70
   7  -1  -3    2.40    3.00
  -7  -1   3   -1.80    3.00
   7  -1  -3    1.50    2.50
  -7   1   3   -1.20    2.50
   7   1  -3   -2.10    3.00
  -7   1   3   -3.20    3.20
   6  -1  -3  165.28    7.90
  -6  -1   3  163.48    8.30
  -6  -1   3  161.88    7.90
   6  -1  -3  161.38    6.40
  -6   1   3  174.18    8.00
  -6   1   3  160.48    6.60
   6   1  -3  165.08    7.90
  -5  -1   3  315.17    8.80
  -5  -1   3  325.77   11.60
   5  -1  -3  354.46   10.10
  -5  -1   3  344.07   11.90
   5  -1  -3  353.16   11.60
   5   1  -3  322.77    8.70
  -5   1   3  360.86   10.40
   5   1  -3  331.47   11.50
  -5   1   3  347.47   11.60
  -4  -1   3  190.98    7.40
   4  -1  -3  206.98    6.80
   4  -1  -3  210.38    8.10
  -4  -1   3  178.48    8.10
   4   1  -3  196.98    8.10
   4   1  -3  176.58    5.40
  -4   1   3  198.08    7.50
  -4   1   3  206.38    6.30
  -4   1   3  198.08    8.20
  -3  -1   3 2530.15   63.29
  -3  -1   3 2581.34   63.99
   3  -1  -3 2946.81   62.99
   3  -1  -3 2659.83   64.19
   3  -1  -3 2639.74   63.79
  -3  -1   3 2650.83   64.59
   3   1  -3 2642.54   64.39
  -3   1   3 2622.24   64.29
  -3   1   3 2600.14   62.69
   3   1  -3 2529.25   63.49
   3   1  -3 2627.34   64.09
  -2  -1   3 9999.00  236.28
  -1  -1   3   16.20    2.20
  -1  -1   3   25.10    2.90
  -1  -1   3   14.90    4.10
   1  -1  -3   16.80    2.20
   1  -1  -3   15.50    3.30
   1   1  -3   17.00    2.50
   1   1  -3   21.90    2.70
  -1   1   3   24.80    3.00
   1   1  -3   14.70    4.00
  -1   1   3   14.90    2.70
  -1   1   3   19.20    3.90
   0  -1  -3 1637.84   42.90
   0  -1  -3 1688.83   41.60
   0  -1   3 1704.33   42.00
   0  -1   3 1726.63   41.80
   0  -1   3 1763.62   40.60
   0  -1  -3 1670.83   41.60
   0   1  -3 1697.73   41.80
   0   1  -3 1602.04   40.40
   0   1   3 1682.83   40.30
   0   1   3 1696.93   41.60
   0   1   3 1762.42   41.60
  -1  -1  -3   42.50    4.50
  -1  -1  -3   49.99    4.30
   1  -1   3   46.30    4.60
   1  -1   3   41.80    4.20
  -1   1  -3   42.10    4.30
  -1   1  -3   42.80    4.70
   1   1   3   38.50    3.90
  -1   1  -3   31.20    2.50
   1   1   3   40.70    4.40
  -2  -1  -3  452.05   12.70
  -2  -1  -3  431.36   13.40
   2  -1   3  431.36   13.50
   2  -1   3  409.26   12.20
   2   1   3  454.65   13.50
  -2   1  -3  443.06   13.50
   2   1   3  448.36   12.70
  -2   1  -3  420.16   12.70
  -3  -1  -3   33.90    4.80
  -3  -1  -3   30.70    3.90
   3  -1   3   28.40    3.70
   3  -1   3   25.40    2.90
   3   1   3   34.90    4.20
   3   1   3   29.40    3.90
  -3   1  -3   24.40    3.10
  -3   1  -3   27.40    3.60
  -4  -1  -3   18.30    2.90
   4  -1   3   18.60    2.80
   4  -1   3   16.40    3.30
  -4  -1  -3   14.30    3.30
   4   1   3   13.70    3.40
  -4   1  -3   15.40    3.40
   4   1   3   19.00    2.90
  -4   1  -3   14.90    2.90
   5  -1   3   31.10    4.00
  -5  -1  -3   30.20    4.20
  -5  -1  -3   25.50    3.40
  -5  -1  -3   34.20    4.50
   5  -1   3   35.30    4.20
  -5   1  -3   36.40    4.50
   5   1   3   37.70    4.60
  -5   1  -3   29.80    4.00
  -6  -1  -3  496.05   14.40
  -6  -1  -3  526.45   17.20
  -6  -1  -3  533.55   15.90
   6   1   3  522.25   16.10
  -6   1  -3  526.45   17.10
  -6   1  -3  505.95   15.60
  -7  -1  -3 1139.19   32.20
  -7  -1  -3 1088.29   29.10
  -7  -1  -3 1170.28   30.80
  -7   1  -3 1099.69   30.20
  -7   1  -3 1157.68   32.40
  -7   1  -3 1137.09   30.00
  -7   1  -3 1148.79   32.00
  -8  -1  -3  404.06   13.30
  -8  -1  -3  436.86   14.70
  -8  -1  -3  424.36   16.00
  -8   1  -3  431.56   15.80
  -8   1  -3  423.16   14.10
  -8   1  -3  429.46   16.20
  -8   1  -3  424.36   14.40
  -9  -1  -3    9.20    3.90
  -9  -1  -3    2.60    4.50
  -9  -1  -3    2.30    3.50
  -9   1  -3    5.80    4.00
  -9   1  -3   10.10    4.10
  -9   1  -3    7.60    4.70
  -9   1  -3    8.00    4.00
 -10  -1  -3   14.60    4.20
 -10  -1  -3   10.10    5.20
 -10  -1  -3   11.30    4.30
 -10  -1  -3   14.30    6.80
 -10   1  -3   16.70    4.80
 -10   1  -3    9.60    4.50
 -10   1  -3    7.30    4.40
 -10   1  -3   13.40    5.20
 -11  -1  -3   -2.60    5.30
 -11  -1  -3    8.40    4.40
 -11  -1  -3    4.80    4.20
 -11  -1  -3    6.00    6.60
 -11   1  -3   -5.70    4.20
 -11   1  -3    1.10    4.80
 -11   1  -3    2.70    4.50
 -11   1  -3   -5.40    4.20
 -12  -1  -3  150.98   11.30
 -12  -1  -3  144.69   11.70
 -12  -1  -3  134.49    9.70
 -12  -1  -3  141.09   12.90
 -12  -1  -3  137.99   10.30
 -12   1  -3  136.39   10.80
 -12   1  -3  137.19   11.40
 -12   1  -3  141.69   10.10
 -12   1  -3  153.38   12.50
 -12   1  -3  135.59   11.00
 -13  -1  -3    1.10    5.50
 -13  -1  -3   11.60    6.30
 -13  -1  -3   -3.90    4.90
 -13  -1  -3    7.70    7.30
 -13  -1  -3    1.60    5.20
 -13   1  -3   -3.60    5.10
 -13   1  -3    2.90    5.80
 -13   1  -3   -1.70    6.90
 -13   1  -3    3.30    5.10
 -13   1  -3   -2.50    5.70
 -14  -1  -3   -1.50    5.40
 -14  -1  -3    9.60    6.80
 -14  -1  -3   12.90    7.10
 -14  -1  -3   -5.00    7.60
 -14  -1  -3   -1.30    6.20
 -14   1  -3   12.60    6.70
 -14   1  -3    6.70    6.40
 -14   1  -3    2.70    5.70
 -14   1  -3    4.20    7.70
 -14   1  -3    8.80    6.60
 -15  -1  -3    0.80    9.30
 -15  -1  -3    1.30    7.80
 -15  -1  -3    7.80    7.80
 -15  -1  -3   -1.60    6.50
 -15  -1  -3    2.10    6.10
 -15   1  -3   16.50    7.80
 -15   1  -3    0.70    7.30
 -15   1  -3    2.90    7.00
 -15   1  -3   -4.20    6.60
 -15   1  -3   -3.50    8.40
 -16  -1  -3   53.19   11.10
 -16  -1  -3   34.90    9.50
 -16  -1  -3   28.80    9.60
 -16  -1  -3   62.29   13.00
 -16  -1  -3   25.90    8.20
 -16   1  -3   43.80    9.50
 -16   1  -3   46.60    9.40
 -16   1  -3   47.20   10.10
 -16   1  -3   50.19   12.20
 -16   1  -3   34.10    9.00
 -17  -1  -3   55.59   14.10
 -17  -1  -3   32.80   11.30
 -17  -1  -3   43.70   11.70
 -17  -1  -3   42.20    9.60
 -17  -1  -3   51.99   10.60
 -17   1  -3   24.60   11.50
 -17   1  -3   52.49   11.40
 -17   1  -3   38.90   10.50
 -17   1  -3   48.70   12.80
 -17   1  -3   58.39   11.80
 -20  -2   3   47.00    9.80
 -20  -2   3   53.79   12.10
 -20  -2   3   46.20   14.90
 -20  -2   3   55.59   14.50
 -20  -2   3   26.10    9.60
 -20   2   3   70.09   14.60
 -20   2   3   94.79   14.70
 -20   2   3   66.79   11.90
 -20   2   3   24.80   10.40
 -20   2   3   60.39   13.00
 -19  -2   3    0.20   11.90
 -19  -2   3    4.30    8.10
 -19  -2   3   24.30   10.90
 -19  -2   3    7.30    7.30
 -19  -2   3   -5.50    9.00
 -19   2   3   -4.80    9.50
 -19   2   3  -22.40    9.70
 -19   2   3    7.30    9.60
 -19   2   3   -2.20    8.20
 -19   2   3    3.60    8.70
 -18  -2   3  119.89   14.50
 -18  -2   3  117.09   12.20
 -18  -2   3  133.49   16.50
 -18  -2   3  141.09   16.80
 -18  -2   3  110.19   12.10
 -18   2   3   87.39   12.10
 -18   2   3  108.09   15.70
 -18   2   3   98.89   12.30
 -18   2   3  105.69   14.90
 -18   2   3  128.59   13.30
 -17  -2   3   15.20    7.00
 -17  -2   3   -6.40    5.90
 -17  -2   3   -1.30    9.10
 -17  -2   3    5.20    6.00
 -17  -2   3   -9.80    7.90
 -17   2   3   -0.40    7.60
 -17   2   3    7.50    8.00
 -17   2   3    2.20    7.80
 -17   2   3   18.90    6.90
 -17   2   3    0.50    6.20
 -16  -2   3  136.99   13.90
 -16  -2   3  120.69   10.40
 -16  -2   3  111.69   13.40
 -16  -2   3  128.69   11.00
 -16   2   3  106.39   10.50
 -16   2   3  127.39   12.70
 -16   2   3  120.19   11.40
 -16   2   3  139.29   13.30
 -16   2   3  134.09   12.70
 -15  -2   3   53.79   10.30
 -15  -2   3   48.60    6.50
 -15  -2   3   44.50    6.60
 -15  -2   3   67.29    9.80
 -15   2   3   46.40    7.60
 -15   2   3   42.00    7.90
 -15   2   3   55.89    7.00
 -15   2   3   59.49    8.80
 -14  -2   3   -1.70    4.30
 -14  -2   3    2.70    4.10
 -14  -2   3   -2.10    6.00
 -14  -2   3   -2.50    5.90
 -14   2   3    4.00    5.40
 -14   2   3   -4.20    5.50
 -14   2   3   -6.40    3.90
 -14   2   3   -1.10    4.80
 -13  -2   3   96.09   10.90
 -13  -2   3  110.09   10.90
 -13  -2   3   87.79    7.50
 -13  -2   3   96.39    8.00
 -13   2   3  107.59   10.00
 -13   2   3  101.49   10.40
 -13   2   3   91.09    8.10
 -12  -2   3  100.59    7.00
 -12  -2   3  100.09   10.60
 -12  -2   3  110.69   10.30
 -12   2   3   97.19    7.50
 -12   2   3  101.09    9.60
 -12   2   3   97.49    9.20
 -11  -2   3  207.08   12.20
 -11  -2   3  200.08    8.80
 -11  -2   3  203.18   12.30
 -11   2   3  219.58   11.40
 -11   2   3  212.68   11.80
 -11   2   3  210.48    9.30
  10  -2  -3  108.29    8.00
 -10  -2   3  104.49    6.20
 -10  -2   3   95.09    8.80
 -10  -2   3  102.29    9.10
 -10   2   3  105.19    8.60
 -10   2   3  104.49    6.40
 -10   2   3  111.49    8.40
  10   2  -3  113.39    9.20
  -9  -2   3  125.19    9.10
  -9  -2   3  114.69    6.10
   9  -2  -3  135.39    8.20
  -9  -2   3  126.49    9.10
  -9   2   3  119.99    6.30
   9   2  -3  131.69    9.10
  -9   2   3  120.49    8.60
  -9   2   3  126.89    8.30
  -8  -2   3  390.66   12.20
   8  -2  -3  455.75   14.80
  -8  -2   3  411.56   15.40
  -8  -2   3  409.86   15.60
  -8   2   3  412.86   12.30
   8   2  -3  424.86   15.60
  -8   2   3  418.06   14.70
   8   2  -3  420.86   12.10
  -8   2   3  412.06   14.90
   7  -2  -3  120.69    7.00
  -7  -2   3  104.89    7.80
  -7  -2   3  108.19    7.70
  -7  -2   3  103.79    5.10
  -7   2   3  113.49    7.50
   7   2  -3  108.69    7.60
  -7   2   3  116.89    7.20
  -7   2   3  113.79    5.10
   7   2  -3  103.09    4.80
  -6  -2   3    5.40    2.10
   6  -2  -3    8.50    3.20
  -6  -2   3    5.00    2.10
  -6  -2   3    1.80    3.60
   6   2  -3    8.20    3.70
  -6   2   3    4.20    3.20
  -6   2   3    6.30    3.30
   6   2  -3    3.90    1.70
  -5  -2   3  229.08    8.00
   5  -2  -3  261.37    9.70
  -5  -2   3  250.87   10.30
  -5  -2   3  253.27    8.00
  -5   2   3  258.57   10.20
   5   2  -3  239.28    7.60
   5   2  -3  246.48   10.20
  -5   2   3  281.37    9.10
  -5   2   3  240.48    9.70
   4  -2  -3  382.76   12.30
  -4  -2   3  373.06   10.50
  -4  -2   3  352.96   12.60
   4  -2  -3  372.26   10.30
   4   2  -3  359.26   10.80
   4   2  -3  369.66   12.60
  -4   2   3  375.66   12.80
   4   2  -3  338.27   10.40
  -4   2   3  354.86   11.90
  -4   2   3  375.06   11.20
   3  -2  -3 1110.59   28.30
   3  -2  -3 1136.39   28.50
  -3  -2   3 1105.39   27.60
   3  -2  -3 1144.19   29.40
  -3  -2   3 1048.20   29.40
   3   2  -3 1057.59   27.50
  -3   2   3 1078.09   28.50
  -3   2   3 1096.29   29.80
   3   2  -3 1116.69   29.40
  -3   2   3 1142.09   28.10
   2  -2  -3   17.00    2.80
   2  -2  -3   20.70    3.00
  -2  -2   3   12.70    2.20
   2  -2  -3   20.80    4.50
  -2  -2   3   18.10    4.30
  -2   2   3   16.60    2.80
   2   2  -3   13.20    3.70
  -2   2   3   18.50    4.70
   2   2  -3   19.00    2.60
  -2   2   3   16.60    2.70
  -1  -2   3  133.39    5.90
   1  -2  -3  125.39    5.20
   1  -2  -3  131.49    6.00
  -1  -2   3  124.19    7.90
  -1  -2   3  128.79    7.90
   1  -2  -3  114.79    7.90
  -1  -2   3  128.89    5.30
   1   2  -3  121.99    7.00
  -1   2   3  135.29    6.00
   1   2  -3  132.19    5.80
  -1   2   3  126.99    5.30
  -1   2   3   96.79    8.20
   0  -2  -3  718.13   18.80
   0  -2  -3  724.83   22.40
   0  -2  -3  742.03   20.20
   0  -2   3  752.02   21.10
   0  -2   3  697.53   21.80
   0  -2   3  767.02   20.30
   0   2   3  746.93   19.00
   0   2  -3  749.53   20.30
   0   2   3  778.02   20.30
   0   2  -3  737.23   21.50
   0   2  -3  743.23   21.60
   0   2   3  781.52   20.20
   1  -2   3   10.00    3.40
  -1  -2  -3   14.60    3.30
  -1  -2  -3   10.80    1.80
  -1  -2  -3   13.50    3.00
   1  -2   3   11.30    2.90
  -1   2  -3   12.50    3.70
  -1   2  -3   10.80    2.80
   1   2   3   14.70    2.60
   1   2   3   14.90    3.30
   1   2   3   11.60    2.20
  -1   2  -3   12.10    4.50
   2  -2   3    3.30    2.80
  -2  -2  -3    7.80    2.40
   2  -2   3    3.80    2.90
  -2  -2  -3    4.40    2.70
  -2   2  -3    4.70    3.10
  -2   2  -3    3.30    2.40
   2   2   3    4.80    2.10
   2   2   3    3.50    2.50
   3  -2   3  157.48    8.00
   3  -2   3  158.68    7.10
  -3  -2  -3  160.78    6.50
  -3  -2  -3  153.68    7.70
   3   2   3  170.68    6.40
   3   2   3  149.49    7.50
  -3   2  -3  154.78    7.60
  -3   2  -3  155.78    7.90
   4  -2   3   60.99    5.20
  -4  -2  -3   69.79    4.80
   4  -2   3   68.09    6.20
  -4  -2  -3   66.59    6.10
   4   2   3   63.79    5.90
   4   2   3   71.39    4.70
  -4   2  -3   65.39    6.20
  -4   2  -3   72.79    3.00
  -4   2  -3   62.39    5.80
  -5  -2  -3 1144.39   29.60
   5  -2   3 1120.89   30.10
  -5  -2  -3 1141.79   31.50
   5   2   3 1148.29   31.50
  -5   2  -3 1108.89   30.60
  -5   2  -3 1165.98   31.90
   5   2   3 1203.98   29.90
  -5   2  -3 1147.79   28.40
   6  -2   3  484.85   15.30
  -6  -2  -3  487.25   16.70
  -6  -2  -3  497.85   14.80
   6   2   3  496.25   14.80
  -6   2  -3  496.95   17.00
  -6   2  -3  479.75   15.80
  -6   2  -3  472.75   13.70
   6   2   3  495.25   16.60
   7  -2   3    5.60    3.20
  -7  -2  -3    4.20    2.70
  -7  -2  -3   -0.90    3.70
  -7   2  -3    3.80    3.50
  -7   2  -3    6.00    2.70
   7   2   3   -0.70    3.50
  -7   2  -3    3.60    3.30
  -8  -2  -3   58.09    7.50
  -8  -2  -3   56.09    5.80
  -8  -2  -3   54.29    8.20
  -8   2  -3   55.69    5.20
  -8   2  -3   55.99    6.80
  -8   2  -3   55.09    7.40
  -9  -2  -3  424.76   16.90
  -9  -2  -3  432.66   19.10
  -9  -2  -3  456.45   14.90
  -9  -2  -3  422.26   13.90
  -9   2  -3  428.86   14.20
  -9   2  -3  427.76   15.90
  -9   2  -3  451.45   17.30
 -10  -2  -3   81.09   10.60
 -10  -2  -3   72.39    7.20
 -10  -2  -3   59.89    6.60
 -10  -2  -3   74.39    8.90
 -10   2  -3   67.39    8.30
 -10   2  -3   76.49    8.60
 -10   2  -3   77.79    9.20
 -10   2  -3   65.09    6.70
 -11  -2  -3   20.70    6.10
 -11  -2  -3   20.90    5.00
 -11  -2  -3   21.40    8.40
 -11  -2  -3   25.10    5.40
 -11   2  -3   30.10    6.00
 -11   2  -3   30.30    6.30
 -11   2  -3   25.80    5.20
 -11   2  -3   24.60    6.10
 -12  -2  -3   16.40    5.20
 -12  -2  -3   19.10    6.90
 -12  -2  -3   21.90    5.20
 -12  -2  -3   25.90    8.10
 -12   2  -3   15.80    6.70
 -12   2  -3   24.00    7.20
 -12   2  -3   19.20    6.00
 -12   2  -3   22.80    5.60
 -12   2  -3   20.50    6.10
 -13  -2  -3    2.00    5.20
 -13  -2  -3    2.50    6.50
 -13  -2  -3    8.50    5.40
 -13  -2  -3    5.00    8.00
 -13   2  -3   19.40    7.40
 -13   2  -3    8.90    5.90
 -13   2  -3    8.30    6.70
 -13   2  -3    0.20    5.70
 -13   2  -3    0.30    5.50
 -14  -2  -3   69.39    8.30
 -14  -2  -3   73.09   10.10
 -14  -2  -3   70.99    9.70
 -14  -2  -3   84.59   11.60
 -14  -2  -3   69.49   11.90
 -14   2  -3   72.49   10.90
 -14   2  -3   71.49    9.00
 -14   2  -3   71.49    9.60
 -14   2  -3   60.39    9.50
 -14   2  -3   91.19   11.70
 -15  -2  -3   23.60    7.40
 -15  -2  -3   18.70    8.60
 -15  -2  -3   33.50   11.70
 -15  -2  -3   26.30    9.40
 -15  -2  -3   25.40    6.80
 -15   2  -3   28.40    7.80
 -15   2  -3   22.30    8.20
 -15   2  -3   22.20    9.70
 -15   2  -3   28.60    8.80
 -15   2  -3   19.50    8.00
 -16  -2  -3   32.50   10.60
 -16  -2  -3   21.20   11.10
 -16  -2  -3   16.30    8.30
 -16  -2  -3   13.10    9.50
 -16  -2  -3    5.80    7.40
 -16   2  -3   14.00    8.50
 -16   2  -3    3.00    8.60
 -16   2  -3    4.80   10.10
 -16   2  -3   11.80    9.40
 -16   2  -3   29.20    8.90
 -17  -2  -3  -11.70    8.80
 -17  -2  -3   24.50   11.20
 -17  -2  -3    7.90   10.80
 -17  -2  -3   -6.10   12.40
 -17  -2  -3   -5.70    8.20
 -17   2  -3   13.50   10.00
 -17   2  -3   -1.80    9.40
 -17   2  -3  -10.60    9.30
 -17   2  -3   17.90   12.20
 -17   2  -3   -6.30    9.50
 -20  -3   3    2.60   14.40
 -20  -3   3    0.70   10.00
 -20  -3   3    1.60    7.50
 -20  -3   3   -9.30   10.80
 -20  -3   3    1.90   12.30
 -20   3   3   27.40   13.90
 -20   3   3   19.00   11.80
 -20   3   3   -8.70    9.90
 -20   3   3    0.10   11.00
 -20   3   3    0.40   10.80
 -19  -3   3  155.08   20.00
 -19  -3   3  121.59   15.80
 -19  -3   3  129.79   12.60
 -19  -3   3  130.49   16.70
 -19  -3   3  139.19   15.00
 -19   3   3  159.98   18.70
 -19   3   3  150.48   18.00
 -19   3   3  152.18   18.30
 -19   3   3  141.49   14.70
 -19   3   3  130.19   14.60
 -18  -3   3   17.00    6.20
 -18  -3   3    5.30    9.90
 -18  -3   3    2.00    7.50
 -18  -3   3   11.90   10.10
 -18   3   3    2.80    9.10
 -18   3   3    7.30    7.00
 -18   3   3    3.10    9.50
 -18   3   3   24.50    8.20
 -18   3   3    7.30    8.40
 -17  -3   3  179.08   12.90
 -17  -3   3  163.28   16.90
 -17  -3   3  154.38   16.50
 -17  -3   3  174.38   11.10
 -17   3   3  189.48   16.60
 -17   3   3  163.58   15.20
 -17   3   3  170.88   15.20
 -17   3   3  177.38   12.40
 -17   3   3  154.38   12.80
 -16  -3   3   -1.70    8.90
 -16  -3   3    9.10    4.80
 -16  -3   3   13.20    9.20
 -16  -3   3   16.50    6.20
 -16   3   3   12.20    7.40
 -16   3   3   21.90    8.20
 -16   3   3    9.20    7.00
 -16   3   3   14.90    5.70
 -16   3   3   12.40    6.40
 -15  -3   3    8.10    5.30
 -15  -3   3    2.40    7.90
 -15  -3   3   23.30    8.30
 -15  -3   3   15.00    4.50
 -15   3   3    1.10    6.20
 -15   3   3    9.80    5.70
 -15   3   3   19.90    7.20
 -14  -3   3  297.47   17.10
 -14  -3   3  293.77   16.90
 -14  -3   3  298.07   13.00
 -14  -3   3  301.97   12.00
 -14   3   3  300.57   12.50
 -14   3   3  299.27   15.90
 -14   3   3  309.77   15.20
 -13  -3   3  331.07   17.60
 -13  -3   3  337.37   12.30
 -13  -3   3  354.46   13.60
 -13  -3   3  346.07   17.20
 -13   3   3  356.26   16.00
 -13   3   3  372.16   16.70
 -13   3   3  331.47   12.60
 -12  -3   3   49.70    8.50
 -12  -3   3   37.00    4.50
 -12  -3   3   54.59    8.60
 -12  -3   3   39.90    5.20
 -12   3   3   53.09    7.60
 -12   3   3   44.30    5.80
 -12   3   3   44.50    7.40
 -11  -3   3    5.40    3.80
 -11  -3   3   -1.00    5.10
  11  -3  -3   -0.50    3.60
 -11  -3   3    6.50    5.70
 -11   3   3    2.60    4.70
 -11   3   3    1.90    4.70
  11   3  -3   -2.50    2.60
  11   3  -3    7.80    5.70
 -10  -3   3  382.46   16.70
  10  -3  -3  404.56   15.00
 -10  -3   3  371.16   13.00
 -10   3   3  389.06   15.10
 -10   3   3  390.86   15.70
  10   3  -3  398.66   12.80
  10   3  -3  394.86   17.00
  -9  -3   3   60.29    8.10
  -9  -3   3   51.29    5.30
   9  -3  -3   65.59    6.60
   9   3  -3   55.19    4.70
  -9   3   3   57.29    6.90
  -9   3   3   58.69    7.30
   9   3  -3   56.19    7.60
  -8  -3   3    5.20    2.10
  -8  -3   3    0.60    4.20
   8  -3  -3    4.90    3.50
  -8  -3   3    2.30    2.80
  -8   3   3    6.90    4.10
   8   3  -3    4.90    4.40
   8   3  -3    2.80    2.30
  -8   3   3    3.90    3.60
  -7  -3   3   28.50    3.70
  -7  -3   3   30.90    6.00
   7  -3  -3   39.20    4.90
   7   3  -3   34.90    5.90
  -7   3   3   41.30    5.70
  -7   3   3   35.10    5.10
   7   3  -3   34.40    4.00
  -6  -3   3   72.39    5.30
   6  -3  -3   75.49    5.90
  -6  -3   3   78.39    7.20
  -6  -3   3   78.59    3.80
   6   3  -3   72.59    6.90
  -6   3   3   80.59    7.10
  -6   3   3   81.19    6.70
   6   3  -3   74.09    4.70
  -5  -3   3   60.99    5.10
   5  -3  -3   74.59    6.00
  -5  -3   3   74.09    3.70
   5  -3  -3   64.59    5.80
  -5  -3   3   68.19    6.50
   5   3  -3   70.59    6.50
  -5   3   3   68.89    5.80
   5   3  -3   75.69    4.70
  -5   3   3   70.49    6.10
  -5   3   3   64.29    6.80
   5   3  -3   70.19    4.20
  -4  -3   3   54.99    3.60
   4  -3  -3   56.69    5.40
  -4  -3   3   46.00    5.90
   4  -3  -3   49.00    5.80
   4   3  -3   53.99    3.90
  -4   3   3   49.10    5.50
  -4   3   3   49.30    6.80
  -4   3   3   51.39    5.30
   4   3  -3   53.39    5.90
   4   3  -3   48.20    4.60
  -3  -3   3  277.27    8.60
  -3  -3   3  251.37   10.70
   3  -3  -3  265.67   10.20
   3  -3  -3  275.57   11.10
   3  -3  -3  272.67    9.70
   3   3  -3  266.37   10.60
  -3   3   3  276.27    9.90
   3   3  -3  262.97    9.80
  -3   3   3  259.77   12.00
  -3   3   3  261.67    9.90
   3   3  -3  266.67    8.60
  -2  -3   3  127.79    8.90
   2  -3  -3  138.09    8.80
  -2  -3   3  128.89    5.90
   2  -3  -3  131.39    6.90
   2  -3  -3  123.59    6.30
  -2  -3   3  118.19    7.70
  -2   3   3  135.29    6.80
  -2   3   3  120.39    9.10
   2   3  -3  121.69    7.20
  -2   3   3  131.99    6.60
   2   3  -3  123.19    5.80
   1  -3  -3  124.99    6.90
   1  -3  -3  130.29    6.10
  -1  -3   3  126.59    8.10
   1  -3  -3  125.49    9.30
  -1  -3   3  133.59    6.40
  -1  -3   3  126.59    8.40
   1   3  -3  129.09    7.40
  -1   3   3  130.59    6.40
   1   3  -3  131.99    6.40
   1   3  -3  120.89    9.00
  -1   3   3  136.89    7.00
   0  -3   3 1768.72   44.50
   0  -3   3 1720.23   45.90
   0  -3  -3 1767.22   43.30
   0  -3   3 1801.82   45.50
   0  -3  -3 1710.73   44.50
   0   3  -3 1752.92   44.40
   0   3  -3 1809.12   45.20
   0   3  -3 1758.02   46.10
   0   3   3 1757.22   43.60
   0   3   3 1781.62   44.50
   1  -3   3 1149.29   29.80
  -1  -3  -3 1096.09   27.90
  -1  -3  -3 1057.79   29.40
   1  -3   3 1119.29   30.00
   1   3   3 1092.99   29.40
  -1   3  -3 1091.39   29.50
  -1   3  -3 1097.69   30.60
  -1   3  -3 1116.99   30.30
   1   3   3 1117.59   28.50
   1   3   3 1127.59   28.60
  -2  -3  -3  389.56   13.50
   2  -3   3  415.96   13.70
   2  -3   3  406.36   13.90
  -2  -3  -3  430.26   11.90
  -2   3  -3  401.86   14.80
  -2   3  -3  396.36   14.20
   2   3   3  431.96   12.10
  -2   3  -3  412.16   13.90
   2   3   3  413.26   12.80
   2   3   3  406.76   13.50
  -3  -3  -3  277.67    8.70
   3  -3   3  267.17   10.30
  -3  -3  -3  248.58    9.00
  -3  -3  -3  249.97   10.40
   3   3   3  256.57   10.40
   3   3   3  259.17    8.50
  -3   3  -3  266.07   10.80
  -3   3  -3  259.47   11.00
  -4  -3  -3  845.72   24.80
  -4  -3  -3  860.91   22.90
   4  -3   3  855.91   24.20
  -4  -3  -3  869.11   22.70
  -4   3  -3  845.22   25.30
   4   3   3  873.61   24.80
   4   3   3  911.51   22.60
  -4   3  -3  851.91   24.90
  -5  -3  -3  113.79    7.90
  -5  -3  -3  116.79    6.00
  -5  -3  -3  112.49    6.80
   5  -3   3  122.79    7.20
   5   3   3  114.19    5.60
  -5   3  -3  116.49    8.00
  -5   3  -3  112.49    8.10
   5   3   3  117.89    7.50
  -6  -3  -3  543.15   15.40
   6  -3   3  520.25   17.00
  -6  -3  -3  540.55   18.20
  -6  -3  -3  524.15   20.00
  -6   3  -3  529.85   18.50
  -6   3  -3  509.25   14.30
   6   3   3  550.24   15.40
   6   3   3  523.25   17.80
  -6   3  -3  552.44   17.90
  -7  -3  -3  324.17   13.60
  -7  -3  -3  296.87   15.20
   7  -3   3  317.27   12.40
  -7  -3  -3  322.27   10.80
   7   3   3  324.57   10.80
   7   3   3  312.67   12.90
  -7   3  -3  306.77    9.90
  -7   3  -3  303.87   13.10
  -7   3  -3  319.67   14.00
  -8  -3  -3  262.27    9.70
  -8  -3  -3  252.97   14.30
  -8  -3  -3  250.57   12.50
   8  -3   3  254.77   11.30
  -8   3  -3  271.47   13.10
   8   3   3  244.88   12.00
  -8   3  -3  241.48    9.10
  -8   3  -3  254.07   12.10
  -9  -3  -3  193.48    8.80
  -9  -3  -3  193.28   13.30
  -9  -3  -3  197.88   11.60
  -9   3  -3  189.48   11.80
  -9   3  -3  183.18    8.20
  -9   3  -3  196.38   11.30
   9   3   3  177.48   10.60
 -10  -3  -3   45.50    6.30
 -10  -3  -3   54.69    7.70
 -10  -3  -3   54.89    9.90
 -10   3  -3   42.50    6.80
 -10   3  -3   49.30    7.30
 -10   3  -3   45.00    6.00
 -11  -3  -3   16.60    4.40
 -11  -3  -3   20.20    6.30
 -11  -3  -3   15.30    4.80
 -11  -3  -3   22.00    7.80
 -11   3  -3   24.40    5.00
 -11   3  -3   15.20    5.80
 -11   3  -3   12.10    6.30
 -12  -3  -3   81.59   10.80
 -12  -3  -3   98.19    8.40
 -12  -3  -3   95.29   13.30
 -12  -3  -3   82.99    8.50
 -12   3  -3   85.89   10.80
 -12   3  -3   94.99   10.90
 -12   3  -3  104.59   11.10
 -12   3  -3   93.59    8.40
 -13  -3  -3   18.70    8.70
 -13  -3  -3   19.30    7.30
 -13  -3  -3    4.60    5.30
 -13  -3  -3   13.20    5.40
 -13   3  -3   18.70    7.10
 -13   3  -3   10.90    5.90
 -13   3  -3   10.70    6.80
 -13   3  -3    4.30    7.00
 -13   3  -3   27.70    7.10
 -14  -3  -3   48.10    9.20
 -14  -3  -3   57.59    7.80
 -14  -3  -3   64.99   12.80
 -14  -3  -3   48.90    7.00
 -14   3  -3   56.99    9.70
 -14   3  -3   58.79    8.20
 -14   3  -3   63.79    9.60
 -14   3  -3   66.39    9.50
 -14   3  -3   62.99   10.40
 -15  -3  -3   10.90    7.00
 -15  -3  -3   26.50    9.60
 -15  -3  -3    2.90    8.30
 -15  -3  -3   15.00    6.60
 -15  -3  -3   10.40   10.50
 -15   3  -3   13.90    8.60
 -15   3  -3    6.10    7.10
 -15   3  -3   14.50    8.90
 -15   3  -3    3.10    7.60
 -15   3  -3   13.00    7.70
 -16  -3  -3   70.69    8.70
 -16  -3  -3   75.29    9.70
 -16  -3  -3   71.69   11.50
 -16  -3  -3   63.89   12.40
 -16  -3  -3   79.49   15.50
 -16   3  -3   76.19   11.90
 -16   3  -3   54.89   11.00
 -16   3  -3   81.29   12.80
 -16   3  -3   92.69   12.30
 -16   3  -3   83.59   10.60
 -17  -3  -3   14.60   12.30
 -17  -3  -3   22.30    8.10
 -17  -3  -3   16.00   13.30
 -17  -3  -3    9.30   10.80
 -17  -3  -3    6.90    8.90
 -17   3  -3    4.90   11.40
 -17   3  -3    0.30    9.80
 -17   3  -3    7.60    9.70
 -17   3  -3   17.20   11.90
 -17   3  -3  -11.20    9.50
 -19  -4   3   44.50   13.80
 -19  -4   3   29.60   14.40
 -19  -4   3   20.10    9.60
 -19   4   3   23.60   11.60
 -19   4   3   39.90    9.60
 -19   4   3    7.40    9.80
 -19   4   3   24.70   11.70
 -18  -4   3   80.79   10.80
 -18  -4   3   91.19   14.60
 -18  -4   3   97.29   15.20
 -18   4   3   85.09   11.60
 -18   4   3   84.09   10.50
 -18   4   3   94.79   13.40
 -18   4   3  101.09   13.70
 -17  -4   3   -8.30    9.70
 -17  -4   3   -9.60   10.00
 -17  -4   3   -6.70    6.90
 -17   4   3   16.00    9.30
 -17   4   3   -2.50    7.40
 -17   4   3    0.40    6.10
 -17   4   3    6.20    8.50
 -16  -4   3   31.00   10.20
 -16  -4   3   40.90    7.60
 -16  -4   3   17.30   10.00
 -16   4   3   34.50    9.30
 -16   4   3   29.30    7.80
 -16   4   3   31.10    8.90
 -15  -4   3    0.70    7.90
 -15  -4   3    8.70    5.80
 -15  -4   3    9.50    8.50
 -15   4   3   13.40    7.30
 -15   4   3    1.00    6.80
 -14  -4   3   28.50    8.80
 -14  -4   3   21.70    5.70
 -14  -4   3   18.40    7.70
 -14   4   3    8.20    6.70
 -14   4   3   25.50    7.70
 -13  -4   3  266.57   16.20
 -13  -4   3  261.77   12.60
 -13  -4   3  268.37   16.10
 -13   4   3  263.57   14.40
 -13   4   3  268.87   15.30
 -12  -4   3   -0.20    5.50
 -12  -4   3   -2.10    4.20
  12  -4  -3    3.30    4.50
 -12   4   3    0.80    5.50
 -12   4   3   -2.50    5.20
  12   4  -3   -1.70    3.10
 -11  -4   3   62.79    9.50
 -11  -4   3   58.39    6.70
  11  -4  -3   52.19    7.30
 -11   4   3   53.09    7.40
  11   4  -3   62.69    9.20
  11   4  -3   57.39    5.70
 -11   4   3   65.29    8.30
  10  -4  -3  107.09    8.00
 -10  -4   3   85.99    7.10
 -10  -4   3   93.69   10.10
 -10   4   3   81.39    9.00
  10   4  -3   98.19    6.40
  10   4  -3   83.79    9.60
 -10   4   3   89.49    9.00
  -9  -4   3  232.98   10.20
  -9  -4   3  226.78   13.10
   9  -4  -3  248.18   10.90
   9   4  -3  243.48   13.30
  -9   4   3  246.18   12.30
  -9   4   3  241.38   12.10
   9   4  -3  244.48    9.60
   8  -4  -3   -2.30    3.20
  -8  -4   3    3.60    4.40
  -8  -4   3    0.70    3.10
   8   4  -3    3.60    4.30
  -8   4   3    0.40    3.90
  -8   4   3    2.40    4.30
   8   4  -3    1.90    2.40
   7  -4  -3   13.30    4.00
  -7  -4   3    8.50    4.90
  -7  -4   3    7.00    3.30
   7  -4  -3    9.50    4.00
   7   4  -3    7.90    4.60
  -7   4   3    4.00    3.60
   7   4  -3   10.80    2.80
  -7   4   3    8.80    4.70
   6  -4  -3    7.20    3.40
  -6  -4   3    4.40    4.40
   6  -4  -3   10.00    3.70
  -6  -4   3    1.40    3.00
   6   4  -3    2.30    4.10
  -6   4   3    6.60    3.60
   6   4  -3    9.40    2.90
  -6   4   3    6.10    4.60
  -6   4   3    5.90    3.70
  -5  -4   3    6.20    1.80
   5  -4  -3    7.70    3.40
   5  -4  -3    6.60    3.60
  -5  -4   3    3.90    3.90
  -5   4   3    6.00    3.40
   5   4  -3    6.90    2.00
   5   4  -3    4.00    2.70
   5   4  -3    5.70    4.00
  -5   4   3    7.90    4.70
  -5   4   3    5.60    3.50
   4  -4  -3  122.79    8.00
  -4  -4   3  106.69    5.00
   4  -4  -3  108.99    6.90
   4  -4  -3  114.59    4.60
  -4  -4   3  104.79    7.80
  -4  -4   3  112.69    9.30
   4   4  -3  103.19    6.60
   4   4  -3  113.69    5.10
  -4   4   3  101.99    7.20
  -4   4   3  114.79    7.20
  -4   4   3  110.19    9.20
   4   4  -3  104.09    7.60
   3  -4  -3   43.80    6.40
  -3  -4   3   31.50    4.00
   3  -4  -3   35.70    4.00
   3  -4  -3   30.40    4.40
   3  -4  -3   30.60    3.90
  -3  -4   3   28.30    5.50
  -3  -4   3   30.50    5.00
  -3   4   3   37.00    4.80
  -3   4   3   39.30    4.60
  -3   4   3   28.10    6.10
   3   4  -3   35.60    3.80
   3   4  -3   34.30    4.50
   3   4  -3   37.20    5.20
  -2  -4   3  352.66   14.30
   2  -4  -3  362.76   12.10
   2  -4  -3  340.47   14.60
  -2  -4   3  341.47   13.20
   2  -4  -3  362.16   11.70
  -2  -4   3  352.66   11.40
   2  -4  -3  340.27   12.80
   2   4  -3  354.16   11.30
   2   4  -3  344.57   12.80
  -2   4   3  350.16   12.30
  -2   4   3  371.56   12.60
  -1  -4   3  226.08   10.50
   1  -4  -3  248.48    9.20
   1  -4  -3  225.88   12.40
   1  -4  -3  228.28   10.00
  -1  -4   3  240.08    9.30
   1  -4  -3  242.58    9.70
  -1  -4   3  224.78   11.10
   1   4  -3  229.88   12.10
  -1   4   3  236.28    9.90
   1   4  -3  237.18   10.00
   1   4  -3  242.88    9.20
  -1   4   3  240.68    9.60
   0  -4   3  522.95   16.20
   0  -4   3  530.65   17.50
   0  -4  -3  514.45   16.80
   0  -4   3  523.45   17.60
   0  -4  -3  520.25   15.50
   0  -4  -3  509.45   16.70
   0   4   3  530.15   16.10
   0   4  -3  504.85   18.20
   0   4  -3  532.75   16.60
   0   4  -3  519.95   16.10
   0   4   3  526.95   16.50
  -1  -4  -3 1530.85   41.70
   1  -4   3 1584.94   41.70
  -1  -4  -3 1589.34   39.60
  -1  -4  -3 1514.45   40.80
   1  -4   3 1581.74   41.00
   1  -4   3 1541.15   42.30
  -1   4  -3 1547.45   40.80
  -1   4  -3 1631.64   41.00
   1   4   3 1533.15   40.70
  -1   4  -3 1569.94   42.40
   1   4   3 1598.24   40.40
   2  -4   3  202.18    7.90
  -2  -4  -3  228.18   10.10
  -2  -4  -3  224.68   11.00
   2  -4   3  236.58   10.40
  -2  -4  -3  226.18    8.80
   2   4   3  231.88    8.50
  -2   4  -3  234.98   10.30
  -2   4  -3  226.58   11.00
  -2   4  -3  235.98   10.30
   2   4   3  226.48    9.90
   2   4   3  239.08   10.10
   3  -4   3   13.00    1.80
  -3  -4  -3   11.70    4.50
  -3  -4  -3   12.00    3.30
   3  -4   3   11.50    3.50
  -3  -4  -3   10.60    4.00
  -3   4  -3   13.10    4.30
  -3   4  -3   17.20    4.80
   3   4   3   10.70    3.40
   3   4   3   16.70    2.70
  -3   4  -3   15.10    3.60
   4  -4   3  206.18    9.80
  -4  -4  -3  201.38    8.60
  -4  -4  -3  202.78   10.10
  -4  -4  -3  214.08   11.80
   4   4   3  202.98    9.80
   4   4   3  217.38    7.30
  -4   4  -3  204.28   10.70
  -4   4  -3  196.58   10.80
  -4   4  -3  211.18   10.50
  -5  -4  -3  535.15   20.00
  -5  -4  -3  520.65   18.00
   5  -4   3  510.05   17.30
  -5  -4  -3  525.65   16.40
   5   4   3  546.35   14.70
   5   4   3  537.75   17.80
  -5   4  -3  534.05   18.60
  -5   4  -3  525.95   18.60
  -6  -4  -3   99.89    8.60
  -6  -4  -3  108.59    7.70
  -6  -4  -3   96.99    5.80
   6  -4   3  103.09    7.60
  -6  -4  -3   97.69   10.00
   6   4   3  102.19    7.80
  -6   4  -3   94.09    8.50
   6   4   3  106.69    5.20
  -6   4  -3  100.49    8.70
   7  -4   3    4.80    3.60
  -7  -4  -3    6.20    4.40
  -7  -4  -3    5.60    2.90
  -7  -4  -3    5.20    5.50
  -7  -4  -3    7.60    4.40
  -7   4  -3    0.20    3.00
   7   4   3    4.70    3.90
   7   4   3    4.80    2.30
  -7   4  -3    8.20    4.80
  -7   4  -3    1.90    3.90
  -8  -4  -3   -3.50    5.20
   8  -4   3   -2.10    3.70
  -8  -4  -3   -1.80    4.40
  -8  -4  -3    2.20    2.90
   8   4   3   -4.70    3.80
  -8   4  -3    7.50    5.00
  -8   4  -3   -5.90    3.20
  -8   4  -3   -4.40    3.90
  -9  -4  -3   20.20    7.20
  -9  -4  -3   22.90    3.90
   9  -4   3   19.30    5.00
  -9  -4  -3   31.20    6.30
  -9   4  -3   29.20    6.20
  -9   4  -3   28.80    6.50
  -9   4  -3   25.30    4.30
   9   4   3   23.30    5.50
 -10  -4  -3   56.69    6.10
 -10  -4  -3   58.89    8.30
 -10  -4  -3   65.89   10.90
 -10   4  -3   49.40    7.40
  10   4   3   48.90    7.10
 -10   4  -3   55.29    7.90
 -10   4  -3   56.69    6.30
 -11  -4  -3   46.70    6.60
 -11  -4  -3   62.39   10.30
 -11  -4  -3   48.80    7.70
 -11   4  -3   65.79    9.20
 -11   4  -3   48.20    7.00
 -11   4  -3   48.30    7.60
 -12  -4  -3  163.78   13.30
 -12  -4  -3  168.48   15.30
 -12  -4  -3  168.18    9.30
 -12   4  -3  173.58   10.10
 -12   4  -3  170.58   13.50
 -12   4  -3  214.28   14.10
 -13  -4  -3   33.40    9.90
 -13  -4  -3   11.40    7.20
 -13  -4  -3   23.80    5.00
 -13  -4  -3   33.70    6.00
 -13   4  -3   37.90    6.60
 -13   4  -3   17.20    7.40
 -13   4  -3   43.90    9.00
 -13   4  -3   16.80    7.20
 -14  -4  -3   79.69    8.60
 -14  -4  -3   97.79   11.50
 -14  -4  -3   84.69   14.00
 -14  -4  -3   73.39    8.60
 -14   4  -3   72.19    9.40
 -14   4  -3   91.79   11.40
 -14   4  -3   90.69   11.30
 -14   4  -3   93.29   11.70
 -14   4  -3   71.59   10.00
 -15  -4  -3   30.50    7.60
 -15  -4  -3   38.20   11.80
 -15  -4  -3   35.40   10.10
 -15   4  -3   25.80    9.60
 -15   4  -3   19.60    8.10
 -15   4  -3   11.20    8.20
 -15   4  -3   19.50    7.60
 -15   4  -3   26.60    9.50
 -16  -4  -3    4.50   12.50
 -16  -4  -3    6.30   11.20
 -16  -4  -3    8.00    7.80
 -16  -4  -3    7.70    9.70
 -16   4  -3    7.00    9.00
 -16   4  -3    6.40    8.60
 -16   4  -3   -5.40    8.30
 -16   4  -3    3.40   10.60
 -16   4  -3   -2.20    9.90
 -17  -4  -3    3.40   12.10
 -17  -4  -3    4.30   13.90
 -17  -4  -3    7.40    8.90
 -17  -4  -3   17.30   11.70
 -17   4  -3    2.30   12.00
 -17   4  -3   12.70   10.20
 -17   4  -3   -1.90   11.60
 -17   4  -3   14.70   10.40
 -17   4  -3    2.60   10.10
 -19  -5   3  115.09   17.70
 -19  -5   3  120.09   17.90
 -19  -5   3  122.79   17.30
 -19   5   3  113.99   17.10
 -19   5   3   90.09   12.40
 -19   5   3  113.79   14.40
 -19   5   3  102.49   15.40
 -18  -5   3   -9.00   11.60
 -18  -5   3   -4.10   11.70
 -18  -5   3    5.50    9.20
 -18   5   3    2.60    8.70
 -18   5   3   -7.10    9.90
 -18   5   3   -1.00   11.40
 -17  -5   3   57.49   12.90
 -17  -5   3   50.79   12.20
 -17  -5   3   38.20    8.70
 -17   5   3   44.70   11.10
 -17   5   3   53.59   11.80
 -17   5   3   42.10    9.60
 -16  -5   3   16.90   10.30
 -16  -5   3   23.80   11.40
 -16  -5   3   14.70    7.80
 -16   5   3   20.90    8.30
 -16   5   3   14.80    9.10
 -16   5   3   14.90    9.20
 -15  -5   3  372.96   21.10
 -15  -5   3  393.46   17.30
 -15  -5   3  329.67   20.40
 -15   5   3  407.26   20.60
 -15   5   3  374.96   19.10
 -14  -5   3   91.69   10.50
 -14  -5   3  116.49   13.80
 -14  -5   3  112.09   13.90
  14   5  -3  104.09    8.50
 -14   5   3  103.29   12.20
 -14   5   3   95.69   11.10
  13  -5  -3  146.29   10.60
 -13  -5   3  129.19   10.60
 -13  -5   3  130.49   13.40
  13   5  -3  118.89    8.70
 -13   5   3  144.09   12.50
 -13   5   3  128.99   12.40
 -12  -5   3  127.79   10.10
  12  -5  -3  116.49    9.80
 -12  -5   3  112.69   12.60
 -12   5   3  125.09   11.70
 -12   5   3  128.59   12.10
  12   5  -3  117.09    8.10
  12   5  -3  114.09   13.10
 -11  -5   3   52.39    8.80
 -11  -5   3   43.50    6.30
  11  -5  -3   67.29    7.70
  11   5  -3   37.50    8.60
 -11   5   3   55.99    8.70
  11   5  -3   45.80    5.30
 -11   5   3   44.00    7.30
 -10  -5   3  519.45   18.00
  10  -5  -3  548.85   18.10
 -10  -5   3  500.75   21.10
 -10   5   3  518.15   20.00
 -10   5   3  513.25   20.10
  10   5  -3  509.05   21.20
  10   5  -3  509.85   16.80
  -9  -5   3    3.00    3.80
  -9  -5   3    8.40    5.40
   9  -5  -3   10.20    4.20
   9  -5  -3   10.70    3.90
   9   5  -3    7.20    4.90
   9   5  -3    6.90    3.50
  -9   5   3    6.30    4.70
  -9   5   3   11.30    5.60
  -8  -5   3  365.16   14.20
  -8  -5   3  347.97   16.30
   8  -5  -3  378.26   13.90
   8  -5  -3  398.46   15.30
   8   5  -3  344.87   16.20
  -8   5   3  365.86   16.10
   8   5  -3  357.26   12.90
  -8   5   3  380.46   15.70
  -7  -5   3    5.80    3.90
  -7  -5   3    9.80    5.60
   7  -5  -3   13.60    4.40
   7  -5  -3    7.70    4.10
  -7   5   3   10.30    5.20
   7   5  -3    9.20    3.30
  -7   5   3    4.60    4.00
  -7   5   3    9.10    4.50
   7   5  -3    8.70    4.90
   6  -5  -3   66.39    6.80
  -6  -5   3   63.49    8.90
  -6  -5   3   47.90    6.00
  -6  -5   3   56.79    7.80
   6  -5  -3   57.09    6.60
  -6   5   3   53.49    7.20
  -6   5   3   70.59    8.70
  -6   5   3   49.99    7.10
   6   5  -3   56.89    5.90
   6   5  -3   61.29    8.00
   5  -5  -3 1885.61   49.00
   5  -5  -3 1903.81   49.50
  -5  -5   3 1781.92   50.09
  -5  -5   3 1829.72   51.69
  -5   5   3 1817.52   51.29
   5   5  -3 1845.52   50.19
  -5   5   3 1855.11   49.40
  -5   5   3 2069.59   49.90
[truncated: 1,610,290 more chars]
