# Supplementary material for: Multi-redox indenofluorene chromophores incorporating dithiafulvene donor and ene/enediyne acceptor units
Source: Beilstein J Org Chem. 2024 Jan 15;20:59–73. doi: 10.3762/bjoc.20.8 (PMC10804541; doi:10.3762/bjoc.20.8)
Supplement: File 4 — Crystallographic information file of compound 29. [file Beilstein_J_Org_Chem-20-59-s004.cif]

data_mo_D8V5466_0m-1a
_audit_contact_author_address
;Department of Chemistry, University of Copenhagen, Universitetsparken 5, DK-2100
 Copenhagen &#216;, Denmark
;
_audit_contact_author_email       vbrp@chem.ku.dk
_audit_contact_author_name        'Viktor B. R. Pedersen'
_audit_creation_method
;FinalCif V125 by Daniel Kratzert, Freiburg 2023, 
https://dkratzert.de/finalcif.html
;
_publ_contact_author_id_orcid     0000-0003-0661-6351
_publ_section_references
;Sheldrick, G.M. (2015). Acta Cryst. A71, 3-8.
Sheldrick, G.M. (2015). Acta Cryst. C71, 3-8.
;
_shelx_SHELXL_version_number      '2019/2'
_chemical_name_systematic         ?
_chemical_name_common             ?
_chemical_formula_sum             'C28 H30'
_chemical_formula_moiety          ?
_chemical_formula_weight          366.52
_chemical_melting_point           ?
_space_group_crystal_system       monoclinic
_space_group_IT_number            14
_space_group_name_H-M_alt         'P 21/c'
_space_group_name_Hall            '-P 2ybc'
_shelx_space_group_comment
;
The symmetry employed for this shelxl refinement is uniquely defined
by the following loop, which should always be used as a source of
symmetry information in preference to the above space-group names.
They are only intended as comments.
;

loop_
_space_group_symop_operation_xyz
'x, y, z'
'-x, y+1/2, -z+1/2'
'-x, -y, -z'
'x, -y-1/2, z-1/2'

_cell_length_a                    16.0713(8)
_cell_length_b                    5.9999(3)
_cell_length_c                    10.4377(5)
_cell_angle_alpha                 90
_cell_angle_beta                  92.484(2)
_cell_angle_gamma                 90
_cell_volume                      1005.52(9)
_cell_formula_units_Z             2
_cell_measurement_temperature     100(2)
_cell_measurement_reflns_used     8788
_cell_measurement_theta_min       3.807
_cell_measurement_theta_max       32.7035
_exptl_crystal_description        Prism
_exptl_crystal_colour             yellow
_exptl_crystal_recrystallization_method ?
_exptl_crystal_density_meas       ?
_exptl_crystal_density_method     ?
_exptl_crystal_density_diffrn     1.211
_exptl_crystal_F_000              396
_exptl_crystal_size_max           0.219
_exptl_crystal_size_mid           0.177
_exptl_crystal_size_min           0.173
_exptl_absorpt_coefficient_mu     0.068
_exptl_absorpt_correction_type    multi-scan
_exptl_absorpt_correction_T_min   0.7221
_exptl_absorpt_correction_T_max   0.7467
_exptl_absorpt_process_details
;SADABS-2016/2 - Bruker AXS area detector scaling and absorption correction: 
Krause, L., Herbst-Irmer, R., Sheldrick G.M. & Stalke D., J. Appl. Cryst. 48 
(2015) 3-10
;
_exptl_absorpt_special_details    ?
_shelx_estimated_absorpt_T_min    0.985
_shelx_estimated_absorpt_T_max    0.988
_exptl_transmission_factor_min    ?
_exptl_transmission_factor_max    ?
_exptl_special_details            ?
_diffrn_ambient_temperature       100(2)
_diffrn_ambient_environment       N~2~
_diffrn_radiation_type            MoK\a
_diffrn_radiation_wavelength      0.71073
_diffrn_radiation_monochromator   'mirror optics'
_diffrn_measurement_ambient_temperature_device_make 'Oxford Cryostream 800'
_diffrn_radiation_probe           x-ray
_diffrn_source                    'microfocus sealed X-ray tube'
_diffrn_source_type               'Incoatec I\ms'
_diffrn_source_voltage            50.0
_diffrn_source_current            1.0
_diffrn_detector                  CPAD
_diffrn_detector_type             'Bruker PHOTON II'
_diffrn_detector_area_resol_mean  7.41
_diffrn_measurement_device        'three-circle diffractometer'
_diffrn_measurement_device_type   'Bruker D8 VENTURE dual wavelength Mo/Cu'
_diffrn_measurement_method        '\w and \f scans'
_diffrn_measurement_specimen_support 'MiTeGen micromount'
_diffrn_reflns_number             26009
_diffrn_reflns_av_unetI/netI      0.0365
_diffrn_reflns_av_R_equivalents   0.0642
_diffrn_reflns_theta_min          2.537
_diffrn_reflns_theta_max          30.012
_diffrn_reflns_theta_full         25.242
_diffrn_reflns_limit_h_min        -22
_diffrn_reflns_limit_h_max        22
_diffrn_reflns_limit_k_min        -8
_diffrn_reflns_limit_k_max        8
_diffrn_reflns_limit_l_min        -14
_diffrn_reflns_limit_l_max        14
_diffrn_measured_fraction_theta_max 0.998
_diffrn_measured_fraction_theta_full 0.997
_diffrn_reflns_Laue_measured_fraction_max 0.998
_diffrn_reflns_Laue_measured_fraction_full 0.997
_diffrn_reflns_point_group_measured_fraction_max 0.998
_diffrn_reflns_point_group_measured_fraction_full 0.997
_reflns_number_total              2946
_reflns_number_gt                 2320
_reflns_threshold_expression      'I > 2\s(I)'
_reflns_Friedel_coverage          0.000
_reflns_Friedel_fraction_max      .
_reflns_Friedel_fraction_full     .
_reflns_special_details
;
 Reflections were merged by SHELXL according to the crystal
 class for the calculation of statistics and refinement.
 
 _reflns_Friedel_fraction is defined as the number of unique
 Friedel pairs measured divided by the number that would be
 possible theoretically, ignoring centric projections and
 systematic absences.
;
_computing_data_collection        'Bruker BIS V6.2.14/2020-04-30'
_computing_cell_refinement        'SAINT V8.40A'
_computing_data_reduction         'SAINT V8.40A'
_computing_structure_solution     'SHELXT 2018/2 (Sheldrick, 2018)'
_computing_structure_refinement   'SHELXL-2019/2 (Sheldrick, 2019)'
_computing_molecular_graphics     ?
_computing_publication_material   ?
_refine_special_details           ?
_refine_ls_structure_factor_coef  Fsqd
_refine_ls_matrix_type            full
_refine_ls_weighting_scheme       calc
_refine_ls_weighting_details      'w=1/[\s^2^(Fo^2^)+(0.0641P)^2^+0.3485P] where P=(Fo^2^+2Fc^2^)/3'
_atom_sites_solution_primary      direct
_atom_sites_solution_secondary    ?
_atom_sites_solution_hydrogens    geom
_refine_ls_hydrogen_treatment     constr
_refine_ls_number_reflns          2946
_refine_ls_number_parameters      130
_refine_ls_number_restraints      0
_refine_ls_R_factor_all           0.0670
_refine_ls_R_factor_gt            0.0477
_refine_ls_wR_factor_ref          0.1250
_refine_ls_wR_factor_gt           0.1152
_refine_ls_goodness_of_fit_ref    1.038
_refine_ls_restrained_S_all       1.038
_refine_ls_shift/su_max           0.000
_refine_ls_shift/su_mean          0.000
_refine_diff_density_max          0.402
_refine_diff_density_min          -0.242
_refine_diff_density_rms          0.052
_refine_ls_extinction_method      none
_refine_ls_extinction_coef        .

loop_
_atom_type_symbol
_atom_type_description
_atom_type_scat_dispersion_real
_atom_type_scat_dispersion_imag
_atom_type_scat_source
'C' 'C' 0.0033 0.0016 'International Tables Vol C Tables 4.2.6.8 and 6.1.1.4'
'H' 'H' 0.0000 0.0000 'International Tables Vol C Tables 4.2.6.8 and 6.1.1.4'

_geom_special_details
;
 All esds (except the esd in the dihedral angle between two l.s. planes)
 are estimated using the full covariance matrix.  The cell esds are taken
 into account individually in the estimation of esds in distances, angles
 and torsion angles; correlations between esds in cell parameters are only
 used when they are defined by crystal symmetry.  An approximate (isotropic)
 treatment of cell esds is used for estimating esds involving l.s. planes.
;

loop_
_atom_site_label
_atom_site_type_symbol
_atom_site_fract_x
_atom_site_fract_y
_atom_site_fract_z
_atom_site_U_iso_or_equiv
_atom_site_adp_type
_atom_site_occupancy
_atom_site_site_symmetry_order
_atom_site_calc_flag
_atom_site_refinement_flags_posn
_atom_site_refinement_flags_adp
_atom_site_refinement_flags_occupancy
_atom_site_disorder_assembly
_atom_site_disorder_group
C1_1 C 0.37323(7) 0.42327(18) 0.67566(10) 0.0123(2) Uani 1 1 d . . . . .
C2_1 C 0.35447(7) 0.26514(19) 0.76761(11) 0.0145(2) Uani 1 1 d . . . . .
H2_1 H 0.390867 0.142983 0.784831 0.017 Uiso 1 1 calc R U . . .
C3_1 C 0.28160(7) 0.28830(19) 0.83411(10) 0.0143(2) Uani 1 1 d . . . . .
H3_1 H 0.268773 0.179677 0.896469 0.017 Uiso 1 1 calc R U . . .
C4_1 C 0.22656(7) 0.46733(18) 0.81174(10) 0.0120(2) Uani 1 1 d . . . . .
C5_1 C 0.24746(7) 0.62659(19) 0.72008(10) 0.0135(2) Uani 1 1 d . . . . .
H5_1 H 0.211718 0.750362 0.703608 0.016 Uiso 1 1 calc R U . . .
C6_1 C 0.31967(7) 0.60515(18) 0.65340(10) 0.0129(2) Uani 1 1 d . . . . .
C7_1 C 0.44327(7) 0.44208(18) 0.59044(10) 0.0123(2) Uani 1 1 d . . . . .
C8_1 C 0.56725(7) 0.36132(19) 0.48252(10) 0.0125(2) Uani 1 1 d . . . . .
C9_1 C 0.51099(7) 0.30090(19) 0.57375(10) 0.0136(2) Uani 1 1 d . . . . .
H9_1 H 0.518328 0.168547 0.622910 0.016 Uiso 1 1 calc R U . . .
C10_1 C 0.14528(7) 0.48775(19) 0.88233(10) 0.0129(2) Uani 1 1 d . . . . .
C11_1 C 0.15002(8) 0.3645(2) 1.01127(11) 0.0184(3) Uani 1 1 d . . . . .
H11A_1 H 0.099596 0.395180 1.057781 0.028 Uiso 1 1 calc R U . . .
H11B_1 H 0.198958 0.415824 1.062280 0.028 Uiso 1 1 calc R U . . .
H11C_1 H 0.154544 0.203879 0.996096 0.028 Uiso 1 1 calc R U . . .
C12_1 C 0.64618(7) 0.24406(19) 0.44759(11) 0.0153(2) Uani 1 1 d . . . . .
H12A_1 H 0.634131 0.093489 0.412712 0.018 Uiso 1 1 calc R U . . .
H12B_1 H 0.685600 0.230986 0.522764 0.018 Uiso 1 1 calc R U . . .
C13_1 C 0.07415(7) 0.3858(2) 0.79820(12) 0.0201(3) Uani 1 1 d . . . . .
H13A_1 H 0.021736 0.398780 0.842224 0.030 Uiso 1 1 calc R U . . .
H13B_1 H 0.086071 0.228181 0.782513 0.030 Uiso 1 1 calc R U . . .
H13C_1 H 0.069317 0.465424 0.716238 0.030 Uiso 1 1 calc R U . . .
C14_1 C 0.12359(7) 0.7330(2) 0.90859(11) 0.0168(2) Uani 1 1 d . . . . .
H14A_1 H 0.073207 0.739939 0.958079 0.025 Uiso 1 1 calc R U . . .
H14B_1 H 0.113853 0.811444 0.826968 0.025 Uiso 1 1 calc R U . . .
H14C_1 H 0.169885 0.803625 0.957429 0.025 Uiso 1 1 calc R U . . .

loop_
_atom_site_aniso_label
_atom_site_aniso_U_11
_atom_site_aniso_U_22
_atom_site_aniso_U_33
_atom_site_aniso_U_23
_atom_site_aniso_U_13
_atom_site_aniso_U_12
C1_1 0.0133(5) 0.0127(5) 0.0108(5) -0.0005(4) 0.0000(4) 0.0005(4)
C2_1 0.0160(5) 0.0125(5) 0.0152(5) 0.0025(4) 0.0017(4) 0.0034(4)
C3_1 0.0172(5) 0.0129(5) 0.0130(5) 0.0019(4) 0.0035(4) 0.0008(4)
C4_1 0.0130(5) 0.0124(5) 0.0106(5) -0.0015(4) 0.0011(4) -0.0009(4)
C5_1 0.0143(5) 0.0126(5) 0.0137(5) 0.0006(4) 0.0013(4) 0.0028(4)
C6_1 0.0144(5) 0.0127(5) 0.0117(5) 0.0007(4) 0.0010(4) 0.0003(4)
C7_1 0.0129(5) 0.0127(5) 0.0113(5) 0.0005(4) 0.0006(4) 0.0000(4)
C8_1 0.0127(5) 0.0122(5) 0.0125(5) -0.0002(4) 0.0013(4) 0.0003(4)
C9_1 0.0152(5) 0.0121(5) 0.0136(5) 0.0023(4) 0.0013(4) 0.0010(4)
C10_1 0.0132(5) 0.0122(5) 0.0136(5) -0.0004(4) 0.0031(4) 0.0001(4)
C11_1 0.0234(6) 0.0172(6) 0.0152(5) 0.0021(4) 0.0081(4) 0.0038(5)
C12_1 0.0152(5) 0.0146(5) 0.0165(5) 0.0044(4) 0.0041(4) 0.0037(4)
C13_1 0.0157(5) 0.0248(6) 0.0199(6) -0.0069(5) 0.0026(4) -0.0029(5)
C14_1 0.0182(5) 0.0142(5) 0.0184(5) -0.0003(4) 0.0054(4) 0.0024(4)

loop_
_geom_bond_atom_site_label_1
_geom_bond_atom_site_label_2
_geom_bond_distance
_geom_bond_site_symmetry_2
_geom_bond_publ_flag
C1_1 C2_1 1.3919(15) . ?
C1_1 C6_1 1.4030(15) . ?
C1_1 C7_1 1.4690(15) . ?
C2_1 C3_1 1.3940(15) . ?
C2_1 H2_1 0.9500 . ?
C3_1 C4_1 1.4046(15) . ?
C3_1 H3_1 0.9500 . ?
C4_1 C5_1 1.4032(15) . ?
C4_1 C10_1 1.5322(15) . ?
C5_1 C6_1 1.3849(15) . ?
C5_1 H5_1 0.9500 . ?
C6_1 C12_1 1.5102(15) 3_666 ?
C7_1 C9_1 1.3960(15) . ?
C7_1 C8_1 1.4103(15) 3_666 ?
C8_1 C9_1 1.3894(15) . ?
C8_1 C12_1 1.5090(15) . ?
C9_1 H9_1 0.9500 . ?
C10_1 C11_1 1.5345(15) . ?
C10_1 C13_1 1.5380(16) . ?
C10_1 C14_1 1.5393(16) . ?
C11_1 H11A_1 0.9800 . ?
C11_1 H11B_1 0.9800 . ?
C11_1 H11C_1 0.9800 . ?
C12_1 H12A_1 0.9900 . ?
C12_1 H12B_1 0.9900 . ?
C13_1 H13A_1 0.9800 . ?
C13_1 H13B_1 0.9800 . ?
C13_1 H13C_1 0.9800 . ?
C14_1 H14A_1 0.9800 . ?
C14_1 H14B_1 0.9800 . ?
C14_1 H14C_1 0.9800 . ?

loop_
_geom_angle_atom_site_label_1
_geom_angle_atom_site_label_2
_geom_angle_atom_site_label_3
_geom_angle
_geom_angle_site_symmetry_1
_geom_angle_site_symmetry_3
_geom_angle_publ_flag
C2_1 C1_1 C6_1 119.65(10) . . ?
C2_1 C1_1 C7_1 131.64(10) . . ?
C6_1 C1_1 C7_1 108.70(9) . . ?
C1_1 C2_1 C3_1 119.15(10) . . ?
C1_1 C2_1 H2_1 120.4 . . ?
C3_1 C2_1 H2_1 120.4 . . ?
C2_1 C3_1 C4_1 122.01(10) . . ?
C2_1 C3_1 H3_1 119.0 . . ?
C4_1 C3_1 H3_1 119.0 . . ?
C5_1 C4_1 C3_1 117.81(10) . . ?
C5_1 C4_1 C10_1 120.51(10) . . ?
C3_1 C4_1 C10_1 121.67(10) . . ?
C6_1 C5_1 C4_1 120.66(10) . . ?
C6_1 C5_1 H5_1 119.7 . . ?
C4_1 C5_1 H5_1 119.7 . . ?
C5_1 C6_1 C1_1 120.70(10) . . ?
C5_1 C6_1 C12_1 129.26(10) . 3_666 ?
C1_1 C6_1 C12_1 110.04(9) . 3_666 ?
C9_1 C7_1 C8_1 121.07(10) . 3_666 ?
C9_1 C7_1 C1_1 130.61(10) . . ?
C8_1 C7_1 C1_1 108.31(9) 3_666 . ?
C9_1 C8_1 C7_1 121.47(10) . 3_666 ?
C9_1 C8_1 C12_1 128.52(10) . . ?
C7_1 C8_1 C12_1 109.99(9) 3_666 . ?
C8_1 C9_1 C7_1 117.47(10) . . ?
C8_1 C9_1 H9_1 121.3 . . ?
C7_1 C9_1 H9_1 121.3 . . ?
C4_1 C10_1 C11_1 111.86(9) . . ?
C4_1 C10_1 C13_1 108.77(9) . . ?
C11_1 C10_1 C13_1 108.46(10) . . ?
C4_1 C10_1 C14_1 111.50(9) . . ?
C11_1 C10_1 C14_1 107.90(9) . . ?
C13_1 C10_1 C14_1 108.26(10) . . ?
C10_1 C11_1 H11A_1 109.5 . . ?
C10_1 C11_1 H11B_1 109.5 . . ?
H11A_1 C11_1 H11B_1 109.5 . . ?
C10_1 C11_1 H11C_1 109.5 . . ?
H11A_1 C11_1 H11C_1 109.5 . . ?
H11B_1 C11_1 H11C_1 109.5 . . ?
C8_1 C12_1 C6_1 102.95(9) . 3_666 ?
C8_1 C12_1 H12A_1 111.2 . . ?
C6_1 C12_1 H12A_1 111.2 3_666 . ?
C8_1 C12_1 H12B_1 111.2 . . ?
C6_1 C12_1 H12B_1 111.2 3_666 . ?
H12A_1 C12_1 H12B_1 109.1 . . ?
C10_1 C13_1 H13A_1 109.5 . . ?
C10_1 C13_1 H13B_1 109.5 . . ?
H13A_1 C13_1 H13B_1 109.5 . . ?
C10_1 C13_1 H13C_1 109.5 . . ?
H13A_1 C13_1 H13C_1 109.5 . . ?
H13B_1 C13_1 H13C_1 109.5 . . ?
C10_1 C14_1 H14A_1 109.5 . . ?
C10_1 C14_1 H14B_1 109.5 . . ?
H14A_1 C14_1 H14B_1 109.5 . . ?
C10_1 C14_1 H14C_1 109.5 . . ?
H14A_1 C14_1 H14C_1 109.5 . . ?
H14B_1 C14_1 H14C_1 109.5 . . ?

loop_
_geom_torsion_atom_site_label_1
_geom_torsion_atom_site_label_2
_geom_torsion_atom_site_label_3
_geom_torsion_atom_site_label_4
_geom_torsion
_geom_torsion_site_symmetry_1
_geom_torsion_site_symmetry_2
_geom_torsion_site_symmetry_3
_geom_torsion_site_symmetry_4
_geom_torsion_publ_flag
C6_1 C1_1 C2_1 C3_1 1.35(16) . . . . ?
C7_1 C1_1 C2_1 C3_1 -179.04(11) . . . . ?
C1_1 C2_1 C3_1 C4_1 -0.36(17) . . . . ?
C2_1 C3_1 C4_1 C5_1 -0.65(16) . . . . ?
C2_1 C3_1 C4_1 C10_1 178.11(10) . . . . ?
C3_1 C4_1 C5_1 C6_1 0.68(16) . . . . ?
C10_1 C4_1 C5_1 C6_1 -178.10(10) . . . . ?
C4_1 C5_1 C6_1 C1_1 0.29(16) . . . . ?
C4_1 C5_1 C6_1 C12_1 -179.68(11) . . . 3_666 ?
C2_1 C1_1 C6_1 C5_1 -1.33(16) . . . . ?
C7_1 C1_1 C6_1 C5_1 178.98(10) . . . . ?
C2_1 C1_1 C6_1 C12_1 178.65(10) . . . 3_666 ?
C7_1 C1_1 C6_1 C12_1 -1.04(12) . . . 3_666 ?
C2_1 C1_1 C7_1 C9_1 2.4(2) . . . . ?
C6_1 C1_1 C7_1 C9_1 -177.98(11) . . . . ?
C2_1 C1_1 C7_1 C8_1 -178.71(11) . . . 3_666 ?
C6_1 C1_1 C7_1 C8_1 0.93(12) . . . 3_666 ?
C7_1 C8_1 C9_1 C7_1 0.17(18) 3_666 . . . ?
C12_1 C8_1 C9_1 C7_1 178.26(11) . . . . ?
C8_1 C7_1 C9_1 C8_1 -0.17(18) 3_666 . . . ?
C1_1 C7_1 C9_1 C8_1 178.63(11) . . . . ?
C5_1 C4_1 C10_1 C11_1 -156.41(10) . . . . ?
C3_1 C4_1 C10_1 C11_1 24.86(14) . . . . ?
C5_1 C4_1 C10_1 C13_1 83.82(13) . . . . ?
C3_1 C4_1 C10_1 C13_1 -94.91(12) . . . . ?
C5_1 C4_1 C10_1 C14_1 -35.48(14) . . . . ?
C3_1 C4_1 C10_1 C14_1 145.78(11) . . . . ?
C9_1 C8_1 C12_1 C6_1 -178.11(11) . . . 3_666 ?
C7_1 C8_1 C12_1 C6_1 0.15(12) 3_666 . . 3_666 ?

_shelx_res_file
;
TITL mo_d8v5466_0m-1a_a.res in P2(1)/c
    mo_D8V5466_0m-1a.res
    created by SHELXL-2019/2 at 22:43:54 on 01-Oct-2023
REM Old TITL mo_D8V5466_0m-1a_a.res in P2(1)/c
REM SHELXT solution in P2(1)/c: R1 0.118, Rweak 0.005, Alpha 0.025
REM <I/s> 0.479 for 208 systematic absences, Orientation as input
REM Formula found by SHELXT: C14
CELL 0.71073 16.0713 5.9999 10.4377 90 92.484 90
ZERR 2 0.0008 0.0003 0.0005 0 0.002 0
LATT 1
SYMM -X,0.5+Y,0.5-Z
SFAC C H
UNIT 56 60
L.S. 4
PLAN  1 0 0
SIZE 0.173 0.177 0.219
TEMP -173
CONF
LIST 4
FMAP 2
ACTA
MORE -1
BOND $H
OMIT 6 0 6
WGHT    0.064100    0.348500
FVAR       1.12916
RESI 1 M1
C1    1    0.373231    0.423272    0.675661    11.00000    0.01334    0.01273 =
         0.01082   -0.00051   -0.00003    0.00052
C2    1    0.354473    0.265140    0.767612    11.00000    0.01598    0.01247 =
         0.01520    0.00250    0.00169    0.00337
AFIX  43
H2    2    0.390867    0.142983    0.784831    11.00000   -1.20000
AFIX   0
C3    1    0.281602    0.288299    0.834113    11.00000    0.01722    0.01286 =
         0.01304    0.00187    0.00348    0.00080
AFIX  43
H3    2    0.268773    0.179677    0.896469    11.00000   -1.20000
AFIX   0
C4    1    0.226563    0.467331    0.811742    11.00000    0.01302    0.01240 =
         0.01060   -0.00150    0.00113   -0.00086
C5    1    0.247463    0.626591    0.720083    11.00000    0.01427    0.01264 =
         0.01366    0.00055    0.00131    0.00283
AFIX  43
H5    2    0.211718    0.750362    0.703608    11.00000   -1.20000
AFIX   0
C6    1    0.319675    0.605146    0.653400    11.00000    0.01444    0.01269 =
         0.01165    0.00070    0.00098    0.00031
C7    1    0.443270    0.442081    0.590436    11.00000    0.01286    0.01274 =
         0.01132    0.00046    0.00063    0.00003
C8    1    0.567251    0.361316    0.482520    11.00000    0.01273    0.01217 =
         0.01255   -0.00018    0.00127    0.00035
C9    1    0.510991    0.300898    0.573753    11.00000    0.01524    0.01212 =
         0.01357    0.00234    0.00127    0.00100
AFIX  43
H9    2    0.518328    0.168547    0.622910    11.00000   -1.20000
AFIX   0
C10   1    0.145282    0.487749    0.882335    11.00000    0.01320    0.01216 =
         0.01356   -0.00044    0.00306    0.00012
C11   1    0.150023    0.364526    1.011271    11.00000    0.02338    0.01717 =
         0.01524    0.00207    0.00807    0.00376
AFIX 137
H11A  2    0.099596    0.395180    1.057781    11.00000   -1.50000
H11B  2    0.198958    0.415824    1.062280    11.00000   -1.50000
H11C  2    0.154544    0.203879    0.996096    11.00000   -1.50000
AFIX   0
C12   1    0.646180    0.244063    0.447590    11.00000    0.01522    0.01460 =
         0.01647    0.00439    0.00414    0.00369
AFIX  23
H12A  2    0.634131    0.093489    0.412712    11.00000   -1.20000
H12B  2    0.685600    0.230986    0.522764    11.00000   -1.20000
AFIX   0
C13   1    0.074150    0.385786    0.798196    11.00000    0.01569    0.02477 =
         0.01994   -0.00692    0.00263   -0.00287
AFIX 137
H13A  2    0.021736    0.398780    0.842224    11.00000   -1.50000
H13B  2    0.086071    0.228181    0.782513    11.00000   -1.50000
H13C  2    0.069317    0.465424    0.716238    11.00000   -1.50000
AFIX   0
C14   1    0.123586    0.732965    0.908587    11.00000    0.01824    0.01417 =
         0.01844   -0.00029    0.00539    0.00241
AFIX 137
H14A  2    0.073207    0.739939    0.958079    11.00000   -1.50000
H14B  2    0.113853    0.811444    0.826968    11.00000   -1.50000
H14C  2    0.169885    0.803625    0.957429    11.00000   -1.50000

AFIX   0
HKLF 4


REM  mo_d8v5466_0m-1a_a.res in P2(1)/c
REM wR2 = 0.1250, GooF = S = 1.038, Restrained GooF = 1.038 for all data
REM R1 = 0.0477 for 2320 Fo > 4sig(Fo) and 0.0670 for all 2946 data
REM 130 parameters refined using 0 restraints

END

WGHT      0.0641      0.3485

REM Highest difference peak  0.402,  deepest hole -0.242,  1-sigma level  0.052
Q1    1   0.1892  0.4839  0.8473  11.00000  0.05    0.40
;
_shelx_res_checksum               6140
_shelx_hkl_file
;
   0   0   1    0.30    0.60
   0   0   2   81.79    4.40
   0   0  -2   82.09    3.40
   0   0  -2   85.49    4.30
   0   0   2   90.19    3.80
   0   0   2   80.69    3.50
   0   0  -2   80.39    3.70
   0   0  -2   78.99    5.00
   0   0   3    1.60    1.60
   0   0   3    0.30    2.30
   0   0  -3   -2.10    1.30
   0   0   3   -0.50    1.50
   0   0  -3   -0.40    1.30
   0   0  -3    0.30    2.40
   0   0   3    1.40    3.00
   0   0  -3    2.10    2.00
   0   0  -4   13.10    2.20
   0   0   4   10.70    2.30
   0   0  -4   11.70    3.50
   0   0  -4   11.10    2.30
   0   0   4   16.10    2.60
   0   0   4   14.40    4.00
   0   0   4   14.10    3.50
   0   0  -4   11.10    2.60
   0   0   5    1.90    2.10
   0   0   5   -1.00    3.30
   0   0   5   -0.90    2.90
   0   0  -5    2.30    2.30
   0   0   5   -0.50    2.10
   0   0  -5   -1.90    1.70
   0   0  -5    0.40    1.80
   0   0  -5   -0.10    3.40
   0   0  -6   86.69    8.80
   0   0   6   73.99    9.30
   0   0   6   80.59    5.70
   0   0   6   78.79    6.00
   0   0  -6   87.49    5.90
   0   0  -6   78.49    4.70
   0   0  -6   72.59    6.40
   0   0   6   78.89    7.90
   0   0  -7    4.40    3.30
   0   0   7   -3.60    4.50
   0   0  -7   -0.40    2.20
   0   0  -7    2.00    4.90
   0   0  -7   -4.10    2.50
   0   0   7    4.00    4.60
   0   0   7    2.90    2.80
   0   0   7   -1.80    3.20
   0   0  -7   -2.40    2.60
   0   0  -8  265.97   12.30
   0   0  -8  263.37   12.90
   0   0   8  257.47   12.20
   0   0   8  261.27   18.00
   0   0   8  264.77   12.40
   0   0   8  277.17   15.70
   0   0  -8  279.27   17.20
   0   0   9    0.30    6.90
   0   0   9    1.50    3.70
   0   0   9   -2.70    5.00
   0   0  -9    2.30    7.30
   0   0  -9    7.00    4.10
   0   0  -9    2.20    4.60
   0   0   9   -4.00    6.00
   0   0  10  169.88   18.50
   0   0 -10  204.58   12.90
   0   0  10  183.08   13.40
   0   0 -10  210.18   12.40
   0   0  10  209.48   12.30
   0   0 -10  219.38   19.40
   0   0  10  212.48   16.90
   0   0  11    4.10    8.40
   0   0 -11   -5.10    6.20
   0   0  11  -10.80    8.60
   0   0  11   -1.90    5.30
   0   0 -12  176.08   16.00
   0   0  12  187.18   19.40
   0   0 -12  204.38   17.10
   0   0  12  159.78   25.00
   0   0  12  199.28   14.60
   0   0  13   -5.90   11.00
   0   0  13  -10.30    7.70
   0   0 -13    6.60   10.50
   0   0  13    1.70   15.10
   0   0  13   10.60   14.30
   0   0  14    8.90   20.80
   0   0  14    1.50    9.50
   0   1   0   -3.00    1.70
   0   1   0   -1.50    1.00
   0   1   0    0.60    1.20
   0  -1   0    0.10    1.10
   0  -1   0   -0.70    1.70
   0  -1   0    1.50    1.30
   0  -1   0   -0.30    1.00
   0   1  -1   19.00    2.10
   0   1  -1   17.40    2.00
   0   1   1   20.60    2.70
   0   1  -1   19.80    2.30
   0   1   1   23.20    2.70
   0   1   1   21.20    2.80
   0   1   1   22.30    2.90
   0  -1   1   17.60    1.90
   0  -1  -1   18.60    2.70
   0  -1  -1   20.70    2.60
   0  -1   1   18.90    2.10
   0  -1   1   20.60    2.40
   0  -1  -1   15.00    2.80
   0  -1  -1   14.20    2.10
   0   1   2  235.88    8.70
   0   1  -2  231.18    8.90
   0   1   2  234.58    8.80
   0   1   2  217.08    9.60
   0   1  -2  245.58    7.50
   0   1   2  224.28   10.80
   0   1   2  236.18    8.80
   0  -1   2  238.48    7.50
   0  -1  -2  237.28    8.70
   0  -1   2  228.88    7.30
   0  -1  -2  240.78    9.60
   0  -1   2  222.48    9.20
   0  -1  -2  222.08    8.60
   0   1   3    3.20    3.30
   0   1   3    7.40    2.50
   0   1  -3    5.60    1.60
   0   1   3    9.00    3.10
   0   1  -3    5.60    2.60
   0   1   3    6.70    2.50
   0  -1   3    7.90    1.80
   0  -1  -3    4.10    1.80
   0  -1  -3    3.30    2.00
   0  -1   3    6.70    2.80
   0  -1  -3    3.60    2.70
   0  -1   3    6.00    1.60
   0  -1  -3    6.70    2.90
   0   1   4 3417.86   94.79
   0   1  -4 3591.44   96.69
   0   1   4 3433.66   97.89
   0   1   4 3662.33   94.99
   0   1  -4 3537.45   93.19
   0   1   4 3511.95   98.09
   0  -1  -4 3575.44   94.89
   0  -1   4 3456.15   93.29
   0  -1  -4 3603.54   94.59
   0  -1   4 3435.66   97.29
   0  -1   4 3479.25   92.89
   0  -1  -4 3555.64   96.99
   0  -1  -4 3695.03   97.69
   0   1   5   17.40    3.90
   0   1  -5   16.20    2.70
   0   1  -5   18.50    2.40
   0   1   5    9.10    4.90
   0   1   5   18.30    4.00
   0   1  -5   10.40    4.10
   0   1   5    8.10    4.80
   0  -1   5   15.10    2.80
   0  -1  -5    9.50    4.40
   0  -1   5   15.60    3.10
   0  -1  -5   16.80    3.50
   0  -1   5   11.90    4.90
   0  -1  -5   12.10    3.70
   0  -1  -5   14.80    3.50
   0  -1   5   15.20    2.80
   0   1   6  671.53   26.20
   0   1   6  641.04   22.30
   0   1  -6  663.43   20.60
   0   1   6  697.63   22.70
   0   1   6  640.74   26.70
   0   1  -6  679.03   20.10
   0   1  -6  674.83   25.20
   0  -1  -6  703.03   26.20
   0  -1   6  634.74   26.10
   0  -1   6  673.23   21.50
   0  -1  -6  690.93   24.60
   0  -1   6  653.83   20.90
   0  -1   6  692.13   20.80
   0  -1  -6  660.03   22.20
   0  -1  -6  663.23   21.40
   0   1   7    5.90    3.50
   0   1   7   13.10    7.20
   0   1  -7   14.20    5.50
   0   1  -7   11.40    2.80
   0   1   7   11.30    6.30
   0   1   7    8.80    4.40
   0   1  -7    9.60    2.90
   0  -1   7    8.50    4.20
   0  -1   7   13.60    3.60
   0  -1  -7    6.80    3.20
   0  -1  -7    3.80    3.30
   0  -1  -7   11.20    4.50
   0  -1   7    9.80    3.00
   0  -1   7    0.10    5.20
   0  -1  -7   11.40    5.10
   0   1   8   80.19   12.30
   0   1   8   91.69    8.30
   0   1   8   87.19   12.80
   0   1   8   95.39    9.10
   0   1  -8  103.19    6.70
   0   1  -8  107.99    7.50
   0   1  -8  101.99   12.10
   0  -1  -8   94.39    7.10
   0  -1   8   98.99    7.30
   0  -1  -8  103.49   12.50
   0  -1   8   94.19    9.30
   0  -1   8   90.79    7.90
   0  -1  -8   86.69    7.80
   0  -1  -8   96.29   10.20
   0  -1  -8  107.09    8.70
   0  -1   8  102.09   13.00
   0   1   9   50.79    8.30
   0   1  -9   58.39    7.30
   0   1  -9   64.29    6.90
   0   1   9   59.99   10.50
   0   1   9   61.99    8.10
   0   1  -9   51.69    9.00
   0   1   9   40.40    9.70
   0  -1   9   51.39    7.40
   0  -1   9   57.29    6.90
   0  -1   9   43.70   10.40
   0  -1  -9   44.60    6.50
   0  -1  -9   49.90    7.60
   0  -1  -9   49.80    6.80
   0  -1  -9   52.99   10.00
   0  -1  -9   32.70    6.80
   0  -1   9   51.89    6.90
   0   1  10  259.67   14.90
   0   1 -10  264.27   13.10
   0   1  10  270.37   15.60
   0   1 -10  243.68   20.70
   0   1  10  229.88   15.80
   0   1  10  278.77   22.10
   0   1  10  272.47   20.70
   0  -1  10  253.37   21.60
   0  -1 -10  258.87   16.50
   0  -1  10  257.27   13.10
   0  -1  10  252.77   14.70
   0  -1 -10  268.47   12.60
   0  -1 -10  267.07   11.90
   0  -1 -10  293.87   15.70
   0   1  11    0.90    5.50
   0   1 -11    0.70    6.10
   0   1  11   12.00   11.20
   0   1  11  -15.80    9.10
   0   1  11   -1.80    8.40
   0  -1 -11    6.10    7.50
   0  -1  11   -3.10    5.00
   0  -1  11   -2.20    8.40
   0  -1 -11   -2.70    7.50
   0  -1  11    7.80   11.20
   0   1  12   95.49   16.90
   0   1 -12  146.29   14.30
   0   1  12  133.19   16.90
   0   1  12  113.29   14.10
   0   1  12  121.49   13.20
   0  -1  12  133.49   21.90
   0  -1 -12   96.19   14.70
   0  -1 -12  120.39   14.50
   0  -1  12  111.39   12.20
   0  -1  12  114.59   17.00
   0   1 -13  257.57   20.30
   0   1  13  264.07   18.50
   0   1  13  231.68   29.90
   0   1  13  233.78   22.10
   0  -1  13  247.78   16.90
   0  -1 -13  209.88   23.60
   0  -1  13  261.67   24.20
   0  -1  13  208.58   31.50
   0   1  14   -5.60    9.80
   0   1  14   -9.80   21.60
   0  -1  14  -10.50    9.00
   0  -1  14   45.80   23.10
   0   2   0 1458.65   40.60
   0   2   0 1437.26   40.30
   0  -2   0 1443.56   40.50
   0  -2   0 1457.65   42.70
   0  -2   0 1476.75   40.60
   0  -2   0 1453.65   40.90
   0   2   1  505.55   15.00
   0   2   1  453.25   15.40
   0   2   1  472.55   15.30
   0   2   1  413.96   17.80
   0   2  -1  476.05   14.60
   0   2  -1  456.55   14.70
   0   2   1  477.25   15.70
   0  -2   1  451.75   16.20
   0  -2  -1  461.45   15.50
   0  -2  -1  478.65   15.50
   0  -2  -1  466.95   17.80
   0  -2   1  466.35   14.80
   0  -2   1  459.25   14.90
   0  -2   1  440.26   14.50
   0  -2  -1  476.95   15.80
   0   2   2  683.23   21.80
   0   2   2  686.63   21.30
   0   2   2  623.84   24.30
   0   2  -2  665.33   19.90
   0   2  -2  680.93   19.80
   0   2  -2  694.23   19.80
   0   2   2  711.33   21.80
   0   2   2  655.83   21.30
   0  -2   2  664.03   21.00
   0  -2  -2  690.73   21.60
   0  -2   2  657.33   20.60
   0  -2  -2  711.53   21.60
   0  -2   2  680.03   19.90
   0  -2   2  677.13   20.00
   0  -2  -2  654.53   21.40
   0  -2  -2  674.53   24.00
   0   2  -3    4.90    1.70
   0   2  -3    0.20    2.30
   0   2   3    4.20    3.20
   0   2   3    4.40    2.60
   0   2   3    4.00    3.80
   0   2   3    1.80    2.40
   0   2   3    2.50    2.50
   0   2  -3    4.20    1.90
   0  -2   3    3.60    3.10
   0  -2  -3    2.00    2.30
   0  -2   3    0.80    1.90
   0  -2   3    3.20    1.70
   0  -2  -3    4.10    3.40
   0  -2  -3    4.10    2.70
   0   2   4  906.41   27.30
   0   2   4  812.82   26.80
   0   2   4  858.31   26.80
   0   2   4  823.42   28.90
   0   2  -4  838.72   26.70
   0   2   4  774.72   30.50
   0   2  -4  854.31   24.30
   0  -2  -4  825.12   26.60
   0  -2   4  853.11   24.40
   0  -2  -4  867.61   26.90
   0  -2  -4  857.81   29.90
   0  -2   4  840.12   24.30
   0  -2   4  818.02   27.80
   0   2   5  145.69    9.10
   0   2  -5  144.49    6.70
   0   2   5  146.59   11.20
   0   2   5  143.49   12.40
   0   2   5  137.99    8.80
   0   2  -5  141.09    9.60
   0   2   5  159.38    9.30
   0  -2  -5  161.98    9.20
   0  -2  -5  160.38   11.60
   0  -2   5  153.48   10.80
   0  -2  -5  149.99    8.80
   0  -2   5  153.38    7.00
   0  -2   5  156.38    7.00
   0   2   6  278.47   17.80
   0   2   6  296.37   13.60
   0   2   6  259.17   16.30
   0   2  -6  295.57   14.70
   0   2  -6  287.47   10.70
   0   2   6  299.07   13.70
   0   2   6  298.17   13.70
   0  -2   6  287.67   16.00
   0  -2  -6  292.47   13.00
   0  -2  -6  292.87   16.20
   0  -2  -6  287.37   13.30
   0  -2   6  287.47   10.90
   0  -2   6  276.97   10.90
   0   2   7   10.50    4.30
   0   2   7    2.90    6.20
   0   2   7    7.70    4.30
   0   2   7    8.90    5.00
   0   2  -7    3.40    5.20
   0   2  -7    3.30    2.70
   0   2   7   10.00    5.70
   0  -2  -7   17.80    4.70
   0  -2  -7    9.10    4.60
   0  -2   7   11.50    3.50
   0  -2   7    4.60    3.00
   0  -2  -7   13.30    5.70
   0  -2   7    6.40    6.00
   0  -2  -7    2.50    4.40
   0   2  -8   20.30    7.00
   0   2   8    8.40    4.50
   0   2   8   10.00    6.60
   0   2   8   26.50    7.50
   0   2  -8   16.80    3.60
   0   2   8   -1.70    7.10
   0   2   8    8.30    5.70
   0  -2  -8    7.40    6.30
   0  -2  -8   12.40    5.40
   0  -2   8   13.70    7.40
   0  -2   8   18.90    4.20
   0  -2  -8    6.80    5.30
   0  -2   8   16.00    4.60
   0  -2  -8   11.60    4.90
   0   2   9  795.02   29.30
   0   2   9  777.52   29.40
   0   2  -9  841.32   32.50
   0   2  -9  794.42   24.90
   0   2   9  792.72   36.10
   0   2   9  770.62   29.10
   0   2   9  748.53   35.20
   0  -2  -9  777.92   26.90
   0  -2  -9  810.02   28.10
   0  -2   9  763.52   25.40
   0  -2   9  771.42   26.30
   0  -2   9  770.02   35.20
   0  -2  -9  792.02   29.20
   0  -2  -9  792.42   31.90
   0   2 -10  195.68   19.20
   0   2  10  205.88   15.00
   0   2  10  173.38   20.80
   0   2  10  196.98   14.20
   0   2 -10  199.18   10.90
   0   2  10  213.88   16.50
   0   2  10  192.58   20.70
   0  -2 -10  193.48   16.00
   0  -2 -10  184.78   16.90
   0  -2  10  172.58   20.40
   0  -2  10  198.68   11.40
   0  -2 -10  176.98   13.10
   0  -2  10  198.48   13.40
   0  -2 -10  204.28   12.10
   0   2 -11   74.79   10.10
   0   2  11   65.99    9.30
   0   2  11   79.39   15.00
   0   2  11   58.79   11.60
   0   2  11   81.99   12.30
   0  -2 -11   65.39    9.80
   0  -2  11   54.39    9.40
   0  -2 -11   50.99   11.90
   0  -2 -11   67.89   11.00
   0  -2  11   80.59   15.70
   0  -2 -11   80.49    9.30
   0  -2  11   82.79    9.70
   0   2  12   53.39   15.90
   0   2  12   62.49   11.90
   0   2  12   63.49   13.30
   0   2 -12   66.89    8.60
   0  -2  12   53.69   16.70
   0  -2 -12   60.69   10.10
   0  -2 -12   64.19    8.00
   0  -2  12   76.89   11.00
   0  -2 -12   85.09   13.70
   0  -2  12   65.49   12.50
   0   2  13   22.00   22.80
   0   2  13    4.00    8.70
   0   2  13   -8.40   18.10
   0  -2 -13   10.00    8.00
   0  -2  13   -5.20   17.70
   0  -2  13   -2.80    7.80
   0  -2 -13   17.70   16.00
   0  -2  13   17.10   15.30
   0   2  14   76.39   14.50
   0   2  14   65.89   25.10
   0  -2  14   70.39   11.40
   0  -2  14   12.30   25.40
   0   3   0    6.90    2.70
   0   3   0   -0.20    2.20
   0  -3   0    0.70    2.50
   0  -3   0   -5.00    2.50
   0  -3   0   -1.40    4.20
   0  -3   0    1.30    2.60
   0  -3   0    1.10    2.80
   0   3   1  177.58    9.30
   0   3  -1  189.08    8.50
   0   3   1  183.18    9.10
   0   3  -1  190.48    8.90
   0   3   1  186.38    8.30
   0   3   1  186.38    9.70
   0   3   1  163.88   12.30
   0  -3  -1  190.18    9.50
   0  -3   1  200.38    9.00
   0  -3   1  190.18    8.90
   0  -3   1  196.68    9.30
   0  -3  -1  164.58    9.10
   0  -3   1  178.98   10.80
   0  -3   1  185.68    9.50
   0  -3  -1  169.28   11.70
   0  -3  -1  185.78    9.90
   0  -3  -1  177.28    9.60
   0   3   2   33.30    4.50
   0   3   2   46.80    6.00
   0   3  -2   35.40    4.70
   0   3  -2   34.90    4.30
   0   3   2   26.20    4.10
   0   3   2   31.20    7.10
   0   3   2   37.40    5.30
   0  -3  -2   42.40    5.90
   0  -3  -2   36.50    6.60
   0  -3   2   38.20    5.00
   0  -3   2   43.80    5.80
   0  -3  -2   38.80    5.50
   0  -3   2   30.30    4.20
   0  -3  -2   38.80    5.90
   0   3   3   30.40    5.00
   0   3  -3   38.00    4.70
   0   3   3   38.40    5.30
   0   3   3   32.90    5.00
   0   3   3   28.90    8.10
   0   3  -3   37.30    4.30
   0   3  -3   38.00    4.20
   0   3   3   35.60    5.60
   0  -3  -3   36.30    7.70
   0  -3   3   41.20    5.30
   0  -3  -3   32.90    5.00
   0  -3  -3   35.00    5.30
   0  -3   3   36.70    5.10
   0  -3   3   37.70    4.30
   0   3   4   34.50    6.40
   0   3   4   23.70    4.70
   0   3  -4   25.90    4.50
   0   3   4   35.70    6.20
   0   3   4   27.20    7.90
   0   3  -4   29.60    3.80
   0   3   4   24.60    4.50
   0   3  -4   31.60    4.30
   0  -3  -4   37.50    6.20
   0  -3   4   28.50    4.20
   0  -3  -4   33.10    5.80
   0  -3  -4   36.60    6.80
   0  -3   4   33.40    5.90
   0  -3   4   35.80    4.40
   0   3   5    1.50    4.20
   0   3  -5    2.20    2.50
   0   3   5    1.40    3.40
   0   3   5    3.30    5.40
   0   3  -5    0.50    2.50
   0   3   5    0.00    4.00
   0   3   5   -0.40    6.10
   0   3  -5    9.60    3.80
   0  -3  -5   -2.50    4.20
   0  -3  -5   -1.80    5.20
   0  -3  -5    2.70    3.70
   0  -3  -5   -0.80    4.10
   0  -3   5    2.60    4.50
   0  -3   5    0.40    2.40
   0  -3   5    0.30    2.90
   0   3  -6   24.20    5.80
   0   3   6   15.30    6.30
   0   3   6   19.30    5.30
   0   3   6   16.40    5.90
   0   3   6   13.50    7.60
   0   3   6   13.90    4.80
   0   3  -6   17.90    3.60
   0  -3   6   17.00    3.70
   0  -3  -6   18.50    5.90
   0  -3   6   17.20    6.60
   0  -3  -6   14.80    5.30
   0  -3   6   14.50    4.00
   0  -3  -6   12.90    6.80
   0  -3  -6   10.50    4.30
   0   3   7    2.90    6.10
   0   3  -7    8.20    5.70
   0   3  -7    9.60    3.50
   0   3   7    1.20    3.90
   0   3   7    8.20    5.90
   0   3   7    8.90    5.10
   0   3   7   -2.30    6.70
   0  -3   7    5.90    4.30
   0  -3  -7   12.00    5.20
   0  -3   7    5.30    7.20
   0  -3   7    2.30    3.30
   0  -3  -7   12.50    7.40
   0  -3  -7    9.30    5.50
   0  -3  -7    4.30    5.70
   0   3   8   49.90    7.90
   0   3   8   59.69    9.10
   0   3   8   56.59   12.20
   0   3  -8   53.29    6.30
   0   3  -8   53.69    8.80
   0   3   8   53.19   12.60
   0   3   8   46.90    9.20
   0  -3  -8   61.89    9.80
   0  -3  -8   47.80    7.20
   0  -3   8   57.39    6.50
   0  -3   8   66.09    8.30
   0  -3  -8   57.09    8.70
   0  -3  -8   48.20    9.00
   0  -3   8   72.89   12.10
   0   3   9   31.30   12.30
   0   3   9   27.00    8.20
   0   3   9   20.40    6.80
   0   3  -9   18.20    8.60
   0   3  -9   20.20    4.40
   0   3   9   28.40   10.30
   0   3   9   16.30    9.40
   0  -3  -9   42.80    8.70
   0  -3  -9   17.50    9.80
   0  -3  -9   23.90    7.30
   0  -3  -9   30.60    7.40
   0  -3   9   20.90   10.10
   0  -3   9   20.20    6.00
   0  -3   9   21.30    4.90
   0   3  10   36.30   12.00
   0   3  10   23.40   11.70
   0   3  10   15.50    8.70
   0   3  10   24.20    8.00
   0   3 -10   12.20    5.10
   0  -3  10   17.40    5.40
   0  -3 -10   11.30   12.10
   0  -3  10   28.70   12.40
   0  -3  10   21.40    7.80
   0  -3 -10    5.10   10.20
   0  -3 -10    2.00    8.70
   0  -3 -10   13.30    6.80
   0   3  11   32.70    9.10
   0   3  11   27.60   11.80
   0   3  11   34.10   15.40
   0  -3 -11   30.70    8.00
   0  -3  11   37.90   10.10
   0  -3  11   29.60   15.70
   0  -3  11   46.40    7.00
   0  -3 -11   37.90   14.00
   0   3  12   10.80   10.10
   0   3  12   12.00   13.10
   0   3  12   -6.80   13.60
   0  -3  12   20.90   12.40
   0  -3 -12   15.50    9.00
   0  -3 -12  -13.70   12.10
   0  -3  12    6.50    6.90
   0  -3  12   10.30   17.20
   0   3  13   16.70   10.60
   0   3  13   -6.30   19.90
   0  -3  13   34.50   22.70
   0  -3  13   20.90    8.30
   0  -3 -13   22.60    9.80
   0   4   0    9.70    3.90
   0   4   0   14.90    4.50
   0  -4   0   17.30    5.20
   0  -4   0   13.90    4.00
   0  -4   0   12.50    4.20
   0  -4   0   12.20    4.60
   0  -4   0   13.20    6.00
   0   4  -1   94.09    7.20
   0   4   1  102.69    8.00
   0   4   1   94.59    6.60
   0   4  -1  103.29    7.90
   0  -4  -1   88.89   11.60
   0  -4  -1  106.29    9.30
   0  -4   1  100.59    8.40
   0  -4  -1   76.29    7.80
   0  -4   1   94.99    8.50
   0  -4   1  100.99    8.00
   0  -4   1   91.39   10.30
   0  -4   1   96.79    7.80
   0  -4  -1   97.19    9.00
   0  -4  -1   84.59    8.60
   0   4   2    3.00    3.50
   0   4   2    6.20    3.70
   0   4  -2   -2.90    2.70
   0   4   2   -3.20    3.50
   0   4   2    5.90    4.90
   0   4  -2    0.00    3.00
   0  -4  -2    3.00    3.50
   0  -4  -2    6.70    5.70
   0  -4  -2    4.80    4.20
   0  -4   2   -0.20    3.90
   0  -4   2   -0.50    4.60
   0  -4  -2    1.00    4.70
   0  -4   2    1.40    3.20
   0  -4   2    3.00    3.80
   0  -4  -2   -2.40    4.10
   0   4   3   11.00    4.80
   0   4   3   10.20    4.20
   0   4   3   10.30    5.00
   0   4   3   10.30    5.60
   0   4  -3   11.70    3.50
   0   4  -3    8.20    3.40
   0  -4   3   16.50    4.40
   0  -4  -3   14.60    5.20
   0  -4   3    8.70    4.60
   0  -4  -3   13.50    7.40
   0  -4  -3    5.40    4.80
   0  -4   3   13.50    5.00
   0  -4  -3    7.00    5.00
   0   4   4  324.27   21.80
   0   4   4  345.27   16.50
   0   4  -4  355.46   14.20
   0   4   4  342.57   17.40
   0   4   4  352.16   16.70
   0   4   4  383.96   17.70
   0  -4  -4  353.36   17.00
   0  -4  -4  354.26   17.50
   0  -4   4  367.36   15.30
   0  -4   4  349.47   15.00
   0  -4  -4  348.87   20.80
   0  -4   4  352.36   14.10
   0  -4  -4  358.66   17.00
   0   4   5    7.60    7.50
   0   4   5    3.60    5.80
   0   4  -5    2.60    3.70
   0   4   5   16.40    5.00
   0   4  -5    8.90    3.70
   0   4   5    5.20    5.80
   0   4   5   15.30    5.90
   0  -4   5   14.20    3.90
   0  -4  -5    5.60    6.70
   0  -4  -5    8.10    6.60
   0  -4   5    7.20    5.00
   0  -4  -5    7.30    5.50
   0  -4   5   13.80    6.10
   0  -4  -5    4.40    4.90
   0   4  -6  646.84   21.40
   0   4   6  654.03   27.20
   0   4   6  582.04   32.40
   0   4  -6  658.93   21.40
   0   4   6  686.13   29.10
   0   4   6  656.73   25.90
   0   4   6  649.43   26.00
   0  -4   6  604.44   26.10
   0  -4  -6  673.13   26.20
   0  -4   6  639.64   22.60
   0  -4  -6  688.63   26.90
   0  -4   6  646.44   21.80
   0  -4  -6  640.94   30.80
   0   4   7    1.00    9.00
   0   4   7   -5.80    6.20
   0   4   7    3.00    8.10
   0   4  -7    4.80    3.90
   0   4   7   -4.70    7.30
   0   4   7    6.10    6.60
   0  -4   7    3.70    3.80
   0  -4  -7   -3.60    9.50
   0  -4  -7   -3.50    6.20
   0  -4   7   -4.50    5.20
   0  -4  -7   -2.10    7.40
   0  -4  -7    7.60    7.90
   0  -4   7    5.90    8.00
   0   4  -8   58.39    7.40
   0   4   8   48.80    8.30
   0   4   8   54.79   11.50
   0   4   8   61.59   10.60
   0   4  -8   51.89    7.20
   0   4   8   68.39   13.70
   0  -4   8   44.40    6.20
   0  -4  -8   65.99   10.10
   0  -4   8   55.79    8.00
   0  -4  -8   50.09   10.70
   0  -4  -8   76.79   14.80
   0  -4   8   66.39   12.90
   0   4   9   86.59   15.60
   0   4   9  103.09   14.30
   0   4   9   96.99   13.50
   0   4   9   97.59   13.20
   0  -4   9   86.49    8.90
   0  -4  -9   74.69   11.20
   0  -4   9   91.59   15.50
   0  -4  -9   83.19   11.90
   0  -4  -9   97.79   17.10
   0  -4   9   96.99   10.80
   0  -4  -9  114.59   16.10
   0   4  10   28.70    8.90
   0   4  10   55.99   15.20
   0   4  10   49.50   12.00
   0  -4  10   61.99   15.70
   0  -4  10   37.30    7.00
   0  -4 -10   44.60    9.70
   0  -4  10   27.70    9.90
   0  -4 -10   30.90   11.90
   0   4  11  266.37   28.30
   0   4  11  226.68   19.70
   0   4  11  176.68   20.60
   0  -4  11  242.28   30.60
   0  -4  11  200.88   20.40
   0  -4 -11  247.88   23.90
   0  -4 -11  191.88   17.90
   0  -4  11  219.08   13.40
   0   4  12  -23.20   18.70
   0   4  12    1.00   10.40
   0   4  12    1.00   17.70
   0  -4  12   18.70   21.40
   0  -4  12    7.30    7.70
   0  -4 -12    0.80   17.00
   0  -4 -12   10.40   11.20
   0   5   0    2.50    4.50
   0   5   0   -2.10    4.20
   0  -5   0   -1.10    3.90
   0  -5   0    0.70    5.60
   0  -5   0    0.80    5.80
   0  -5   0   -3.00    4.80
   0  -5   0   10.40    7.60
   0   5   1  106.99   10.40
   0   5  -1  130.39    9.60
   0   5  -1  127.19    9.80
   0   5   1  125.79   10.30
   0  -5   1  114.49   11.40
   0  -5   1  108.49   10.60
   0  -5  -1   99.09   11.40
   0  -5  -1  104.19   10.50
   0  -5   1  121.59   14.00
   0  -5  -1  124.19   11.70
   0  -5   1  117.39   10.00
   0  -5   1  110.49   10.50
   0  -5  -1   96.59   14.50
   0  -5  -1  105.99   11.40
   0   5  -2   29.20    5.80
   0   5   2   32.40    6.80
   0   5   2   31.10    6.70
   0   5   2   28.70    5.80
   0   5  -2   37.80    6.00
   0  -5   2   23.60    5.50
   0  -5  -2   29.90    8.60
   0  -5  -2   26.50    6.90
   0  -5   2   38.10    7.90
   0  -5  -2   33.00    7.10
   0  -5   2   34.50    8.50
   0  -5  -2   32.80    7.30
   0  -5   2   27.40    6.90
   0   5  -3  726.93   25.00
   0   5   3  752.92   28.20
   0   5   3  690.03   26.40
   0   5  -3  702.83   25.30
   0   5   3  765.52   29.50
   0   5   3  734.53   27.60
   0  -5  -3  722.53   29.00
   0  -5   3  724.33   28.10
   0  -5   3  719.83   25.70
   0  -5   3  714.43   26.50
   0  -5  -3  713.33   28.50
   0  -5  -3  761.52   33.50
   0  -5  -3  729.63   28.30
   0  -5   3  718.93   27.60
   0   5   4   16.70    6.70
   0   5   4   12.70    6.90
   0   5  -4    6.80    4.50
   0   5   4   21.90    9.60
   0   5  -4   10.30    5.30
   0   5   4    7.30    6.00
   0  -5  -4    6.50    8.70
   0  -5   4   10.70    6.20
   0  -5   4    5.10    6.60
   0  -5  -4    8.40    7.30
   0  -5  -4   20.10    7.30
   0  -5  -4   12.70    6.70
   0  -5   4   12.20    4.70
   0   5   5   20.20    9.40
   0   5   5   26.20    7.50
   0   5   5   10.20    7.50
   0   5  -5   21.90    5.40
   0   5  -5   18.70    5.30
   0   5   5   17.50    7.80
   0  -5  -5   13.80    8.50
   0  -5   5   18.60    6.00
   0  -5  -5   15.40    7.40
   0  -5  -5   17.70    8.00
   0  -5   5   17.30    5.10
   0  -5  -5    5.60    9.30
   0  -5   5   11.60    6.40
   0   5  -6   20.20    5.80
   0   5   6   36.60    9.80
   0   5   6   19.40   10.10
   0   5  -6   24.30    5.60
   0   5   6   22.70    9.20
   0   5   6   15.30    6.40
   0  -5  -6   19.10    8.50
   0  -5  -6   21.20    9.90
   0  -5  -6   21.20   13.20
   0  -5   6   22.30    5.50
   0  -5  -6   23.50    9.10
   0  -5   6   17.70    6.80
   0   5   7  104.59   12.60
   0   5   7   82.39   12.50
   0   5   7   91.39   15.20
   0   5   7  103.59   16.20
   0   5  -7   83.09    9.40
   0  -5  -7   76.49   12.30
   0  -5   7   83.99    9.40
   0  -5  -7   61.79   11.70
   0  -5  -7   70.79   12.90
   0  -5  -7   75.49   15.70
   0  -5   7   65.19    9.50
   0   5   8   64.49   10.20
   0   5  -8   75.59    9.70
   0   5   8   87.39   14.30
   0   5  -8   71.39    7.70
   0   5   8   84.49   14.40
   0  -5   8   64.79   10.30
   0  -5  -8   45.40   13.70
   0  -5   8   74.99    9.70
   0  -5  -8   72.19   10.70
   0   5   9   14.10   13.50
   0   5   9  -16.10   13.20
   0   5   9   -5.20    8.50
   0  -5  -9   -5.80   10.10
   0  -5   9   -7.30    5.80
   0  -5   9    9.70   13.30
   0  -5   9    0.70   10.50
   0   5  10    6.80   15.90
   0   5  10   26.10   11.20
   0  -5  10   17.00    7.40
   0  -5  10   40.70   17.30
   0  -5  10   24.70   13.60
   0  -5 -10   24.60   10.60
   0   5  11  -19.40   20.50
   0   5  11    5.50   12.50
   0  -5 -11    2.00   12.40
   0  -5  11    1.10    7.80
   0  -5  11   58.29   22.50
   0   6   0  275.47   16.90
   0   6   0  306.27   16.80
   0  -6   0  305.57   19.00
   0  -6   0  318.27   18.10
   0  -6   0  304.17   18.30
   0  -6   0  272.97   22.00
   0  -6   0  297.87   19.50
   0   6  -1  715.63   27.50
   0   6   1  736.73   28.70
   0   6   1  722.23   28.30
   0   6  -1  696.03   27.20
   0  -6   1  711.63   29.90
   0  -6  -1  702.83   30.50
   0  -6   1  713.83   29.90
   0  -6   1  728.83   28.40
   0  -6  -1  755.82   29.80
   0  -6   1  694.93   32.10
   0  -6  -1  706.83   29.70
   0  -6  -1  708.73   30.10
   0  -6  -1  757.22   35.00
   0   6   2   62.69    9.50
   0   6  -2   78.49   11.50
   0   6  -2   72.59   10.30
   0   6   2   59.99    9.10
   0  -6  -2   64.99   11.20
   0  -6  -2   65.19   11.90
   0  -6  -2   54.09   12.60
   0  -6   2   77.39   11.70
   0  -6   2   73.49   11.60
   0  -6   2   75.39   10.90
   0  -6   2   91.89   12.60
   0  -6  -2   82.69   12.80
   0   6  -3   25.50    6.40
   0   6   3   36.50    8.80
   0   6   3   41.50    8.20
   0   6  -3   46.10    8.30
   0   6   3   48.50    8.40
   0  -6  -3   47.90   10.40
   0  -6  -3   38.50   10.50
   0  -6   3   27.80    9.70
   0  -6  -3   51.39   15.10
   0  -6  -3   40.20   10.70
   0  -6   3   36.20    7.40
   0  -6   3   34.80    8.90
   0  -6   3   27.70    9.70
   0   6   4    6.30    9.10
   0   6   4    0.90    7.80
   0   6  -4    2.90    6.10
   0   6  -4    3.60    6.20
   0   6   4   -1.60    6.90
   0  -6   4   -8.40    8.60
   0  -6  -4    8.90   12.90
   0  -6  -4   26.20   12.00
   0  -6   4   -1.80    7.60
   0  -6  -4  -13.10    8.70
   0  -6   4   -0.40    8.30
   0  -6   4   13.00    6.40
   0  -6  -4   16.00   10.20
   0   6   5   10.40   13.20
   0   6  -5   -1.20    6.70
   0   6   5    6.70    7.10
   0   6   5    0.00    8.60
   0   6   5    8.50   10.70
   0   6  -5   -0.60    6.50
   0  -6   5    7.30    9.00
   0  -6  -5   17.80    9.90
   0  -6   5    3.30    9.60
   0  -6   5   -1.90    8.00
   0  -6   5   10.50    6.40
   0  -6  -5   16.30   12.90
   0  -6  -5   -4.70   12.60
   0  -6  -5   -2.20   14.50
   0   6   6   47.60   10.80
   0   6  -6   24.60    7.70
   0   6   6   13.20   10.70
   0   6  -6   25.30    8.00
   0  -6   6   23.90   10.80
   0  -6   6   22.60    7.30
   0  -6   6   28.40   10.80
   0  -6  -6   37.10   10.20
   0  -6  -6   45.80   13.60
   0   6  -7   70.29    9.10
   0   6   7   74.99   12.50
   0   6   7  100.79   16.40
   0  -6   7   73.09   12.80
   0  -6  -7   78.89   12.80
   0  -6   7   79.99   10.00
   0   6   8   90.89   14.20
   0   6  -8  104.29   13.90
   0   6   8  115.09   18.40
   0  -6  -8  105.69   14.70
   0  -6   8  139.79   21.60
   0  -6   8  125.89   14.00
   0   6   9   -8.70   11.00
   0   6   9   11.20   17.20
   0  -6   9   27.60   16.00
   0  -6   9   18.40    8.90
   0  -6  -9  -15.90   13.30
   0   6  10   40.60   24.10
   0   6  10   68.49   16.60
   0  -6  10   48.00   10.30
   0  -6 -10   75.29   16.50
   0   7   0   -3.30    9.10
   0  -7   0   14.60   12.40
   0  -7   0  -18.50   14.90
   0   7   1   23.40    9.60
   0   7  -1   20.50    8.80
   0  -7  -1   29.50   17.90
   0  -7   1   19.50   15.50
   0  -7  -1   28.50   12.50
   0  -7   1   26.50   12.70
   0  -7   1   21.50    7.80
   0  -7  -1   33.20   14.00
   0   7  -2   31.30    9.50
   0   7   2   28.90    9.20
   0  -7  -2   31.20   19.10
   0  -7  -2   27.00   12.30
   0  -7   2   30.70   14.60
   0  -7  -2    6.90   12.30
   0  -7   2   28.40   12.20
   0  -7   2   27.00    9.70
   0   7   3   -0.50    9.00
   0   7  -3   -3.20    9.40
   0  -7   3  -21.60    9.60
   0  -7   3   12.10   13.80
   0  -7  -3   -4.80   13.60
   0  -7  -3   -5.60   12.00
   0  -7   3    8.70    8.90
   0   7  -4    3.60    9.00
   0   7   4   -1.90    9.90
   0   7   4   -3.80   10.50
   0  -7   4   24.50   12.10
   0  -7   4   -6.50    8.50
   0  -7   4    2.90   13.20
   0  -7  -4   16.40   10.80
   0  -7  -4   -1.60   15.30
   0   7   5   81.39   14.60
   0   7   5   59.39   14.70
   0  -7   5   82.29   15.50
   0  -7  -5   89.29   15.20
   0  -7   5   80.89   14.00
   0  -7   5   61.79   10.60
   0   7   6  127.09   18.20
   0   7   6   85.89   17.10
   0  -7  -6   84.39   17.70
   0  -7   6   64.79   17.60
   0  -7   6   78.09   11.40
   0   7   7   -8.10   14.30
   0   7   7   25.00   18.00
   0  -7   7   17.30    9.90
   0  -7  -7   -6.50   14.10
   0  -7   7   15.50   15.90
   0   7   8   -9.80   21.30
   0   7   8   27.20   14.80
   0  -7   8    6.80   18.90
   0  -7  -8  -16.20   16.10
   0  -7   8   20.90   10.90
   0   8   0  270.87   23.60
   0  -8   0  269.37   28.30
   0   8   1    3.80   14.30
   0   8  -1   -0.80   13.10
   0  -8  -1  -11.50   15.30
   0  -8   1   12.40   17.50
   0   8   2  -15.20   12.50
   0   8  -2   22.60   13.00
   0  -8  -2  -16.80   15.70
   0  -8   2   -6.10   16.90
   0   8   3   31.70   13.10
   0  -8  -3   24.50   15.90
   0  -8   3   18.20   17.40
   0   8   4  160.88   20.50
   0  -8  -4  114.09   21.50
   0  -8   4  232.48   29.40
  -1   0  14   56.89   22.00
  -1   0  14   36.60   10.50
  -1   0  13   21.50   17.90
  -1   0  13  -11.60    7.10
   1   0 -13  -22.00    9.70
  -1   0  12  467.45   26.20
  -1   0  12  513.05   35.30
   1   0 -12  471.85   23.00
  -1   0  12  509.45   22.70
   1   0 -12  515.65   22.20
   1   0 -11   -5.90    6.80
  -1   0  11    4.20   10.30
  -1   0  11   -1.80    8.10
   1   0 -11    2.00   12.10
  -1   0  11   -0.70    5.20
   1   0 -11   -3.70    6.10
  -1   0  10  366.06   18.00
   1   0 -10  359.36   17.10
   1   0 -10  393.46   24.20
  -1   0  10  363.36   17.10
   1   0 -10  393.06   17.40
  -1   0  10  414.66   26.30
   1   0  -9    2.50    4.60
  -1   0   9    2.50    4.30
   1   0  -9   -3.30    4.00
  -1   0   9   -4.50    7.00
   1   0  -9    2.60    7.50
   1   0  -9   -0.50    3.20
  -1   0   8  584.44   21.30
   1   0  -8  572.54   18.40
   1   0  -8  594.44   26.10
   1   0  -8  572.94   21.00
  -1   0   8  550.54   20.70
   1   0  -8  589.24   20.80
  -1   0   8  569.14   27.60
  -1   0   7   -4.10    4.80
   1   0  -7    3.50    4.90
  -1   0   7   -1.50    2.50
  -1   0   7   -3.40    4.10
   1   0  -7    1.50    3.00
  -1   0   7    1.20    3.30
   1   0  -7   -1.00    3.00
   1   0  -7   -2.30    2.30
   1   0  -6  523.65   16.60
  -1   0   6  480.55   19.60
   1   0  -6  516.35   18.30
  -1   0   6  531.95   17.90
   1   0  -6  532.25   17.80
  -1   0   6  519.05   17.90
  -1   0   6  494.45   22.50
   1   0  -6  522.95   21.50
   1   0  -5   -0.60    2.50
  -1   0   5    0.90    2.20
  -1   0   5   -0.70    2.90
   1   0  -5    0.20    1.90
  -1   0   5    0.00    2.10
   1   0  -5    6.30    3.70
  -1   0   5    0.80    3.30
   1   0  -5   -0.60    1.80
   1   0  -4  607.64   18.70
   1   0  -4  610.44   18.10
   1   0  -4  619.94   19.30
  -1   0   4  591.64   18.70
  -1   0   4  626.14   18.60
  -1   0   4  588.44   22.00
  -1   0   4  579.34   20.00
   1   0  -4  612.14   21.70
   1   0  -3   -0.10    1.70
   1   0  -3    1.80    1.70
  -1   0   3    0.00    2.60
   1   0  -3    0.40    2.20
  -1   0   3    0.80    1.60
  -1   0   3    0.50    1.40
  -1   0   3   -1.70    2.40
   1   0  -3    0.00    2.60
   1   0  -2 1630.54   44.50
   1   0  -2 1636.14   44.80
  -1   0   2 1745.33   44.90
   1   0  -2 1646.14   45.30
  -1   0   2 1753.22   47.10
  -1   0   2 1647.34   44.60
   1   0  -2 1648.94   46.60
   1   0  -1   -0.20    0.70
   1   0  -1   -0.10    1.20
  -1   0   1    0.50    0.70
  -1   0   1   -0.60    0.70
  -1   0   1   -0.80    1.20
   1   0  -1   -0.70    0.70
  -1   0  -1    0.10    0.80
   1   0   1    0.30    0.40
   1   0   1    0.20    0.70
   1   0   2   44.40    2.60
  -1   0  -2   42.40    2.50
  -1   0  -2   41.90    3.40
   1   0   2   40.40    2.50
   1   0   2   42.80    2.30
   1   0   2   48.00    4.20
   1   0   2   42.30    3.60
   1   0   3    0.30    1.40
  -1   0  -3   -0.40    1.10
   1   0   3    0.60    1.50
   1   0   3    2.40    2.60
  -1   0  -3    2.60    1.50
  -1   0  -3   -0.60    1.10
  -1   0  -3   -0.70    1.70
   1   0   3    1.10    2.20
  -1   0  -3   -2.30    2.20
  -1   0  -4  385.86   11.60
   1   0   4  371.86   15.60
   1   0   4  369.26   14.10
   1   0   4  383.06   12.60
   1   0   4  401.96   12.50
  -1   0  -4  400.16   11.50
  -1   0  -4  390.96   13.50
  -1   0  -4  383.76   12.40
  -1   0  -4  403.96   15.50
  -1   0  -5   -3.10    2.80
  -1   0  -5    0.40    1.80
   1   0   5   -2.20    1.80
   1   0   5    0.10    3.10
  -1   0  -5    3.30    2.30
   1   0   5    2.20    3.30
   1   0   5    2.10    2.20
  -1   0  -6   23.10    4.20
  -1   0  -6   23.20    5.80
  -1   0  -6   22.20    3.60
   1   0   6   29.70    7.00
   1   0   6   17.10    4.80
   1   0   6   23.70    3.70
   1   0   6   21.70    3.70
  -1   0  -7   -3.30    4.80
   1   0   7   -1.90    4.20
   1   0   7   -0.30    4.80
   1   0   7    0.20    2.60
  -1   0  -7   -1.20    2.70
  -1   0  -7   -0.60    3.20
   1   0   7   -1.30    3.00
  -1   0  -8   39.30    5.30
  -1   0  -8   35.10    5.80
   1   0   8   39.10    7.60
   1   0   8   29.90    8.40
   1   0   8   43.80    6.00
   1   0   8   36.10    5.70
   1   0   9   -3.60    4.70
   1   0   9    1.60    6.80
  -1   0  -9   -1.50    4.50
   1   0   9    0.30    6.00
   1   0   9   -3.10    3.50
  -1   0  -9    3.60    4.10
   1   0  10   41.90   11.40
   1   0  10   56.89    8.10
  -1   0 -10   54.89    7.60
   1   0  10   67.19    9.40
  -1   0 -10   86.19    9.60
   1   0  10   61.49   10.60
  -1   0 -11    0.80    6.50
   1   0  11   -5.10    5.00
   1   0  11   -6.50    7.60
  -1   0 -11    1.80    7.00
   1   0  11    7.90   10.00
   1   0  11   13.60    6.50
   1   0  11    4.90   10.50
   1   0  12   46.70    8.50
   1   0  12   38.70   13.50
   1   0  12   42.70   12.80
   1   0  12   49.00    9.60
  -1   0 -12   39.60    9.40
  -1   0 -12   51.69    9.70
   1   0  13  -19.30   13.60
   1   0  13    7.60   10.30
  -1   0 -13   -4.20   10.40
   1   0  13   21.20   15.60
   1   0  13   -4.40    7.70
   1   0  14   75.69   22.00
   1   0  14   61.69   11.20
  -1   1  14  206.38   31.00
  -1   1  14  150.78   18.20
  -1  -1  14  147.79   17.40
  -1  -1  14  163.98   29.50
  -1   1  13   -2.20   15.50
  -1   1  13   14.80   12.70
  -1   1  13    9.30    8.10
  -1  -1  13    6.70    7.90
  -1  -1  13    8.00   16.70
   1  -1 -13   -0.40   12.70
  -1  -1  13   42.80   15.00
  -1   1  12   62.09   11.20
   1   1 -12   73.79    9.90
  -1   1  12   68.29   10.30
  -1   1  12   61.59   12.70
  -1   1  12   83.79   18.70
  -1  -1  12   71.09   16.90
   1  -1 -12   76.59   12.00
  -1  -1  12   56.99    9.20
  -1  -1  12   73.09   12.20
  -1   1  11   62.29    9.50
   1   1 -11   73.99   14.40
   1   1 -11   65.49    8.40
  -1   1  11   47.60   13.20
  -1   1  11   85.49   12.20
  -1  -1  11   71.89    9.80
   1  -1 -11   75.19   10.60
   1  -1 -11   71.39    8.20
  -1  -1  11  101.09   13.80
   1  -1 -11   66.29    8.40
   1  -1 -11   71.99   11.00
  -1  -1  11   66.19   15.40
   1   1 -10   91.39    9.70
  -1   1  10  104.69   12.20
  -1   1  10   78.39    9.70
   1   1 -10   67.19    7.70
   1   1 -10   90.59   13.20
  -1   1  10   88.19   15.00
   1  -1 -10   78.19    9.60
  -1  -1  10  103.79   16.80
   1  -1 -10   88.49   12.40
   1  -1 -10  106.09   15.60
  -1  -1  10   74.49   10.90
   1  -1 -10   82.29   11.60
   1  -1 -10   75.89    8.10
  -1  -1  10   86.09    8.80
  -1   1   9  121.19   15.60
  -1   1   9  128.39   10.30
  -1   1   9  141.79   11.60
   1   1  -9  142.49   15.30
   1   1  -9  143.59    9.50
   1   1  -9  132.99    8.10
  -1  -1   9  131.59    9.20
   1  -1  -9  131.59   12.40
   1  -1  -9  143.09   15.10
  -1  -1   9  143.79   10.30
   1  -1  -9  137.59   10.90
   1  -1  -9  133.59    8.90
  -1  -1   9  130.49   15.80
   1   1  -8   64.39    6.70
  -1   1   8   57.59    7.50
  -1   1   8   61.79   10.60
   1   1  -8   62.79    9.90
   1   1  -8   53.39    5.60
  -1   1   8   65.79   12.60
  -1   1   8   60.09    7.90
   1  -1  -8   65.19   11.10
   1  -1  -8   68.49    9.60
  -1  -1   8   53.59    7.40
  -1  -1   8   62.79   11.60
   1  -1  -8   60.49    7.70
  -1  -1   8   58.49    6.50
   1  -1  -8   57.19    6.50
  -1   1   7   92.99    7.80
  -1   1   7   79.79    7.70
  -1   1   7   84.29   11.20
   1   1  -7  105.99    6.80
   1   1  -7   90.89   10.40
   1   1  -7   86.69    5.50
  -1   1   7   71.59   10.20
   1  -1  -7   94.69   11.10
  -1  -1   7   85.59    7.00
   1  -1  -7   93.29    7.00
   1  -1  -7  100.99    9.60
  -1  -1   7   92.79    6.90
  -1  -1   7   87.59   11.50
   1  -1  -7   83.99    7.60
  -1   1   6  119.09    8.10
  -1   1   6  119.09   11.20
  -1   1   6  125.99   11.30
   1   1  -6  134.29   10.60
   1   1  -6  125.39    6.90
  -1   1   6  130.99    8.20
   1  -1  -6  134.09   10.90
  -1  -1   6  126.99    7.10
   1  -1  -6  120.09    7.40
  -1  -1   6  129.29    7.10
  -1  -1   6  131.69   11.40
   1  -1  -6  133.59    8.10
   1  -1  -6  135.49   10.00
   1   1  -5  807.42   24.20
   1   1  -5  812.52   28.00
  -1   1   5  744.53   28.60
   1   1  -5  825.82   22.90
  -1   1   5  838.92   25.70
  -1   1   5  777.72   29.40
  -1   1   5  792.42   25.60
  -1  -1   5  812.12   24.30
  -1  -1   5  820.32   24.10
   1  -1  -5  809.52   25.00
  -1  -1   5  797.72   29.10
   1  -1  -5  843.52   27.90
   1  -1  -5  839.32   28.80
   1  -1  -5  822.92   25.60
   1   1  -4   46.80    5.80
  -1   1   4   48.20    4.70
  -1   1   4   42.70    6.20
   1   1  -4   50.39    3.90
  -1   1   4   46.90    4.60
  -1   1   4   39.70    6.40
   1   1  -4   45.40    3.30
  -1  -1   4   47.00    6.50
  -1  -1   4   45.20    3.70
   1  -1  -4   46.50    4.50
   1  -1  -4   45.60    4.70
   1  -1  -4   40.30    5.50
   1  -1  -4   54.09    6.40
  -1  -1   4   46.70    4.00
  -1   1   3   59.99    4.60
  -1   1   3   58.49    6.70
   1   1  -3   64.09    3.80
   1   1  -3   65.89    5.80
  -1   1   3   62.29    6.30
   1   1  -3   53.39    3.50
  -1   1   3   65.49    4.80
   1  -1  -3   67.39    6.50
   1  -1  -3   61.89    4.70
  -1  -1   3   58.79    6.00
   1  -1  -3   67.29    5.90
  -1  -1   3   61.39    3.80
  -1  -1   3   64.29    4.00
   1  -1  -3   61.99    4.60
   1   1  -2 1300.77   34.60
   1   1  -2 1310.17   36.70
  -1   1   2 1251.17   37.00
  -1   1   2 1234.58   35.70
   1   1  -2 1285.27   34.90
  -1   1   2 1187.98   37.90
   1  -1  -2 1318.97   36.90
   1  -1  -2 1276.37   35.70
  -1  -1   2 1276.67   34.70
  -1  -1   2 1295.37   34.90
  -1  -1   2 1335.37   37.30
   1  -1  -2 1298.07   35.70
   1  -1  -2 1288.57   38.00
  -1   1   1  241.18    8.70
   1   1  -1  239.38    7.90
  -1   1   1  246.48    8.40
   1   1  -1  233.68    7.90
   1   1  -1  251.57    7.90
  -1   1   1  247.18    8.40
   1   1  -1  235.78    9.00
  -1  -1   1  222.78    9.00
   1  -1  -1  225.68   10.10
   1  -1  -1  247.98    8.40
  -1  -1   1  271.77    8.10
  -1  -1   1  238.48    7.90
   1  -1  -1  246.68    8.60
  -1  -1   1  243.08    7.70
   1  -1  -1  212.18    8.20
   1   1   0   10.90    2.30
   1   1   0   12.30    2.00
  -1   1   0    8.60    1.50
  -1   1   0   10.40    1.70
  -1   1   0   11.20    1.70
   1   1   0    7.20    1.80
   1   1   0   16.40    2.40
   1  -1   0   10.50    1.70
  -1  -1   0   11.70    1.80
   1  -1   0    7.70    1.60
  -1  -1   0   13.60    2.30
  -1  -1   0   10.40    2.00
  -1  -1   0    7.90    1.50
   1  -1   0    9.40    1.50
   1   1   2  945.91   29.90
   1   1   2  992.70   28.00
   1   1   2  988.60   29.20
   1   1   2 1004.20   28.10
  -1   1  -2  998.40   27.80
   1  -1   2 1074.59   26.30
  -1  -1  -2  990.30   28.00
   1  -1   2  976.30   28.00
  -1  -1  -2  926.21   27.90
  -1  -1  -2  966.10   29.50
  -1  -1  -2  976.70   28.00
   1   1   3  808.22   23.40
   1   1   3  808.82   23.40
   1   1   3  738.23   25.50
   1   1   3  776.62   23.40
  -1   1  -3  791.82   21.30
   1   1   3  788.32   25.40
  -1   1  -3  810.92   24.10
  -1  -1  -3  781.02   23.30
  -1  -1  -3  776.42   23.10
  -1  -1  -3  773.62   23.30
   1  -1   3  804.92   22.10
   1  -1   3  768.92   21.40
  -1  -1  -3  788.52   25.20
   1  -1   3  767.92   24.40
   1   1   4  436.76   14.70
  -1   1  -4  415.56   12.60
  -1   1  -4  423.56   15.90
   1   1   4  418.16   14.70
   1   1   4  432.16   14.80
   1   1   4  418.16   17.20
   1   1   4  420.56   17.30
  -1  -1  -4  420.46   14.20
   1  -1   4  419.26   12.80
  -1  -1  -4  410.96   14.50
   1  -1   4  479.25   13.80
  -1  -1  -4  426.56   16.50
   1  -1   4  406.76   16.40
   1  -1   4  423.86   12.40
  -1  -1  -4  420.86   14.50
   1   1   5  337.47   16.50
   1   1   5  356.06   13.40
  -1   1  -5  378.16   15.50
  -1   1  -5  357.36   11.40
   1   1   5  350.66   16.40
   1   1   5  355.46   13.40
   1   1   5  342.57   13.30
   1  -1   5  359.56   11.40
  -1  -1  -5  364.66   12.80
  -1  -1  -5  359.96   13.00
   1  -1   5  334.67   15.80
  -1  -1  -5  367.36   13.40
   1  -1   5  347.27   11.60
  -1  -1  -5  346.67   15.20
   1  -1   5  349.27   12.60
  -1   1  -6  557.24   17.10
  -1   1  -6  551.24   21.70
   1   1   6  544.55   19.20
   1   1   6  526.45   23.30
   1   1   6  541.05   19.20
   1   1   6  517.65   22.60
   1   1   6  560.14   19.30
  -1  -1  -6  573.64   21.40
   1  -1   6  545.85   18.70
   1  -1   6  557.04   17.40
  -1  -1  -6  551.64   19.10
   1  -1   6  542.75   22.90
   1  -1   6  570.74   17.30
  -1  -1  -6  545.25   18.00
  -1  -1  -6  562.94   18.60
   1   1   7   63.49    6.90
   1   1   7   70.59   10.70
  -1   1  -7   67.39    9.20
   1   1   7   58.19    9.00
  -1   1  -7   58.69    5.20
  -1   1  -7   56.69    5.50
   1   1   7   64.29    7.10
   1   1   7   64.19    6.60
   1  -1   7   66.59    7.40
  -1  -1  -7   54.79    6.10
   1  -1   7   61.99    9.30
  -1  -1  -7   67.99    6.60
   1  -1   7   65.89    5.40
  -1  -1  -7   59.89    5.70
   1  -1   7   60.39    5.70
  -1  -1  -7   59.49    8.10
  -1   1  -8  185.78    9.10
   1   1   8  190.68   11.00
   1   1   8  206.08   16.30
  -1   1  -8  199.28   14.80
   1   1   8  188.18   15.50
   1   1   8  183.78   11.10
   1   1   8  187.48   11.70
   1  -1   8  181.48   15.20
   1  -1   8  187.48    9.80
  -1  -1  -8  195.88   11.00
  -1  -1  -8  182.48   12.60
   1  -1   8  191.98    9.30
  -1  -1  -8  198.08    9.80
   1  -1   8  201.08   12.00
  -1  -1  -8  190.38    9.20
   1   1   9    6.70    8.20
  -1   1  -9    4.80    3.90
   1   1   9   14.30    5.20
   1   1   9   13.60    5.10
   1   1   9   11.20    6.10
   1   1   9   15.00    7.70
  -1  -1  -9   10.10    3.60
   1  -1   9    7.70    3.70
  -1  -1  -9   10.80    4.30
   1  -1   9    5.40    4.70
  -1  -1  -9   15.90    6.10
  -1  -1  -9   15.20    5.90
   1  -1   9   10.40    7.40
   1  -1   9    8.20    6.10
   1   1  10  270.27   21.90
   1   1  10  263.57   15.30
   1   1  10  278.27   16.30
  -1   1 -10  286.57   12.70
   1   1  10  252.87   14.70
   1   1  10  244.38   20.60
  -1  -1 -10  262.87   15.70
  -1  -1 -10  275.07   12.00
   1  -1  10  275.17   17.10
   1  -1  10  268.57   13.10
   1  -1  10  301.37   14.70
   1  -1  10  273.87   21.90
  -1  -1 -10  265.87   16.20
   1   1  11  220.08   17.20
   1   1  11  215.88   15.50
   1   1  11  200.88   22.50
  -1   1 -11  234.78   13.00
   1   1  11  205.28   21.70
   1   1  11  217.58   14.20
   1  -1  11  246.48   22.40
  -1  -1 -11  216.28   17.10
   1  -1  11  203.18   14.70
   1  -1  11  207.78   12.60
  -1  -1 -11  223.08   16.50
   1   1  12   94.79   19.50
   1   1  12   49.99   10.10
   1   1  12   78.99   11.80
  -1   1 -12   73.99    9.20
   1   1  12   66.99   12.60
   1  -1  12   69.39   16.00
   1  -1  12   86.09    9.80
  -1  -1 -12   51.69   10.70
  -1  -1 -12   73.79   12.40
   1  -1  12   75.49   11.80
   1   1  13   17.20   17.10
  -1   1 -13    8.50    9.70
   1   1  13    7.00    8.40
   1   1  13    4.90   11.50
   1  -1  13   -2.90   10.00
   1  -1  13    8.90    8.10
  -1  -1 -13   15.20   12.90
   1  -1  13   11.30   14.40
   1  -1  13   -2.20   16.20
   1   1  14   10.10   10.70
   1   1  14   15.10   20.50
   1  -1  14   -2.90    9.20
   1  -1  14   23.40   22.00
  -1   2  14  433.66   44.80
  -1   2  14  462.15   27.00
  -1  -2  14  487.25   46.10
  -1  -2  14  406.36   22.70
  -1   2  13   -2.30    9.80
  -1   2  13  -15.80   15.50
  -1   2  13    0.40   17.20
   1   2 -13   10.40   10.30
  -1  -2  13  -19.90   19.20
  -1  -2  13   25.00    8.40
   1  -2 -13    1.40    8.10
   1  -2 -13   -4.50   15.50
  -1   2  12  186.48   16.30
  -1   2  12  258.87   27.70
   1   2 -12  183.98   15.70
  -1   2  12  214.08   20.30
   1  -2 -12  179.98   22.50
   1  -2 -12  185.98   13.50
  -1  -2  12  208.68   28.20
   1  -2 -12  202.08   16.30
  -1  -2  12  231.68   14.70
  -1  -2  12  190.28   19.00
  -1   2  11   33.60    7.70
   1   2 -11   47.30   14.10
  -1   2  11   14.80   10.90
  -1   2  11   38.60   11.80
   1   2 -11   28.20    7.10
  -1   2  11   42.80   11.50
   1  -2 -11   29.30   10.80
  -1  -2  11   35.50    9.40
  -1  -2  11   22.10    6.30
  -1  -2  11   24.00   13.20
   1  -2 -11   16.00    8.00
   1  -2 -11   39.90   12.70
   1  -2 -11   24.00    6.60
  -1   2  10  248.18   18.00
   1   2 -10  270.37   21.20
   1   2 -10  255.17   13.00
  -1   2  10  254.07   23.10
  -1   2  10  231.28   16.70
  -1   2  10  263.07   16.10
  -1  -2  10  248.28   13.10
   1  -2 -10  271.17   15.40
  -1  -2  10  246.68   14.70
   1  -2 -10  251.67   16.90
   1  -2 -10  253.77   13.80
  -1  -2  10  251.27   22.20
   1  -2 -10  259.37   19.30
   1   2  -9  269.57   18.80
  -1   2   9  278.87   20.80
  -1   2   9  259.57   15.90
  -1   2   9  239.98   14.80
  -1   2   9  244.38   15.80
   1   2  -9  281.87   12.40
   1  -2  -9  272.57   18.40
   1  -2  -9  245.38   14.50
  -1  -2   9  235.68   19.90
   1  -2  -9  303.97   20.80
   1  -2  -9  246.98   15.30
  -1  -2   9  268.27   12.60
   1  -2  -9  252.17   13.50
  -1  -2   9  269.87   13.60
  -1   2   8    3.40    4.80
  -1   2   8    9.50    6.50
  -1   2   8    2.10    5.20
  -1   2   8    4.90    7.40
   1   2  -8    6.50    6.30
  -1   2   8    3.10    5.00
   1   2  -8    6.10    3.70
   1  -2  -8    5.20    7.80
   1  -2  -8    1.70    4.10
  -1  -2   8   -2.10    7.10
  -1  -2   8   -3.10    4.10
   1  -2  -8   13.30    8.20
   1  -2  -8   -1.70    4.30
  -1  -2   8    1.80    3.30
  -1   2   7  186.18   15.00
   1   2  -7  203.98    9.50
  -1   2   7  195.28   16.60
  -1   2   7  199.28   11.90
   1   2  -7  247.88   14.60
  -1   2   7  198.88   12.10
  -1   2   7  199.38   12.10
   1  -2  -7  218.88   12.10
   1  -2  -7  217.18   15.00
   1  -2  -7  216.68   11.40
  -1  -2   7  205.88    9.70
  -1  -2   7  196.68   10.00
  -1  -2   7  192.48   15.00
   1  -2  -7  177.88   13.90
  -1   2   6   55.59    9.50
   1   2  -6   68.59    8.70
  -1   2   6   49.10    7.00
  -1   2   6   65.29    7.30
  -1   2   6   69.39    7.10
   1   2  -6   57.69    5.30
  -1   2   6   61.09    9.70
  -1  -2   6   57.69    5.30
  -1  -2   6   59.79    5.60
  -1  -2   6   73.59   10.50
   1  -2  -6   57.19    6.80
   1  -2  -6   61.29    9.20
   1  -2  -6   59.59    8.50
   1  -2  -6   55.99    6.90
  -1   2   5  499.75   18.80
   1   2  -5  520.75   19.80
  -1   2   5  493.75   18.70
   1   2  -5  523.85   16.60
  -1   2   5  515.25   18.80
  -1   2   5  478.85   22.80
  -1   2   5  481.05   21.50
   1  -2  -5  492.15   18.30
  -1  -2   5  494.15   21.10
   1  -2  -5  501.95   20.70
   1  -2  -5  506.05   21.90
  -1  -2   5  512.35   16.60
   1  -2  -5  522.95   18.80
  -1  -2   5  517.45   16.60
  -1   2   4   24.50    5.70
  -1   2   4   19.00    3.40
   1   2  -4   26.80    3.50
  -1   2   4   12.70    5.10
  -1   2   4   29.30    4.90
   1   2  -4   26.00    5.40
  -1   2   4   25.40    4.50
   1  -2  -4   21.00    3.40
   1  -2  -4   15.80    4.80
  -1  -2   4   25.80    5.90
   1  -2  -4   17.60    3.60
   1  -2  -4   29.60    5.90
  -1  -2   4   23.20    3.40
  -1  -2   4   24.80    3.40
  -1   2   3 1187.78   37.40
  -1   2   3 1192.38   36.00
  -1   2   3 1264.77   36.20
   1   2  -3 1261.07   34.30
  -1   2   3 1109.49   39.50
   1   2  -3 1222.18   35.90
   1   2  -3 1212.28   33.70
  -1   2   3 1258.07   36.10
   1  -2  -3 1273.57   37.00
  -1  -2   3 1230.68   34.40
   1  -2  -3 1217.88   36.00
  -1  -2   3 1152.58   36.90
  -1  -2   3 1242.98   34.30
   1  -2  -3 1224.68   39.40
   1  -2  -3 1193.38   35.90
  -1   2   2   75.39    6.10
  -1   2   2   81.09    5.80
   1   2  -2   79.79    4.80
   1   2  -2   84.79    4.70
   1   2  -2   77.59    5.40
  -1   2   2   80.79    5.60
  -1   2   2   75.89    5.60
   1   2  -2   76.49    4.90
   1  -2  -2   83.69    5.70
  -1  -2   2   76.19    4.70
   1  -2  -2   74.49    5.40
  -1  -2   2   70.09    5.90
  -1  -2   2   80.29    5.00
   1  -2  -2   78.69    5.70
   1  -2  -2   77.09    7.60
  -1  -2   2   74.69    5.00
  -1   2   1 1390.36   38.10
  -1   2   1 1332.27   37.80
   1   2  -1 1272.07   37.60
   1   2  -1 1365.16   37.30
  -1   2   1 1402.26   37.90
   1   2  -1 1276.97   38.70
   1   2  -1 1139.39   37.00
  -1   2   1 1365.46   37.40
   1  -2  -1 1364.76   38.00
  -1  -2   1 1354.46   37.60
   1  -2  -1 1365.56   38.10
  -1  -2   1 1405.26   38.30
  -1  -2   1 1318.07   37.30
   1  -2  -1 1349.77   41.10
   1  -2  -1 1322.97   37.90
   1   2   0  333.77   14.10
  -1   2   0  359.36   12.10
  -1   2   0  353.76   11.90
  -1   2   0  349.27   12.00
   1   2   0  364.46   12.20
   1   2   0  346.67   12.30
  -1  -2   0  353.86   12.50
   1  -2   0  348.87   12.00
  -1  -2   0  346.37   12.70
  -1  -2   0  361.16   12.30
  -1  -2   0  362.96   13.80
   1  -2   0  340.57   14.60
   1  -2   0  349.37   12.00
   1  -2   0  347.77   12.20
  -1  -2   0  357.26   12.40
   1   2   1  842.12   24.80
   1   2   1  822.52   25.00
   1   2   1  774.62   27.20
  -1   2  -1  814.22   23.80
  -1   2  -1  829.02   23.60
   1  -2   1  820.02   23.90
  -1  -2  -1  841.02   26.90
  -1  -2  -1  848.72   25.30
  -1  -2  -1  882.41   25.10
   1  -2   1  816.72   23.80
  -1  -2  -1  803.12   25.00
  -1  -2  -1  824.72   24.90
   1   2   2  238.08    9.80
   1   2   2  236.08   10.30
   1   2   2  240.98   10.20
   1   2   2  227.98    9.90
  -1   2  -2  233.88    8.20
  -1   2  -2  241.78    8.10
   1   2   2  229.88   12.40
  -1  -2  -2  241.18    9.90
  -1  -2  -2  230.28    9.90
  -1  -2  -2  223.38   10.00
  -1  -2  -2  236.18   10.10
   1  -2   2  222.08    8.10
  -1  -2  -2  239.98   12.00
   1   2   3  112.09    7.80
   1   2   3  104.29    9.40
  -1   2  -3  112.79    6.10
   1   2   3  104.69    6.70
  -1   2  -3  116.59    4.90
   1   2   3  108.69    6.90
   1   2   3  115.89    6.90
   1  -2   3  101.99    6.60
  -1  -2  -3  124.29    7.00
   1  -2   3  106.79    5.10
   1  -2   3  103.69    4.90
  -1  -2  -3  111.59    8.70
  -1  -2  -3  114.69    7.00
  -1  -2  -3  120.09    7.30
   1   2   4  293.87   14.30
   1   2   4  273.97   15.60
  -1   2  -4  282.67   10.90
   1   2   4  316.67   13.10
   1   2   4  304.77   12.50
  -1   2  -4  320.07   12.50
   1   2   4  290.17   12.60
  -1   2  -4  303.47    9.80
   1  -2   4  298.37   13.20
  -1  -2  -4  314.17   12.60
  -1  -2  -4  302.07   15.00
   1  -2   4  309.67   10.00
  -1  -2  -4  304.67   12.50
   1  -2   4  307.87   10.10
  -1  -2  -4  295.97   12.70
  -1   2  -5 1663.33   48.10
   1   2   5 1571.94   50.79
   1   2   5 1589.24   47.70
  -1   2  -5 1598.54   43.90
   1   2   5 1610.54   47.50
   1   2   5 1683.73   48.00
  -1  -2  -5 1598.44   47.50
  -1  -2  -5 1612.34   50.59
   1  -2   5 1626.44   49.40
   1  -2   5 1618.54   44.10
  -1  -2  -5 1667.83   47.30
   1  -2   5 1618.84   44.30
  -1  -2  -5 1653.83   47.70
   1   2   6    1.70    3.40
   1   2   6    1.30    4.70
   1   2   6   11.70    5.90
  -1   2  -6    2.50    2.00
   1   2   6    0.70    3.30
   1   2   6    2.50    4.30
  -1   2  -6    1.60    3.90
  -1  -2  -6    0.50    4.00
  -1  -2  -6   -1.80    4.30
   1  -2   6    8.30    5.20
  -1  -2  -6    3.70    3.10
   1  -2   6    1.70    2.00
   1  -2   6    1.70    2.50
  -1  -2  -6    5.10    3.40
   1   2   7   11.50    6.10
   1   2   7   11.60    4.70
   1   2   7   15.60    6.70
   1   2   7   18.10    5.80
  -1   2  -7   11.20    2.80
   1   2   7   11.20    4.70
  -1   2  -7   -1.40    4.80
  -1  -2  -7   10.20    6.00
   1  -2   7   14.00    3.00
   1  -2   7   13.10    3.50
  -1  -2  -7    5.90    3.80
  -1  -2  -7   14.00    5.10
   1  -2   7    9.60    6.80
  -1  -2  -7   14.80    5.30
   1   2   8    1.40    6.50
   1   2   8    8.50    4.30
   1   2   8   15.40    6.00
  -1   2  -8    7.70    3.20
   1   2   8   10.90    7.70
   1   2   8   10.90    5.20
   1  -2   8    8.40    3.10
   1  -2   8    9.20    6.70
  -1  -2  -8   13.40    5.10
  -1  -2  -8    7.20    4.20
  -1  -2  -8    9.20    6.40
  -1  -2  -8   12.50    5.30
   1  -2   8   10.00    4.20
   1   2   9    7.30    6.50
   1   2   9   17.70    9.60
   1   2   9   17.00    5.40
   1   2   9   16.00    6.10
   1   2   9   22.70    9.10
  -1  -2  -9    4.60    6.90
  -1  -2  -9   16.10    6.30
  -1  -2  -9    8.10    4.80
   1  -2   9   14.80    4.10
   1  -2   9   18.40    5.40
  -1  -2  -9   18.40    5.90
   1  -2   9   12.30    7.80
   1   2  10    1.50    5.80
   1   2  10   -6.50    7.10
   1   2  10   13.20   10.60
   1   2  10   -5.10   10.00
   1   2  10   -7.00    8.80
  -1  -2 -10   -0.80    7.40
   1  -2  10    2.30    6.10
  -1  -2 -10   18.10    6.50
  -1  -2 -10    6.10    6.80
  -1  -2 -10    8.40    5.30
   1  -2  10   13.00    4.30
   1  -2  10   -4.10    9.20
   1   2  11  234.48   24.40
   1   2  11  226.28   20.70
   1   2  11  223.08   23.70
   1   2  11  216.68   17.80
   1   2  11  225.38   16.10
   1  -2  11  216.48   15.40
  -1  -2 -11  220.78   12.60
  -1  -2 -11  237.58   14.60
  -1  -2 -11  194.98   18.30
  -1  -2 -11  250.17   20.20
   1  -2  11  225.48   12.30
   1  -2  11  226.18   24.50
   1   2  12    8.50   14.50
   1   2  12    8.80    7.50
  -1  -2 -12   27.70   12.60
   1  -2  12   19.30    6.50
   1  -2  12   36.80   11.50
  -1  -2 -12   16.20    6.60
   1  -2  12   12.90   16.00
  -1  -2 -12   22.30    8.20
   1   2  13  188.08   28.70
   1   2  13  144.29   17.30
   1  -2  13  130.89   13.60
   1  -2  13  130.49   17.50
   1  -2  13  145.69   23.80
  -1  -2 -13  101.39   21.00
   1   2  14  292.77   37.20
   1   2  14  212.28   21.40
   1  -2  14  192.28   16.50
   1  -2  14  212.18   31.40
  -1   3  13   79.19   22.70
  -1   3  13   46.70   13.10
  -1  -3  13   29.70   19.20
   1  -3 -13   57.09   11.50
  -1  -3  13   54.89    9.60
  -1  -3  13   74.89   25.30
  -1   3  12   17.40    9.40
  -1   3  12    7.70   16.10
  -1   3  12   11.40   17.00
   1  -3 -12   -4.50    8.50
  -1  -3  12    0.40   13.00
   1  -3 -12   -6.70   12.70
  -1  -3  12   16.10    7.60
  -1  -3  12   -5.80   18.30
  -1   3  11  149.19   23.00
   1   3 -11  136.59   12.50
  -1   3  11  149.29   19.80
  -1   3  11  133.29   15.00
   1  -3 -11  120.79   14.10
  -1  -3  11  122.59   17.00
  -1  -3  11  119.49   11.10
   1  -3 -11  102.99   13.40
  -1  -3  11  162.28   26.20
   1  -3 -11   92.89   15.70
  -1   3  10   51.49   14.50
  -1   3  10   64.89   13.30
  -1   3  10   55.49   10.90
   1   3 -10   75.19   12.60
  -1   3  10   34.60    8.30
   1   3 -10   51.99    6.50
  -1  -3  10   41.30    8.90
  -1  -3  10   49.30    6.70
   1  -3 -10   52.89   13.30
   1  -3 -10   54.19   11.20
   1  -3 -10   45.40   10.00
  -1  -3  10   54.79   14.80
   1  -3 -10   48.70    8.30
  -1   3   9   22.10   10.40
   1   3  -9   11.40    4.80
  -1   3   9   11.50    5.90
  -1   3   9   26.60    9.00
  -1   3   9    6.80    7.40
   1   3  -9    7.80    7.90
   1  -3  -9    3.90    7.60
  -1  -3   9   15.90    6.10
   1  -3  -9    0.30    7.00
  -1  -3   9   14.60    4.90
   1  -3  -9   13.00    6.20
   1  -3  -9   22.10   11.40
  -1  -3   9   12.30   10.30
   1   3  -8  804.92   25.60
  -1   3   8  779.92   29.90
  -1   3   8  782.42   35.30
  -1   3   8  794.72   30.10
  -1   3   8  789.52   30.70
   1   3  -8  834.32   31.10
  -1  -3   8  797.12   25.90
   1  -3  -8  788.72   30.00
  -1  -3   8  784.52   34.80
   1  -3  -8  813.72   30.50
   1  -3  -8  799.12   29.10
  -1  -3   8  799.42   26.70
   1  -3  -8  822.42   34.50
  -1   3   7    6.90    5.40
   1   3  -7   11.80    6.00
  -1   3   7    4.00    4.60
   1   3  -7   10.90    3.70
  -1   3   7   16.60    7.70
  -1   3   7   21.70    7.30
   1  -3  -7    4.20    4.90
  -1  -3   7   11.60    4.70
   1  -3  -7    2.30    4.60
   1  -3  -7   -0.20    6.90
  -1  -3   7   10.50    6.90
  -1  -3   7    4.80    3.40
  -1   3   6   -1.30    5.80
   1   3  -6    3.80    3.10
  -1   3   6    4.80    4.50
   1   3  -6    0.30    4.70
  -1   3   6   12.70    5.00
  -1   3   6    6.30    3.70
  -1   3   6    4.10    5.90
  -1  -3   6    5.60    3.70
   1  -3  -6    6.40    6.50
   1  -3  -6   -7.40    4.20
  -1  -3   6    4.40    3.10
   1  -3  -6    4.20    4.20
  -1  -3   6    6.10    6.10
  -1   3   5  110.29    9.20
  -1   3   5  110.99    9.60
   1   3  -5  128.19    7.30
   1   3  -5  123.49    7.30
  -1   3   5   92.89   13.10
   1   3  -5  133.49    9.20
  -1   3   5  114.99    9.20
  -1   3   5  110.59   10.80
   1  -3  -5  107.39    9.00
  -1  -3   5  117.99    7.70
   1  -3  -5  117.19    9.60
  -1  -3   5  120.29    7.30
   1  -3  -5  148.59   13.70
  -1  -3   5  107.99   10.80
   1   3  -4  135.79    7.50
  -1   3   4  131.79    9.10
  -1   3   4  129.69    9.20
   1   3  -4  138.99    8.50
   1   3  -4  129.09    7.20
  -1   3   4  141.09    9.50
  -1   3   4  132.69   10.20
   1  -3  -4  137.39    9.40
   1  -3  -4  127.19    9.20
  -1  -3   4  115.79    9.70
   1  -3  -4  129.29   12.00
  -1  -3   4  136.29    7.40
  -1  -3   4  142.89    8.10
   1   3  -3 1055.29   31.20
  -1   3   3 1059.39   32.90
   1   3  -3 1084.09   31.30
   1   3  -3 1035.00   30.90
  -1   3   3 1085.89   33.40
  -1   3   3 1013.30   33.60
  -1   3   3 1015.00   32.90
   1  -3  -3 1037.50   37.10
  -1  -3   3 1040.40   31.10
   1  -3  -3 1043.10   33.20
  -1  -3   3 1050.99   31.30
  -1  -3   3 1060.99   31.00
   1  -3  -3 1037.30   33.00
   1   3  -2 2783.62   76.69
  -1   3   2 2723.73   77.89
  -1   3   2 2893.71   78.39
  -1   3   2 2904.61   77.89
   1   3  -2 2863.21   76.49
  -1   3   2 2771.12   77.59
   1   3  -2 2778.42   75.89
   1  -3  -2 2823.32   78.29
   1  -3  -2 2882.91   78.09
   1  -3  -2 2838.52   82.39
  -1  -3   2 2826.02   77.49
  -1  -3   2 2777.72   76.79
  -1  -3   2 2683.43   76.39
   1   3  -1  146.79    7.60
  -1   3   1  160.98    7.50
  -1   3   1  138.59    8.30
  -1   3   1  140.69    7.90
  -1   3   1  143.19    8.20
   1   3  -1  132.79    7.80
  -1  -3   1  143.09    9.30
   1  -3  -1  130.69    8.10
  -1  -3   1  144.39    8.60
   1  -3  -1  136.09    8.20
  -1  -3   1  143.79    8.00
   1  -3  -1  150.58   11.30
  -1  -3   1  141.49    8.10
   1  -3  -1  155.18    8.30
  -1  -3   1  137.79    7.60
  -1   3   0  263.37   10.60
   1   3   0  220.68   13.30
   1   3   0  260.87   10.90
  -1   3   0  252.17   10.80
   1   3   0  244.98   11.00
   1  -3   0  262.97   11.00
  -1  -3   0  255.77   11.50
   1  -3   0  250.17   11.20
  -1  -3   0  251.27   11.50
   1  -3   0  264.27   14.10
  -1  -3   0  272.67   11.40
  -1  -3   0  252.57   11.10
   1  -3   0  259.67   11.00
  -1  -3   0  259.47   13.20
  -1   3  -1  371.66   13.10
  -1   3  -1  364.86   13.40
   1   3   1  365.36   14.50
   1   3   1  342.67   17.40
   1   3   1  366.46   14.10
  -1  -3  -1  381.36   16.80
   1  -3   1  379.66   13.50
  -1  -3  -1  362.66   14.70
   1  -3   1  366.16   13.50
   1  -3   1  349.67   13.80
  -1  -3  -1  365.96   14.40
  -1  -3  -1  372.46   14.90
   1  -3   1  357.96   16.30
  -1  -3  -1  375.26   14.50
   1   3   2    2.80    3.10
   1   3   2    4.40    3.00
  -1   3  -2    4.90    2.50
  -1   3  -2    5.60    2.30
   1   3   2    1.30    4.30
   1   3   2    2.70    2.70
   1   3   2   11.30    3.90
  -1  -3  -2    7.10    3.60
  -1  -3  -2    5.50    2.90
   1  -3   2    3.00    2.30
   1  -3   2    8.70    3.00
  -1  -3  -2    6.70    3.50
  -1  -3  -2    6.00    4.60
   1  -3   2    3.90    2.60
   1  -3   2    3.10    3.90
  -1  -3  -2    0.60    3.00
   1   3   3   17.30    4.40
   1   3   3   23.00    5.20
   1   3   3   15.90    3.60
   1   3   3    8.30    5.70
  -1   3  -3   14.30    2.90
   1   3   3   12.20    4.10
  -1   3  -3   14.30    2.80
  -1  -3  -3   15.10    4.30
   1  -3   3   12.40    3.30
  -1  -3  -3   12.90    3.90
   1  -3   3   10.70    2.70
  -1  -3  -3    7.60    5.00
  -1  -3  -3   14.10    4.10
  -1  -3  -3   13.20    4.10
   1  -3   3    6.70    4.00
  -1   3  -4    0.50    2.10
  -1   3  -4    3.20    2.80
   1   3   4   11.20    4.00
   1   3   4    3.90    5.60
   1   3   4   -1.10    4.00
   1   3   4   -0.80    3.40
   1   3   4    1.20    3.90
  -1  -3  -4    3.60    5.40
  -1  -3  -4    3.30    3.40
  -1  -3  -4    1.40    3.80
   1  -3   4   -1.30    2.00
  -1  -3  -4   -3.70    4.10
   1  -3   4    7.90    3.00
   1  -3   4   -1.10    3.70
  -1   3  -5  235.18    9.00
   1   3   5  223.08   14.30
   1   3   5  231.58   12.30
   1   3   5  213.38   16.80
   1   3   5  229.98   13.00
   1   3   5  232.38   12.50
  -1  -3  -5  218.98   12.60
   1  -3   5  244.38   13.00
  -1  -3  -5  224.58   15.20
   1  -3   5  233.78    9.70
  -1  -3  -5  234.58   12.50
  -1  -3  -5  214.48   12.10
   1  -3   5  224.58    9.10
   1   3   6   79.69    9.70
   1   3   6   75.49   12.10
   1   3   6   72.69    8.40
   1   3   6   75.59    8.60
   1   3   6   67.49   10.40
  -1   3  -6   69.79    5.30
   1  -3   6   84.99    9.90
  -1  -3  -6   82.69   12.00
  -1  -3  -6   59.29    8.80
  -1  -3  -6   80.09    9.10
   1  -3   6   68.09    6.30
  -1  -3  -6   62.69    8.00
   1  -3   6   79.39    5.60
   1   3   7    0.10    4.10
   1   3   7    6.40    6.20
   1   3   7   -1.60    7.10
   1   3   7   -7.90    4.80
   1   3   7   -4.70    6.70
  -1  -3  -7    4.90    5.80
   1  -3   7    0.20    2.90
  -1  -3  -7   -7.40    6.90
   1  -3   7    4.60    6.90
  -1  -3  -7   -0.10    4.90
  -1  -3  -7    1.50    4.80
   1  -3   7    2.90    3.60
   1   3   8    0.00    8.00
   1   3   8    2.90    5.80
   1   3   8    1.80    4.50
   1   3   8   -2.90    7.50
   1   3   8    7.70    8.00
   1  -3   8    6.60    4.50
  -1  -3  -8    1.10    6.30
  -1  -3  -8   -2.90    5.40
  -1  -3  -8    3.10    8.00
   1  -3   8    0.30    3.10
  -1  -3  -8   -8.50    4.60
   1  -3   8   13.90    8.20
   1   3   9    4.70    5.60
   1   3   9    4.70    9.40
   1   3   9   10.80    7.70
   1   3   9    4.80    9.30
   1   3   9   12.90   10.40
  -1  -3  -9   16.10    7.60
  -1  -3  -9    0.60    8.90
   1  -3   9   12.70    9.20
   1  -3   9   16.90    4.20
  -1  -3  -9   12.70    7.10
   1  -3   9    8.80    5.60
  -1  -3  -9   19.20    5.80
   1   3  10  308.37   19.50
   1   3  10  291.27   24.90
   1   3  10  278.77   22.10
   1   3  10  334.67   19.00
   1   3  10  276.87   26.50
  -1  -3 -10  321.67   18.30
   1  -3  10  320.47   25.00
  -1  -3 -10  312.97   16.70
  -1  -3 -10  265.27   23.00
  -1  -3 -10  306.97   20.50
   1  -3  10  297.47   13.10
   1  -3  10  290.87   16.10
   1   3  11   13.40   13.40
   1   3  11  -11.70   13.40
   1   3  11   -0.90    8.00
   1   3  11   17.40   10.60
  -1  -3 -11   40.20   15.00
   1  -3  11   -2.10    8.90
  -1  -3 -11   -1.60    9.80
   1  -3  11    2.10   14.50
   1  -3  11    4.00    5.40
  -1  -3 -11   15.10    7.70
   1   3  12   27.00    9.30
   1   3  12    0.70   14.50
   1   3  12    7.60   14.60
  -1  -3 -12   39.40   11.70
  -1  -3 -12   23.70    8.60
   1  -3  12   40.80   12.60
   1  -3  12   40.90   18.80
   1   3  13    8.60   11.20
   1   3  13   20.30   19.80
   1  -3  13  -19.90   21.00
  -1  -3 -13   20.80    9.20
   1  -3  13   11.60    7.90
  -1   4  12   -3.10   11.40
  -1   4  12   -1.00   20.00
  -1   4  12   -6.90   19.50
  -1  -4  12   -2.90    8.10
   1  -4 -12  -12.60   16.50
   1  -4 -12    0.60   11.20
  -1  -4  12   -4.60   16.20
  -1  -4  12    3.70   22.50
  -1   4  11   31.80   17.40
  -1   4  11   75.89   17.90
  -1   4  11   31.60   10.70
   1  -4 -11   34.10   10.70
  -1  -4  11   43.00   19.80
  -1  -4  11   38.40   12.70
   1  -4 -11   51.29   14.90
  -1  -4  11   46.90    8.30
  -1   4  10   33.50   12.70
  -1   4  10    1.50   13.70
  -1   4  10   22.60    8.80
   1   4 -10   15.80    6.30
   1   4 -10    5.80    6.70
   1  -4 -10   19.30    9.40
  -1  -4  10    9.40   14.70
  -1  -4  10   14.50    9.90
   1  -4 -10   22.50   12.00
  -1  -4  10   17.70    6.60
  -1   4   9   -0.90    7.20
  -1   4   9  -16.10   12.10
  -1   4   9   12.40    9.80
  -1   4   9    6.50   10.40
   1   4  -9    5.70    9.30
   1   4  -9    4.30    5.50
   1   4  -9   16.50    8.00
   1  -4  -9  -10.70   10.90
  -1  -4   9    1.50    7.80
   1  -4  -9  -20.80   11.70
   1  -4  -9   -6.80    9.70
  -1  -4   9   -4.60   11.70
   1  -4  -9   -1.40    7.30
  -1  -4   9   10.40    5.30
   1   4  -8  100.59   10.90
   1   4  -8   99.89    9.20
  -1   4   8  131.19   16.70
  -1   4   8  117.09   15.50
   1   4  -8  107.49   13.30
  -1   4   8   96.79   14.60
  -1   4   8  112.19   12.70
   1  -4  -8  114.29   12.60
   1  -4  -8  110.99   17.00
  -1  -4   8  109.79   11.30
  -1  -4   8  122.19   17.00
   1  -4  -8  138.49   16.00
   1  -4  -8  111.79   14.80
  -1  -4   8  112.89    9.40
  -1   4   7   15.40    8.70
  -1   4   7   31.40    7.80
   1   4  -7   26.60    5.10
  -1   4   7   27.40    7.60
  -1   4   7   22.20    9.00
   1   4  -7   18.10    4.70
   1   4  -7   14.60    7.00
   1  -4  -7   17.60    6.40
   1  -4  -7   20.60    8.20
   1  -4  -7   39.00    9.60
  -1  -4   7   21.60    4.90
  -1  -4   7   22.70    6.00
   1  -4  -7   19.80   10.60
  -1  -4   7   -4.50    8.40
  -1   4   6   12.50    5.70
  -1   4   6   19.00    7.00
   1   4  -6    7.90    4.10
   1   4  -6   13.00    5.30
   1   4  -6    5.40    4.30
  -1   4   6    7.60    5.80
  -1   4   6    8.30    7.40
   1  -4  -6    9.00    5.70
   1  -4  -6    6.10    9.10
   1  -4  -6    3.00    5.10
   1  -4  -6   11.90    7.20
  -1  -4   6    7.70    3.80
  -1  -4   6    9.80    5.10
  -1  -4   6   13.50    7.40
  -1   4   5    8.80    5.70
   1   4  -5   -0.10    3.40
  -1   4   5   -0.20    4.50
   1   4  -5    3.10    4.10
  -1   4   5    1.10    5.50
   1   4  -5   -4.60    3.70
   1  -4  -5    6.00    5.50
   1  -4  -5    5.20    6.70
  -1  -4   5    1.60    4.50
  -1  -4   5   -3.50    3.20
   1  -4  -5    0.70    4.70
  -1   4   4    7.80    6.10
   1   4  -4    9.90    3.50
   1   4  -4   16.80    4.10
  -1   4   4   15.70    5.00
  -1   4   4    7.60    5.10
  -1   4   4   -0.20    4.70
   1   4  -4   16.80    4.30
  -1  -4   4    7.90    4.30
   1  -4  -4    5.00    5.00
   1  -4  -4   10.50    4.90
  -1  -4   4   10.40    3.70
  -1  -4   4   12.50    4.20
   1  -4  -4   10.90    7.40
  -1   4   3   -6.80    4.00
   1   4  -3    2.60    3.40
  -1   4   3   -2.80    3.90
  -1   4   3    2.30    4.20
  -1   4   3   -2.10    5.00
   1   4  -3   -4.50    3.30
   1  -4  -3   -3.60    6.10
   1  -4  -3    2.40    4.30
  -1  -4   3   -1.70    3.00
  -1  -4   3    4.20    4.30
  -1  -4   3   -2.60    4.30
   1  -4  -3   -2.70    4.20
  -1   4   2  531.05   20.00
  -1   4   2  526.15   20.40
   1   4  -2  504.75   19.00
  -1   4   2  538.95   21.00
  -1   4   2  505.05   19.00
   1  -4  -2  512.65   20.60
   1  -4  -2  508.45   20.20
  -1  -4   2  538.75   20.90
  -1  -4   2  543.45   20.70
  -1  -4   2  537.55   19.80
  -1  -4   2  513.75   19.10
   1  -4  -2  556.74   25.30
   1   4  -1    6.80    3.50
  -1   4   1    3.60    3.00
   1   4  -1    4.80    3.80
  -1   4   1    8.70    4.00
   1  -4  -1    4.30    4.00
  -1  -4   1    5.60    3.70
  -1  -4   1    3.60    3.40
  -1  -4   1    4.40    3.70
   1  -4  -1    0.30    3.00
  -1  -4   1    9.40    4.90
  -1  -4   1    7.00    4.40
   1  -4  -1    2.80    3.90
   1  -4  -1    3.00    5.90
   1   4   0    1.40    2.40
  -1   4   0    5.90    3.80
   1   4   0   -0.70    2.80
  -1   4   0   -1.30    3.10
   1   4   0    9.60    3.90
  -1  -4   0   -1.20    4.60
  -1  -4   0   -2.20    3.40
  -1  -4   0    4.70    3.20
   1  -4   0    0.50    3.40
  -1  -4   0    4.10    3.50
   1  -4   0    3.20    5.00
   1  -4   0    5.30    4.00
   1  -4   0   -0.40    3.90
   1  -4   0    1.80    4.50
  -1  -4   0    6.80    4.30
   1   4   1   36.60    5.80
   1   4   1   33.80    5.20
  -1   4  -1   34.00    5.20
   1   4   1   24.90    4.90
   1   4   1   25.50    7.10
  -1   4  -1   30.70    4.50
  -1  -4  -1   30.00    5.20
  -1  -4  -1   40.20    5.90
   1  -4   1   36.20    5.60
   1  -4   1   33.70    5.10
   1  -4   1   30.30    6.50
  -1  -4  -1   32.00    6.10
   1  -4   1   35.40    5.60
  -1  -4  -1   24.70    7.00
  -1  -4  -1   31.10    6.10
   1  -4   1   30.60    4.80
   1   4   2 1160.78   37.50
   1   4   2 1101.39   42.70
  -1   4  -2 1177.48   35.10
   1   4   2 1219.28   38.60
   1   4   2 1161.78   36.30
   1   4   2 1213.58   37.30
  -1   4  -2 1179.68   35.60
  -1  -4  -2 1187.98   41.40
   1  -4   2 1162.68   39.20
   1  -4   2 1186.78   35.80
   1  -4   2 1175.68   36.80
  -1  -4  -2 1165.68   37.70
  -1  -4  -2 1214.98   37.80
   1  -4   2 1201.08   36.50
  -1  -4  -2 1171.88   38.10
   1  -4   2 1172.68   35.70
  -1  -4  -2 1147.19   38.00
   1   4   3    3.80    4.30
   1   4   3    4.80    4.40
   1   4   3   -0.80    4.10
  -1   4  -3    1.70    3.30
   1   4   3   -0.10    3.50
  -1   4  -3    4.40    3.00
   1   4   3   -0.30    6.40
   1  -4   3   -0.30    5.00
  -1  -4  -3    4.20    5.10
  -1  -4  -3    3.60    4.20
  -1  -4  -3    3.20    6.30
   1  -4   3   -0.30    4.10
  -1  -4  -3    5.50    4.40
  -1  -4  -3    7.40    4.10
   1  -4   3    1.80    3.00
  -1   4  -4  847.02   26.40
  -1   4  -4  847.92   26.00
   1   4   4  841.12   30.40
   1   4   4  844.02   30.00
   1   4   4  869.41   29.80
   1   4   4  819.92   30.60
   1   4   4  787.52   35.90
  -1  -4  -4  871.01   34.20
  -1  -4  -4  851.91   30.50
   1  -4   4  823.42   26.50
   1  -4   4  852.21   27.30
   1  -4   4  841.12   28.90
  -1  -4  -4  865.41   30.30
  -1  -4  -4  855.01   30.30
   1   4   5  116.19   10.40
   1   4   5   85.19   12.80
   1   4   5  123.79   11.80
   1   4   5  112.39   10.60
  -1   4  -5  108.79    7.80
  -1   4  -5  105.89    7.20
   1   4   5  113.69   12.00
  -1  -4  -5  111.09   11.10
  -1  -4  -5  109.79   10.60
  -1  -4  -5  108.79   14.80
   1  -4   5  105.79    8.90
   1  -4   5  126.69    9.60
   1  -4   5  105.89    7.40
  -1  -4  -5  105.89   11.30
   1   4   6   36.60   12.10
   1   4   6   24.90    7.90
   1   4   6   44.10    7.40
  -1   4  -6   41.30    5.70
   1   4   6   47.50    7.90
   1   4   6   28.90    8.60
  -1   4  -6   37.10    4.60
   1  -4   6   35.60    5.80
  -1  -4  -6   32.00    7.70
  -1  -4  -6   44.80    7.70
   1  -4   6   36.70    4.90
  -1  -4  -6   41.90    7.90
   1  -4   6   40.80    8.20
  -1  -4  -6   35.40   10.60
   1   4   7    8.20    8.70
   1   4   7   -6.20    7.10
  -1   4  -7    7.60    3.70
   1   4   7    8.30    5.60
   1   4   7   -5.20    9.30
   1   4   7   -6.60    6.30
   1  -4   7    1.60    3.50
  -1  -4  -7   -4.60    6.00
  -1  -4  -7   -4.70    7.30
  -1  -4  -7   -0.90   10.40
  -1  -4  -7   -6.30    6.50
   1  -4   7    6.40    7.60
   1  -4   7   -4.80    4.80
   1   4   8   18.40   12.60
   1   4   8   58.89   11.60
   1   4   8   35.30    9.00
   1   4   8   34.10    8.80
   1   4   8   24.40    9.70
  -1  -4  -8   47.10   13.60
   1  -4   8   38.10    7.00
  -1  -4  -8   31.80    9.70
   1  -4   8   35.60   11.40
  -1  -4  -8   35.90    9.50
  -1  -4  -8   42.80    9.30
   1  -4   8   41.40    5.30
   1   4   9   -4.90   10.60
   1   4   9    8.70   12.80
   1   4   9   -9.70   11.30
   1   4   9   18.40    9.30
   1   4   9    4.50    5.90
   1  -4   9    7.50   11.10
  -1  -4  -9   15.80    7.50
  -1  -4  -9   20.70    9.80
  -1  -4  -9   -0.20   14.00
   1  -4   9    2.10    6.90
   1  -4   9    6.20    4.40
  -1  -4  -9   18.10    9.60
   1   4  10  134.89   21.20
   1   4  10  100.59   14.90
   1   4  10  110.69   15.20
  -1  -4 -10  108.49   13.80
  -1  -4 -10  103.59   14.30
   1  -4  10  132.89   19.00
   1  -4  10  111.49    9.90
   1  -4  10  101.59   14.80
   1   4  11   -3.30    8.30
   1   4  11   17.00   16.50
   1   4  11   11.20   14.30
  -1  -4 -11   -1.10    9.50
  -1  -4 -11   -3.30   14.40
   1  -4  11   -3.00   10.70
   1  -4  11    3.70   16.40
   1   4  12   12.60   18.90
   1   4  12   52.59   13.50
   1   4  12   69.39   19.00
   1  -4  12   35.50   22.00
  -1   5  11   23.30   20.30
  -1   5  11   -2.20   11.90
  -1  -5  11   -5.70   26.00
  -1  -5  11   60.89   23.20
  -1  -5  11   22.50    9.10
   1  -5 -11   12.50   14.30
  -1   5  10   -3.70   16.40
  -1   5  10    5.50   11.70
  -1  -5  10    0.20   13.30
   1  -5 -10    9.10   11.20
  -1  -5  10    3.60    7.70
  -1  -5  10   -7.50   17.20
  -1   5   9   11.30   13.30
   1   5  -9   -3.40    7.10
  -1   5   9  -13.40   13.60
   1   5  -9   -2.50    6.60
  -1   5   9   23.20    9.40
  -1  -5   9    1.80   11.00
   1  -5  -9    1.90    9.80
  -1  -5   9    5.10   14.70
  -1  -5   9    3.60    6.50
  -1   5   8   20.70   11.50
   1   5  -8    4.70    6.60
  -1   5   8   24.30   12.40
  -1   5   8   15.60    7.00
  -1  -5   8   24.00    9.70
   1  -5  -8   11.30    8.70
  -1  -5   8   22.60    6.60
   1  -5  -8  -15.40   15.80
   1  -5  -8   62.69   13.30
   1   5  -7    1.10    5.50
  -1   5   7   -4.30   11.30
   1   5  -7   -5.80    6.10
  -1   5   7   -8.10    9.60
  -1   5   7    4.80    7.80
  -1   5   7    0.90    9.90
   1  -5  -7    8.60   10.80
  -1  -5   7    1.60    5.20
   1  -5  -7  -26.60   13.90
   1  -5  -7   -3.10    9.90
   1  -5  -7   15.50    8.30
  -1  -5   7  -11.20    7.40
   1   5  -6    2.40    5.00
  -1   5   6   11.70    8.10
   1   5  -6    1.40    5.60
  -1   5   6    7.90    6.00
  -1   5   6   19.90   10.20
  -1   5   6   11.60    8.20
  -1  -5   6    2.80    4.70
  -1  -5   6    4.30    6.80
   1  -5  -6   11.10   12.40
   1  -5  -6   -1.90   10.20
   1  -5  -6   -0.40    7.60
   1  -5  -6    2.90    8.10
   1   5  -5  296.97   14.50
   1   5  -5  303.37   14.60
  -1   5   5  305.17   19.70
  -1   5   5  293.17   17.00
  -1   5   5  293.77   18.00
  -1   5   5  323.87   18.70
  -1  -5   5  284.47   16.00
   1  -5  -5  305.77   18.70
  -1  -5   5  313.07   14.60
   1  -5  -5  313.47   18.40
   1  -5  -5  268.27   23.00
   1  -5  -5  298.47   19.50
   1   5  -4    6.90    4.80
  -1   5   4    3.40    6.90
  -1   5   4   -1.50    5.90
   1   5  -4    3.10    4.10
  -1   5   4   -5.70    6.10
  -1   5   4    1.90    5.00
   1  -5  -4   -0.30    6.30
  -1  -5   4   -4.80    5.70
  -1  -5   4    4.30    4.60
   1  -5  -4   -4.60    5.60
  -1  -5   4    2.60    5.20
   1  -5  -4   -5.80    8.70
   1  -5  -4   -6.90    7.00
  -1   5   3    5.20    5.80
  -1   5   3   -1.60    5.10
  -1   5   3   -3.80    5.10
   1   5  -3    4.10    4.80
   1   5  -3   -8.20    4.50
  -1   5   3    5.20    7.10
   1  -5  -3  -12.90    5.90
  -1  -5   3    4.20    4.30
  -1  -5   3    2.20    5.90
   1  -5  -3    5.90    6.50
  -1  -5   3    1.70    5.60
  -1  -5   3    0.30    5.80
   1  -5  -3    1.60    5.50
   1  -5  -3   -5.90    8.10
  -1   5   2  379.86   16.10
  -1   5   2  389.86   18.10
  -1   5   2  374.76   18.00
   1   5  -2  385.16   17.10
   1   5  -2  374.76   16.60
   1  -5  -2  380.96   18.60
  -1  -5   2  407.96   19.40
   1  -5  -2  403.56   19.00
  -1  -5   2  371.46   18.40
  -1  -5   2  387.46   17.20
   1  -5  -2  366.86   19.30
   1  -5  -2  405.76   23.80
  -1  -5   2  396.66   18.30
  -1   5   1    3.00    4.10
   1   5  -1    1.70    4.40
  -1   5   1   -2.60    4.90
   1   5  -1    1.70    4.30
   1  -5  -1    1.00    6.90
  -1  -5   1    8.30    6.40
   1  -5  -1    1.20    5.50
  -1  -5   1    3.50    4.50
   1  -5  -1    7.70    5.60
  -1  -5   1    9.90    6.10
   1  -5  -1   12.40    5.90
  -1  -5   1    6.00    5.20
  -1   5   0  203.48   12.10
  -1   5   0  190.38   12.20
   1   5   0  198.68   12.60
   1   5   0  208.28   12.50
   1  -5   0  216.18   13.90
  -1  -5   0  205.48   13.90
  -1  -5   0  197.68   13.50
   1  -5   0  214.08   13.80
   1  -5   0  203.58   17.00
   1  -5   0  198.88   12.80
  -1  -5   0  217.88   16.00
  -1  -5   0  216.88   13.40
   1  -5   0  191.88   13.20
  -1  -5   0  205.68   12.90
  -1   5  -1    2.30    4.10
   1   5   1   -1.80    4.10
   1   5   1   -1.60    4.20
  -1   5  -1   -0.30    3.90
   1   5   1   -0.20    5.90
  -1  -5  -1   -0.70    4.50
  -1  -5  -1    2.90    7.70
  -1  -5  -1    6.80    6.30
   1  -5   1    1.90    5.70
   1  -5   1   -1.70    4.30
  -1  -5  -1    0.90    5.20
   1  -5   1   10.20    5.80
   1  -5   1   -2.10    3.90
  -1  -5  -1    0.60    5.10
   1  -5   1   -1.60    7.60
   1   5   2  700.43   27.10
  -1   5  -2  718.93   24.80
   1   5   2  708.93   26.60
   1   5   2  723.73   25.20
  -1   5  -2  687.33   24.90
  -1  -5  -2  731.53   28.10
  -1  -5  -2  722.63   27.70
  -1  -5  -2  758.32   31.80
  -1  -5  -2  705.83   28.10
   1  -5   2  711.93   25.40
   1  -5   2  706.13   29.50
   1  -5   2  723.73   26.90
  -1  -5  -2  744.63   28.10
   1  -5   2  692.83   26.40
  -1   5  -3  180.28   10.50
   1   5   3  187.98   15.00
  -1   5  -3  154.88   10.40
   1   5   3  199.48   13.30
   1   5   3  190.28   13.20
   1   5   3  168.28   12.10
   1  -5   3  196.68   13.00
   1  -5   3  154.98   14.60
  -1  -5  -3  165.68   17.00
   1  -5   3  141.99   10.70
  -1  -5  -3  174.78   13.80
  -1  -5  -3  156.48   14.10
  -1  -5  -3  178.68   14.40
   1  -5   3  183.68   12.90
   1   5   4    1.40    6.00
  -1   5  -4   -1.90    4.10
   1   5   4    0.70    6.20
  -1   5  -4   -0.10    4.30
   1   5   4   -2.90    5.80
   1   5   4   -9.20    8.00
   1  -5   4   -3.70    4.00
  -1  -5  -4    3.40    6.60
   1  -5   4   -0.70    6.30
   1  -5   4    2.80    5.90
  -1  -5  -4   -2.50    6.80
  -1  -5  -4   -2.60    9.40
   1  -5   4    0.20    6.10
  -1  -5  -4   -5.80    7.80
   1   5   5  367.26   19.50
   1   5   5  382.96   20.10
   1   5   5  385.96   20.70
  -1   5  -5  372.86   15.70
  -1   5  -5  365.86   15.10
   1   5   5  379.66   21.60
  -1  -5  -5  390.56   21.20
   1  -5   5  362.06   16.00
  -1  -5  -5  381.56   25.00
   1  -5   5  390.76   18.20
  -1  -5  -5  387.36   20.30
  -1  -5  -5  378.66   21.40
   1  -5   5  385.06   17.60
  -1   5  -6   40.70    6.20
   1   5   6   48.50    9.80
   1   5   6   56.19    9.30
   1   5   6   59.29    9.90
   1   5   6   60.49   12.20
  -1  -5  -6   45.90   12.90
  -1  -5  -6   33.20   10.40
  -1  -5  -6   37.50    8.30
  -1  -5  -6   48.40   10.00
   1  -5   6   44.20    6.40
   1  -5   6   43.90    8.10
   1   5   7   61.59   11.90
  -1   5  -7   56.69    8.10
   1   5   7   81.09   12.00
   1   5   7   81.09   13.30
   1   5   7   97.89   14.30
  -1  -5  -7  103.99   13.50
  -1  -5  -7   80.09   12.60
   1  -5   7   78.49    9.00
  -1  -5  -7   49.10   13.70
   1  -5   7   77.69   12.10
  -1  -5  -7   92.99   14.30
   1   5   8   39.80    9.20
   1   5   8   47.10   12.40
   1   5   8   31.90   13.20
   1  -5   8   46.30    6.60
   1  -5   8   48.90   12.10
  -1  -5  -8   43.50   13.10
   1  -5   8   58.69    9.60
  -1  -5  -8   54.99   11.40
   1   5   9    6.60   13.10
   1   5   9   18.70   14.00
   1   5   9   -1.50    7.70
   1  -5   9   -3.20    5.80
  -1  -5  -9   -1.30    9.00
   1  -5   9   10.60   10.10
   1  -5   9   21.60   13.20
  -1  -5  -9   -2.00   14.70
   1   5  10    6.80    9.00
   1   5  10   10.40   17.60
   1  -5  10   13.20   12.60
   1  -5  10   32.70   17.80
  -1  -5 -10    0.10   12.00
   1   5  11   49.80   19.40
   1   5  11    0.50   11.40
   1  -5  11    3.70   20.80
  -1  -5 -11   26.70   12.70
  -1   6  10    1.50   12.00
  -1   6  10  -20.10   22.80
  -1  -6  10   14.70   10.00
   1  -6 -10   44.00   15.00
  -1   6   9  -16.00   13.30
  -1   6   9  -11.10   17.60
   1   6  -9   -3.50    9.80
  -1  -6   9   -4.30   18.40
   1  -6  -9   -2.90   13.40
  -1  -6   9    0.00    8.90
  -1   6   8   27.30   10.50
  -1   6   8   86.49   17.30
   1   6  -8   45.50    9.90
   1  -6  -8   73.29   15.00
  -1  -6   8   58.19    9.40
  -1  -6   8   49.50   14.60
   1   6  -7    1.80    8.50
  -1   6   7   14.00   12.90
   1   6  -7    0.80    7.80
  -1   6   7    2.30    8.30
  -1  -6   7  -11.00   11.60
   1  -6  -7   -4.20   10.00
  -1  -6   7    4.40    7.40
   1   6  -6   21.10    8.50
  -1   6   6   33.80   10.10
   1   6  -6   30.10    8.20
  -1   6   6   30.10   11.20
   1  -6  -6   39.20   10.90
   1  -6  -6    1.80   12.80
  -1  -6   6   16.90    7.20
  -1  -6   6   24.80   11.30
   1   6  -5   64.99    9.00
   1   6  -5   63.49    8.70
  -1   6   5   79.89   12.30
  -1   6   5   51.09   13.80
  -1   6   5   45.40   11.60
  -1   6   5   95.09   13.60
  -1  -6   5   62.89    9.20
   1  -6  -5   64.29   12.40
   1  -6  -5   70.19   23.00
   1  -6  -5   21.80   15.30
  -1  -6   5   29.60   10.60
  -1  -6   5   89.79   13.60
  -1  -6   5   61.29    9.00
   1  -6  -5   66.29   12.90
   1   6  -4   -2.10    6.20
  -1   6   4    3.30    8.00
  -1   6   4   -1.00    9.40
  -1   6   4   -9.20   12.90
   1   6  -4   10.70    7.30
  -1   6   4   -6.70    8.00
   1  -6  -4  -18.60   13.00
  -1  -6   4   -0.80    8.70
  -1  -6   4    5.60    8.00
  -1  -6   4    1.00    6.20
   1  -6  -4   -6.10    9.60
   1  -6  -4   -1.00    8.30
  -1  -6   4    5.60    9.40
   1  -6  -4   -0.70   11.00
  -1   6   3  286.07   16.10
   1   6  -3  305.67   16.40
  -1   6   3  321.17   17.80
  -1   6   3  277.77   18.60
   1   6  -3  284.57   16.80
   1  -6  -3  295.27   21.20
  -1  -6   3  291.47   19.40
  -1  -6   3  302.87   17.10
   1  -6  -3  273.07   21.10
   1  -6  -3  290.77   26.80
   1  -6  -3  291.37   19.70
  -1  -6   3  301.57   19.00
  -1  -6   3  287.57   19.10
  -1   6   2  239.38   15.80
   1   6  -2  257.77   15.50
  -1   6   2  232.58   16.90
   1   6  -2  252.77   15.70
  -1  -6   2  249.08   15.80
   1  -6  -2  268.47   18.90
   1  -6  -2  244.58   18.10
   1  -6  -2  249.58   19.30
  -1  -6   2  218.48   18.20
  -1  -6   2  228.78   17.30
   1  -6  -2  261.67   23.40
  -1  -6   2  230.68   18.80
  -1   6   1  468.35   21.30
  -1   6   1  440.36   21.50
   1   6  -1  444.86   20.80
   1   6  -1  454.75   21.20
   1  -6  -1  451.35   28.10
  -1  -6   1  460.65   21.50
   1  -6  -1  472.35   23.30
   1  -6  -1  425.06   24.10
  -1  -6   1  460.65   23.00
  -1  -6   1  477.45   23.60
   1  -6  -1  489.15   23.60
  -1  -6   1  424.86   24.30
  -1   6   0   93.69   12.00
   1   6   0   78.59   11.30
   1   6   0   66.99    8.90
  -1   6   0   82.09   11.30
   1  -6   0   92.49   12.60
  -1  -6   0  102.49   13.60
   1  -6   0   76.19   10.20
  -1  -6   0   90.99   12.90
  -1  -6   0   82.99   11.40
  -1  -6   0   88.59   12.00
  -1  -6   0   75.59    9.60
   1  -6   0   93.99   15.10
   1  -6   0   89.19   13.20
   1   6   1   30.10    7.10
  -1   6  -1   34.10    6.80
   1   6   1   47.30    9.60
  -1   6  -1   30.50    7.30
  -1  -6  -1   28.80   10.60
   1  -6   1   24.00    6.70
  -1  -6  -1   29.30    8.10
  -1  -6  -1   32.90    8.70
  -1  -6  -1   34.30    9.50
  -1  -6  -1   60.19   13.00
   1  -6   1   30.50    8.90
   1  -6   1   42.50    9.80
   1  -6   1   34.10   11.80
   1  -6   1   23.30    9.40
  -1   6  -2   51.89    8.90
   1   6   2   52.59    8.70
   1   6   2   42.20    8.40
  -1   6  -2   39.60    7.80
   1   6   2   46.70    7.70
   1  -6   2   47.90    8.20
   1  -6   2   44.30   12.00
  -1  -6  -2   54.29    9.60
  -1  -6  -2   65.79   11.50
   1  -6   2   54.29    9.70
  -1  -6  -2   54.99   11.60
  -1  -6  -2   25.00   12.00
  -1  -6  -2   60.59   10.50
   1  -6   2   50.89   11.00
   1   6   3   -4.40    8.50
   1   6   3    0.80    6.80
  -1   6  -3   -7.90    5.60
   1   6   3    8.40    6.60
  -1   6  -3    8.50    6.80
  -1  -6  -3  -12.00    9.50
   1  -6   3    1.80    7.30
  -1  -6  -3    0.30   10.20
  -1  -6  -3   -8.70    8.10
   1  -6   3    5.70    8.70
   1  -6   3  -11.30    9.50
  -1  -6  -3    3.00   10.90
   1  -6   3    1.60    5.60
   1   6   4   33.30    9.20
   1   6   4   34.60   10.40
  -1   6  -4   25.10    6.90
   1   6   4   25.20    8.70
  -1   6  -4   35.50    7.30
  -1  -6  -4   32.00   11.00
  -1  -6  -4   34.80   10.10
   1  -6   4   31.90   10.30
   1  -6   4   31.70    9.10
   1  -6   4   35.30   10.90
  -1  -6  -4   33.00   14.10
  -1  -6  -4   27.90   12.10
   1  -6   4   25.10    6.90
   1   6   5   22.60   11.10
  -1   6  -5   18.30    6.70
   1   6   5   29.10   14.40
   1   6   5    9.30    8.00
  -1   6  -5   14.20    6.60
   1   6   5   13.80    9.10
  -1  -6  -5   18.80   12.40
   1  -6   5   18.30    9.30
   1  -6   5   17.70    9.70
  -1  -6  -5  -12.80   11.40
  -1  -6  -5   23.80    9.40
  -1  -6  -5   40.40   14.20
   1  -6   5   22.00    7.10
   1  -6   5   18.70    9.40
  -1   6  -6   -2.90    6.90
  -1   6  -6    6.10    6.80
   1   6   6    0.00   10.40
   1   6   6    5.20    8.40
   1  -6   6    3.20   10.50
  -1  -6  -6    9.70    9.10
   1  -6   6   17.80   10.10
  -1  -6  -6   21.40   14.00
   1  -6   6    1.90    6.70
   1   6   7    5.70   12.40
   1   6   7    1.00    9.00
  -1   6  -7    0.50    7.10
  -1   6  -7    8.10    6.90
   1  -6   7    6.10    6.90
   1  -6   7    2.90   11.00
  -1  -6  -7   28.00   11.00
   1   6   8   60.89   17.80
   1   6   8   75.49   14.50
   1  -6   8   63.19    9.30
   1  -6   8   47.70   14.30
  -1  -6  -8   66.19   13.50
   1   6   9  314.77   31.40
   1   6   9  305.67   23.60
  -1  -6  -9  250.67   24.90
   1  -6   9  251.37   16.90
   1   6  10  116.69   25.10
  -1  -6 -10   97.69   17.90
  -1   7   8   49.60   21.80
  -1   7   8   70.69   16.40
   1  -7  -8   54.19   17.20
  -1  -7   8   87.49   21.40
  -1  -7   8   57.59   12.70
  -1   7   7  242.98   30.10
  -1   7   7  188.08   22.80
   1  -7  -7  208.08   25.80
  -1  -7   7  186.78   28.50
  -1  -7   7  257.67   19.90
   1   7  -6   -1.70   10.50
  -1   7   6   -1.60   12.50
  -1   7   6    4.10   14.80
  -1  -7   6   -7.70   13.30
   1  -7  -6   24.80   15.50
  -1  -7   6    1.30    9.80
   1   7  -5   45.00   10.40
  -1   7   5   39.20   13.30
  -1   7   5   40.10   11.50
  -1  -7   5   45.90   12.70
  -1  -7   5   33.00   13.20
  -1  -7   5   47.80   10.90
   1  -7  -5   20.30   13.50
  -1   7   4    3.30    8.40
  -1   7   4    1.10   10.80
   1   7  -4   15.90    9.40
  -1  -7   4   -6.40   12.90
   1  -7  -4   20.70   16.80
  -1  -7   4   -3.10    8.00
   1  -7  -4    4.10   11.50
  -1  -7   4   12.40   11.70
  -1   7   3   48.10   11.30
   1   7  -3   44.40   10.40
  -1  -7   3   63.09   14.40
  -1  -7   3   52.19   10.40
   1  -7  -3   54.79   13.60
   1  -7  -3   50.39   16.50
  -1  -7   3   49.80   13.80
  -1   7   2  125.59   16.10
   1   7  -2  127.79   15.60
   1  -7  -2   95.09   15.50
  -1  -7   2  123.39   18.40
  -1  -7   2  143.79   15.60
  -1  -7   2   86.89   16.90
   1  -7  -2   53.19   21.10
   1  -7  -2  134.39   19.50
   1   7  -1   18.00    9.40
  -1   7   1   31.70   10.40
   1  -7  -1   22.90   13.70
   1  -7  -1   45.60   17.40
  -1  -7   1    1.70   14.30
   1  -7  -1   10.30   10.30
  -1  -7   1   35.90    9.70
  -1  -7   1   25.50   11.30
  -1   7   0  253.27   18.20
   1   7   0  271.47   18.30
   1  -7   0  223.78   21.60
  -1  -7   0  237.78   21.10
   1  -7   0  230.88   29.10
  -1  -7   0  271.37   19.20
   1  -7   0  210.38   22.40
  -1  -7   0  218.68   27.30
   1   7   1   11.10    8.80
  -1   7  -1   16.10    8.40
  -1  -7  -1   28.00   11.20
   1  -7   1   35.70   12.20
  -1  -7  -1    7.90   12.40
   1  -7   1   19.00   15.80
  -1  -7  -1   15.30   15.60
  -1   7  -2  139.79   15.00
   1   7   2  101.19   13.40
   1  -7   2  135.09   18.50
  -1  -7  -2   90.49   19.00
   1  -7   2  115.79   18.70
  -1  -7  -2  135.99   17.60
   1  -7   2   98.89   19.40
  -1  -7  -2  104.29   15.40
  -1   7  -3   33.40    9.70
   1   7   3   22.80    9.70
  -1  -7  -3   41.80   12.30
   1  -7   3   30.40   14.90
   1  -7   3   12.80   14.40
   1  -7   3   29.90   11.00
   1  -7   3   36.30    8.90
  -1  -7  -3   11.60   14.00
   1   7   4  347.67   22.90
   1   7   4  359.96   23.30
  -1   7  -4  351.86   19.80
  -1  -7  -4  354.36   25.50
   1  -7   4  332.87   24.50
   1  -7   4  351.86   27.10
   1  -7   4  374.06   29.10
   1  -7   4  366.86   20.90
   1   7   5  288.67   23.60
   1   7   5  252.67   21.90
   1  -7   5  171.38   27.90
   1  -7   5  231.78   24.20
   1  -7   5  274.37   19.10
  -1  -7  -5  287.37   24.20
   1  -7   5  253.17   23.50
   1   7   6   13.50   15.30
   1   7   6   -2.60   12.00
   1  -7   6   29.50   14.10
  -1  -7  -6   31.30   14.00
   1  -7   6    3.70    9.50
   1   7   7   22.40   17.90
   1   7   7   48.80   12.50
   1  -7   7   18.70   10.80
   1  -7   7   30.00   15.70
  -1  -7  -7   48.00   15.30
   1   7   8    4.30   12.30
   1   7   8   15.40   21.90
   1  -7   8    0.80   18.20
  -1  -7  -8   -4.80   16.90
   1  -7   8   -2.00   10.90
  -1   8   4   98.59   18.30
  -1  -8   4  168.98   26.50
   1  -8  -4   82.99   19.60
  -1  -8   4  100.89   14.90
   1   8  -3   32.50   13.90
  -1   8   3   41.00   15.70
   1  -8  -3   20.30   14.80
  -1  -8   3   78.19   15.70
  -1  -8   3   52.89   18.80
  -1   8   2   -9.80   14.30
   1   8  -2  -23.50   12.80
  -1  -8   2   13.20   12.30
   1  -8  -2   -4.10   30.10
  -1  -8   2   -7.50   16.60
   1  -8  -2  -19.10   16.00
  -1   8   1   86.89   14.40
   1   8  -1   93.59   14.50
  -1  -8   1  135.89   20.70
   1  -8  -1  121.19   20.30
   1   8   0   90.79   15.60
  -1   8   0   81.69   14.80
  -1  -8   0  112.59   19.90
   1  -8   0  101.49   17.00
   1   8   1  -10.50   12.40
  -1   8  -1   25.10   12.70
  -1  -8  -1  -16.90   15.60
   1  -8   1   -5.50   15.60
   1   8   2  -13.10   12.20
  -1   8  -2   15.20   12.40
   1  -8   2   -5.90   15.30
  -1  -8  -2    5.70   16.50
   1   8   3  -16.00   13.00
   1  -8   3    4.20   17.50
  -1  -8  -3   -3.50   16.30
   1   8   4   90.99   19.20
   1  -8   4   97.49   20.30
  -1  -8  -4   92.79   18.80
  -2   0  14   91.49   23.50
  -2   0  14   79.19   11.90
   2   0 -13   -5.10    9.20
  -2   0  13  -18.50   16.80
  -2   0  13   -1.80    7.60
   2   0 -12   75.09    9.80
   2   0 -12   72.89   11.00
  -2   0  12   99.89   20.70
  -2   0  12   97.89   14.30
  -2   0  12   76.79   10.50
   2   0 -11    7.30    6.40
  -2   0  11    1.30    9.20
  -2   0  11    2.80    5.60
  -2   0  11   13.30   11.90
   2   0 -11   -2.50    6.90
   2   0 -11   -2.30   11.80
   2   0 -10  439.76   15.60
   2   0 -10  417.56   18.50
   2   0 -10  435.76   26.50
  -2   0  10  406.96   27.20
  -2   0  10  404.86   18.80
  -2   0  10  421.46   19.70
   2   0 -10  443.86   19.20
   2   0  -9    0.60    4.50
  -2   0   9    1.30    3.80
   2   0  -9   -2.30    7.70
  -2   0   9   -3.20    4.80
  -2   0   9   -8.00    7.70
   2   0  -9   -3.00    4.50
   2   0  -9   -1.30    3.30
   2   0  -8    5.50    4.00
  -2   0   8   11.70    4.60
  -2   0   8    0.80    3.80
   2   0  -8    4.90    3.00
  -2   0   8   -6.70    6.30
   2   0  -8   10.00    6.90
   2   0  -8    5.90    4.10
   2   0  -7    2.80    2.80
   2   0  -7    3.50    5.60
   2   0  -7   -1.20    3.20
  -2   0   7    0.90    5.80
  -2   0   7   -2.10    3.60
  -2   0   7    1.20    3.30
   2   0  -7   -2.10    3.50
   2   0  -6  606.54   19.30
   2   0  -6  601.14   20.70
  -2   0   6  599.54   20.40
   2   0  -6  605.04   20.30
  -2   0   6  596.04   20.40
   2   0  -6  610.74   24.30
   2   0  -5   -0.90    2.00
  -2   0   5   -1.60    2.00
  -2   0   5   -1.90    4.00
  -2   0   5   -3.10    2.00
   2   0  -5   -4.40    2.50
   2   0  -5   -3.50    3.60
   2   0  -5   -1.30    1.90
  -2   0   4  170.48    7.80
  -2   0   4  179.48    7.80
   2   0  -4  183.48    8.70
   2   0  -4  172.98    7.50
  -2   0   4  153.78   10.30
   2   0  -4  174.68   10.20
   2   0  -4  181.78    8.00
   2   0  -3    0.00    2.40
  -2   0   3    0.30    1.60
   2   0  -3    0.90    2.90
   2   0  -3    0.50    1.70
   2   0  -3    1.10    1.70
  -2   0   3   -1.40    2.80
  -2   0   3    1.20    1.90
   2   0  -2 1810.02   48.80
  -2   0   2 1747.23   51.49
   2   0  -2 1800.12   49.00
  -2   0   2 1843.42   48.90
   2   0  -2 1865.21   51.49
  -2   0   2 1844.12   49.10
  -2   0   1   -2.20    2.00
   2   0  -1   -0.50    1.10
   2   0  -1    0.30    2.00
   2   0  -1    0.20    1.30
  -2   0   1   -1.00    1.20
  -2   0   1   -0.20    0.90
  -2   0   0 1473.95   37.90
  -2   0   0 1413.96   37.80
   2   0   0 1403.96   37.80
  -2   0  -1   -0.60    1.00
   2   0   1   -1.00    0.70
   2   0   1    0.20    0.70
   2   0   1    0.20    1.10
   2   0   1   -0.60    0.70
  -2   0  -3   -0.50    1.30
   2   0   3    0.10    1.40
   2   0   3   -2.70    1.80
   2   0   3    0.20    2.40
   2   0   3   -1.20    1.30
  -2   0  -3    0.40    1.80
   2   0   3    0.00    1.40
   2   0   3   -1.90    1.30
   2   0   4   23.60    2.90
   2   0   4   24.60    4.90
   2   0   4   24.40    3.00
  -2   0  -4   25.60    3.00
  -2   0  -4   27.90    4.10
   2   0   4   29.70    4.30
  -2   0  -5    2.50    1.90
   2   0   5    1.40    3.00
   2   0   5    0.30    1.80
   2   0   5   -1.20    2.00
   2   0   5    2.10    3.30
   2   0   6  949.21   28.50
   2   0   6  970.20   34.30
  -2   0  -6  979.90   28.40
   2   0   6  969.40   31.70
   2   0   6  964.80   28.80
  -2   0  -6  976.90   30.30
   2   0   7    7.00    5.10
   2   0   7    2.50    3.20
   2   0   7    2.90    2.70
   2   0   7   -2.10    4.50
  -2   0  -7    1.30    2.70
  -2   0  -7    1.50    3.40
   2   0   8    0.30    3.10
   2   0   8   -3.30    5.60
  -2   0  -8    2.00    3.50
   2   0   8    9.50    5.70
  -2   0  -8    2.90    4.00
   2   0   8   11.70    4.60
   2   0   9   -4.70    6.00
   2   0   9   -0.70    3.40
  -2   0  -9    5.10    4.70
   2   0   9    3.30    5.30
   2   0   9   -2.10    6.30
   2   0   9    1.00    4.20
  -2   0  -9   -0.30    4.20
   2   0  10    7.50    4.50
  -2   0 -10    5.40    5.90
  -2   0 -10   17.00    5.40
   2   0  10    8.30    8.90
   2   0  10    0.80    4.80
   2   0  10   11.60    6.70
   2   0  10    4.80    8.30
   2   0  11   -6.10    5.00
   2   0  11   -3.20    9.90
   2   0  11   -0.10    8.00
  -2   0 -11   -7.30    6.20
   2   0  11    5.90    6.10
  -2   0 -11   12.10    7.50
   2   0  11   -7.60   11.00
   2   0  12  210.68   16.00
  -2   0 -12  226.78   15.80
   2   0  12  179.88   23.10
   2   0  12  235.88   19.40
  -2   0 -12  233.38   17.80
   2   0  12  242.08   14.80
   2   0  12  210.08   24.70
  -2   0 -13   10.00   11.60
   2   0  13    1.20   10.30
   2   0  13   22.30   14.80
   2   0  13   14.60   13.80
  -2   0 -13    2.20   10.60
   2   0  13  -11.80    7.00
   2   0  14   32.40   19.70
   2   0  14  -17.40    8.80
  -2   1  14   36.00   24.70
  -2   1  14  -12.50   10.00
  -2  -1  14    3.50   23.00
  -2  -1  14   -4.70    9.60
  -2   1  13  304.87   34.30
  -2   1  13  278.57   24.30
  -2   1  13  295.17   19.30
  -2  -1  13  310.17   34.50
   2  -1 -13  294.07   23.80
  -2  -1  13  296.87   18.40
  -2   1  12    5.70   14.70
  -2   1  12   12.00    7.60
  -2   1  12   20.00   11.40
   2   1 -12   -3.00    8.90
   2  -1 -12   -1.10    9.30
  -2  -1  12   19.10   11.80
   2  -1 -12    6.40    6.10
  -2  -1  12   13.80    7.70
  -2  -1  12    5.40   13.60
   2  -1 -12   13.20    7.90
  -2   1  11  592.04   27.50
   2   1 -11  636.04   33.40
  -2   1  11  530.45   24.70
  -2   1  11  614.34   36.00
   2   1 -11  644.74   24.20
   2  -1 -11  583.94   26.70
  -2  -1  11  599.64   35.20
  -2  -1  11  623.74   24.20
   2  -1 -11  633.44   23.40
   2  -1 -11  588.14   25.70
   2  -1 -11  623.84   34.60
   2  -1 -11  618.34   22.00
  -2  -1  11  589.34   25.90
  -2   1  10   68.39   12.80
  -2   1  10   70.79   10.10
   2   1 -10   81.89   10.20
   2   1 -10   99.39   13.50
  -2   1  10   56.69    7.60
   2  -1 -10   93.19   15.00
  -2  -1  10   73.59    8.90
   2  -1 -10   58.59    8.00
   2  -1 -10   69.89    9.90
  -2  -1  10   65.79    9.10
  -2  -1  10   89.39   15.70
   2  -1 -10   72.59   11.00
  -2   1   9   61.89   13.20
   2   1  -9   59.49    7.90
   2   1  -9   71.59   12.10
  -2   1   9   64.69    8.30
  -2   1   9   66.39    9.10
  -2  -1   9   64.89    9.10
   2  -1  -9   52.99    7.20
  -2  -1   9   50.89    7.10
   2  -1  -9   49.60   11.20
  -2  -1   9   76.49   14.20
   2  -1  -9   61.39    9.50
   2  -1  -9   48.50    6.70
   2   1  -8   53.79    9.80
  -2   1   8   45.30    9.90
  -2   1   8   55.29    8.40
   2   1  -8   40.70    5.00
   2   1  -8   45.00    4.90
   2   1  -8   47.50    6.20
  -2   1   8   46.50    7.10
  -2  -1   8   36.40    9.20
   2  -1  -8   52.79    9.90
   2  -1  -8   50.89    8.10
  -2  -1   8   47.50    7.40
  -2  -1   8   45.60    6.40
   2  -1  -8   41.40    6.50
   2  -1  -8   45.10    6.00
  -2   1   7  334.37   15.00
   2   1  -7  359.26   14.00
   2   1  -7  344.77   12.00
  -2   1   7  338.27   15.10
   2   1  -7  355.86   18.60
  -2   1   7  339.17   19.90
   2  -1  -7  344.47   16.80
  -2  -1   7  347.37   13.90
  -2  -1   7  330.57   19.80
   2  -1  -7  362.56   19.00
   2  -1  -7  348.57   15.00
   2  -1  -7  347.47   14.10
  -2  -1   7  341.67   14.00
  -2   1   6  378.16   19.70
   2   1  -6  393.56   18.20
  -2   1   6  394.96   15.50
   2   1  -6  384.06   14.20
  -2   1   6  364.26   15.30
   2   1  -6  384.06   12.90
  -2  -1   6  374.56   19.20
  -2  -1   6  392.16   14.30
   2  -1  -6  390.86   14.80
   2  -1  -6  401.26   18.80
   2  -1  -6  386.66   15.40
   2  -1  -6  390.46   17.50
  -2  -1   6  378.36   14.20
  -2   1   5   28.30    4.60
   2   1  -5   28.90    4.00
  -2   1   5   37.20    5.20
  -2   1   5   12.90    4.90
   2   1  -5   22.60    4.80
   2  -1  -5   27.50    4.30
  -2  -1   5   18.50    4.80
   2  -1  -5   26.90    5.10
  -2  -1   5   28.80    4.20
  -2  -1   5   26.90    3.70
   2  -1  -5   32.10    5.00
   2  -1  -5   20.10    4.90
   2   1  -4  767.52   22.80
  -2   1   4  767.82   27.70
  -2   1   4  798.52   24.50
   2   1  -4  801.12   23.60
  -2   1   4  795.22   24.70
   2   1  -4  783.92   26.80
   2  -1  -4  792.92   27.00
  -2  -1   4  800.72   23.40
   2  -1  -4  776.32   24.20
  -2  -1   4  747.73   27.50
  -2  -1   4  785.72   23.60
   2  -1  -4  779.12   26.80
   2  -1  -4  816.42   24.70
  -2   1   3    1.50    2.20
  -2   1   3    1.60    2.90
   2   1  -3    3.70    2.00
  -2   1   3    3.20    2.40
   2   1  -3    1.60    1.70
   2   1  -3    1.00    3.00
  -2  -1   3    0.30    1.50
   2  -1  -3   -1.00    2.60
   2  -1  -3    4.30    2.40
  -2  -1   3    1.20    1.80
   2  -1  -3    0.40    2.50
   2  -1  -3    1.20    2.10
  -2  -1   3    2.70    3.20
  -2   1   2   -0.70    3.00
   2   1  -2   -0.30    2.70
  -2   1   2    1.80    2.20
  -2   1   2   -1.30    1.70
   2   1  -2    0.20    1.60
   2   1  -2    3.10    1.90
   2  -1  -2    2.60    2.70
  -2  -1   2    1.20    1.50
  -2  -1   2   -1.00    2.90
   2  -1  -2   -1.00    1.80
   2  -1  -2   -0.80    1.90
  -2  -1   2   -0.50    1.60
  -2   1   1  846.12   25.40
   2   1  -1  841.82   24.00
   2   1  -1  869.61   24.00
   2   1  -1  866.21   23.60
  -2   1   1  847.22   24.10
   2   1  -1  789.82   25.90
  -2   1   1  844.42   24.20
  -2  -1   1  853.11   24.00
   2  -1  -1  860.21   24.20
  -2  -1   1  865.51   24.00
   2  -1  -1  841.42   24.20
  -2  -1   1  872.31   23.50
   2  -1  -1  849.52   25.00
  -2   1   0  130.59    5.10
  -2   1   0  141.49    5.10
   2   1   0  135.39    5.80
   2   1   0  142.39    5.70
   2   1   0  150.18    6.40
  -2  -1   0  131.79    5.60
   2  -1   0  124.49    5.80
   2  -1   0  138.19    5.20
  -2  -1   0  134.29    6.00
   2  -1   0  142.19    5.30
  -2  -1   0  140.69    5.80
   2   1   1 1294.17   35.50
   2   1   1 1271.77   35.70
   2   1   1 1325.37   36.00
  -2   1  -1 1279.47   34.10
   2   1   1 1277.57   36.80
   2   1   1 1294.47   35.60
  -2  -1  -1 1291.47   35.60
  -2  -1  -1 1309.07   36.70
  -2  -1  -1 1301.87   35.60
   2  -1   1 1261.87   34.20
  -2  -1  -1 1304.87   35.80
  -2  -1  -1 1306.07   35.70
   2   1   2 9999.00  254.07
  -2  -1  -2 8920.91  251.77
  -2  -1  -2 9870.41  251.87
  -2  -1  -2 9998.60  253.67
   2   1   3  418.16   15.90
   2   1   3  398.46   16.00
   2   1   3  406.26   13.90
   2   1   3  427.06   14.10
   2   1   3  434.86   14.00
  -2  -1  -3  411.96   13.70
   2  -1   3  428.46   14.90
  -2  -1  -3  412.66   13.70
  -2  -1  -3  412.56   15.60
   2  -1   3  446.06   13.50
  -2  -1  -3  421.36   13.90
   2   1   4  242.98   10.00
   2   1   4  255.37    9.90
   2   1   4  240.58   12.40
   2   1   4  258.57   10.10
   2   1   4  234.48   12.20
  -2  -1  -4  260.57    9.70
   2  -1   4  253.07    9.60
   2  -1   4  228.28   11.40
  -2  -1  -4  241.58   11.60
  -2  -1  -4  251.77    9.90
  -2  -1  -4  252.57    9.50
   2   1   5   53.39    7.60
   2   1   5   49.80    7.60
   2   1   5   50.59    5.10
   2   1   5   46.60    5.10
   2   1   5   45.50    4.90
  -2  -1  -5   49.30    4.80
  -2  -1  -5   49.20    6.40
   2  -1   5   49.10    5.20
  -2  -1  -5   47.00    4.50
   2  -1   5   52.19    3.50
   2  -1   5   46.50    7.00
  -2  -1  -5   53.29    5.00
   2   1   6  657.03   21.80
   2   1   6  669.93   25.80
  -2   1  -6  628.54   18.80
   2   1   6  655.63   21.60
   2   1   6  634.54   21.60
   2   1   6  636.94   26.00
   2  -1   6  645.84   25.50
   2  -1   6  649.34   19.30
  -2  -1  -6  660.83   21.50
  -2  -1  -6  645.44   20.60
  -2  -1  -6  639.24   23.70
  -2  -1  -6  656.93   20.30
   2  -1   6  668.63   21.80
   2  -1   6  626.94   19.40
   2   1   7  233.18   11.10
   2   1   7  235.08   11.50
  -2   1  -7  225.68    8.80
   2   1   7  233.98   15.20
   2   1   7  224.28   15.70
   2   1   7  229.38   11.10
  -2  -1  -7  228.48    9.90
  -2  -1  -7  228.58   11.10
  -2  -1  -7  243.38   13.20
   2  -1   7  234.48   15.30
   2  -1   7  205.88    9.30
   2  -1   7  217.08   11.50
  -2  -1  -7  232.98    9.60
   2  -1   7  223.68    9.30
   2   1   8   49.30    7.50
   2   1   8   43.80    6.10
  -2   1  -8   46.10    5.20
   2   1   8   38.00    8.50
   2   1   8   47.80    6.70
   2   1   8   54.29   10.90
   2  -1   8   48.50    7.00
  -2  -1  -8   45.50    7.90
  -2  -1  -8   41.50    5.90
  -2  -1  -8   49.20    7.20
   2  -1   8   38.20    5.30
  -2  -1  -8   39.40    5.20
   2  -1   8   42.50    6.30
   2  -1   8   41.80    8.90
   2   1   9   19.10    5.40
   2   1   9   17.60    6.20
  -2   1  -9   15.00    4.00
   2   1   9   15.50    7.20
   2   1   9   10.30    5.10
   2   1   9    8.10    7.80
   2  -1   9   17.20    5.10
   2  -1   9   11.50    6.40
   2  -1   9   17.00    3.80
  -2  -1  -9   14.20    6.60
  -2  -1  -9   18.40    5.60
   2  -1   9   13.90    8.50
   2   1  10  160.98   12.00
   2   1  10  171.18   13.50
  -2   1 -10  165.88    9.90
   2   1  10  183.58   17.90
   2   1  10  158.18   18.70
   2   1  10  151.98   11.60
  -2  -1 -10  147.19   13.90
   2  -1  10  170.58   11.60
  -2  -1 -10  167.28   13.00
   2  -1  10  162.98   18.10
   2  -1  10  155.28   14.30
   2  -1  10  171.08   10.00
   2   1  11   17.70    7.70
   2   1  11   20.30    6.40
  -2   1 -11   30.50    6.10
   2   1  11   43.80   12.30
   2   1  11   33.90   10.80
   2   1  11   36.30   11.80
   2  -1  11   37.20   13.00
  -2  -1 -11   37.10    9.50
   2  -1  11   19.10    8.10
   2  -1  11   25.90    5.90
   2  -1  11   27.20    9.90
  -2  -1 -11   35.00    8.10
   2   1  12  441.76   31.60
   2   1  12  408.56   31.40
  -2   1 -12  438.16   17.90
   2   1  12  397.86   25.80
   2   1  12  436.16   21.00
   2   1  12  458.25   23.30
   2  -1  12  408.16   19.50
  -2  -1 -12  417.86   22.30
   2  -1  12  456.25   23.30
  -2  -1 -12  424.06   24.80
   2  -1  12  465.95   32.60
   2  -1  12  375.16   25.00
   2  -1  12  421.56   18.70
   2   1  13   83.59   20.60
   2   1  13   81.99   11.30
   2   1  13   88.79   19.90
   2  -1  13   88.59   13.30
  -2  -1 -13   85.99   15.20
   2  -1  13   88.39   22.70
   2  -1  13   87.29   16.20
   2  -1  13   68.19   12.40
   2   1  14  130.89   23.70
   2   1  14  141.59   17.70
   2  -1  14  142.59   16.00
   2  -1  14  147.49   28.90
  -2   2  14   55.89   24.50
  -2   2  14   34.60   12.10
  -2  -2  14   84.69   28.60
  -2  -2  14   51.69   11.30
   2  -2 -14   26.00   10.10
  -2   2  13  149.19   17.90
  -2   2  13  222.48   26.20
  -2   2  13  158.88   27.30
   2  -2 -13  162.28   15.10
  -2  -2  13  174.28   27.60
  -2  -2  13  195.58   32.10
   2  -2 -13  151.08   20.80
  -2  -2  13  190.58   15.40
  -2   2  12   -2.50   14.00
  -2   2  12   16.00   11.80
  -2   2  12   10.50    7.90
   2   2 -12   -8.30    8.70
  -2  -2  12   -6.20    6.70
   2  -2 -12   -3.80   13.40
   2  -2 -12   -1.00    9.80
  -2  -2  12    4.30   12.00
   2  -2 -12    4.90    7.10
  -2  -2  12  -11.30   16.20
  -2   2  11   36.70   11.10
   2   2 -11   60.79    8.30
  -2   2  11   64.49    9.60
  -2   2  11   48.80   10.30
  -2   2  11   63.79   16.10
   2   2 -11   56.39   13.90
   2  -2 -11   52.29   10.50
  -2  -2  11   64.39   10.60
  -2  -2  11   72.29   10.40
  -2  -2  11   50.79   14.90
   2  -2 -11   66.69    9.10
   2  -2 -11   69.19   13.80
   2  -2 -11   70.49   10.00
   2   2 -10  101.59   10.00
  -2   2  10   67.99    9.00
  -2   2  10   67.89   10.40
  -2   2  10   92.39   12.30
   2   2 -10  111.59   15.40
  -2   2  10   87.69   16.50
   2  -2 -10   77.49   11.30
  -2  -2  10   73.99   14.30
   2  -2 -10   79.09    9.70
  -2  -2  10   74.49    9.20
   2  -2 -10   72.09   12.50
   2  -2 -10   95.09   15.80
  -2  -2  10   77.79    9.60
   2   2  -9   25.50    5.50
  -2   2   9   31.90    7.10
   2   2  -9   20.50    9.10
  -2   2   9   29.30    8.00
  -2  -2   9   39.10   11.00
   2  -2  -9   22.00    6.50
   2  -2  -9   25.50    6.10
   2  -2  -9   25.10    8.50
   2  -2  -9   26.00    9.40
  -2  -2   9   28.00    5.30
  -2  -2   9   28.00    6.50
  -2   2   8   69.49    9.10
  -2   2   8   64.09   11.30
   2   2  -8   64.69    7.30
   2   2  -8   78.69   10.80
  -2   2   8   65.39    8.60
   2  -2  -8   65.39   11.90
  -2  -2   8   65.19   11.50
  -2  -2   8   59.49    6.90
  -2  -2   8   64.59    8.10
   2  -2  -8   71.99    9.20
   2  -2  -8   64.69   10.10
   2  -2  -8   57.09    8.10
   2   2  -7  342.47   14.20
  -2   2   7  365.86   16.60
  -2   2   7  358.56   20.90
   2   2  -7  382.46   19.00
  -2   2   7  374.96   16.80
   2  -2  -7  343.47   19.40
   2  -2  -7  382.86   20.00
   2  -2  -7  368.46   15.80
   2  -2  -7  384.26   16.70
  -2  -2   7  354.96   20.80
  -2  -2   7  358.26   14.40
  -2  -2   7  364.96   14.60
  -2   2   6   64.89    9.90
   2   2  -6   70.09    5.90
  -2   2   6   70.89    7.50
   2   2  -6   65.39    8.70
  -2   2   6   66.39    7.10
   2  -2  -6   69.19    7.30
   2  -2  -6   73.79   10.30
  -2  -2   6   67.69    6.30
  -2  -2   6   65.79   10.30
   2  -2  -6   69.79    9.60
   2  -2  -6   68.39    7.20
  -2  -2   6   67.89    5.80
   2   2  -5  375.76   12.70
   2   2  -5  384.36   13.80
  -2   2   5  372.56   18.50
   2   2  -5  390.56   17.00
  -2   2   5  391.76   15.70
   2  -2  -5  387.76   17.70
  -2  -2   5  379.36   13.80
   2  -2  -5  390.26   19.00
  -2  -2   5  383.16   13.80
  -2  -2   5  357.26   18.30
   2  -2  -5  383.96   15.50
   2  -2  -5  392.16   15.40
   2   2  -4 1372.76   42.10
  -2   2   4 1395.06   40.90
   2   2  -4 1351.86   38.30
   2   2  -4 1407.96   39.20
  -2   2   4 1318.67   43.40
   2  -2  -4 1413.06   45.00
   2  -2  -4 1396.46   40.90
   2  -2  -4 1372.56   40.80
  -2  -2   4 1403.46   39.20
  -2  -2   4 1291.47   43.30
  -2  -2   4 1383.56   39.10
   2  -2  -4 1398.56   42.70
   2   2  -3   53.09    6.00
  -2   2   3   50.79    5.30
  -2   2   3   52.79    5.30
   2   2  -3   49.70    4.30
   2   2  -3   49.00    4.40
  -2   2   3   46.80    6.20
  -2  -2   3   46.60    6.70
   2  -2  -3   42.50    6.20
   2  -2  -3   42.60    4.90
  -2  -2   3   48.50    4.50
  -2  -2   3   54.69    4.40
   2  -2  -3   51.79    5.30
   2  -2  -3   44.70    5.80
   2   2  -2  592.44   18.00
  -2   2   2  548.75   18.70
   2   2  -2  562.84   19.70
  -2   2   2  592.74   18.90
   2   2  -2  558.04   17.90
   2   2  -2  555.64   17.90
  -2   2   2  557.34   19.60
  -2   2   2  590.34   18.90
  -2  -2   2  584.34   18.00
  -2  -2   2  569.14   18.00
   2  -2  -2  568.94   18.70
  -2  -2   2  580.54   17.20
   2  -2  -2  584.64   19.00
   2  -2  -2  559.94   22.20
   2  -2  -2  559.74   18.80
  -2   2   1 2393.46   63.79
  -2   2   1 2297.37   63.79
  -2   2   1 2323.07   63.79
   2   2  -1 2290.27   63.59
  -2   2   1 2414.96   63.79
   2   2  -1 2316.07   63.69
   2   2  -1 2404.66   63.59
   2   2  -1 2333.57   64.49
   2  -2  -1 2380.46   63.09
  -2  -2   1 2297.87   63.49
  -2  -2   1 2348.57   63.69
  -2  -2   1 2387.36   63.79
   2  -2  -1 2349.36   63.79
   2  -2  -1 2231.18   67.29
   2  -2  -1 2339.17   63.89
   2   2   0   -0.90    1.50
   2   2   0    0.70    2.20
  -2   2   0   -1.10    1.90
  -2   2   0   -2.20    1.80
  -2   2   0    2.60    1.90
   2   2   0    0.90    2.90
   2   2   0    0.30    2.30
   2  -2   0   -1.30    1.80
  -2  -2   0    1.40    2.10
  -2  -2   0   -1.40    1.90
  -2  -2   0   -0.60    2.30
   2  -2   0    0.30    2.00
  -2  -2   0   -1.20    1.70
  -2  -2   0    1.40    2.00
   2   2   1  145.99    9.40
   2   2   1  155.48    7.90
   2   2   1  158.18    8.10
  -2   2  -1  152.58    6.40
  -2   2  -1  151.08    6.20
   2   2   1  156.48    7.30
   2   2   1  147.99    7.50
  -2  -2  -1  161.38    7.70
  -2  -2  -1  149.79    7.50
   2  -2   1  160.08    6.70
  -2  -2  -1  164.78    7.90
   2  -2   1  153.98    6.50
   2  -2   1  152.28    6.50
  -2  -2  -1  157.28    8.90
   2   2   2  280.47   10.90
   2   2   2  265.17   13.40
   2   2   2  284.87   11.40
   2   2   2  266.77   11.10
  -2   2  -2  279.37    8.80
  -2  -2  -2  267.67   12.70
   2  -2   2  270.77    9.10
  -2  -2  -2  263.97   11.00
  -2  -2  -2  284.17   11.40
   2  -2   2  268.27    9.10
  -2  -2  -2  284.27   11.10
  -2  -2  -2  268.17   11.00
   2   2   3   97.49    7.60
   2   2   3  103.49    6.60
   2   2   3   95.39    6.90
   2   2   3  105.49    6.90
   2   2   3   94.69    8.90
  -2  -2  -3  102.39    6.70
  -2  -2  -3   99.19    6.80
   2  -2   3   97.69    6.20
  -2  -2  -3   94.99    6.70
  -2  -2  -3   95.09    6.50
  -2  -2  -3   92.59    8.20
   2  -2   3   93.89    4.30
   2   2   4  969.00   29.50
   2   2   4  934.51   28.90
   2   2   4  907.21   29.00
   2   2   4  921.71   33.00
   2   2   4  901.91   31.10
  -2  -2  -4  929.71   28.80
   2  -2   4  931.81   29.30
  -2  -2  -4  911.71   28.80
  -2  -2  -4  930.61   29.00
  -2  -2  -4  929.71   31.70
   2  -2   4  933.31   25.50
   2   2   5    5.90    3.40
   2   2   5    6.10    4.90
   2   2   5   -0.50    4.40
   2   2   5    6.60    3.50
   2   2   5    5.10    3.20
  -2  -2  -5    1.00    2.70
   2  -2   5    5.20    1.70
  -2  -2  -5    0.50    3.60
  -2  -2  -5    1.30    3.60
   2  -2   5    3.20    2.40
   2  -2   5    3.70    4.30
  -2  -2  -5    5.00    3.00
   2   2   6   61.49    6.90
   2   2   6   71.49    7.20
   2   2   6   75.49    7.90
   2   2   6   67.79    9.50
   2   2   6   80.09   11.00
  -2  -2  -6   46.90    6.60
   2  -2   6   65.09    8.90
   2  -2   6   68.59    4.20
  -2  -2  -6   67.79    9.30
  -2  -2  -6   70.69    6.80
  -2  -2  -6   79.79    7.10
   2  -2   6   66.99    5.80
   2   2   7    0.90    6.10
   2   2   7   -6.40    6.20
   2   2   7    3.80    4.10
   2   2   7    2.10    4.60
   2   2   7    4.20    3.50
  -2  -2  -7   -3.50    3.70
   2  -2   7    1.90    3.40
  -2  -2  -7    4.40    3.90
   2  -2   7   -6.10    5.10
   2  -2   7    2.80    2.10
  -2  -2  -7    4.10    6.30
  -2  -2  -7    1.90    3.70
   2  -2   7    0.90    2.70
   2   2   8   10.20    7.30
   2   2   8    3.30    7.30
   2   2   8   -1.80    4.00
   2   2   8    0.80    4.50
   2   2   8    1.60    5.60
   2  -2   8    7.90    2.80
  -2  -2  -8    0.60    6.60
   2  -2   8    9.00    4.50
   2  -2   8    1.20    6.10
  -2  -2  -8   -3.00    4.50
  -2  -2  -8    7.30    4.80
  -2  -2  -8    1.00    3.80
   2  -2   8    1.50    3.60
   2   2   9  107.49   10.30
   2   2   9  113.49   15.50
   2   2   9  100.19   14.60
   2   2   9   95.49   10.70
   2   2   9  118.49   12.70
  -2  -2  -9  114.39   13.80
   2  -2   9  133.99   15.50
   2  -2   9  107.89   10.30
   2  -2   9  114.49    7.30
  -2  -2  -9  109.29   10.30
  -2  -2  -9  120.09    9.10
  -2  -2  -9  106.69   11.60
   2  -2   9  103.99    8.60
   2   2  10   -3.70    5.10
   2   2  10  -13.40    9.50
   2   2  10    1.20    9.60
   2   2  10   -0.90    8.00
   2   2  10   -4.40    6.70
   2  -2  10   -7.10    8.70
  -2  -2 -10    9.30    7.60
   2  -2  10    5.30    4.00
  -2  -2 -10    6.50    8.10
  -2  -2 -10   12.50    6.00
  -2  -2 -10    0.00    4.80
   2  -2  10    4.30    5.80
   2   2  11  134.39   18.80
   2   2  11  149.29   14.00
   2   2  11  131.99   19.20
   2   2  11  121.69   18.50
   2   2  11  140.29   15.50
   2  -2  11  140.79   21.40
  -2  -2 -11  142.09   12.30
  -2  -2 -11  136.19   10.10
   2  -2  11  141.79    9.80
  -2  -2 -11  157.28   18.60
  -2  -2 -11  109.89   16.60
   2  -2  11  142.89   13.60
   2   2  12   22.30    9.30
   2   2  12   12.40   14.90
   2   2  12   19.80   11.00
   2   2  12   15.80   14.30
   2  -2  12   35.60   10.70
   2  -2  12   36.50    6.50
  -2  -2 -12   34.50   14.70
   2  -2  12   40.80   16.20
   2   2  13   10.90   10.40
   2   2  13  -21.50   16.80
   2  -2  13   25.40   18.00
   2  -2  13   -8.30    6.80
   2  -2  13   -0.30   14.50
   2   2  14    9.10   11.30
   2   2  14   24.00   20.40
   2  -2  14    1.80   23.30
  -2   3  13   18.40   22.60
  -2   3  13   17.30   11.40
  -2  -3  13   -0.50   21.60
   2  -3 -13   22.50   10.90
  -2  -3  13    3.70    9.00
  -2   3  12   -4.90   14.50
  -2   3  12   -6.50    8.40
   2   3 -12  -24.30   19.20
   2   3 -12    4.60    9.60
  -2   3  12    8.30   16.00
  -2  -3  12   -3.50   18.40
   2  -3 -12    2.40    9.10
   2  -3 -12   15.70   13.00
  -2  -3  12  -19.60   13.80
  -2  -3  12    1.30    7.30
  -2   3  11    8.70   13.60
   2   3 -11   24.00    7.80
  -2   3  11   18.00    8.30
   2   3 -11   43.00   14.90
  -2   3  11   34.00   12.90
   2  -3 -11   34.80   13.80
  -2  -3  11    9.80    6.50
   2  -3 -11   42.90   12.90
  -2  -3  11   37.10   17.30
  -2  -3  11   23.50   11.00
   2  -3 -11   19.60    8.60
  -2   3  10   22.50   11.30
  -2   3  10    6.00    6.50
   2   3 -10   16.50    6.30
  -2   3  10   23.80   11.90
  -2   3  10   19.90    8.60
   2   3 -10   10.70   11.40
  -2  -3  10   -1.20   12.00
   2  -3 -10    8.90   10.70
   2  -3 -10   19.70    9.70
  -2  -3  10   17.80    8.60
   2  -3 -10   17.30    7.40
  -2  -3  10   15.90    5.80
   2  -3 -10   10.60   11.90
  -2   3   9  526.65   24.50
   2   3  -9  534.85   19.90
   2   3  -9  566.04   26.20
  -2   3   9  529.05   25.50
  -2   3   9  520.75   24.00
  -2   3   9  542.55   30.50
  -2  -3   9  546.55   20.40
  -2  -3   9  505.85   21.10
  -2  -3   9  531.75   30.30
   2  -3  -9  538.25   22.80
   2  -3  -9  523.55   29.00
   2  -3  -9  549.25   24.70
  -2   3   8  415.06   24.90
  -2   3   8  420.16   20.00
   2   3  -8  411.56   21.30
  -2   3   8  435.66   21.20
   2   3  -8  424.76   16.60
  -2   3   8  414.36   20.60
  -2  -3   8  416.16   17.60
  -2  -3   8  400.76   25.00
   2  -3  -8  444.06   20.90
   2  -3  -8  401.76   23.70
  -2  -3   8  419.86   16.80
   2  -3  -8  443.76   19.60
   2  -3  -8  460.85   24.30
  -2   3   7   30.40    7.60
   2   3  -7   24.10    5.20
  -2   3   7   32.70    7.20
  -2   3   7   26.00    7.70
  -2   3   7   34.60    7.10
   2   3  -7   24.10    7.20
  -2  -3   7   25.00    8.90
   2  -3  -7   28.90    6.80
   2  -3  -7   31.10    8.70
   2  -3  -7   22.00    8.60
  -2  -3   7   28.80    5.10
   2  -3  -7   31.00    8.00
  -2  -3   7   34.70    6.00
  -2   3   6   65.79   10.60
  -2   3   6   65.99    8.30
  -2   3   6   42.70    6.90
   2   3  -6   65.69    9.40
  -2   3   6   57.59    9.10
   2   3  -6   53.99    6.40
  -2  -3   6   62.39    6.60
  -2  -3   6   59.19   11.00
   2  -3  -6   57.89    8.70
   2  -3  -6   51.39    8.40
   2  -3  -6   63.59    8.30
  -2  -3   6   68.39    7.30
   2  -3  -6   67.39    9.60
   2   3  -5    2.10    3.00
  -2   3   5   10.70    4.20
  -2   3   5    0.80    3.20
  -2   3   5    1.40    4.60
   2   3  -5    1.80    4.40
  -2   3   5    5.20    4.40
  -2  -3   5    1.70    5.20
  -2  -3   5    1.90    3.20
   2  -3  -5    0.00    4.20
   2  -3  -5    2.20    4.50
   2  -3  -5    6.70    6.20
  -2  -3   5    4.00    3.40
   2  -3  -5   -7.00    3.50
  -2   3   4  176.48   10.50
  -2   3   4  171.78   11.70
   2   3  -4  166.18   10.10
   2   3  -4  171.88    8.60
  -2   3   4  175.48   10.50
  -2   3   4  158.88    9.90
   2   3  -4  168.58    8.70
  -2  -3   4  181.38    8.80
   2  -3  -4  171.28   10.30
   2  -3  -4  168.28   13.60
  -2  -3   4  167.28    9.10
  -2  -3   4  146.49   11.40
   2  -3  -4  183.48   11.10
   2  -3  -4  174.08   10.50
  -2   3   3  429.56   16.90
   2   3  -3  401.26   15.20
  -2   3   3  426.96   16.60
   2   3  -3  429.86   16.30
  -2   3   3  400.16   16.40
   2   3  -3  425.46   15.00
  -2   3   3  405.16   17.40
  -2  -3   3  407.76   15.10
   2  -3  -3  404.36   16.50
  -2  -3   3  434.86   15.60
  -2  -3   3  436.76   14.30
   2  -3  -3  413.96   20.50
   2  -3  -3  405.36   16.60
   2  -3  -3  439.26   16.70
  -2   3   2  111.89    8.10
  -2   3   2  116.49    7.90
  -2   3   2  137.09    8.30
   2   3  -2  115.49    8.00
   2   3  -2  118.79    7.30
   2   3  -2  127.39    7.10
  -2   3   2  120.69    7.90
  -2  -3   2  128.09    7.60
   2  -3  -2  111.69    8.00
  -2  -3   2  114.29    7.20
  -2  -3   2  126.79    7.80
   2  -3  -2  121.39    8.00
   2  -3  -2  109.39   10.70
  -2   3   1   40.30    5.20
  -2   3   1   46.90    5.50
   2   3  -1   52.49    5.10
   2   3  -1   46.70    5.30
  -2   3   1   47.80    5.40
   2   3  -1   39.90    5.90
   2  -3  -1   43.10    5.40
   2  -3  -1   47.30    5.60
   2  -3  -1   50.19    7.80
  -2  -3   1   44.70    5.90
  -2  -3   1   41.90    4.90
  -2  -3   1   48.80    5.70
  -2   3   0  986.30   29.30
   2   3   0  949.21   33.00
   2   3   0  982.60   29.90
   2   3   0  972.10   30.20
  -2   3   0  956.90   29.50
  -2  -3   0  988.70   31.80
   2  -3   0  989.80   29.60
  -2  -3   0  989.70   30.20
   2  -3   0  995.90   30.10
   2  -3   0  955.80   29.60
  -2  -3   0  993.40   30.50
  -2  -3   0  986.70   30.20
   2  -3   0  936.81   33.80
  -2   3  -1  260.57   11.00
  -2   3  -1  297.77   11.00
   2   3   1  309.37   12.40
   2   3   1  280.47   15.40
  -2  -3  -1  299.47   12.80
  -2  -3  -1  292.37   12.60
   2  -3   1  293.67   11.40
   2  -3   1  294.27   11.50
   2  -3   1  308.57   12.00
  -2  -3  -1  301.17   14.40
  -2  -3  -1  286.67   12.50
  -2  -3  -1  297.57   13.00
   2  -3   1  280.67   14.70
   2   3   2   80.09    9.50
   2   3   2   75.29    6.90
  -2   3  -2   88.79    5.20
  -2   3  -2   77.89    5.30
   2   3   2   83.39    6.80
   2   3   2   93.29    7.80
  -2  -3  -2   82.99    7.20
  -2  -3  -2   80.79    8.60
  -2  -3  -2   86.09    7.30
  -2  -3  -2   91.89    7.70
   2  -3   2   89.69    5.60
   2  -3   2   84.19    5.60
   2  -3   2   83.89    6.10
  -2  -3  -2   73.59    6.80
   2   3   3  666.13   24.10
   2   3   3  717.63   24.80
  -2   3  -3  731.13   21.00
   2   3   3  680.83   28.40
  -2   3  -3  715.23   22.10
   2   3   3  709.43   24.00
   2   3   3  707.33   24.90
  -2  -3  -3  709.03   24.20
  -2  -3  -3  698.83   24.40
  -2  -3  -3  711.53   24.40
  -2  -3  -3  721.43   27.10
   2  -3   3  700.33   21.40
  -2  -3  -3  690.93   24.20
  -2   3  -4    0.10    2.00
  -2   3  -4   -2.40    1.90
   2   3   4    1.90    2.90
   2   3   4   -1.70    3.70
   2   3   4    1.80    3.40
   2   3   4    7.00    5.10
   2   3   4   -3.50    3.90
  -2  -3  -4    0.10    3.50
  -2  -3  -4    0.00    3.70
  -2  -3  -4    0.00    3.70
   2  -3   4    2.60    2.70
   2  -3   4   -3.60    2.00
  -2  -3  -4   -3.10    4.00
   2  -3   4   -1.60    3.40
   2   3   5   56.79    7.70
   2   3   5   59.09    9.20
   2   3   5   62.59    7.90
   2   3   5   47.70    9.50
   2   3   5   74.09    8.00
  -2  -3  -5   59.59    9.00
   2  -3   5   74.29    5.60
  -2  -3  -5   58.99    7.80
  -2  -3  -5   55.89    7.90
   2  -3   5   63.79    4.70
  -2  -3  -5   62.29    8.00
   2  -3   5   72.79    8.40
   2   3   6   17.40    5.10
   2   3   6   30.40    9.60
   2   3   6   30.90    8.50
   2   3   6   24.30    5.00
   2   3   6   34.60    6.40
  -2  -3  -6   39.70    6.00
  -2  -3  -6   17.80    7.40
   2  -3   6   29.40    3.70
   2  -3   6   34.20    4.40
  -2  -3  -6   24.70    5.70
   2  -3   6   41.50    7.40
  -2  -3  -6   24.00    6.10
   2   3   7  135.49   11.10
   2   3   7  137.29   15.90
   2   3   7  146.09   12.70
   2   3   7  151.68   11.90
   2   3   7  152.18   14.70
   2  -3   7  146.89   13.80
  -2  -3  -7  162.38   10.90
   2  -3   7  142.89    8.10
   2  -3   7  151.28    7.20
  -2  -3  -7  174.98   15.40
  -2  -3  -7  147.49   11.50
  -2  -3  -7  152.08   12.00
   2   3   8   61.89   13.40
   2   3   8   41.60   10.60
   2   3   8   44.80    8.90
   2   3   8   39.10    6.80
   2   3   8   36.60    7.10
   2  -3   8   49.00    5.90
   2  -3   8   58.29   10.90
  -2  -3  -8   57.29    8.70
  -2  -3  -8   48.20    8.00
  -2  -3  -8   65.59   11.70
  -2  -3  -8   61.69    8.70
   2   3   9   62.09   13.50
   2   3   9   62.69   13.30
   2   3   9   44.10    9.70
   2   3   9   55.39    9.60
   2   3   9   63.79   10.20
  -2  -3  -9   79.29   10.10
   2  -3   9   61.49    8.80
   2  -3   9   59.49    6.30
   2  -3   9   63.89   12.80
  -2  -3  -9   72.59   13.80
  -2  -3  -9   84.79   11.20
  -2  -3  -9   89.19   12.00
   2   3  10   62.19   14.10
   2   3  10   54.29   10.00
   2   3  10   53.99   15.30
   2   3  10   35.20    9.70
   2   3  10   40.00   12.90
   2  -3  10   68.39   13.90
   2  -3  10   76.39   11.00
  -2  -3 -10   54.49    9.30
  -2  -3 -10   48.30    8.20
  -2  -3 -10   48.20   11.40
  -2  -3 -10   50.89   12.50
   2   3  11  103.79   20.00
   2   3  11   81.09   12.80
   2   3  11   98.79   14.20
   2   3  11   83.69   17.20
  -2  -3 -11   87.99   12.40
  -2  -3 -11   76.89   14.20
  -2  -3 -11  116.79   15.20
   2  -3  11  108.89   19.50
   2  -3  11   88.19   11.30
   2   3  12    7.70    9.80
   2   3  12   51.49   18.80
   2   3  12   22.50   17.10
   2   3  12   14.60   14.20
  -2  -3 -12   23.60   11.10
   2  -3  12   -5.40   16.30
   2  -3  12    1.70   10.90
  -2  -3 -12   -8.90    8.10
   2   3  13  156.28   19.70
   2   3  13   97.29   22.90
   2  -3  13  135.19   26.50
  -2  -3 -13  169.58   14.70
  -2   4  12   24.00   22.20
  -2   4  12   47.20   12.80
   2  -4 -12   29.00   11.70
  -2  -4  12   24.60   19.10
  -2  -4  12   26.10   23.30
  -2  -4  12   25.80    9.00
  -2   4  11   62.19   11.30
   2   4 -11   51.29   16.70
  -2   4  11   62.79   17.70
  -2   4  11   55.79   17.40
   2   4 -11   57.29    9.40
   2  -4 -11   64.79   16.10
   2  -4 -11   65.39   12.70
  -2  -4  11   57.39   13.70
  -2  -4  11   68.49    9.90
  -2  -4  11  107.49   21.90
   2   4 -10   24.60    7.50
  -2   4  10   21.90   14.60
   2   4 -10   12.50   12.40
  -2   4  10  -23.30   12.10
  -2   4  10   10.90    8.80
  -2  -4  10   13.20   10.30
  -2  -4  10   20.90    6.80
  -2  -4  10   30.20   16.20
   2  -4 -10   15.00   12.80
   2  -4 -10    9.60    8.70
  -2   4   9   54.49   15.20
  -2   4   9   69.29   11.60
  -2   4   9   50.89   11.10
   2   4  -9   51.79   11.10
   2   4  -9   52.79    7.60
  -2   4   9   42.70   11.80
   2   4  -9   42.10    6.90
   2  -4  -9   42.20   15.00
  -2  -4   9   56.29    7.70
   2  -4  -9   44.60   11.20
   2  -4  -9   46.90    8.90
  -2  -4   9   61.99   15.00
  -2  -4   9   57.89    9.60
   2  -4  -9   76.69   13.50
  -2   4   8   65.99   12.10
   2   4  -8   86.49   12.90
  -2   4   8   77.49   12.40
   2   4  -8   82.09    9.40
  -2   4   8   84.79   11.90
  -2   4   8   74.49   13.40
   2   4  -8   69.39    9.30
  -2  -4   8   82.49   11.20
   2  -4  -8   89.29   16.30
  -2  -4   8   96.09   15.20
   2  -4  -8  104.49   14.70
  -2  -4   8   85.69    9.10
   2  -4  -8   88.69   12.00
   2  -4  -8   92.39   12.20
   2   4  -7   54.09    8.10
   2   4  -7   62.49    8.50
  -2   4   7   78.09   10.50
  -2   4   7   62.39   10.60
  -2   4   7   66.89   10.00
  -2   4   7   92.69   14.20
   2   4  -7   72.29    9.70
  -2  -4   7   69.09   12.40
   2  -4  -7   76.49   15.20
   2  -4  -7   77.09   11.70
   2  -4  -7   90.99   13.10
  -2  -4   7   62.39    7.90
  -2  -4   7   77.19   10.00
  -2   4   6    1.60    5.20
   2   4  -6    6.80    4.30
  -2   4   6    8.40    7.30
   2   4  -6    7.10    4.20
  -2   4   6   -0.40    7.00
  -2   4   6   -6.50    5.70
   2   4  -6    9.80    6.00
  -2  -4   6    4.00    3.70
   2  -4  -6    9.00    6.20
   2  -4  -6    3.00    8.90
  -2  -4   6    4.50    7.50
   2  -4  -6    4.40    5.60
  -2  -4   6    4.60    5.30
   2   4  -5   61.39    8.40
  -2   4   5   46.60    9.00
  -2   4   5   53.39    8.00
  -2   4   5   62.99    9.00
   2   4  -5   48.80    6.90
  -2   4   5   47.20    7.60
   2   4  -5   61.49    7.50
   2  -4  -5   48.70    7.90
  -2  -4   5   51.99    6.90
   2  -4  -5   48.90   10.20
   2  -4  -5   48.10    8.40
  -2  -4   5   46.30    6.70
   2   4  -4  770.62   26.10
  -2   4   4  782.52   29.70
  -2   4   4  785.12   28.50
  -2   4   4  800.42   28.40
   2   4  -4  799.82   26.00
   2   4  -4  790.82   26.00
  -2   4   4  792.42   29.00
   2  -4  -4  783.92   28.50
   2  -4  -4  781.82   28.60
  -2  -4   4  785.32   26.60
  -2  -4   4  785.92   24.50
   2  -4  -4  771.42   33.60
  -2  -4   4  809.62   26.30
   2   4  -3  164.58    9.90
   2   4  -3  175.98    9.60
  -2   4   3  164.18   11.60
  -2   4   3  177.48   11.10
  -2   4   3  173.58   11.30
  -2   4   3  167.68   11.30
   2   4  -3  170.08    9.50
  -2  -4   3  175.68   10.20
   2  -4  -3  163.68   11.10
  -2  -4   3  164.58    9.70
   2  -4  -3  175.28   11.60
   2  -4  -3  184.88   16.30
  -2  -4   3  162.98   10.60
   2   4  -2   60.59    6.90
   2   4  -2   55.69    6.80
  -2   4   2   64.39    8.50
  -2   4   2   53.99    7.00
   2   4  -2   65.29    6.60
  -2   4   2   59.09    7.30
  -2   4   2   53.19    7.10
  -2  -4   2   64.89    8.00
  -2  -4   2   51.29    7.80
   2  -4  -2   53.69    7.80
   2  -4  -2   50.99    7.40
  -2  -4   2   64.39    6.60
  -2   4   1  427.56   17.60
  -2   4   1  489.15   18.80
  -2   4   1  472.55   18.40
   2   4  -1  445.46   17.60
   2   4  -1  472.25   18.30
   2   4  -1  440.36   17.80
  -2  -4   1  492.65   18.90
   2  -4  -1  485.15   19.20
  -2  -4   1  501.35   19.90
  -2  -4   1  491.55   19.80
   2  -4  -1  478.05   18.50
   2  -4  -1  463.95   23.20
  -2  -4   1  491.35   18.50
   2   4   0   74.99   10.20
  -2   4   0   84.19    7.40
   2   4   0   74.19    7.50
  -2   4   0   74.19    6.90
  -2  -4   0   74.89    8.40
   2  -4   0   74.19    7.40
  -2  -4   0   73.59    8.20
  -2  -4   0   79.89    9.60
  -2  -4   0   74.49    7.80
   2  -4   0   87.29    8.00
   2  -4   0   67.59    7.70
   2  -4   0   83.99   11.20
  -2  -4   0   58.89    7.60
  -2   4  -1  125.49    7.70
  -2   4  -1  120.69    8.10
   2   4   1   96.89    8.20
   2   4   1  116.89    9.10
   2   4   1  111.59   12.20
  -2  -4  -1  105.19    9.30
   2  -4   1  110.19   11.80
  -2  -4  -1  111.29   11.20
   2  -4   1  120.59    8.70
  -2  -4  -1  110.19    9.70
   2  -4   1  122.99    8.40
  -2  -4  -1  115.89    9.20
  -2  -4  -1  115.79    9.60
   2  -4   1  115.59    8.40
  -2   4  -2   39.20    5.60
   2   4   2   31.00    8.90
   2   4   2   50.19    7.30
   2   4   2   40.60    6.50
   2   4   2   35.10    5.80
  -2   4  -2   37.90    5.00
   2  -4   2   47.90    6.90
   2  -4   2   41.30    5.90
   2  -4   2   37.30    5.90
   2  -4   2   42.60    5.30
  -2  -4  -2   47.60    8.40
  -2  -4  -2   44.40    6.70
  -2  -4  -2   44.00    6.90
  -2  -4  -2   41.30    6.70
   2  -4   2   31.10    7.10
  -2  -4  -2   56.49    7.60
   2   4   3  135.49   10.20
  -2   4  -3  136.89    7.90
   2   4   3  128.99   10.20
   2   4   3  109.29   13.80
   2   4   3  141.49   10.30
   2   4   3  152.58   11.90
  -2   4  -3  149.49    7.80
   2  -4   3  129.59    9.30
   2  -4   3  137.49    8.30
  -2  -4  -3  151.68   10.80
   2  -4   3  145.79    9.20
  -2  -4  -3  126.49   10.80
  -2  -4  -3  109.89   10.20
  -2  -4  -3  144.69   11.00
  -2  -4  -3  132.49   13.50
   2  -4   3  132.89   12.00
   2   4   4  715.73   26.70
  -2   4  -4  711.03   22.10
   2   4   4  645.84   31.70
   2   4   4  718.23   27.60
   2   4   4  720.13   26.20
   2   4   4  715.03   27.40
  -2   4  -4  732.43   22.80
  -2  -4  -4  739.43   27.00
   2  -4   4  684.13   26.60
  -2  -4  -4  723.43   26.70
  -2  -4  -4  721.73   26.90
   2  -4   4  699.83   22.90
  -2  -4  -4  741.33   30.40
   2  -4   4  712.03   23.70
   2   4   5   41.60    8.30
   2   4   5   53.99    8.50
   2   4   5   40.30   10.40
  -2   4  -5   36.20    4.60
  -2   4  -5   40.70    4.50
   2   4   5   36.20    7.90
   2   4   5   43.80    7.60
  -2  -4  -5   34.20    7.40
  -2  -4  -5   56.39    7.70
   2  -4   5   29.70    6.80
  -2  -4  -5   33.30    8.90
  -2  -4  -5   42.90    8.00
   2  -4   5   43.30    5.90
   2  -4   5   34.70    4.80
   2   4   6  249.97   17.40
   2   4   6  251.97   16.50
   2   4   6  236.78   15.30
   2   4   6  235.08   20.50
   2   4   6  234.18   15.00
   2  -4   6  245.18   15.00
   2  -4   6  251.67   10.70
  -2  -4  -6  260.87   16.80
  -2  -4  -6  254.97   19.70
  -2  -4  -6  267.67   15.30
  -2  -4  -6  271.37   16.00
   2  -4   6  249.58   12.00
   2   4   7   43.80    7.70
   2   4   7   47.70   10.40
   2   4   7   26.50    9.30
   2   4   7   52.69    8.70
   2   4   7   26.80   10.40
  -2  -4  -7   38.30    8.30
   2  -4   7   39.30    4.80
  -2  -4  -7   37.40    7.70
  -2  -4  -7   25.60    8.70
   2  -4   7   56.59   10.00
   2  -4   7   43.50    6.10
  -2  -4  -7   32.60    8.70
   2   4   8    1.50   10.70
   2   4   8    6.10    5.80
   2   4   8    8.30    9.40
   2   4   8   10.80    7.80
   2   4   8   -3.30   10.20
   2  -4   8    5.90    9.10
  -2  -4  -8    5.80    8.10
   2  -4   8    1.30    5.50
  -2  -4  -8   -4.10    6.50
   2  -4   8    1.80    3.60
  -2  -4  -8   -3.30    8.40
  -2  -4  -8    6.80   12.00
   2   4   9   25.40   11.50
   2   4   9   14.20    6.80
   2   4   9   49.90   13.70
   2   4   9   13.20   14.60
   2   4   9   16.80    9.50
  -2  -4  -9   40.20   11.40
   2  -4   9   23.70    6.90
  -2  -4  -9   25.60   14.80
  -2  -4  -9   31.40    8.80
   2  -4   9   48.10   13.00
  -2  -4  -9    7.60   11.00
   2   4  10   17.30   11.40
   2   4  10   11.20   14.70
   2   4  10    6.00    8.70
   2   4  10    9.80   12.80
  -2  -4 -10   21.80    9.20
   2  -4  10   31.20    9.10
   2  -4  10   25.80   14.20
  -2  -4 -10  -12.10   11.60
   2   4  11   89.59   19.30
   2   4  11   88.79   13.40
   2   4  11   96.69   18.70
   2   4  11  132.09   19.60
   2  -4  11  121.49   21.40
  -2  -4 -11   94.19   12.50
  -2  -4 -11  101.59   14.80
   2  -4  11   89.69   12.90
   2   4  12   24.90   11.50
   2   4  12   22.40   18.20
   2  -4  12   57.19   22.30
  -2  -4 -12   46.30   11.70
  -2   5  11  -15.90   20.30
  -2   5  11   13.30   12.00
   2  -5 -11   -1.30   12.40
  -2  -5  11   13.30   23.40
  -2  -5  11   -4.70    9.00
  -2   5  10   25.00   11.30
   2   5 -10   49.10   10.00
  -2   5  10   30.20   17.30
   2   5 -10   16.90    8.60
  -2  -5  10    4.10   18.70
   2  -5 -10   49.30   12.10
  -2  -5  10   15.40   14.20
  -2  -5  10   40.00    8.70
  -2   5   9   17.20    9.30
   2   5  -9    1.90    6.90
  -2   5   9   15.90   14.60
   2   5  -9   10.80    8.20
  -2   5   9   23.60   15.40
   2  -5  -9   29.60   10.10
  -2  -5   9   35.70    8.00
  -2  -5   9   23.90   11.20
  -2   5   8   88.49   14.60
   2   5  -8  138.19   14.70
   2   5  -8   86.49   12.40
  -2   5   8  125.79   18.90
  -2   5   8  101.59   13.40
   2   5  -8   96.89   11.80
   2  -5  -8  122.79   15.40
  -2  -5   8  117.29   11.60
   2  -5  -8   46.60   18.60
  -2  -5   8   91.99   12.30
   2  -5  -8   79.69   15.90
   2   5  -7   39.80    7.60
  -2   5   7   40.40    7.80
   2   5  -7   72.09    9.90
   2   5  -7   54.09    8.80
  -2   5   7   34.90   10.50
  -2   5   7   48.70   12.30
  -2   5   7   32.10   11.90
   2  -5  -7   44.80   12.80
   2  -5  -7   42.20    9.80
  -2  -5   7   45.60    9.60
   2  -5  -7   54.49   10.30
   2  -5  -7   65.59   16.10
  -2  -5   7   49.00    7.40
   2   5  -6   61.19    9.60
  -2   5   6   70.59   13.70
   2   5  -6   67.99    9.50
  -2   5   6   53.89   11.30
  -2   5   6   74.89   11.10
  -2   5   6   81.39   11.80
   2   5  -6   69.89   10.30
   2  -5  -6   89.29   13.40
   2  -5  -6   57.49   11.30
  -2  -5   6   65.59    8.50
   2  -5  -6   55.09    9.30
  -2  -5   6   54.39    9.20
   2  -5  -6   76.89   15.40
   2   5  -5    0.80    4.80
  -2   5   5    9.60    5.80
  -2   5   5   -7.70    6.80
  -2   5   5    0.60    6.70
   2   5  -5    5.20    5.30
  -2   5   5   -7.30    8.60
   2  -5  -5   10.30    8.10
  -2  -5   5    1.60    4.60
   2  -5  -5   14.10    8.70
   2  -5  -5   -0.10    6.00
   2  -5  -5   -2.80   11.10
  -2  -5   5   -4.40    6.30
  -2   5   4   62.09    9.30
   2   5  -4   60.49    8.50
   2   5  -4   56.89    7.60
  -2   5   4   79.29   11.50
  -2   5   4   69.19   11.00
  -2   5   4   61.89    9.60
   2  -5  -4   42.20    8.10
   2  -5  -4   45.50    7.90
  -2  -5   4   54.59    8.00
  -2  -5   4   63.59    8.90
   2  -5  -4   37.00   11.90
  -2  -5   4   57.19    8.70
  -2   5   3   -0.60    5.80
   2   5  -3   11.30    4.80
  -2   5   3    1.80    7.70
  -2   5   3   -0.30    5.40
   2   5  -3    6.70    4.60
  -2   5   3    7.40    4.90
  -2  -5   3    1.40    6.10
   2  -5  -3    9.20    8.80
   2  -5  -3   10.40    6.60
  -2  -5   3   11.60    5.40
   2  -5  -3    3.10    6.00
  -2  -5   3   12.70    6.20
  -2  -5   3   11.60    6.20
   2   5  -2  154.18   11.00
  -2   5   2  136.89    9.90
   2   5  -2  150.38   10.60
  -2   5   2  137.19   12.80
  -2   5   2  152.28   11.90
  -2   5   2  153.68   11.50
   2  -5  -2  147.39   12.70
   2  -5  -2  144.89   12.60
  -2  -5   2  126.39   12.20
  -2  -5   2  138.09   12.70
  -2  -5   2  144.39   11.10
   2  -5  -2  137.89   17.40
  -2  -5   2  153.58   12.40
   2   5  -1  370.96   16.90
  -2   5   1  385.86   17.20
   2   5  -1  380.46   17.40
  -2   5   1  381.06   17.30
   2  -5  -1  356.46   18.50
   2  -5  -1  348.77   17.90
  -2  -5   1  386.96   19.60
  -2  -5   1  395.76   17.50
  -2  -5   1  379.06   18.50
   2  -5  -1  368.06   18.00
  -2  -5   1  370.46   18.00
   2  -5  -1  371.26   23.10
   2   5   0  540.55   21.50
  -2   5   0  535.35   21.10
   2   5   0  548.25   22.20
  -2   5   0  572.34   21.10
   2  -5   0  572.34   27.20
  -2  -5   0  553.44   23.00
   2  -5   0  514.25   22.20
   2  -5   0  556.44   22.00
   2  -5   0  537.25   22.60
  -2  -5   0  520.05   22.20
  -2  -5   0  526.75   22.90
  -2  -5   0  543.35   22.30
  -2  -5   0  544.65   24.80
   2   5   1   25.70    4.80
   2   5   1   10.20    5.00
  -2   5  -1   16.70    4.90
   2   5   1   26.90    7.10
  -2   5  -1   22.30    5.20
   2  -5   1   17.60    6.50
   2  -5   1   12.10    6.50
  -2  -5  -1   12.60    5.20
   2  -5   1   20.50    5.10
   2  -5   1   15.50    7.80
  -2  -5  -1   15.60    5.50
  -2  -5  -1   16.60    5.90
  -2  -5  -1   23.60    7.10
   2  -5   1   22.80    5.90
  -2  -5  -1   11.40    7.70
   2   5   2  140.19    9.80
   2   5   2  120.99   11.30
  -2   5  -2  130.69    9.30
   2   5   2  115.39   15.50
   2   5   2  111.09   11.40
  -2   5  -2  117.09    9.20
  -2  -5  -2  122.09   12.60
  -2  -5  -2  110.09   12.20
  -2  -5  -2  125.19   15.00
  -2  -5  -2  100.49   10.80
   2  -5   2  115.59   11.40
   2  -5   2  109.99   14.70
  -2  -5  -2  115.39   12.00
   2  -5   2  116.59   10.90
   2  -5   2   98.29    9.70
   2  -5   2  116.59    9.80
   2   5   3 1445.26   45.20
   2   5   3 1330.17   52.99
  -2   5  -3 1416.46   41.80
  -2   5  -3 1363.66   42.00
   2   5   3 1368.26   45.10
   2   5   3 1432.06   46.10
  -2  -5  -3 1401.16   46.40
  -2  -5  -3 1328.97   46.10
  -2  -5  -3 1394.46   46.30
  -2  -5  -3 1426.16   50.19
   2  -5   3 1421.36   44.00
   2  -5   3 1437.26   43.00
  -2  -5  -3 1496.45   46.90
   2  -5   3 1399.66   44.30
   2  -5   3 1390.96   47.40
   2   5   4   15.70    7.00
   2   5   4    7.20    9.30
  -2   5  -4   25.00    5.40
   2   5   4   35.50    7.30
   2   5   4   34.10    8.90
  -2   5  -4   22.20    4.90
   2   5   4   26.20    7.10
  -2  -5  -4   30.70   10.00
   2  -5   4   18.60    5.00
  -2  -5  -4   12.80    6.80
  -2  -5  -4   19.20    7.60
   2  -5   4   20.70    6.80
   2  -5   4   26.40    7.60
  -2  -5  -4   20.40    8.20
   2  -5   4   16.10    6.50
  -2   5  -5  207.78   10.30
   2   5   5  214.98   21.90
   2   5   5  205.28   15.70
   2   5   5  213.18   15.00
   2   5   5  168.48   17.40
   2   5   5  208.58   16.00
   2  -5   5  210.28   11.60
   2  -5   5  192.78   13.00
  -2  -5  -5  203.88   16.90
  -2  -5  -5  204.68   15.60
  -2  -5  -5  168.88   19.60
  -2  -5  -5  197.98   17.20
   2  -5   5  185.68   15.40
   2   5   6    2.90    8.60
  -2   5  -6   -2.00    4.20
  -2   5  -6    1.90    4.20
   2   5   6   -2.00    8.30
   2   5   6   -1.90   11.10
   2   5   6   -2.70    6.20
   2   5   6   -8.40   10.90
   2  -5   6    5.60    4.50
  -2  -5  -6  -13.20   10.40
  -2  -5  -6   -7.90    7.10
  -2  -5  -6    1.50   10.20
   2  -5   6   -2.00    6.80
   2  -5   6   -8.40    6.40
  -2  -5  -6    4.60    9.40
   2   5   7   30.90    9.80
   2   5   7   65.19   15.00
   2   5   7   49.60   10.40
   2   5   7   46.70   14.00
   2   5   7   64.79   13.10
  -2  -5  -7   46.40   12.10
  -2  -5  -7   62.49   12.60
  -2  -5  -7   14.00   11.60
   2  -5   7   52.69    8.50
  -2  -5  -7   34.90    9.50
   2  -5   7   54.19    8.10
   2   5   8   15.60   11.40
   2   5   8   20.20   14.10
   2   5   8   25.20   11.80
   2   5   8    5.10    7.70
   2  -5   8   11.00    5.40
  -2  -5  -8    1.30   11.70
  -2  -5  -8   30.10   11.00
   2  -5   8   13.30    8.00
   2  -5   8   21.20   10.70
   2   5   9   72.89   16.20
   2   5   9  100.19   17.10
   2   5   9   26.10    9.50
   2   5   9   14.00   16.90
  -2  -5  -9   53.39   12.00
  -2  -5  -9   51.29   15.10
   2  -5   9   61.89   11.00
   2  -5   9   52.59   14.60
   2   5  10  247.78   21.40
   2   5  10  140.69   25.80
   2   5  10  208.08   28.40
  -2  -5 -10  216.38   20.60
   2  -5  10  233.48   21.10
   2  -5  10  232.58   28.90
   2   5  11   26.30   18.30
   2   5  11   -9.40   10.90
  -2  -5 -11   18.50   12.40
   2  -5  11   12.10   20.90
  -2   6  10  450.95   40.60
  -2   6  10  347.37   29.10
  -2  -6  10  402.46   22.30
   2  -6 -10  359.16   29.30
  -2   6   9   18.90   19.10
  -2   6   9    9.30   12.70
  -2  -6   9   12.70    9.10
   2  -6  -9   52.99   14.20
  -2   6   8   -3.10    9.40
  -2   6   8  -10.90   15.30
   2   6  -8  -11.00    8.20
  -2  -6   8   20.40    8.30
  -2  -6   8    0.60   15.40
   2  -6  -8   10.70   13.30
  -2   6   7   -4.30   13.30
   2   6  -7    0.30    9.30
   2   6  -7   19.60    8.40
  -2   6   7   18.20    8.40
  -2  -6   7   25.60    8.30
   2  -6  -7   14.20   11.10
  -2  -6   7   29.80   12.50
   2   6  -6   40.70    8.40
   2   6  -6   43.60    9.70
  -2   6   6   58.99   12.60
  -2   6   6   59.19   19.00
  -2   6   6   33.50    7.70
  -2  -6   6   45.60    8.90
   2  -6  -6   24.70   13.70
   2  -6  -6   58.09   13.40
  -2  -6   6   42.50   12.20
  -2   6   5   31.80   10.50
   2   6  -5   12.00    7.90
  -2   6   5   19.50   10.10
  -2   6   5   17.70   13.30
  -2   6   5    1.40    6.70
   2   6  -5   16.00    7.10
  -2  -6   5   18.20    7.20
  -2  -6   5   23.80    7.50
  -2  -6   5   24.20   10.80
   2  -6  -5   35.30    9.80
   2  -6  -5    1.00   11.10
  -2  -6   5   40.90   11.30
   2  -6  -5    4.60   19.90
  -2   6   4   28.60    8.90
  -2   6   4   26.40   11.00
   2   6  -4   14.50    7.10
   2   6  -4   13.60    6.70
  -2   6   4   31.10    8.30
  -2   6   4   24.00   12.50
  -2  -6   4   32.00    8.20
  -2  -6   4   51.99   11.90
   2  -6  -4   47.20   14.90
   2  -6  -4   11.60   10.90
  -2  -6   4   22.40   10.50
   2  -6  -4   34.80   11.90
  -2  -6   4   43.80    8.70
   2  -6  -4   17.50    9.90
   2   6  -3  196.68   14.70
   2   6  -3  189.28   14.70
  -2   6   3  182.38   14.60
  -2   6   3  173.38   13.60
  -2   6   3  185.48   16.80
  -2  -6   3  186.68   17.30
   2  -6  -3  195.58   19.30
  -2  -6   3  199.88   14.30
   2  -6  -3  213.48   18.50
   2  -6  -3  177.18   24.80
  -2  -6   3  196.68   16.70
  -2  -6   3  196.78   16.50
   2  -6  -3  173.98   16.90
   2   6  -2  178.08   14.40
  -2   6   2  175.08   15.30
   2   6  -2  188.68   14.10
  -2   6   2  179.38   14.10
   2  -6  -2  189.68   16.70
  -2  -6   2  182.38   17.60
   2  -6  -2  187.18   18.00
  -2  -6   2  159.28   15.40
   2  -6  -2  172.08   17.40
   2  -6  -2  175.58   23.30
  -2  -6   2  195.38   14.50
  -2  -6   2  192.48   16.70
  -2   6   1  206.28   15.40
  -2   6   1  242.58   15.30
   2   6  -1  218.88   15.40
   2   6  -1  233.08   15.40
  -2  -6   1  197.48   17.90
   2  -6  -1  221.68   18.40
   2  -6  -1  221.38   23.50
   2  -6  -1  205.58   17.80
  -2  -6   1  219.08   15.60
  -2  -6   1  237.18   16.80
  -2  -6   1  210.28   18.40
   2  -6  -1  228.48   16.80
   2   6   0    3.50    6.50
  -2   6   0   14.30    7.10
  -2   6   0    6.50    6.00
   2   6   0   15.10    6.30
  -2  -6   0    3.40    6.70
   2  -6   0   -5.20    7.60
  -2  -6   0   24.00    9.20
  -2  -6   0   -4.30    8.90
  -2  -6   0    7.60    9.10
   2  -6   0   -4.30    9.20
   2  -6   0   12.10    7.50
   2  -6   0  -15.50   10.20
   2   6   1  334.07   18.30
  -2   6  -1  318.47   16.60
   2   6   1  332.67   18.70
  -2   6  -1  320.77   17.00
   2  -6   1  337.37   24.60
  -2  -6  -1  341.67   21.00
   2  -6   1  317.27   19.40
   2  -6   1  329.07   18.40
  -2  -6  -1  350.06   20.50
  -2  -6  -1  331.67   21.10
  -2  -6  -1  313.67   18.70
   2  -6   1  299.27   20.20
  -2  -6  -1  333.47   24.00
  -2   6  -2   64.99    8.40
  -2   6  -2   71.29    8.80
   2   6   2   67.69    9.20
   2   6   2   70.39    8.90
   2   6   2   40.60    8.00
   2  -6   2   76.09   11.60
  -2  -6  -2   54.69   12.10
  -2  -6  -2   81.79   15.60
   2  -6   2   52.39   10.30
  -2  -6  -2   69.09   11.20
  -2  -6  -2   72.69   11.80
   2  -6   2   59.69   12.20
  -2  -6  -2   54.79   10.30
   2   6   3  340.27   20.70
  -2   6  -3  334.07   16.40
   2   6   3  359.56   18.30
   2   6   3  351.46   19.90
  -2   6  -3  327.77   16.60
   2  -6   3  329.17   23.40
  -2  -6  -3  312.87   26.10
   2  -6   3  325.67   20.20
  -2  -6  -3  323.17   20.90
   2  -6   3  347.57   17.60
  -2  -6  -3  335.17   23.00
  -2  -6  -3  348.77   22.10
   2  -6   3  334.57   19.10
   2   6   4   -5.00    6.60
  -2   6  -4    1.40    6.00
   2   6   4    4.30    7.70
  -2   6  -4   14.30    6.60
   2   6   4  -22.50    9.50
  -2  -6  -4    0.40    9.00
  -2  -6  -4   -7.50   13.60
   2  -6   4    3.30    8.30
  -2  -6  -4   -1.50   12.10
   2  -6   4    5.20   10.50
   2  -6   4    9.70    9.30
  -2  -6  -4   10.40   11.00
   2  -6   4   -2.30    6.10
   2   6   5  251.27   24.50
   2   6   5  280.77   19.50
  -2   6  -5  252.47   14.20
   2   6   5  261.37   22.10
  -2   6  -5  278.67   14.70
   2   6   5  296.17   19.70
   2  -6   5  256.17   19.10
  -2  -6  -5  200.18   26.40
   2  -6   5  286.87   19.20
  -2  -6  -5  268.87   19.90
   2  -6   5  268.47   15.40
  -2  -6  -5  287.77   24.30
   2  -6   5  233.28   20.60
  -2  -6  -5  217.78   24.80
   2   6   6   19.00    9.20
  -2   6  -6   -6.90    6.60
   2   6   6   24.40   10.50
  -2   6  -6    7.60    7.00
   2  -6   6    4.60   10.30
   2  -6   6    5.90    6.50
   2  -6   6    2.70    9.90
   2  -6   6    2.90    9.60
  -2  -6  -6   14.90   10.50
   2   6   7  237.98   23.50
   2   6   7  199.78   19.10
   2  -6   7  175.38   19.70
   2  -6   7  176.28   19.80
  -2  -6  -7  219.08   21.10
   2  -6   7  214.58   14.10
   2   6   8   23.60   10.20
   2   6   8   14.60   15.50
   2  -6   8   14.80    7.40
   2  -6   8   10.20   12.90
  -2  -6  -8  -10.70   13.00
   2   6   9   -5.10   17.40
   2   6   9   23.50   12.70
  -2  -6  -9   11.90   13.10
   2   6  10   51.69   21.90
   2   6  10   49.10   15.90
  -2  -6 -10   58.09   16.10
  -2   7   8   42.50   21.80
  -2   7   8   54.39   14.10
  -2  -7   8   81.89   13.20
   2  -7  -8   39.30   18.50
  -2  -7   8   72.69   21.40
  -2   7   7   57.39   14.20
  -2   7   7   66.39   19.70
  -2  -7   7   65.09   18.40
  -2  -7   7   93.09   12.90
   2  -7  -7   91.29   19.00
  -2   7   6   81.59   16.00
  -2   7   6   88.89   16.90
  -2  -7   6   43.80   15.40
   2  -7  -6   79.29   16.20
  -2  -7   6   77.49   12.00
  -2   7   5   60.89   14.10
  -2   7   5   35.80    9.70
   2   7  -5   52.79   11.20
  -2  -7   5   57.69   14.50
  -2  -7   5   64.99   12.00
  -2  -7   5   47.90   13.10
   2  -7  -5   54.79   16.20
   2   7  -4    4.40    9.50
  -2   7   4    2.20   10.30
  -2  -7   4    0.80   11.00
   2  -7  -4    2.60   16.90
  -2  -7   4   12.40    9.70
   2  -7  -4   24.20   12.80
  -2  -7   4   -4.10   12.40
   2   7  -3   31.90   10.00
  -2   7   3   30.70   10.50
  -2  -7   3   24.90    9.50
   2  -7  -3   25.10   15.60
  -2  -7   3   20.80   13.20
  -2  -7   3   36.80   13.30
   2  -7  -3    4.10   11.40
  -2   7   2  127.39   15.80
   2   7  -2  139.59   16.50
   2  -7  -2  113.59   17.60
  -2  -7   2  136.79   18.70
   2  -7  -2  133.79   16.60
  -2  -7   2  124.79   17.30
  -2  -7   2  102.29   14.80
   2   7  -1   57.69   10.20
  -2   7   1   51.29   11.30
   2  -7  -1   39.40   12.80
  -2  -7   1   53.09   15.40
   2  -7  -1   36.80   18.50
   2  -7  -1   73.79   14.60
  -2  -7   1   30.70    8.80
  -2  -7   1   53.09   12.40
  -2   7   0   -6.20    7.80
   2   7   0    0.10    8.40
  -2  -7   0    5.80   10.80
  -2  -7   0   15.80   14.60
  -2  -7   0   -6.10    8.10
   2  -7   0   -6.10   10.20
   2  -7   0   20.30   17.70
   2  -7   0   23.50   11.50
  -2   7  -1  229.18   17.70
   2   7   1  253.77   18.90
  -2  -7  -1  201.28   28.90
   2  -7   1  240.68   28.80
  -2  -7  -1  255.07   19.70
   2  -7   1  235.68   21.70
   2  -7   1  217.38   21.70
  -2  -7  -1  248.78   22.70
   2   7   2    0.10    8.60
  -2   7  -2   11.40    9.00
  -2  -7  -2    6.30   12.10
  -2  -7  -2    2.80   12.30
   2  -7   2   36.30   12.80
   2  -7   2   14.60   13.80
   2  -7   2    7.60   15.80
  -2  -7  -2  -25.20   15.20
   2   7   3  169.98   18.80
  -2   7  -3  204.58   16.40
   2   7   3  208.18   17.30
   2  -7   3  200.38   24.40
  -2  -7  -3  214.68   26.20
   2  -7   3  177.28   20.50
  -2  -7  -3  207.98   21.90
   2  -7   3  194.68   22.30
   2   7   4    9.80   11.10
   2   7   4    2.90   10.60
  -2   7  -4   14.70    8.90
  -2  -7  -4   20.00   12.10
   2  -7   4  -14.20   15.00
   2  -7   4   14.90   11.10
   2  -7   4  -17.20   15.40
   2   7   5  194.28   21.80
   2   7   5  143.29   19.30
  -2  -7  -5  169.98   21.50
   2  -7   5  169.38   21.50
   2  -7   5  168.58   24.30
   2  -7   5  128.79   19.40
   2   7   6    6.90   11.00
   2   7   6   31.50   15.30
  -2   7  -6    0.00   17.40
   2  -7   6    6.10   18.40
   2  -7   6   21.60   15.00
  -2  -7  -6   24.40   13.40
   2   7   7  146.09   21.90
   2   7   7  149.69   21.90
   2  -7   7  228.68   25.50
  -2  -7  -7  161.28   21.60
   2   7   8  -11.20   14.70
   2   7   8    9.60   21.20
  -2  -7  -8   -9.20   16.80
   2  -7   8   -2.60   18.20
  -2   8   4    5.00   15.60
  -2  -8   4   10.40   18.20
  -2  -8   4   18.30   13.90
   2  -8  -4   -0.60   17.40
   2   8  -3   73.19   13.00
  -2   8   3   48.40   14.70
   2  -8  -3   63.69   18.40
  -2  -8   3   56.59   19.20
  -2  -8   3   37.60   13.80
  -2   8   2   56.49   12.80
   2   8  -2   36.10   13.10
  -2  -8   2   57.69   17.80
  -2  -8   2   34.10   12.60
   2  -8  -2   36.90   15.80
   2   8  -1  -14.40   13.40
  -2   8   1    0.70   12.70
  -2  -8   1   21.70   13.30
  -2  -8   1   44.10   17.40
   2  -8  -1    2.90   16.50
   2   8   0   99.49   15.00
  -2   8   0  102.79   15.60
   2  -8   0   96.29   19.80
  -2  -8   0  126.69   20.80
  -2   8  -1   55.29   12.70
   2   8   1   75.49   14.60
  -2  -8  -1   52.19   16.90
   2  -8   1  108.39   19.60
   2   8   2   45.00   13.10
  -2   8  -2    2.60   13.40
   2  -8   2   41.70   17.60
  -2  -8  -2   48.30   18.00
   2   8   3   -5.50   14.40
  -2  -8  -3   -8.40   15.30
   2  -8   3   36.50   16.50
   2   8   4   28.30   14.70
  -2  -8  -4   29.80   16.40
   2  -8   4   58.89   20.10
  -3   0  14   10.40   21.50
  -3   0  13   -0.40    9.00
  -3   0  13    7.40   17.90
   3   0 -13    7.30    8.90
   3   0 -12  218.58   15.80
  -3   0  12  225.78   26.90
  -3   0  12  198.38   15.60
  -3   0  12  197.18   21.40
   3   0 -12  179.08   25.60
   3   0 -11   -0.70    7.30
  -3   0  11    1.30    6.20
  -3   0  11    9.80    9.60
   3   0 -11    3.00    6.30
  -3   0  11   15.90   11.90
   3   0 -11    4.10    4.80
   3   0 -11   15.70   13.10
  -3   0  10 2077.69   63.69
  -3   0  10 2084.29   63.39
   3   0 -10 2101.79   62.29
   3   0 -10 2157.38   63.39
   3   0 -10 2190.08   71.29
   3   0 -10 2165.48   59.99
  -3   0  10 2056.29   74.79
   3   0  -9    7.20    4.70
   3   0  -9   -3.40    7.40
  -3   0   9   -4.00    7.30
  -3   0   9   -2.20    3.80
   3   0  -9   -1.50    4.50
   3   0  -9    3.60    3.70
   3   0  -8  324.07   19.70
   3   0  -8  302.47   14.60
   3   0  -8  308.77   12.90
   3   0  -8  319.57   14.40
  -3   0   8  318.27   15.00
  -3   0   8  305.17   14.40
  -3   0   8  307.57   20.80
   3   0  -7   -3.10    3.50
   3   0  -7    0.80    5.40
  -3   0   7    2.60    3.50
  -3   0   7    7.60    7.10
   3   0  -7   -3.60    2.80
   3   0  -7    6.50    3.00
  -3   0   7    6.30    4.20
   3   0  -6  457.65   16.30
   3   0  -6  469.35   17.10
  -3   0   6  476.95   17.30
  -3   0   6  453.45   17.20
   3   0  -6  477.15   17.90
  -3   0   5   -0.10    2.20
   3   0  -5   -1.20    2.10
  -3   0   5   -1.20    2.40
   3   0  -5   -2.70    2.80
   3   0  -5   -0.80    3.60
  -3   0   5    2.00    4.30
   3   0  -5    0.20    2.40
   3   0  -4  416.76   14.20
   3   0  -4  408.16   15.50
  -3   0   4  423.96   14.50
   3   0  -4  414.76   14.60
  -3   0   4  414.66   14.70
   3   0  -4  426.36   17.70
  -3   0   3    1.30    3.50
  -3   0   3    1.70    1.90
   3   0  -3    3.40    2.90
   3   0  -3    0.10    1.60
  -3   0   3   -0.50    1.60
   3   0  -3    0.30    1.60
   3   0  -2 3642.34   98.89
  -3   0   2 3518.85   99.19
  -3   0   2 3683.73   95.69
   3   0  -2 3669.23   95.59
  -3   0   2 3563.94   95.79
   3   0  -2 3623.14   95.79
   3   0  -1   -0.60    1.30
  -3   0   1   -1.20    2.40
   3   0  -1   -1.50    2.30
  -3   0   1   -1.50    1.30
  -3   0   1    1.10    1.30
   3   0  -1   -0.40    1.10
   3   0   0  289.47    9.20
  -3   0   0  294.27    9.20
  -3   0   0  304.27    9.30
   3   0   0  303.87    9.20
   3   0   1   -0.80    1.00
  -3   0  -1   -0.10    1.00
  -3   0  -1   -0.30    1.00
   3   0   1    0.10    1.20
  -3   0  -1    0.80    1.10
   3   0   1   -0.40    1.00
   3   0   2 6607.04  170.48
   3   0   2 6613.44  170.28
   3   0   2 6562.94  172.38
  -3   0  -2 6519.15  172.18
   3   0   3    1.70    2.30
   3   0   3    0.40    1.40
   3   0   3    2.10    1.50
   3   0   3    0.30    1.40
  -3   0  -3    0.30    2.20
  -3   0  -3    2.00    1.40
   3   0   4   20.40    2.60
   3   0   4   21.20    2.60
   3   0   4   21.60    4.60
   3   0   4   18.80    2.70
   3   0   4   20.00    2.60
  -3   0  -4   17.30    3.10
  -3   0  -4   21.40    2.80
   3   0   4   21.70    4.10
   3   0   5    1.90    1.90
  -3   0  -5   -0.80    1.70
   3   0   5   -1.10    1.70
   3   0   5    1.00    3.60
   3   0   5   -2.40    2.90
  -3   0  -5    0.60    2.30
   3   0   5   -0.10    1.80
  -3   0  -6  374.26   12.90
   3   0   6  369.06   16.30
   3   0   6  368.46   13.20
   3   0   6  382.96   13.30
   3   0   6  371.96   13.10
  -3   0  -6  381.66   15.20
   3   0   6  383.46   18.30
   3   0   7    2.20    2.70
   3   0   7    1.80    3.30
   3   0   7    0.80    2.60
   3   0   7    2.50    4.30
  -3   0  -7   -2.70    3.50
   3   0   7   -2.40    4.50
  -3   0  -7   -3.20    2.50
   3   0   8 1485.35   43.30
   3   0   8 1448.56   47.70
   3   0   8 1466.75   43.00
   3   0   8 1454.35   42.90
   3   0   8 1461.35   51.09
  -3   0  -8 1490.85   45.40
  -3   0  -8 1503.75   42.40
   3   0   9   -4.90    6.30
   3   0   9    1.00    3.90
   3   0   9    0.00    3.60
   3   0   9    5.60    5.00
   3   0   9   -7.60    7.40
  -3   0  -9   -0.60    4.10
  -3   0  -9    2.30    5.10
  -3   0 -10  143.39   10.20
   3   0  10  143.89   10.40
   3   0  10  128.69    9.80
   3   0  10  130.09   17.40
   3   0  10  125.89   15.50
   3   0  10  139.49   12.00
  -3   0 -10  111.39   12.20
   3   0  11    0.10    5.00
   3   0  11    1.30   10.10
   3   0  11   -5.50   10.00
   3   0  11    0.90    5.70
  -3   0 -11    4.50    6.60
   3   0  11   -1.90    8.10
  -3   0 -11   11.90    7.60
  -3   0 -12  302.97   20.40
   3   0  12  249.48   15.50
   3   0  12  289.87   17.00
   3   0  12  299.47   25.90
   3   0  12  317.27   21.30
   3   0  12  282.37   27.50
  -3   0 -12  297.07   17.00
   3   0  13  -20.00   14.20
   3   0  13    1.70    7.50
   3   0  13   30.70   16.60
  -3   0 -13    4.40   10.60
   3   0  13    7.40   13.90
   3   0  14   78.99   11.10
   3   0  14   34.60   21.40
  -3   1  14  180.08   20.10
  -3   1  14  228.18   34.20
  -3  -1  14  266.77   36.60
  -3  -1  14  204.88   18.80
  -3   1  13    9.80    8.90
  -3   1  13   -1.50   19.20
   3  -1 -13   20.00    7.80
   3  -1 -13  -20.70    9.60
   3  -1 -13    0.70   12.60
  -3  -1  13    2.40    8.10
  -3  -1  13   22.90   17.90
  -3   1  12  307.37   31.00
  -3   1  12  309.17   19.40
   3   1 -12  364.96   20.30
  -3  -1  12  331.37   18.80
  -3  -1  12  315.47   23.30
  -3  -1  12  324.97   31.40
   3  -1 -12  327.57   18.00
   3  -1 -12  349.87   22.30
   3  -1 -12  376.06   16.50
  -3   1  11   27.30    9.70
   3   1 -11   53.59    8.70
   3   1 -11   33.40   13.40
  -3   1  11   42.00   14.00
  -3   1  11   47.50    8.80
   3  -1 -11   53.39    7.20
  -3  -1  11   36.80   13.30
   3  -1 -11   29.70   13.70
  -3  -1  11   49.10   10.20
   3  -1 -11   57.49    9.60
   3  -1 -11   46.20   10.70
  -3  -1  11   52.79    8.80
   3   1 -10    6.30    9.70
  -3   1  10    5.40    8.20
  -3   1  10    5.50   11.10
  -3   1  10    2.80    5.20
   3   1 -10   -1.30    5.70
   3  -1 -10   -6.60    4.70
  -3  -1  10   -3.90    7.00
  -3  -1  10    5.40    4.80
   3  -1 -10   -8.70   10.40
   3  -1 -10    1.70    6.30
   3  -1 -10    3.00    7.30
  -3  -1  10   -6.00    9.50
  -3   1   9    5.70    4.40
   3   1  -9    5.30    3.50
  -3   1   9    7.30    6.50
  -3   1   9   -3.30    7.60
   3   1  -9    4.70    4.50
   3   1  -9  -12.70    7.60
   3  -1  -9    7.20    4.40
  -3  -1   9    7.80    5.40
  -3  -1   9    3.40    8.90
  -3  -1   9    9.20    4.20
   3  -1  -9    6.60    6.80
   3  -1  -9    0.10    8.50
   3  -1  -9   11.40    5.50
  -3   1   8   -0.80    6.60
   3   1  -8   -3.40    3.10
   3   1  -8    0.80    3.70
  -3   1   8    2.50    5.50
  -3   1   8    2.20    3.90
   3   1  -8   -2.70    6.10
  -3  -1   8   -5.30    4.70
  -3  -1   8    0.40    3.50
   3  -1  -8   -1.80    3.90
   3  -1  -8    0.60    4.90
  -3  -1   8    6.60    7.60
   3  -1  -8    3.80    4.00
   3  -1  -8    4.40    6.60
   3   1  -7  126.79   12.00
  -3   1   7   95.69    8.80
  -3   1   7  111.79   13.10
  -3   1   7  117.49    8.80
   3   1  -7  116.29    6.90
   3   1  -7  100.89    7.60
  -3  -1   7  118.39    8.50
   3  -1  -7  125.49    9.10
  -3  -1   7  116.69    8.00
  -3  -1   7  122.39   13.30
   3  -1  -7  109.79   12.60
   3  -1  -7  119.39    8.30
   3  -1  -7  114.89   11.20
   3   1  -6   35.40    7.00
   3   1  -6   38.10    5.30
  -3   1   6   39.70    5.90
  -3   1   6   23.60    4.20
   3   1  -6   30.60    4.60
  -3   1   6   37.50    9.00
  -3  -1   6   27.20    7.00
  -3  -1   6   34.80    5.30
   3  -1  -6   36.00    7.90
   3  -1  -6   41.70    5.60
   3  -1  -6   37.70    6.70
   3  -1  -6   39.70    5.80
  -3  -1   6   34.80    5.10
  -3   1   5  122.89   11.10
   3   1  -5  137.39    7.50
   3   1  -5  130.69   10.30
  -3   1   5  133.89    8.10
  -3   1   5  146.39    8.30
   3   1  -5  138.79    7.00
  -3  -1   5  144.89    7.60
   3  -1  -5  139.69   10.50
   3  -1  -5  145.19   10.30
   3  -1  -5  131.79    8.00
   3  -1  -5  138.59    8.10
  -3  -1   5  131.99    7.60
  -3  -1   5  134.29   11.30
   3   1  -4 2007.20   55.09
  -3   1   4 2077.79   56.59
   3   1  -4 2056.89   55.89
  -3   1   4 1979.10   60.69
   3   1  -4 2046.10   59.89
   3  -1  -4 2044.20   59.69
   3  -1  -4 2019.10   59.59
  -3  -1   4 1892.01   60.59
  -3  -1   4 2092.99   55.79
  -3  -1   4 1971.60   55.79
   3  -1  -4 2019.50   56.59
   3  -1  -4 1995.10   56.19
  -3   1   3    7.40    2.50
   3   1  -3    3.20    2.10
   3   1  -3    1.70    2.90
  -3   1   3    2.20    3.00
   3   1  -3    2.90    2.10
  -3   1   3    2.90    2.20
   3  -1  -3    4.40    2.10
  -3  -1   3    4.30    2.20
  -3  -1   3    1.80    1.80
   3  -1  -3    5.30    2.60
  -3  -1   3    6.10    4.10
   3  -1  -3    4.80    3.30
  -3   1   2  168.48    9.70
   3   1  -2  172.58    7.20
   3   1  -2  180.78    6.20
  -3   1   2  182.38    7.60
  -3   1   2  172.08    7.60
   3   1  -2  176.38   10.00
   3   1  -2  177.08    7.30
   3  -1  -2  169.18    7.50
   3  -1  -2  172.88    7.60
   3  -1  -2  180.38    9.40
  -3  -1   2  174.98    7.20
  -3  -1   2  171.48    7.30
  -3  -1   2  152.18   10.00
  -3   1   1  875.61   23.70
  -3   1   1  700.73   25.20
  -3   1   1  823.62   23.40
   3   1  -1  822.72   23.60
   3   1  -1  737.13   26.20
   3   1  -1  811.92   23.50
   3   1  -1  831.82   23.20
  -3  -1   1  861.11   23.10
   3  -1  -1  820.72   25.40
  -3  -1   1  818.72   23.60
  -3  -1   1  833.22   23.50
   3  -1  -1  787.52   23.40
   3  -1  -1  836.32   23.60
  -3   1   0    6.40    1.70
   3   1   0    7.70    2.60
  -3   1   0    5.00    1.80
   3   1   0    7.70    2.40
   3   1   0    6.60    2.10
  -3  -1   0    6.10    2.20
  -3  -1   0    6.70    2.40
   3  -1   0    8.30    2.00
   3  -1   0    6.90    2.00
   3  -1   0    2.40    2.80
  -3  -1   0    5.70    2.10
   3   1   1  335.37   11.60
   3   1   1  350.66   11.40
   3   1   1  339.07   11.50
   3   1   1  340.07   12.70
  -3  -1  -1  347.77   12.40
   3  -1   1  337.37   10.10
  -3  -1  -1  338.47   11.30
  -3  -1  -1  339.97   11.70
  -3  -1  -1  344.67   11.40
   3   1   3 2709.83   74.39
   3   1   3 2726.33   76.69
   3   1   3 2759.52   73.99
   3   1   3 2725.83   74.19
   3   1   3 2821.12   74.39
  -3  -1  -3 2794.02   74.09
   3  -1   3 2707.73   74.19
  -3  -1  -3 2757.12   76.09
  -3  -1  -3 2736.33   73.79
   3  -1   3 2846.92   75.49
  -3  -1  -3 2721.43   73.59
   3   1   4   10.40    3.90
   3   1   4   13.30    2.70
   3   1   4   17.00    3.30
   3   1   4   12.20    4.30
   3   1   4   11.20    2.60
  -3  -1  -4    9.50    2.80
  -3  -1  -4   16.40    3.90
  -3  -1  -4   15.30    2.80
  -3  -1  -4   12.50    2.80
   3  -1   4   14.10    3.00
   3  -1   4   10.80    3.60
   3   1   5   62.39    5.60
   3   1   5   58.79    5.20
   3   1   5   62.69    8.50
   3   1   5   66.29    7.80
   3   1   5   55.49    5.50
  -3  -1  -5   62.39    4.80
   3  -1   5   65.19    5.70
   3  -1   5   58.79    7.30
  -3  -1  -5   57.49    4.90
  -3  -1  -5   60.39    6.80
  -3  -1  -5   64.09    5.50
   3   1   6  293.77   12.30
   3   1   6  279.37   11.90
   3   1   6  296.57   16.20
   3   1   6  271.27   12.00
   3   1   6  268.57   15.50
  -3  -1  -6  278.67   10.50
  -3  -1  -6  299.67   12.00
   3  -1   6  282.97    9.80
  -3  -1  -6  285.37   10.80
   3  -1   6  284.57   12.50
  -3  -1  -6  278.67   13.90
   3  -1   6  306.97   15.80
   3   1   7  520.25   18.90
   3   1   7  545.15   19.40
   3   1   7  514.65   24.30
   3   1   7  525.85   23.70
   3   1   7  522.05   19.00
   3  -1   7  550.24   24.00
  -3  -1  -7  529.55   16.90
   3  -1   7  516.05   16.70
  -3  -1  -7  522.85   16.80
   3  -1   7  547.45   20.20
  -3  -1  -7  497.55   18.60
  -3  -1  -7  528.65   21.30
   3  -1   7  516.05   16.60
   3   1   8   53.19    6.90
   3   1   8   44.20    8.50
   3   1   8   56.19    7.30
   3   1   8   51.39    7.10
   3   1   8   51.99   10.40
   3  -1   8   50.59    5.30
   3  -1   8   51.89    9.40
  -3  -1  -8   49.00    6.30
   3  -1   8   39.90    6.20
   3  -1   8   54.59    7.70
  -3  -1  -8   35.40    6.80
   3   1   9    3.30    4.60
   3   1   9    5.60    7.40
   3   1   9    3.00    4.50
   3   1   9    5.00    5.80
   3   1   9   -3.60    7.10
  -3  -1  -9   -9.10    6.20
   3  -1   9    2.20    3.30
   3  -1   9   -2.20    3.70
   3  -1   9   -4.20    6.50
   3  -1   9   -1.50    5.90
   3  -1   9    3.50    4.60
  -3  -1  -9    9.20    5.10
   3   1  10   71.39    8.60
   3   1  10   66.69   12.60
   3   1  10   59.79   12.30
   3   1  10   79.49   10.40
   3   1  10   83.49    9.50
  -3  -1 -10  102.59   12.60
  -3  -1 -10   75.99   10.90
   3  -1  10   89.99   11.30
   3  -1  10   97.69   16.50
   3  -1  10   74.69    7.60
   3  -1  10   72.89    8.80
   3  -1  10   68.59    8.00
   3   1  11   11.20    6.60
   3   1  11   13.70   12.00
   3   1  11   27.90    8.00
   3   1  11   15.90   11.30
   3   1  11   11.60    9.90
   3  -1  11   16.60    5.20
  -3  -1 -11   26.70    8.00
   3  -1  11    4.20   10.80
  -3  -1 -11   19.20    8.90
   3  -1  11   -2.20    9.10
   3  -1  11   22.50    8.30
   3  -1  11   10.10    5.60
   3   1  12    2.40   13.90
   3   1  12   22.70   14.40
   3   1  12   -7.50   12.40
   3   1  12   27.50    9.20
   3   1  12   12.00    6.80
   3  -1  12   14.20    6.30
   3  -1  12    9.50   13.70
  -3  -1 -12   14.40   10.90
  -3  -1 -12   15.20   11.20
   3  -1  12   29.80   12.00
   3  -1  12   15.30    6.80
   3  -1  12   28.00   10.90
   3   1  13   99.49   20.40
   3   1  13  116.89   14.90
   3   1  13   82.19   19.10
   3  -1  13  109.79   17.30
   3  -1  13  120.79   13.80
   3  -1  13  154.78   25.20
  -3  -1 -13   95.09   16.50
   3  -1  13   94.59   16.50
   3   1  14   18.00   10.10
   3   1  14    6.90   18.80
   3  -1  14   34.70    9.30
   3  -1  14    1.00   19.40
  -3   2  14  117.39   15.80
  -3   2  14   98.89   27.30
  -3  -2  14  110.39   31.20
   3  -2 -14  112.69   12.60
  -3  -2  14  134.29   17.90
  -3   2  13    4.60    9.60
  -3   2  13    9.20   15.80
  -3   2  13  -15.40   18.90
   3  -2 -13  -11.40   15.70
   3  -2 -13   16.90   16.30
  -3  -2  13  -20.70   20.00
  -3  -2  13    6.60    8.40
   3  -2 -13   -4.10    9.10
  -3   2  12  238.38   23.50
   3   2 -12  220.98   18.60
  -3   2  12  241.68   30.80
  -3   2  12  242.08   18.30
  -3  -2  12  212.08   22.00
  -3  -2  12  268.07   32.30
   3  -2 -12  238.78   19.20
   3  -2 -12  215.68   24.70
   3  -2 -12  253.47   16.00
  -3  -2  12  243.28   16.00
   3   2 -11   60.79    9.00
  -3   2  11   72.49   18.50
  -3   2  11   92.29   12.90
   3   2 -11   91.89   15.30
  -3   2  11   64.59   13.10
  -3  -2  11   63.19   11.10
   3  -2 -11   29.50   18.70
  -3  -2  11   73.69   10.70
   3  -2 -11   72.79   11.20
   3  -2 -11   78.29   13.20
  -3  -2  11  100.49   18.60
   3   2 -10    4.20    5.90
  -3   2  10    9.80    6.70
  -3   2  10    6.40    8.60
  -3   2  10   -5.40    9.70
   3   2 -10  -14.30    9.70
  -3  -2  10   19.50    7.60
   3  -2 -10    6.00    9.00
   3  -2 -10    2.80    8.70
   3  -2 -10    4.20    5.60
  -3  -2  10   10.00   11.60
  -3  -2  10    7.30    5.20
   3  -2 -10    8.50   11.50
   3   2  -9  100.99   15.40
  -3   2   9  101.99   12.50
  -3   2   9  123.49   18.30
  -3   2   9   98.09   10.90
   3   2  -9   86.69    9.40
   3  -2  -9  112.89   12.00
  -3  -2   9   85.89    8.90
  -3  -2   9  108.29   16.70
  -3  -2   9   92.49   10.60
   3  -2  -9   82.79    9.80
   3  -2  -9  122.59   14.80
   3  -2  -9   93.79   13.60
   3   2  -8  535.65   19.70
  -3   2   8  500.35   27.60
   3   2  -8  508.35   24.70
  -3   2   8  519.15   22.20
  -3   2   8  515.35   21.80
   3  -2  -8  524.15   25.20
  -3  -2   8  516.55   27.70
   3  -2  -8  553.94   22.20
   3  -2  -8  523.45   20.80
  -3  -2   8  510.65   20.10
   3  -2  -8  596.34   26.90
  -3  -2   8  522.35   19.80
  -3   2   7  355.86   16.50
   3   2  -7  367.46   12.90
  -3   2   7  358.16   16.70
  -3   2   7  329.27   20.90
   3   2  -7  366.96   19.40
   3   2  -7  373.16   15.00
   3  -2  -7  359.96   16.00
  -3  -2   7  365.36   14.90
   3  -2  -7  396.56   20.40
  -3  -2   7  358.46   21.60
  -3  -2   7  349.57   14.80
   3  -2  -7  383.76   17.20
   3   2  -6  156.68    7.80
  -3   2   6  155.08   13.50
  -3   2   6  133.79    9.80
  -3   2   6  150.68   10.10
   3   2  -6  161.98    9.00
   3   2  -6  168.38   12.20
  -3  -2   6  145.09   13.70
  -3  -2   6  156.28    8.60
   3  -2  -6  158.88   13.60
   3  -2  -6  161.38    9.90
   3  -2  -6  165.68   12.70
  -3  -2   6  157.98    9.00
  -3   2   5  182.28   10.20
   3   2  -5  188.68    8.40
   3   2  -5  176.98    8.80
   3   2  -5  203.38   12.30
  -3   2   5  171.68   13.00
   3  -2  -5  178.58   13.20
  -3  -2   5  168.58   13.10
   3  -2  -5  169.48   12.20
  -3  -2   5  180.68    9.00
   3  -2  -5  185.48   10.10
   3  -2  -5  176.18   10.10
  -3  -2   5  174.08    8.80
   3   2  -4   57.59    5.10
  -3   2   4   52.69    5.90
   3   2  -4   53.89    7.50
  -3   2   4   48.60    7.60
   3   2  -4   64.69    5.40
  -3   2   4   59.49    6.00
  -3  -2   4   62.89    5.20
  -3  -2   4   51.29    8.40
   3  -2  -4   58.59    8.80
   3  -2  -4   60.99    6.10
   3  -2  -4   55.29    6.00
   3  -2  -4   45.70    7.10
  -3  -2   4   60.39    5.40
   3   2  -3  608.64   18.90
   3   2  -3  580.04   18.50
  -3   2   3  601.74   19.70
  -3   2   3  553.14   21.60
   3   2  -3  581.14   21.60
   3  -2  -3  584.84   19.70
   3  -2  -3  561.34   19.60
   3  -2  -3  619.64   21.20
  -3  -2   3  580.04   18.80
  -3  -2   3  493.95   21.80
   3  -2  -3  596.94   23.80
  -3  -2   3  566.24   18.70
   3   2  -2  974.30   32.30
   3   2  -2  980.20   29.50
   3   2  -2 1025.80   29.60
  -3   2   2 1002.90   30.30
  -3   2   2 1057.89   30.30
  -3   2   2  954.00   31.60
  -3  -2   2 1043.30   28.50
  -3  -2   2 1004.90   29.70
   3  -2  -2  994.90   30.20
   3  -2  -2 1036.20   31.00
  -3  -2   2 1013.00   29.70
   3  -2  -2 1001.20   30.30
  -3   2   1    9.80    2.60
   3   2  -1    8.70    2.70
  -3   2   1    4.10    2.90
   3   2  -1    7.30    2.90
   3   2  -1    9.50    3.10
  -3   2   1   11.80    2.90
   3   2  -1   11.40    2.50
  -3  -2   1    8.30    2.70
  -3  -2   1    8.90    2.60
   3  -2  -1    9.20    3.00
  -3  -2   1    6.80    2.10
   3  -2  -1    9.40    3.00
   3  -2  -1   13.60    2.70
  -3   2   0  527.45   15.90
   3   2   0  496.85   17.00
  -3   2   0  532.75   16.20
   3   2   0  512.05   18.20
  -3   2   0  501.35   16.10
   3   2   0  535.55   16.90
   3   2   0  500.05   17.00
  -3  -2   0  517.15   17.70
  -3  -2   0  513.75   17.50
  -3  -2   0  505.45   16.80
  -3  -2   0  499.05   16.70
   3  -2   0  492.45   16.20
   3  -2   0  512.15   16.20
   3  -2   0  512.65   15.80
  -3   2  -1    5.20    1.80
   3   2   1    3.30    2.40
   3   2   1    5.40    2.70
  -3   2  -1    4.70    1.80
   3   2   1    6.10    2.40
   3   2   1    8.10    3.40
   3  -2   1    2.80    1.90
  -3  -2  -1    7.70    2.70
  -3  -2  -1    3.60    2.70
  -3  -2  -1    4.70    2.70
  -3  -2  -1    6.50    2.90
  -3  -2  -1    1.20    2.30
   3  -2   1    3.20    1.80
   3   2   2   30.00    4.40
   3   2   2   25.90    3.90
  -3   2  -2   15.30    2.50
   3   2   2   20.60    3.20
  -3   2  -2   24.50    2.40
   3   2   2   20.80    4.40
   3   2   2   20.60    4.00
  -3  -2  -2   19.20    3.60
  -3  -2  -2   21.40    3.60
  -3  -2  -2   23.20    3.70
   3  -2   2   21.10    2.60
  -3  -2  -2   23.20    4.20
  -3  -2  -2   25.10    4.30
   3   2   3 2180.98   59.49
   3   2   3 2086.99   58.49
   3   2   3 2047.70   58.79
  -3  -2  -3 2092.99   58.79
  -3  -2  -3 2106.19   58.79
   3  -2   3 2145.69   57.79
  -3  -2  -3 2108.79   58.69
  -3  -2  -3 1999.40   60.79
  -3  -2  -3 2087.79   58.49
   3   2   4    2.70    3.30
   3   2   4    0.50    3.80
   3   2   4    1.70    4.40
   3   2   4    7.80    3.40
   3   2   4    6.60    3.10
  -3  -2  -4    1.60    3.10
  -3  -2  -4    1.10    2.70
   3  -2   4   -1.80    3.20
  -3  -2  -4    1.60    3.20
  -3  -2  -4    6.60    3.10
  -3  -2  -4    6.30    3.60
   3   2   5    5.50    3.10
   3   2   5    7.20    4.40
   3   2   5    0.50    4.40
   3   2   5    4.90    3.80
   3   2   5    5.90    3.70
   3  -2   5    2.10    3.90
  -3  -2  -5    4.40    3.40
  -3  -2  -5    9.70    4.20
   3  -2   5    6.60    2.80
  -3  -2  -5    3.40    3.20
  -3  -2  -5    9.60    4.30
   3   2   6   12.80    4.00
   3   2   6   10.50    3.70
   3   2   6    1.60    5.10
   3   2   6   10.00    5.30
   3   2   6    8.80    5.50
   3  -2   6   16.70    3.80
   3  -2   6   11.30    5.50
  -3  -2  -6   11.40    4.40
  -3  -2  -6   15.70    4.20
  -3  -2  -6   12.60    5.00
  -3  -2  -6   17.40    3.90
   3   2   7    3.90    6.60
   3   2   7    8.70    4.90
   3   2   7    9.10    5.50
   3   2   7    7.00    4.00
   3   2   7    2.90    6.30
   3  -2   7   -5.60    3.40
   3  -2   7    4.00    5.80
  -3  -2  -7    2.50    4.40
  -3  -2  -7    4.20    4.90
  -3  -2  -7    6.20    3.70
  -3  -2  -7   13.00    4.50
   3   2   8   94.49   14.00
   3   2   8  109.29   10.90
   3   2   8   93.09   13.30
   3   2   8   98.09    9.90
   3   2   8  104.09    9.20
  -3  -2  -8  114.49   12.10
  -3  -2  -8   95.99   10.10
  -3  -2  -8  121.09    9.20
  -3  -2  -8  107.49    8.20
   3  -2   8   89.29   12.70
   3  -2   8  108.89    9.20
   3   2   9    4.90    5.40
   3   2   9    9.50    8.80
   3   2   9    8.90    6.80
   3   2   9    3.60    4.60
   3   2   9    7.70    8.30
   3  -2   9    7.00    7.70
  -3  -2  -9   11.60    6.10
  -3  -2  -9    8.70    7.90
  -3  -2  -9    7.10    5.50
   3  -2   9    7.70    4.70
  -3  -2  -9    8.60    4.50
   3  -2   9   17.40    5.80
   3   2  10  139.59   12.50
   3   2  10  152.78   18.80
   3   2  10  160.88   20.50
   3   2  10  144.29   13.40
   3   2  10  122.49   15.70
  -3  -2 -10  167.28   11.10
  -3  -2 -10  146.59    9.70
   3  -2  10  169.08   13.70
   3  -2  10  139.59   11.00
  -3  -2 -10  123.59   16.30
   3  -2  10  144.49    8.30
  -3  -2 -10  171.88   14.60
   3  -2  10  152.28   18.10
   3   2  11   69.09   12.10
   3   2  11   66.69   13.10
   3   2  11   87.99   12.40
   3   2  11  103.49   17.20
   3   2  11   77.29   16.30
   3  -2  11   96.09   14.70
  -3  -2 -11   83.09   12.20
   3  -2  11   82.09   10.20
   3  -2  11   64.69    8.90
   3  -2  11   93.09   17.30
   3   2  12   24.30   15.60
   3   2  12   21.50   14.90
   3   2  12   -3.50   10.40
   3   2  12   12.60    7.80
   3  -2  12    9.90   10.00
   3  -2  12    6.20   13.80
  -3  -2 -12  -20.20   13.70
   3   2  13  147.89   25.00
   3   2  13   95.49   20.60
   3   2  13  133.69   17.40
   3  -2  13  141.99   23.70
   3  -2  13  102.99   18.50
   3   2  14   17.80   11.50
   3   2  14   18.60   21.40
   3  -2  14   43.80   24.20
  -3   3  13   54.59   23.50
  -3   3  13   34.20   10.90
  -3  -3  13   45.60   10.00
  -3  -3  13   46.80   23.90
   3  -3 -13   46.70   11.60
   3   3 -12   27.90   11.00
  -3   3  12   67.99   13.20
  -3   3  12   62.19   19.60
  -3   3  12   74.69   16.70
  -3  -3  12   42.90    8.90
   3  -3 -12   58.69   10.90
   3  -3 -12   76.79   15.10
  -3  -3  12   23.40   19.90
  -3   3  11   61.79   11.10
  -3   3  11   66.19   18.90
   3   3 -11   85.49   17.80
   3   3 -11   67.99    9.50
  -3   3  11   85.39   14.60
   3  -3 -11   75.69   18.20
  -3  -3  11   80.99   11.70
  -3  -3  11   89.39   13.40
   3  -3 -11   99.89   13.60
  -3  -3  11  111.59   20.40
   3  -3 -11  124.99   18.60
  -3   3  10  130.89   17.10
   3   3 -10  129.29   16.50
  -3   3  10  125.89   18.70
  -3   3  10   80.69   12.60
   3   3 -10  115.69   11.90
  -3   3  10   93.49   11.70
  -3  -3  10   87.69   12.00
  -3  -3  10  110.99   17.90
   3  -3 -10  100.09   15.00
   3  -3 -10   80.79   11.70
   3  -3 -10   89.09   12.50
  -3  -3  10   95.39   10.60
   3  -3 -10   63.09   15.50
   3   3  -9    1.50    8.70
  -3   3   9    8.70   10.00
  -3   3   9    1.70    8.00
   3   3  -9    7.00    5.80
  -3   3   9   -7.20    5.90
  -3   3   9   -2.30    7.80
   3  -3  -9    2.00    6.20
   3  -3  -9   11.80   10.90
  -3  -3   9    3.10    4.80
   3  -3  -9  -19.50    9.20
   3  -3  -9    9.30    7.00
  -3  -3   9   14.70   10.30
  -3  -3   9   -3.70    6.70
  -3   3   8   22.60    7.50
  -3   3   8   15.70    6.30
   3   3  -8   28.00    6.00
  -3   3   8   23.60   10.40
   3   3  -8   22.60    8.60
  -3   3   8   37.90    8.60
  -3  -3   8   21.80    6.20
  -3  -3   8   25.00   10.70
   3  -3  -8   19.00    7.90
   3  -3  -8   21.50   10.10
   3  -3  -8   23.60   10.60
   3  -3  -8   26.30    7.20
  -3  -3   8   25.80    5.10
  -3   3   7  263.87   15.60
  -3   3   7  261.47   18.90
  -3   3   7  253.27   15.40
   3   3  -7  266.17   12.70
  -3   3   7  255.87   14.70
   3   3  -7  264.07   16.90
   3  -3  -7  255.57   14.60
   3  -3  -7  281.47   18.20
  -3  -3   7  245.78   19.20
  -3  -3   7  272.47   12.80
  -3  -3   7  246.08   13.20
   3  -3  -7  262.57   15.20
   3  -3  -7  247.88   19.10
  -3   3   6  365.56   20.50
   3   3  -6  372.06   15.00
  -3   3   6  370.86   17.10
   3   3  -6  355.06   18.00
   3   3  -6  356.56   13.00
  -3   3   6  357.56   17.30
  -3   3   6  368.26   17.50
   3  -3  -6  379.36   17.40
  -3  -3   6  356.26   14.70
   3  -3  -6  355.66   16.60
  -3  -3   6  347.27   15.00
   3  -3  -6  371.06   19.50
   3  -3  -6  354.26   21.00
  -3  -3   6  326.77   20.20
   3   3  -5   41.50    7.20
  -3   3   5   42.20    7.10
  -3   3   5   30.80    7.00
   3   3  -5   42.80    5.70
  -3   3   5   41.00    7.00
   3   3  -5   37.30    5.40
  -3   3   5   26.40    5.20
  -3  -3   5   40.30    5.70
  -3  -3   5   43.90    5.90
   3  -3  -5   29.30    5.40
   3  -3  -5   32.70    7.60
  -3  -3   5   31.70    7.60
   3  -3  -5   42.50    7.70
   3  -3  -5   40.40    6.80
   3   3  -4  350.96   15.90
  -3   3   4  351.06   15.30
   3   3  -4  336.77   13.30
   3   3  -4  354.86   13.70
  -3   3   4  342.47   17.20
  -3   3   4  334.77   15.20
  -3   3   4  343.77   15.40
  -3  -3   4  328.17   13.60
   3  -3  -4  333.47   15.80
  -3  -3   4  335.47   13.80
   3  -3  -4  338.57   19.60
   3  -3  -4  345.37   15.10
   3   3  -3   89.99    6.50
  -3   3   3   82.49    8.30
  -3   3   3   94.09    7.50
   3   3  -3  100.29    8.70
   3   3  -3   87.09    6.80
  -3   3   3   95.39    8.00
  -3   3   3   93.19    7.80
   3   3  -3   93.79    6.80
   3  -3  -3   86.69    7.60
   3  -3  -3   89.29    7.60
   3  -3  -3   97.59    7.70
  -3  -3   3   92.29    7.20
  -3  -3   3   93.59    6.70
   3  -3  -3   79.49   10.80
  -3  -3   3   94.19    5.60
   3   3  -2  537.95   18.20
  -3   3   2  506.85   19.30
  -3   3   2  533.05   18.80
  -3   3   2  537.35   19.00
   3   3  -2  514.65   19.20
   3   3  -2  505.85   20.00
  -3   3   2  517.95   18.80
   3   3  -2  511.45   18.30
   3   3  -2  512.55   18.30
  -3  -3   2  536.45   18.60
   3  -3  -2  520.55   19.00
  -3  -3   2  517.25   18.20
   3  -3  -2  532.45   18.90
  -3  -3   2  528.25   17.80
   3  -3  -2  529.75   18.10
   3  -3  -2  494.75   23.20
  -3   3   1  418.86   15.10
   3   3  -1  402.06   15.50
   3   3  -1  379.36   15.00
  -3   3   1  404.56   15.00
   3   3  -1  383.76   16.60
  -3   3   1  393.76   15.00
   3   3  -1  413.46   15.00
  -3   3   1  412.26   14.90
  -3  -3   1  390.46   14.90
   3  -3  -1  402.76   13.50
  -3  -3   1  407.26   15.50
   3  -3  -1  384.46   19.50
  -3  -3   1  389.86   15.20
   3  -3  -1  395.86   15.30
   3  -3  -1  399.76   15.10
  -3   3   0 2159.28   60.79
   3   3   0 2268.07   61.59
   3   3   0 2157.08   61.79
   3   3   0 2180.98   64.39
  -3   3   0 2229.38   60.59
   3   3   0 2141.69   61.99
   3  -3   0 2183.88   61.19
  -3  -3   0 2094.49   61.49
   3  -3   0 2213.48   60.89
  -3  -3   0 2216.88   62.99
  -3  -3   0 2244.68   61.99
  -3   3  -1   22.70    3.30
   3   3   1   15.50    4.90
   3   3   1   15.00    3.60
   3   3   1   22.20    4.20
  -3   3  -1   15.60    3.20
  -3  -3  -1   17.10    5.30
   3  -3   1   19.80    3.70
  -3  -3  -1   15.60    4.10
  -3  -3  -1   11.60    3.60
  -3  -3  -1   21.10    4.40
  -3  -3  -1   13.90    3.80
   3  -3   1   16.90    3.40
   3   3   2   73.39    7.50
   3   3   2   81.69    7.00
   3   3   2   86.19   10.00
   3   3   2   78.89    6.90
  -3   3  -2   64.49    4.90
  -3   3  -2   77.69    4.80
  -3  -3  -2   72.69    8.50
  -3  -3  -2   67.99    7.10
   3  -3   2   82.49    5.40
   3  -3   2   81.79    5.40
  -3  -3  -2   80.29    7.20
  -3  -3  -2   66.89    6.80
   3  -3   2   80.59    5.60
  -3  -3  -2   68.69    7.00
   3   3   3  357.26   15.10
  -3   3  -3  333.47   11.20
   3   3   3  356.46   18.90
   3   3   3  333.77   14.40
   3   3   3  340.97   15.30
  -3  -3  -3  347.77   14.90
  -3  -3  -3  367.16   15.20
  -3  -3  -3  331.37   14.80
   3  -3   3  349.47   12.00
  -3  -3  -3  375.86   15.40
  -3  -3  -3  335.97   16.90
   3   3   4   91.59    8.70
   3   3   4  104.39    8.10
   3   3   4  101.79    9.30
   3   3   4   85.99   11.70
   3   3   4   94.59    8.30
  -3  -3  -4   97.49    8.70
   3  -3   4   91.99    7.20
   3  -3   4   99.19    5.40
  -3  -3  -4   84.19    8.10
  -3  -3  -4   99.69    8.80
  -3  -3  -4   92.69    8.50
  -3  -3  -4  114.79   10.80
   3   3   5    3.70    4.80
   3   3   5    3.20    4.30
   3   3   5    5.70    5.80
   3   3   5   -3.80    3.80
   3   3   5   -4.00    4.50
  -3  -3  -5    2.50    4.20
  -3  -3  -5    2.00    4.40
   3  -3   5    2.80    4.20
  -3  -3  -5    8.80    4.80
  -3  -3  -5    4.40    4.20
   3   3   6  103.89    9.60
   3   3   6   93.39   10.80
   3   3   6   93.49    9.60
   3   3   6   91.59   12.90
   3   3   6   85.79   11.20
  -3  -3  -6   91.29   10.00
  -3  -3  -6   94.39    9.60
  -3  -3  -6   93.79    9.00
   3  -3   6   86.69    7.00
   3  -3   6   86.79   10.00
  -3  -3  -6   75.49   11.40
   3   3   7    4.70    5.50
   3   3   7   -2.10    4.00
   3   3   7    3.00    6.50
   3   3   7   -3.60    6.40
   3   3   7   -6.20    6.30
  -3  -3  -7    0.60    5.20
  -3  -3  -7   -1.00    6.20
  -3  -3  -7   -5.80    4.60
   3  -3   7   -8.10    5.50
   3  -3   7    2.40    3.50
  -3  -3  -7  -13.20    7.00
   3   3   8  292.17   16.30
   3   3   8  295.47   23.00
   3   3   8  288.97   16.00
   3   3   8  295.77   17.90
   3   3   8  291.17   20.70
  -3  -3  -8  291.87   14.80
   3  -3   8  289.27   19.20
  -3  -3  -8  273.87   15.50
  -3  -3  -8  292.67   17.70
   3   3   9   29.30    8.60
   3   3   9   25.60   10.70
   3   3   9   23.70    9.80
   3   3   9   22.40    6.50
   3   3   9   32.20   10.50
   3  -3   9   29.00   10.50
  -3  -3  -9   25.40   10.10
   3  -3   9   21.80    5.50
  -3  -3  -9   21.10    9.80
  -3  -3  -9   26.40    7.50
  -3  -3  -9   17.40    6.50
   3   3  10    6.00   12.70
   3   3  10   15.80   11.40
   3   3  10  -20.50    8.80
   3   3  10   10.20   11.40
   3   3  10    9.00    7.00
  -3  -3 -10   -2.80   10.90
  -3  -3 -10    8.30    8.60
  -3  -3 -10    2.40    6.50
   3  -3  10   -6.70   10.90
   3  -3  10    2.90    6.60
  -3  -3 -10    5.90   10.30
   3   3  11    7.70   10.80
   3   3  11   21.50   15.30
   3   3  11   48.60    9.50
   3   3  11   43.20   15.50
  -3  -3 -11   23.40    7.70
  -3  -3 -11   28.50    9.70
   3  -3  11   21.30   14.10
   3  -3  11   21.50    9.30
   3   3  12   17.30   17.90
   3   3  12   14.10   17.90
   3   3  12   22.70   15.00
   3   3  12   -6.10    9.20
   3  -3  12   17.00   17.70
   3  -3  12   25.50   11.70
  -3  -3 -12    6.30   11.30
   3   3  13   11.40   12.00
   3   3  13   28.00   22.80
   3   3  13   -0.60   18.10
   3  -3  13   17.90   21.00
  -3   4  12   48.50   23.00
  -3   4  12   34.90   14.10
  -3  -4  12   46.10   10.30
  -3  -4  12   41.20   23.60
   3  -4 -12   30.50   11.60
   3   4 -11  115.69   17.10
   3   4 -11  150.68   20.60
  -3   4  11  140.79   19.40
  -3   4  11  129.09   18.20
  -3   4  11  197.88   26.30
  -3  -4  11  118.29   17.00
  -3  -4  11  155.38   24.60
  -3  -4  11  152.38   14.30
   3  -4 -11  123.99   17.50
   3   4 -10   97.39   16.40
  -3   4  10  105.19   16.70
   3   4 -10  116.79   13.80
   3   4 -10  101.09   12.10
  -3   4  10   82.89   19.00
  -3   4  10  119.89   15.70
   3  -4 -10  100.89   17.10
  -3  -4  10  106.59   12.30
  -3  -4  10   83.09   12.40
  -3  -4  10  122.79   19.20
   3  -4 -10  132.59   15.60
  -3   4   9    7.80   11.30
  -3   4   9   27.60   10.70
  -3   4   9   19.00   12.00
   3   4  -9   36.30   11.30
   3   4  -9   28.40    7.40
   3   4  -9   21.30    6.40
  -3   4   9   10.50    7.60
  -3  -4   9   41.60   14.70
   3  -4  -9   20.60    7.90
   3  -4  -9   41.10   13.20
  -3  -4   9   24.30    9.00
   3  -4  -9   12.10   15.30
  -3  -4   9   28.80    6.70
   3   4  -8   -3.90    6.10
  -3   4   8    4.30    8.20
  -3   4   8    6.30    7.40
   3   4  -8  -13.90    7.90
  -3   4   8    9.10    9.90
  -3   4   8   -8.20    9.00
   3   4  -8    7.40    5.40
   3  -4  -8   -4.00   13.30
  -3  -4   8   -7.50    6.70
  -3  -4   8    4.10   10.70
   3  -4  -8    5.30    6.80
  -3  -4   8    3.50    4.90
   3  -4  -8   -7.30    9.70
  -3   4   7   50.59   11.40
  -3   4   7   32.40    8.60
   3   4  -7   37.60    6.20
   3   4  -7   37.60    6.40
  -3   4   7   36.90    7.20
  -3   4   7   35.90    8.80
   3   4  -7   53.69    9.40
   3  -4  -7   22.80    6.70
  -3  -4   7   41.50    7.50
  -3  -4   7   30.80   10.20
  -3  -4   7   43.30    6.60
   3  -4  -7   34.10    7.10
   3  -4  -7   29.10   13.00
   3   4  -6  169.28   10.80
  -3   4   6  202.88   16.40
  -3   4   6  175.48   13.60
   3   4  -6  170.08   11.20
   3   4  -6  172.18   13.20
  -3   4   6  170.58   12.60
  -3   4   6  173.38   14.60
   3  -4  -6  182.68   13.90
  -3  -4   6  185.38   12.20
   3  -4  -6  167.38   13.20
  -3  -4   6  171.18   10.90
   3  -4  -6  198.58   19.60
  -3   4   5   15.20    5.60
  -3   4   5   19.50    7.70
   3   4  -5   10.70    4.30
  -3   4   5   17.00    5.80
  -3   4   5   14.40    6.90
   3   4  -5   11.60    4.40
   3   4  -5   17.70    6.00
   3  -4  -5   26.70   10.80
  -3  -4   5   26.90    5.40
  -3  -4   5   20.30    5.50
   3  -4  -5   13.70    6.50
   3  -4  -5    9.60    6.30
   3   4  -4   46.80    6.70
  -3   4   4   64.39    8.70
  -3   4   4   61.09    9.10
   3   4  -4   41.90    5.80
  -3   4   4   46.10    8.90
   3   4  -4   51.19    8.30
  -3   4   4   59.19    8.60
   3  -4  -4   46.10    6.80
   3  -4  -4   41.00    9.10
   3  -4  -4   42.70    8.30
  -3  -4   4   56.39    7.20
  -3  -4   4   57.39    7.00
  -3   4   3   12.20    4.60
  -3   4   3   11.80    5.20
   3   4  -3    9.60    4.10
   3   4  -3    8.70    4.40
  -3   4   3   10.00    4.90
   3   4  -3    9.30    4.60
  -3   4   3    7.80    5.80
   3  -4  -3    6.40    6.60
  -3  -4   3   -0.10    4.20
  -3  -4   3    4.90    3.90
   3  -4  -3    9.00    4.40
   3  -4  -3   11.30    5.10
  -3  -4   3    8.00    4.00
   3   4  -2  247.78   13.40
  -3   4   2  258.47   13.20
  -3   4   2  277.67   13.80
  -3   4   2  246.28   12.80
   3   4  -2  262.57   12.50
  -3   4   2  259.07   13.00
   3   4  -2  257.77   12.70
  -3  -4   2  265.37   12.90
  -3  -4   2  265.77   12.60
   3  -4  -2  271.97   18.60
   3  -4  -2  259.77   13.30
   3  -4  -2  261.17   13.60
  -3  -4   2  241.88   12.90
  -3   4   1  339.37   14.90
  -3   4   1  333.67   14.50
   3   4  -1  322.77   17.20
   3   4  -1  295.57   15.30
   3   4  -1  328.17   14.30
   3   4  -1  326.07   14.50
  -3   4   1  333.07   14.30
  -3  -4   1  310.17   14.30
   3  -4  -1  332.97   19.90
  -3  -4   1  342.27   15.80
   3  -4  -1  309.47   14.40
  -3  -4   1  326.57   16.00
   3  -4  -1  334.47   15.20
   3   4   0   -0.80    3.30
  -3   4   0   -2.40    3.10
   3   4   0    0.70    4.90
  -3   4   0    2.50    3.60
   3   4   0    3.50    3.50
   3  -4   0    0.20    3.20
   3  -4   0    2.90    6.20
  -3  -4   0   -3.90    4.10
   3  -4   0   -3.70    3.90
  -3  -4   0   -2.80    3.70
  -3  -4   0   -3.40    4.70
  -3  -4   0   -1.90    3.50
   3   4   1    9.10    6.10
  -3   4  -1   15.50    3.90
   3   4   1   12.40    4.10
  -3   4  -1    9.70    3.80
   3   4   1   11.30    3.60
   3  -4   1   21.70    4.20
  -3  -4  -1   12.10    5.00
   3  -4   1   16.50    7.50
   3  -4   1    9.00    4.20
  -3  -4  -1   16.70    4.90
  -3  -4  -1    3.30    5.30
  -3  -4  -1    3.80    4.30
  -3  -4  -1   14.00    4.30
   3   4   2   28.30    7.70
   3   4   2   28.40    6.20
  -3   4  -2   31.10    4.60
  -3   4  -2   28.70    4.10
   3   4   2   29.20    5.60
   3  -4   2   38.20    5.30
  -3  -4  -2   26.40    6.80
   3  -4   2   32.70    5.30
   3  -4   2   29.30    4.50
  -3  -4  -2   26.40    6.10
  -3  -4  -2   26.50    6.20
  -3  -4  -2   32.40    6.50
  -3  -4  -2   32.80    6.20
   3  -4   2   30.40    8.00
  -3   4  -3   -1.70    2.90
   3   4   3   -7.90    5.10
   3   4   3   -3.30    3.80
   3   4   3   -0.60    4.30
   3   4   3   -3.00    4.20
   3   4   3    7.30    6.40
  -3   4  -3   -2.20    2.70
   3  -4   3   -4.50    3.60
  -3  -4  -3    0.40    4.80
  -3  -4  -3   -2.70    6.30
  -3  -4  -3   -4.90    4.60
  -3  -4  -3    2.30    4.40
   3  -4   3    2.20    3.20
  -3  -4  -3   -6.50    3.70
  -3   4  -4 2725.43   73.89
   3   4   4 2633.34   86.19
   3   4   4 2741.73   78.99
   3   4   4 2835.92   80.99
   3   4   4 2699.13   79.49
   3   4   4 2817.42   80.99
  -3  -4  -4 2745.73   79.69
   3  -4   4 2694.03   74.89
  -3  -4  -4 2744.53   83.29
  -3  -4  -4 2781.22   79.59
  -3  -4  -4 2817.42   79.69
   3  -4   4 2711.23   75.69
  -3  -4  -4 2777.52   79.99
   3   4   5   74.79    9.60
   3   4   5   82.29   10.90
   3   4   5   59.69   10.70
   3   4   5   61.59    9.30
   3   4   5   63.09   10.10
   3  -4   5   62.49    6.20
  -3  -4  -5   64.99    9.00
   3  -4   5   63.09    7.40
  -3  -4  -5   68.09   11.50
  -3  -4  -5   67.69   10.30
  -3  -4  -5   63.99    9.70
   3   4   6  136.19   12.20
   3   4   6  135.89   13.90
   3   4   6  143.69   12.70
   3   4   6  126.59   16.90
   3   4   6  138.99   14.00
   3  -4   6  130.89   11.80
  -3  -4  -6  145.19   13.90
  -3  -4  -6  119.19   12.90
  -3  -4  -6  149.39   16.50
  -3  -4  -6  143.39   12.20
   3  -4   6  119.19    9.10
   3  -4   6  134.59    7.60
   3   4   7    1.30    4.90
   3   4   7   -5.20    8.50
   3   4   7   -3.50    6.20
   3   4   7    2.10    7.10
   3   4   7    7.50   10.00
   3  -4   7  -13.80    6.70
  -3  -4  -7    4.70    7.10
  -3  -4  -7   -4.20    9.90
   3  -4   7    4.20    4.70
  -3  -4  -7   -1.70    6.30
  -3  -4  -7   18.20    7.70
   3   4   8   39.10   11.50
   3   4   8   33.60   11.70
   3   4   8   42.90    9.10
   3   4   8   38.80    7.50
   3   4   8   58.19   13.10
  -3  -4  -8   51.89   10.50
  -3  -4  -8   16.70   11.30
   3  -4   8   56.99    7.00
  -3  -4  -8   55.69   10.20
  -3  -4  -8   53.69    8.60
   3  -4   8   67.09   12.00
   3   4   9   30.10   10.40
   3   4   9   21.70    7.40
   3   4   9   14.50   12.20
   3   4   9   24.80   12.70
   3   4   9   25.00   11.70
  -3  -4  -9   10.00   14.70
  -3  -4  -9   26.40   14.40
   3  -4   9   25.50    7.20
   3  -4   9   19.10   11.50
  -3  -4  -9   36.80   10.00
  -3  -4  -9   21.70    7.70
   3   4  10   -8.00   13.30
   3   4  10   10.60   11.50
   3   4  10    5.70   14.90
   3   4  10   13.70    7.60
  -3  -4 -10  -12.00   11.20
   3  -4  10   22.00    8.40
   3  -4  10   -5.20   13.20
  -3  -4 -10  -15.40    8.00
   3   4  11   14.20   14.60
   3   4  11   -2.10   16.30
   3   4  11   19.10    9.40
   3   4  11   59.29   17.20
   3  -4  11   23.90   10.50
  -3  -4 -11   21.30    9.40
  -3  -4 -11   37.70   14.20
   3  -4  11   34.30   18.10
   3   4  12   43.00   12.10
   3   4  12   28.50   19.80
   3   4  12   23.30   22.90
  -3  -4 -12   26.20   11.60
   3  -4  12   42.70   21.90
  -3   5  11    4.10   13.90
  -3   5  11   40.80   23.80
  -3  -5  11   28.10   24.90
  -3  -5  11   -3.30    9.80
   3  -5 -11  -16.30   12.80
  -3   5  10    1.30    9.80
   3   5 -10   -9.90   14.50
  -3   5  10    0.30   16.70
   3   5 -10   -1.70    8.00
  -3  -5  10   17.70   15.70
   3  -5 -10   12.60   12.90
  -3  -5  10   -1.00    8.10
  -3   5   9  458.25   32.40
  -3   5   9  407.16   24.40
   3   5  -9  373.56   19.10
   3   5  -9  439.26   24.80
   3   5  -9  419.86   20.90
   3  -5  -9  427.66   24.60
  -3  -5   9  431.76   20.60
  -3  -5   9  406.86   25.10
   3   5  -8    1.20    9.10
  -3   5   8   39.80   14.50
  -3   5   8   14.00    9.40
   3   5  -8    1.30    7.70
   3   5  -8   -6.10    6.70
  -3   5   8   10.00   11.80
  -3  -5   8    4.40   10.40
   3  -5  -8  -10.00    8.70
  -3  -5   8    9.40    7.00
   3  -5  -8    0.30   16.50
  -3   5   7  195.88   22.30
  -3   5   7  235.48   17.30
   3   5  -7  253.27   16.30
  -3   5   7  220.18   21.20
  -3   5   7  201.48   19.80
   3   5  -7  228.78   14.00
   3   5  -7  239.68   15.20
  -3  -5   7  252.87   14.60
   3  -5  -7  218.68   26.00
   3  -5  -7  229.08   18.10
   3  -5  -7  236.78   19.70
  -3  -5   7  241.88   17.10
  -3   5   6   20.20    7.80
   3   5  -6   19.10    7.30
  -3   5   6   22.10   11.20
  -3   5   6    1.00    8.60
   3   5  -6   10.50    5.50
  -3   5   6   -2.10    8.40
   3   5  -6   18.10    6.60
   3  -5  -6   13.00    7.90
   3  -5  -6   16.10    8.00
  -3  -5   6   10.80    5.60
  -3  -5   6   19.30    7.90
   3  -5  -6   -3.30   12.50
   3   5  -5   11.70    6.30
  -3   5   5   16.40    7.40
  -3   5   5   11.70    6.90
  -3   5   5   20.30    7.60
   3   5  -5    2.50    5.30
   3   5  -5   10.00    5.70
  -3   5   5   16.20    8.90
   3  -5  -5    5.30    6.70
  -3  -5   5   17.30    7.20
   3  -5  -5    2.50   11.40
  -3  -5   5   10.40    5.30
   3  -5  -5    8.30    6.90
   3   5  -4  117.19   10.70
  -3   5   4  114.49   13.30
   3   5  -4  121.29   10.60
   3   5  -4  125.59    9.80
  -3   5   4  103.99   11.10
  -3   5   4  128.79   14.20
  -3   5   4  126.29   12.70
  -3  -5   4  113.99   10.20
   3  -5  -4  164.38   20.30
  -3  -5   4  111.39    9.70
  -3  -5   4  115.19   12.10
   3  -5  -4  109.19   12.70
   3  -5  -4  129.19   12.90
   3   5  -3   25.40    6.00
  -3   5   3   21.30    6.80
   3   5  -3   30.40    6.80
   3   5  -3   24.50    5.60
  -3   5   3   14.70    4.70
  -3   5   3   24.10    7.10
  -3   5   3    9.80    7.30
   3  -5  -3   14.60   10.30
  -3  -5   3   20.80    6.80
  -3  -5   3   31.10    6.50
  -3  -5   3   14.90    6.90
  -3  -5   3   21.90    5.70
   3  -5  -3    9.70    6.40
   3  -5  -3   20.50    6.30
   3   5  -2  123.59   10.90
   3   5  -2  145.99   10.70
  -3   5   2  154.28   13.10
  -3   5   2  154.18   11.90
  -3   5   2  137.19   10.90
   3  -5  -2  138.09   12.50
  -3  -5   2  125.89   11.90
   3  -5  -2  144.49   12.30
  -3  -5   2  135.29   11.10
   3  -5  -2  115.09   17.10
  -3  -5   2  132.19   12.70
  -3  -5   2  138.59   12.20
   3   5  -1  306.87   15.50
  -3   5   1  311.47   15.20
   3   5  -1  313.17   15.30
  -3   5   1  314.17   15.40
   3   5  -1  276.67   15.20
   3  -5  -1  287.77   16.20
   3  -5  -1  286.67   21.40
  -3  -5   1  311.67   17.20
  -3  -5   1  307.57   17.50
   3  -5  -1  276.97   15.60
  -3  -5   1  292.87   15.50
  -3  -5   1  310.67   16.60
   3   5   0   15.70    5.70
  -3   5   0   11.40    4.40
   3   5   0   19.10    5.80
   3   5   0    2.40    7.40
  -3   5   0   19.30    5.30
  -3  -5   0   23.40    6.70
  -3  -5   0   26.50    6.70
   3  -5   0   25.00    9.90
  -3  -5   0    5.70    7.10
  -3  -5   0   20.10    7.10
   3  -5   0   20.00    6.40
   3  -5   0   11.20    5.80
   3   5   1    6.10    7.30
  -3   5  -1   10.20    4.50
   3   5   1   -0.40    5.10
   3   5   1    5.40    4.30
  -3   5  -1    3.20    4.40
   3   5   1   12.30    4.70
  -3  -5  -1   -1.50    7.30
   3  -5   1    6.30    5.30
   3  -5   1    4.20    8.40
   3  -5   1   14.50    6.10
  -3  -5  -1   11.30    5.90
  -3  -5  -1    8.40    6.10
  -3  -5  -1    6.20    5.50
  -3  -5  -1    2.70    6.00
   3   5   2   46.10    7.50
  -3   5  -2   55.79    7.60
   3   5   2   47.70    8.80
   3   5   2   50.69    7.80
   3   5   2   39.60   10.60
  -3   5  -2   53.29    6.80
   3  -5   2   39.80    7.30
   3  -5   2   49.80   10.00
  -3  -5  -2   48.30    8.30
  -3  -5  -2   46.70    8.30
  -3  -5  -2   44.60    7.40
   3  -5   2   40.40    6.50
   3  -5   2   44.50    7.60
  -3  -5  -2   48.60    8.20
  -3  -5  -2   47.60   10.90
   3   5   3   -2.00    8.30
   3   5   3   -5.30    6.00
  -3   5  -3    2.10    4.30
   3   5   3   -2.40    5.30
  -3   5  -3    4.00    4.00
   3   5   3   10.70    5.20
  -3  -5  -3    7.00    7.60
  -3  -5  -3   13.00    7.10
   3  -5   3    9.30    8.20
   3  -5   3   -0.70    5.60
   3  -5   3    3.00    5.60
  -3  -5  -3    2.90    5.90
  -3  -5  -3   -7.10    7.10
   3  -5   3    4.30    4.00
  -3  -5  -3   -0.40    7.70
   3   5   4  161.68   19.20
   3   5   4  202.68   16.80
   3   5   4  169.48   13.50
   3   5   4  176.88   13.70
  -3   5  -4  161.08    9.80
   3   5   4  176.68   14.50
  -3   5  -4  165.68    9.50
   3  -5   4  177.18   16.20
  -3  -5  -4  186.88   15.80
   3  -5   4  170.68   10.60
   3  -5   4  163.28   12.30
  -3  -5  -4  190.98   14.70
  -3  -5  -4  167.08   13.60
  -3  -5  -4  179.68   18.40
  -3  -5  -4  174.38   15.70
   3  -5   4  140.49   12.00
  -3   5  -5  218.88   10.70
   3   5   5  207.28   21.70
   3   5   5  215.98   18.80
   3   5   5  216.38   15.50
   3   5   5  209.38   16.10
  -3   5  -5  202.28   10.10
   3   5   5  257.07   17.30
  -3  -5  -5  204.28   17.50
   3  -5   5  235.68   17.10
  -3  -5  -5  237.18   18.10
   3  -5   5  227.08   14.40
  -3  -5  -5  212.48   20.80
  -3  -5  -5  241.38   16.60
   3  -5   5  185.78   13.20
   3  -5   5  222.58   11.30
   3   5   6   37.00   13.60
   3   5   6   49.60   10.60
   3   5   6   35.60    7.90
   3   5   6   37.10    9.70
   3   5   6   50.29   12.20
  -3  -5  -6   42.80   11.60
  -3  -5  -6   31.00    9.90
  -3  -5  -6   39.40    8.60
   3  -5   6   22.50    8.50
   3  -5   6   34.60    5.60
   3  -5   6   37.90    7.80
  -3  -5  -6   39.30   11.20
   3   5   7  172.48   15.90
   3   5   7  192.58   19.00
   3   5   7  163.28   20.70
   3   5   7  197.88   25.80
   3   5   7  159.38   17.90
   3  -5   7  173.28   10.10
  -3  -5  -7  181.98   22.80
  -3  -5  -7  121.99   15.60
   3  -5   7  169.28   13.70
  -3  -5  -7  178.88   20.50
  -3  -5  -7  213.08   18.60
   3   5   8  261.37   23.00
   3   5   8  283.37   24.00
   3   5   8  295.57   29.90
   3   5   8  272.57   19.40
   3  -5   8  256.37   16.60
  -3  -5  -8  295.27   20.40
  -3  -5  -8  279.47   22.70
   3   5   9   36.30   13.40
   3   5   9   41.50   15.60
   3   5   9   47.40   19.00
   3   5   9   62.39   12.80
   3  -5   9   42.10   14.20
  -3  -5  -9   25.00   10.50
  -3  -5  -9   51.59   14.10
   3  -5   9   40.40   10.10
   3   5  10   16.20   16.20
   3   5  10   13.80   17.20
   3   5  10    4.60    9.00
   3   5  10   17.00   20.10
   3  -5  10   21.20   13.20
   3  -5  10   16.00   16.40
  -3  -5 -10   31.10   11.80
   3   5  11    4.00   19.60
   3   5  11  -23.80   12.90
   3  -5  11   -5.50   20.40
  -3  -5 -11   35.10   14.20
  -3   6  10  104.59   18.20
  -3   6  10  126.49   26.30
  -3  -6  10  176.28   19.10
   3  -6 -10  159.28   20.70
  -3   6   9   73.89   19.60
  -3   6   9   56.19   13.50
   3  -6  -9   47.70   14.50
  -3  -6   9   79.99   11.30
  -3   6   8    0.70   15.80
   3   6  -8   -6.50    8.90
  -3   6   8    8.50   10.30
  -3  -6   8   14.70    8.70
   3  -6  -8   51.39   14.20
  -3   6   7   -8.00    9.30
   3   6  -7    5.00    8.60
  -3   6   7   -5.80   12.90
   3  -6  -7   -6.70   10.90
  -3  -6   7   36.60   13.90
  -3  -6   7    0.90    7.80
   3   6  -6   -8.80    9.10
  -3   6   6  -16.30   14.50
  -3   6   6    1.20   11.50
   3   6  -6   15.50    7.60
  -3   6   6   -9.30    9.40
  -3  -6   6   -0.10   10.90
   3  -6  -6    6.00   13.00
  -3  -6   6   14.10    6.90
   3  -6  -6   -1.50    9.40
  -3   6   5  203.58   16.20
  -3   6   5  196.28   18.40
  -3   6   5  199.78   22.90
   3   6  -5  157.88   15.50
   3   6  -5  204.78   14.90
  -3  -6   5  188.18   14.80
  -3  -6   5  165.68   19.20
   3  -6  -5  156.98   21.20
   3  -6  -5  178.58   18.30
  -3   6   4   -8.50    9.30
   3   6  -4    3.30    6.90
   3   6  -4    6.20    8.00
  -3   6   4   -0.70    7.20
  -3   6   4    2.30   11.90
  -3   6   4   -3.90    8.20
  -3  -6   4   16.40   10.20
  -3  -6   4   11.60    6.50
   3  -6  -4   16.80    9.60
  -3  -6   4    3.30    7.50
   3  -6  -4   -4.10   16.10
  -3  -6   4    8.80    9.80
   3  -6  -4   31.70   11.90
   3  -6  -4   11.50   10.00
  -3   6   3   32.10    6.50
  -3   6   3   16.00    9.30
   3   6  -3   29.10    9.20
   3   6  -3   22.80    7.10
   3  -6  -3   28.50    8.90
   3  -6  -3   15.50   10.30
  -3  -6   3   24.80   10.20
  -3  -6   3   16.50    7.10
  -3  -6   3   20.20    8.60
  -3  -6   3   21.80    8.50
   3  -6  -3   30.60   11.80
   3  -6  -3   -1.20   13.50
  -3   6   2   -9.30    7.60
  -3   6   2    5.00    5.80
   3   6  -2   -4.80    7.00
   3   6  -2   -8.80    6.40
  -3  -6   2   -4.70    8.40
   3  -6  -2    8.00    8.30
  -3  -6   2    5.40    6.90
   3  -6  -2   -6.90   12.40
   3  -6  -2   -5.90   10.30
   3  -6  -2   15.60    8.90
  -3  -6   2   -5.10    8.00
  -3  -6   2  -10.60    8.60
  -3   6   1  146.09   13.90
   3   6  -1  166.08   13.80
   3   6  -1  154.08   14.00
  -3   6   1  145.89   12.90
   3  -6  -1  152.88   16.10
  -3  -6   1  139.69   15.20
  -3  -6   1  106.89   16.00
  -3  -6   1  133.49   16.10
  -3  -6   1  145.29   14.00
   3  -6  -1  157.98   15.80
   3  -6  -1  154.28   21.00
   3  -6  -1  155.38   17.20
   3   6   0  587.24   25.10
  -3   6   0  559.74   23.60
   3   6   0  563.24   24.70
  -3   6   0  556.04   23.90
   3  -6   0  564.14   26.90
   3  -6   0  576.04   25.60
  -3  -6   0  550.44   26.60
   3  -6   0  598.74   33.30
  -3  -6   0  605.34   28.70
   3  -6   0  608.24   26.30
  -3  -6   0  601.04   25.80
  -3  -6   0  543.85   26.90
  -3   6  -1  294.57   15.90
   3   6   1  252.07   17.40
   3   6   1  289.47   17.30
   3   6   1  299.87   14.60
  -3   6  -1  290.57   16.40
   3  -6   1  286.37   18.20
  -3  -6  -1  276.57   22.20
   3  -6   1  277.67   19.30
  -3  -6  -1  312.27   19.90
   3  -6   1  323.27   25.30
  -3  -6  -1  278.57   20.20
   3  -6   1  284.97   18.00
  -3  -6  -1  291.87   18.10
  -3   6  -2   20.50    6.50
   3   6   2   42.00    8.40
  -3   6  -2   33.40    7.20
   3   6   2   11.60    7.60
   3   6   2   34.20    7.70
   3  -6   2   52.19    9.70
  -3  -6  -2   21.90    8.50
  -3  -6  -2    9.90   12.50
  -3  -6  -2   53.39   12.10
   3  -6   2   35.10   12.30
   3  -6   2   25.70    8.00
   3  -6   2   49.90    9.00
  -3  -6  -2   27.90   10.20
  -3  -6  -2   42.50   10.60
   3   6   3  117.39   16.10
  -3   6  -3  138.09   11.80
   3   6   3  107.19   12.90
  -3   6  -3  111.69   11.40
   3   6   3  149.69   14.10
   3  -6   3  127.99   16.40
  -3  -6  -3  129.09   15.50
   3  -6   3  127.59   14.20
  -3  -6  -3  118.99   14.50
  -3  -6  -3  137.19   21.00
  -3  -6  -3  119.79   15.80
  -3  -6  -3  137.69   18.80
   3  -6   3  125.19   15.60
  -3   6  -4   -5.30    6.10
   3   6   4   -9.60   11.40
   3   6   4   17.50   10.40
   3   6   4    0.50    7.50
   3   6   4    4.70    8.10
  -3   6  -4    2.70    6.30
   3  -6   4  -16.60    9.10
  -3  -6  -4    8.20   13.50
  -3  -6  -4    3.20    9.20
   3  -6   4   -6.80   11.00
  -3  -6  -4   -8.50   10.30
  -3  -6  -4    1.20   11.20
   3  -6   4   -2.30    7.90
   3   6   5   -1.70   12.30
   3   6   5    6.20    9.10
   3   6   5    7.80   11.30
  -3   6  -5    2.00    6.00
   3   6   5   13.30    9.30
   3  -6   5   -4.00   12.10
   3  -6   5   -3.90    8.50
  -3  -6  -5   11.60   12.90
   3  -6   5   -3.10    9.40
  -3  -6  -5   18.20   10.20
   3   6   6   74.09   16.60
   3   6   6  106.29   14.70
   3   6   6   74.99   14.00
   3  -6   6   83.99   13.40
  -3  -6  -6  113.99   17.30
   3  -6   6   84.09   12.40
   3  -6   6  106.79   16.10
   3   6   7    1.90   16.10
   3   6   7   26.90   10.40
   3   6   7   -4.50   12.00
  -3  -6  -7   10.20   10.70
   3  -6   7    8.50   11.50
   3  -6   7   17.20   11.70
   3   6   8   31.30   15.70
   3   6   8   -3.60   11.10
  -3  -6  -8  -22.20   12.00
   3  -6   8   -8.50   13.10
   3  -6   8   -6.90   12.40
   3   6   9   26.90   12.40
   3   6   9    4.60   18.30
  -3  -6  -9   28.90   15.10
   3   6  10  -24.20   20.00
   3   6  10  -21.70   14.40
  -3  -6 -10   28.10   15.40
  -3   7   8   16.70   13.80
  -3   7   8   14.20   22.50
   3  -7  -8   42.00   20.30
  -3  -7   8    3.30   12.10
  -3  -7   8    2.60   17.90
  -3   7   7   15.90   13.70
  -3   7   7   34.30   18.90
  -3  -7   7   25.50   11.50
   3  -7  -7   -3.80   15.60
  -3  -7   7   47.80   16.90
  -3   7   6   99.99   16.00
  -3   7   6   88.09   17.40
   3  -7  -6   76.59   15.50
  -3  -7   6  102.39   13.50
  -3  -7   6   91.09   18.60
  -3   7   5   52.09   14.40
   3   7  -5   56.29   11.20
  -3   7   5   36.60   13.20
  -3  -7   5   41.80   10.00
   3  -7  -5   33.80   12.70
  -3  -7   5   44.00   14.10
   3   7  -4   13.70    9.60
  -3   7   4   21.50   10.20
  -3  -7   4    6.00   11.50
   3  -7  -4   -0.10   16.00
   3  -7  -4   22.90   12.10
  -3  -7   4   -0.80   12.20
  -3  -7   4   12.50    8.80
  -3   7   3   19.80    9.10
   3   7  -3    9.20   10.30
   3  -7  -3   14.00   13.90
  -3  -7   3   24.00   14.00
  -3  -7   3   18.60   12.60
  -3  -7   3   27.30   10.00
   3  -7  -3   26.00   12.50
   3   7  -2   36.10    9.50
  -3   7   2   18.70   10.40
  -3  -7   2   33.10   14.30
  -3  -7   2   17.00    8.80
   3  -7  -2   28.10   14.40
   3  -7  -2   34.90   12.70
  -3  -7   2   34.80   11.60
   3   7  -1   20.80    9.30
  -3   7   1   18.10    8.20
   3  -7  -1    7.70   11.70
  -3  -7   1   30.10   14.80
  -3  -7   1   27.90    9.00
   3  -7  -1   20.10   11.90
   3  -7  -1   22.50   19.20
  -3  -7   1   17.90   10.50
   3   7   0   60.29   11.90
  -3   7   0   59.29    9.70
  -3  -7   0   44.80    9.90
   3  -7   0   60.99   13.30
   3  -7   0   60.39   21.10
  -3  -7   0   30.70   11.30
   3  -7   0   49.00   13.10
  -3  -7   0   66.49   17.20
   3   7   1  252.77   19.00
  -3   7  -1  230.48   17.20
  -3  -7  -1  255.67   22.10
   3  -7   1  168.68   27.00
   3  -7   1  156.88   21.00
  -3  -7  -1  219.28   28.10
  -3  -7  -1  217.58   19.50
   3  -7   1  210.08   20.30
   3  -7   1  260.97   31.90
  -3   7  -2  597.94   25.90
   3   7   2  580.34   24.50
   3   7   2  596.24   28.90
   3  -7   2  620.24   30.30
  -3  -7  -2  607.44   29.60
   3  -7   2  604.74   38.00
  -3  -7  -2  589.74   30.90
   3  -7   2  587.64   32.10
   3   7   3   14.30   10.10
  -3   7  -3    2.80    8.80
   3   7   3   -2.30    9.80
   3  -7   3    3.70   18.10
  -3  -7  -3   11.10   12.60
  -3  -7  -3    1.00   12.80
   3  -7   3   -4.20   14.30
   3  -7   3   23.50   12.80
   3   7   4   52.99   11.90
   3   7   4   81.99   13.60
   3  -7   4   53.19   16.50
  -3  -7  -4   79.89   15.10
   3  -7   4   47.30   18.00
   3  -7   4   93.89   15.50
  -3   7  -5    1.90    9.50
   3   7   5   -2.60   13.40
   3   7   5   -7.20    9.90
  -3   7  -5   20.10   13.70
   3  -7   5   10.40   16.90
   3  -7   5   16.90   12.60
  -3  -7  -5  -24.50   11.70
   3  -7   5  -20.90   17.00
   3   7   6    8.10   13.30
  -3   7  -6   18.60    9.80
   3   7   6   21.00   15.40
   3  -7   6    8.40   17.40
  -3  -7  -6    8.20   15.60
   3  -7   6   21.90   14.70
   3   7   7   96.59   19.50
   3   7   7   60.49   14.80
  -3  -7  -7   75.49   16.20
   3  -7   7   77.39   17.50
  -3   8   4   47.80   13.90
  -3  -8   4   60.29   15.10
   3  -8  -4   83.19   18.40
  -3  -8   4   71.59   17.90
  -3   8   3   -4.20   13.80
   3   8  -3    9.20   14.50
   3  -8  -3   31.40   17.00
  -3  -8   3    5.10   12.10
  -3  -8   3   15.00   17.80
   3   8  -2  128.99   17.50
  -3   8   2  117.89   15.40
  -3  -8   2  161.58   24.10
   3  -8  -2  139.89   20.90
  -3  -8   2  193.38   22.40
  -3   8   1   11.90   13.10
   3   8  -1    8.80   12.50
   3  -8  -1   19.60   17.10
  -3  -8   1    8.30   17.70
  -3  -8   1   -0.30   13.00
  -3   8   0    7.30   11.80
   3   8   0   11.80   12.70
  -3  -8   0   -7.00   15.40
   3  -8   0    7.00   17.00
  -3  -8   0   10.80   11.50
   3   8   1  223.98   24.30
  -3   8  -1  177.28   20.80
   3  -8   1  156.08   22.10
  -3  -8  -1  217.88   28.50
   3   8   2   97.99   15.70
   3  -8   2  110.09   20.10
  -3  -8  -2   93.19   18.90
   3   8   3   45.20   15.80
   3  -8   3   35.50   17.80
  -3  -8  -3  -11.70   16.90
   3   8   4   17.60   15.30
  -3  -8  -4   68.29   20.80
   3  -8   4   40.20   18.30
  -4   0  14   33.80   11.00
  -4   0  14   33.50   25.10
  -4   0  13   -9.80    7.70
   4   0 -13   -3.80    8.60
  -4   0  13    1.80   18.60
   4   0 -12  144.59   14.20
  -4   0  12  166.18   14.80
  -4   0  12  112.19   20.00
   4   0 -12  139.59   12.00
  -4   0  12  127.69   20.00
   4   0 -11   -8.50    7.10
  -4   0  11    7.40    5.70
   4   0 -11  -20.90   13.20
  -4   0  11   -5.60   11.90
  -4   0  11    9.30    9.30
   4   0 -11   -1.90    5.50
   4   0 -11    2.60    6.80
   4   0 -10   54.09    8.50
  -4   0  10   56.19   14.40
  -4   0  10   78.19   11.00
   4   0 -10   46.00   12.30
   4   0 -10   59.59    7.80
   4   0 -10   65.99    8.60
  -4   0  10   75.59    9.80
  -4   0   9   -1.10    3.70
   4   0  -9    5.20    5.40
  -4   0   9    5.70    6.20
   4   0  -9   -2.00    8.50
   4   0  -9   -2.00    3.80
   4   0  -9   -2.30    5.30
  -4   0   9    0.50    7.40
  -4   0   8   35.90    8.80
   4   0  -8   61.49    7.10
   4   0  -8   52.89    7.20
   4   0  -8   39.20    8.30
  -4   0   8   49.60    7.00
   4   0  -8   59.09    8.00
  -4   0   8   40.40    6.50
  -4   0   7    9.90    5.00
   4   0  -7   -1.10    5.40
   4   0  -7   -6.20    3.90
   4   0  -7    2.90    3.60
  -4   0   7   10.00    7.30
   4   0  -7    3.10    3.30
  -4   0   7    1.40    3.00
   4   0  -6  417.96   16.30
  -4   0   6  400.86   21.40
  -4   0   6  403.56   16.10
  -4   0   6  433.46   16.30
   4   0  -6  409.96   17.00
   4   0  -6  390.66   15.20
   4   0  -6  424.06   20.30
   4   0  -5    2.40    3.40
  -4   0   5   -1.70    1.90
   4   0  -5    0.00    2.40
  -4   0   5    1.90    2.90
  -4   0   5   -4.20    4.40
   4   0  -5   -0.30    2.30
   4   0  -5    0.10    4.00
  -4   0   4   56.09    8.30
  -4   0   4   58.99    5.20
   4   0  -4   70.69    5.30
  -4   0   4   73.79    5.60
   4   0  -4   60.09    7.70
   4   0  -4   72.69    5.50
  -4   0   3    3.10    3.60
   4   0  -3   -1.80    1.90
  -4   0   3    0.50    1.60
  -4   0   3    0.00    2.10
   4   0  -3    1.50    2.10
   4   0  -3    0.30    3.40
   4   0  -2 1542.15   41.90
   4   0  -2 1474.15   41.50
   4   0  -2 1487.55   45.50
  -4   0   2 1470.55   41.80
  -4   0   2 1515.25   41.60
   4   0  -1   -2.60    3.10
   4   0  -1    1.70    1.70
  -4   0   1    0.90    1.70
   4   0  -1    0.40    1.80
  -4   0   1    0.20    1.70
  -4   0   0 2993.00   80.99
   4   0   0 3303.87   81.29
   4   0   0 2991.90   81.29
  -4   0   0 3017.10   81.19
  -4   0  -1   -0.50    1.30
  -4   0  -1   -0.40    1.30
  -4   0  -1    0.00    1.20
   4   0   1    0.80    1.20
   4   0   1   -0.30    1.90
   4   0   1   -0.10    1.40
   4   0   2  559.74   16.50
   4   0   2  566.04   16.20
  -4   0  -2  569.54   16.40
   4   0   2  574.24   16.40
   4   0   2  582.64   16.50
   4   0   2  565.14   18.50
  -4   0  -3   -0.50    2.10
   4   0   3    3.10    2.40
   4   0   3    2.70    1.30
   4   0   3   -1.60    1.40
   4   0   3    1.00    1.50
   4   0   3   -0.30    1.30
   4   0   4   20.70    3.10
   4   0   4   20.40    3.80
   4   0   4   25.80    3.20
  -4   0  -4   15.70    3.40
   4   0   4   24.50    2.80
  -4   0  -4   24.30    2.90
   4   0   4   18.70    2.90
   4   0   5    0.60    2.00
   4   0   5    0.40    1.80
   4   0   5   -1.50    3.30
   4   0   5   -1.10    2.00
  -4   0  -5   -0.70    1.80
   4   0   5   -1.90    3.10
  -4   0  -5    0.40    2.60
   4   0   5   -1.60    2.20
   4   0   6  327.67   16.80
   4   0   6  314.07   11.50
   4   0   6  332.47   15.40
  -4   0  -6  318.67   14.00
  -4   0  -6  313.77   11.20
   4   0   6  311.77   11.70
   4   0   6  318.57   11.70
   4   0   7   -2.10    2.70
  -4   0  -7   -0.60    3.80
   4   0   7    4.30    4.70
   4   0   7   -1.40    3.10
  -4   0  -7   -0.50    2.70
   4   0   7   -0.60    2.50
   4   0   7    5.80    5.60
   4   0   8  527.45   23.70
   4   0   8  576.34   19.40
   4   0   8  534.65   26.10
  -4   0  -8  570.54   22.00
   4   0   8  550.74   19.00
   4   0   8  555.84   19.70
  -4   0  -8  573.24   18.60
   4   0   9    3.80    6.60
   4   0   9    1.80    3.60
   4   0   9    5.90    5.20
   4   0   9    2.90    3.90
  -4   0  -9   -4.90    5.10
   4   0   9   -2.50    7.20
  -4   0  -9    1.20    4.10
   4   0  10   49.20   10.00
   4   0  10   40.10    7.60
   4   0  10   40.70    6.20
   4   0  10   45.60    6.60
  -4   0 -10   43.30    7.90
  -4   0 -10   39.20    5.80
   4   0  10   48.70   12.50
   4   0  11   -0.90    5.60
   4   0  11   10.80   10.00
  -4   0 -11    2.70    6.20
   4   0  11    0.90    5.10
   4   0  11   -1.00    8.40
  -4   0 -11    7.80    8.30
   4   0  11   -8.70   10.80
   4   0  12   89.09   11.20
   4   0  12  106.79   13.10
  -4   0 -12  113.19   13.10
   4   0  12  149.39   23.30
   4   0  12   96.89   14.10
   4   0  12  105.29   17.50
   4   0  13   -4.50    7.30
  -4   0 -13   14.00    9.80
   4   0  13   16.20   16.80
   4   0  13  -20.60   14.40
   4   0  13   22.40   15.80
   4   0  14  422.96   40.20
   4   0  14  430.26   22.40
   4   0  14  474.95   41.90
  -4   1  14   49.20   23.70
  -4   1  14   67.09   13.50
  -4  -1  14   41.80   11.80
  -4  -1  14   57.89   25.80
  -4   1  13   11.70   17.90
  -4   1  13   11.00    9.10
  -4  -1  13   -5.10   18.90
   4  -1 -13    0.00   13.10
  -4  -1  13  -15.30    8.00
   4  -1 -13   23.50    8.10
   4  -1 -13   -7.80   10.70
  -4   1  12  168.28   26.80
  -4   1  12  152.68   15.50
   4  -1 -12  213.68   14.00
  -4  -1  12  172.98   28.20
   4  -1 -12  179.58   19.20
  -4  -1  12  177.78   21.90
  -4  -1  12  169.68   14.80
   4   1 -11  280.27   26.00
   4   1 -11  259.07   17.60
  -4   1  11  276.97   26.80
  -4   1  11  273.87   20.60
  -4   1  11  310.67   18.10
  -4  -1  11  263.77   27.40
   4  -1 -11  306.17   15.10
  -4  -1  11  294.67   20.00
  -4  -1  11  224.98   15.70
   4  -1 -11  301.37   19.70
   4  -1 -11  337.47   27.60
   4  -1 -11  303.27   19.90
  -4   1  10   -7.70    7.60
   4   1 -10    7.10    6.10
   4   1 -10   -0.20   10.10
  -4   1  10   -1.50   10.00
  -4   1  10  -10.30    5.50
   4   1 -10   -3.30    4.30
  -4  -1  10   -6.50    4.90
   4  -1 -10    4.30    6.80
   4  -1 -10   -4.90    5.00
   4  -1 -10  -14.40   10.10
   4  -1 -10    0.90    7.60
  -4  -1  10   -1.50   10.30
  -4  -1  10    2.90    7.10
   4   1  -9  725.73   23.30
  -4   1   9  725.23   35.60
   4   1  -9  739.33   32.70
  -4   1   9  714.43   27.40
  -4   1   9  706.53   27.00
   4   1  -9  707.53   25.80
   4  -1  -9  692.63   25.10
   4  -1  -9  715.23   32.70
   4  -1  -9  733.23   28.80
  -4  -1   9  655.43   34.70
   4  -1  -9  704.93   27.10
  -4  -1   9  718.63   26.10
  -4  -1   9  717.03   26.40
   4   1  -8    5.40    3.70
  -4   1   8   12.70    8.20
   4   1  -8    3.90    7.60
   4   1  -8   -2.20    3.70
  -4   1   8    2.70    4.00
  -4   1   8    0.10    5.60
  -4  -1   8    2.40    4.90
  -4  -1   8   -4.30    7.80
   4  -1  -8    9.50    5.30
  -4  -1   8    8.00    4.70
   4  -1  -8    3.80    6.10
   4  -1  -8    0.30    4.30
   4  -1  -8   -1.50    7.90
  -4   1   7   33.20    6.10
   4   1  -7   22.20    7.10
   4   1  -7   26.70    4.70
  -4   1   7   23.30    4.60
   4   1  -7   30.80    4.70
  -4   1   7   29.90    9.50
   4  -1  -7   34.60    7.80
  -4  -1   7   34.10    5.90
  -4  -1   7   30.60    9.30
   4  -1  -7   20.90    7.60
   4  -1  -7   20.50    4.30
   4  -1  -7   37.00    6.30
  -4  -1   7   24.10    4.70
   4   1  -6   34.80    5.20
  -4   1   6   29.00    4.90
  -4   1   6   25.70    7.80
   4   1  -6   33.30    7.40
   4   1  -6   34.20    4.70
  -4   1   6   37.20    6.20
  -4  -1   6   26.30    4.70
   4  -1  -6   39.20    6.10
   4  -1  -6   29.40    6.70
   4  -1  -6   31.10    7.00
   4  -1  -6   39.80    5.90
  -4  -1   6   29.20    7.80
  -4  -1   6   33.60    5.00
   4   1  -5  957.10   33.00
  -4   1   5  801.82   32.90
   4   1  -5  903.51   27.30
  -4   1   5  924.11   28.70
   4   1  -5  899.41   26.60
  -4   1   5  848.92   28.60
   4   1  -5  924.31   28.20
   4  -1  -5  886.61   28.30
   4  -1  -5  895.21   31.70
  -4  -1   5  903.41   28.20
  -4  -1   5  922.41   28.00
   4  -1  -5  917.01   32.40
  -4  -1   5  887.51   34.20
   4  -1  -5  932.81   29.00
  -4   1   4  184.28   12.50
   4   1  -4  187.28    8.50
  -4   1   4  186.78    9.30
  -4   1   4  206.58    9.50
   4   1  -4  195.68   12.20
   4   1  -4  201.38    9.10
   4  -1  -4  196.18    9.50
  -4  -1   4  194.58    9.00
   4  -1  -4  179.08   11.70
  -4  -1   4  171.38   12.60
  -4  -1   4  202.38    8.90
   4  -1  -4  193.78    9.30
   4  -1  -4  202.38   12.00
  -4   1   3    1.20    3.80
  -4   1   3    1.00    2.10
  -4   1   3   -0.90    2.50
   4   1  -3   -0.90    3.30
   4   1  -3   -0.50    1.90
   4   1  -3    0.70    1.80
  -4  -1   3    0.40    3.60
   4  -1  -3    0.50    2.00
  -4  -1   3   -1.50    1.90
   4  -1  -3    0.00    2.10
  -4  -1   3    1.70    1.80
   4  -1  -3    0.90    3.30
  -4   1   2  275.17   10.20
   4   1  -2  264.67   10.00
   4   1  -2  262.87    9.90
  -4   1   2  243.78   12.70
   4   1  -2  248.68   13.10
  -4  -1   2  250.47    9.70
   4  -1  -2  270.77   10.30
   4  -1  -2  275.27   12.50
  -4  -1   2  215.38   12.80
  -4  -1   2  266.57   10.00
  -4   1   1  485.65   19.60
   4   1  -1  537.25   17.20
  -4   1   1  568.44   17.00
   4   1  -1  576.24   17.40
   4   1  -1  569.04   17.20
  -4   1   1  524.05   17.00
  -4  -1   1  566.84   17.40
  -4  -1   1  566.24   17.30
   4  -1  -1  582.34   17.40
   4  -1  -1  564.74   19.90
   4  -1  -1  539.45   17.10
   4   1   0  279.37   10.00
   4   1   0  272.47   10.50
   4   1   0  276.77   10.10
  -4   1   0  275.47    9.00
  -4   1   0  279.27    9.40
   4  -1   0  270.37    9.40
  -4  -1   0  280.97   10.40
  -4  -1   0  275.27    9.90
  -4  -1   0  277.67   10.00
   4   1   1  112.39    6.80
   4   1   1  100.69    5.70
   4   1   1  103.99    5.80
   4   1   1  110.59    5.60
  -4  -1  -1  106.39    5.50
   4  -1   1   96.79    4.20
   4  -1   1  107.29    4.50
  -4  -1  -1  103.59    5.90
  -4  -1  -1  103.99    5.50
  -4  -1  -1  109.99    6.30
   4   1   2 1439.96   43.50
   4   1   2 1489.05   41.70
   4   1   2 1431.36   41.60
   4   1   2 1557.44   42.30
   4   1   2 1518.35   41.50
  -4  -1  -2 1466.05   41.50
  -4  -1  -2 1514.55   43.30
  -4  -1  -2 1484.15   41.10
  -4  -1  -2 1550.84   41.60
   4   1   3 2135.49   56.59
   4   1   3 2089.09   55.99
   4   1   3 2062.09   56.19
   4   1   3 2045.40   56.29
   4   1   3 2005.50   58.79
  -4  -1  -3 2089.39   58.29
  -4  -1  -3 2062.39   55.69
  -4  -1  -3 2101.69   56.09
   4  -1   3 2079.49   56.89
  -4  -1  -3 1755.52   55.59
  -4  -1  -3 2099.59   55.49
   4   1   4 1521.55   42.80
   4   1   4 1504.05   46.00
   4   1   4 1521.65   42.90
   4   1   4 1503.85   42.50
   4   1   4 1491.15   43.00
  -4  -1  -4 1540.45   45.20
  -4  -1  -4 1513.85   41.60
  -4  -1  -4 1403.26   42.50
  -4  -1  -4 1505.75   41.80
  -4  -1  -4 1528.95   42.60
   4  -1   4 1465.85   43.30
   4  -1   4 1591.64   45.30
   4   1   5  137.59   10.30
   4   1   5  113.79    9.70
   4   1   5  132.89    7.30
   4   1   5  123.49    7.20
   4   1   5  135.89    7.60
  -4  -1  -5  131.39    6.30
  -4  -1  -5  127.39    6.40
  -4  -1  -5  132.89    7.30
  -4  -1  -5  119.99    8.90
   4  -1   5  129.19    8.00
   4  -1   5  119.59    9.40
   4   1   6  101.99   10.30
   4   1   6   94.19    7.50
   4   1   6   96.49    6.90
   4   1   6   96.59   10.20
   4   1   6  113.19    7.40
  -4  -1  -6  101.49    7.10
  -4  -1  -6  100.69    5.70
  -4  -1  -6  109.39    9.20
   4  -1   6   88.39    9.90
  -4  -1  -6  101.99    5.80
   4  -1   6  100.09    8.10
   4   1   7  291.57   17.20
   4   1   7  263.47   12.70
   4   1   7  267.97   12.40
   4   1   7  286.17   12.30
   4   1   7  262.87   17.10
   4  -1   7  259.07   13.60
  -4  -1  -7  280.17   14.90
   4  -1   7  287.47   16.80
   4   1   8   19.20    5.40
   4   1   8   16.70    7.40
   4   1   8   13.60    4.40
   4   1   8   12.00    4.30
   4   1   8   21.00    8.20
   4  -1   8   16.20    4.10
  -4  -1  -8   21.00    6.10
   4  -1   8   16.80    7.10
   4  -1   8   19.80    3.50
  -4  -1  -8   16.30    5.00
   4  -1   8   21.30    6.30
   4  -1   8   16.60    3.30
   4   1   9  251.57   19.50
   4   1   9  244.78   12.90
   4   1   9  237.58   12.80
   4   1   9  247.28   18.70
   4   1   9  251.87   14.50
   4  -1   9  234.38   10.40
   4  -1   9  226.48   11.50
   4  -1   9  251.47   15.70
  -4  -1  -9  253.87   15.70
   4  -1   9  248.18   10.50
   4  -1   9  232.18   18.40
  -4  -1  -9  250.07   13.40
   4   1  10   37.30    7.30
   4   1  10   26.70    8.70
   4   1  10   47.80   11.90
   4   1  10   39.20    6.70
   4   1  10   45.40   13.30
   4  -1  10   41.60    5.40
  -4  -1 -10   44.00    7.20
   4  -1  10   35.00    9.40
   4  -1  10   37.70    7.30
  -4  -1 -10   37.10    8.30
   4  -1  10   42.30    5.50
   4  -1  10   36.30   11.00
   4   1  11    0.90    9.70
   4   1  11    8.60   12.60
   4   1  11   13.20    6.50
   4   1  11   10.50   11.20
   4   1  11    7.80    7.10
  -4  -1 -11   20.70   10.00
   4  -1  11    6.70    7.80
  -4  -1 -11   10.40    8.10
   4  -1  11    0.40    9.50
   4  -1  11    0.60    4.50
   4  -1  11    5.60    4.90
   4  -1  11    6.30   12.30
   4   1  12  137.29   19.30
   4   1  12  132.19   13.80
   4   1  12  141.29   21.40
   4   1  12  129.59   17.70
   4   1  12  124.89   15.80
   4  -1  12  143.29   23.00
  -4  -1 -12  132.59   17.10
  -4  -1 -12  107.59   15.30
   4  -1  12  131.89   11.30
   4  -1  12  137.19   17.10
   4  -1  12  134.99   11.70
   4  -1  12  154.68   21.90
   4   1  13  109.89   21.00
   4   1  13  112.79   20.20
   4   1  13  121.89   14.80
   4  -1  13  130.99   22.40
   4  -1  13  116.09   16.80
   4  -1  13  123.99   18.30
   4  -1  13  142.79   13.30
  -4  -1 -13  108.39   17.70
   4   1  14   64.19   11.60
   4   1  14   21.40   24.10
   4   1  14   76.79   24.60
   4  -1  14   56.39    9.60
   4  -1  14   67.79   21.30
  -4   2  14   -5.10   25.90
  -4   2  14   -8.50   11.90
   4  -2 -14  -20.70   11.50
  -4  -2  14    2.10   10.90
  -4  -2  14   24.00   27.20
  -4   2  13  125.29   27.00
  -4   2  13   80.49   14.90
  -4   2  13   64.59   17.60
  -4  -2  13   75.39   11.30
   4  -2 -13   58.29   18.20
   4  -2 -13  102.39   15.80
   4  -2 -13   74.79   16.10
  -4  -2  13  138.29   28.50
  -4   2  12    7.30    8.50
  -4   2  12  -10.70   15.50
  -4  -2  12   -9.80    7.60
  -4  -2  12   17.50   18.50
   4  -2 -12    0.30   13.90
  -4  -2  12   -4.60   13.10
   4  -2 -12   -1.10    7.80
   4   2 -11   21.10    8.70
  -4   2  11   13.40    7.40
   4   2 -11   28.90   14.00
  -4   2  11    3.90   10.20
  -4   2  11   -1.10   15.10
   4  -2 -11   32.30    7.80
  -4  -2  11   37.90    7.80
  -4  -2  11   40.50   10.90
   4  -2 -11   29.60   12.00
  -4  -2  11   38.30   15.60
  -4   2  10   34.60   13.20
   4   2 -10   33.30    7.40
   4   2 -10   26.00   12.70
  -4   2  10   47.50    9.60
  -4   2  10   48.00   11.20
   4  -2 -10   47.40   13.60
  -4  -2  10   66.99   15.70
  -4  -2  10   43.20    9.10
  -4  -2  10   47.50    7.90
   4  -2 -10   44.40    7.50
   4  -2 -10   51.09   11.70
   4  -2 -10   39.40    8.20
  -4   2   9   42.70    8.50
  -4   2   9   21.80   10.90
   4   2  -9   50.69   10.60
   4   2  -9   43.80    6.90
  -4   2   9   39.50    8.90
   4  -2  -9   39.00    7.00
  -4  -2   9   39.70    8.30
  -4  -2   9   43.50   11.50
   4  -2  -9   21.30    9.50
   4  -2  -9   37.30   10.90
  -4  -2   9   40.10    6.80
  -4   2   8   23.60    6.30
  -4   2   8   22.20    9.60
   4   2  -8   29.00    9.20
   4   2  -8   25.40    4.20
  -4   2   8   42.80    8.80
   4   2  -8   15.80    5.40
  -4  -2   8   26.80    5.80
  -4  -2   8   28.70    9.90
   4  -2  -8   22.50    8.30
   4  -2  -8   21.90    6.60
   4  -2  -8   20.70    6.40
  -4  -2   8   28.80    6.70
   4  -2  -8   27.80    9.70
  -4   2   7    8.40    7.50
  -4   2   7    4.70    4.10
   4   2  -7   12.60    4.10
  -4   2   7    9.90    5.80
   4   2  -7   12.20    3.50
   4   2  -7    9.10    7.20
   4  -2  -7   17.90    5.00
   4  -2  -7    8.70    6.70
   4  -2  -7    0.90    6.90
   4  -2  -7   13.50    5.10
  -4  -2   7   21.70    4.40
  -4  -2   7   12.50    4.80
  -4  -2   7   -4.20    6.70
   4   2  -6  136.29    7.80
  -4   2   6  132.79    9.50
   4   2  -6  109.49    8.20
  -4   2   6  136.39   10.10
   4   2  -6  132.39   12.40
  -4   2   6  130.89   13.00
  -4  -2   6  138.09   13.70
   4  -2  -6  130.09   12.40
   4  -2  -6  128.69    9.30
   4  -2  -6  149.59   13.20
   4  -2  -6  134.59    9.80
  -4  -2   6  130.69    8.30
  -4  -2   6  144.89    9.00
   4   2  -5   35.40    5.20
   4   2  -5   41.20    5.40
  -4   2   5   42.20    6.20
   4   2  -5   41.30    7.70
  -4   2   5   50.79    6.70
  -4   2   5   56.09   10.00
   4  -2  -5   37.70    7.20
   4  -2  -5   44.70    6.50
   4  -2  -5   40.50    6.30
   4  -2  -5   48.60    7.60
  -4  -2   5   44.60    6.00
  -4  -2   5   47.70    9.80
  -4  -2   5   46.30    5.50
   4   2  -4   21.70    3.80
  -4   2   4   18.90    4.50
  -4   2   4   26.90    4.50
   4   2  -4   15.70    3.50
   4   2  -4   19.20    5.80
  -4   2   4   25.80    6.40
   4  -2  -4   19.40    4.30
  -4  -2   4   12.70    6.00
   4  -2  -4   17.10    5.70
  -4  -2   4   19.90    3.90
   4  -2  -4   22.90    5.20
  -4  -2   4   21.30    4.00
   4  -2  -4   16.20    4.30
  -4   2   3  497.35   17.30
  -4   2   3  456.05   17.20
   4   2  -3  497.25   15.10
   4   2  -3  481.15   20.10
   4   2  -3  455.65   16.20
  -4   2   3  445.26   19.60
   4   2  -3  472.95   16.60
   4  -2  -3  487.75   17.40
   4  -2  -3  510.95   19.20
  -4  -2   3  467.55   16.50
  -4  -2   3  457.45   16.40
   4  -2  -3  481.35   17.20
  -4   2   2  159.18    8.10
   4   2  -2  139.69   10.30
   4   2  -2  145.49    7.70
   4   2  -2  169.68    7.70
  -4   2   2  154.88    8.10
  -4   2   2  139.49    9.80
   4   2  -2  160.78    7.80
  -4  -2   2  151.28    7.80
  -4  -2   2  154.58    6.80
   4  -2  -2  162.68    8.20
   4  -2  -2  151.88    8.00
  -4  -2   2  165.08    8.00
   4  -2  -2  161.28    9.30
  -4   2   1  480.65   19.00
  -4   2   1  537.65   17.30
   4   2  -1  547.15   17.70
   4   2  -1  537.85   17.90
   4   2  -1  543.05   18.20
  -4   2   1  522.65   17.50
   4  -2  -1  539.75   17.60
   4  -2  -1  537.75   18.50
  -4  -2   1  536.75   17.80
  -4  -2   1  535.95   17.70
  -4  -2   1  560.44   17.60
   4  -2  -1  527.45   17.50
  -4   2   0  146.49    6.60
  -4   2   0  148.09    6.90
   4   2   0  150.38    7.70
   4   2   0  147.59    7.90
   4   2   0  156.78    7.60
   4   2   0  151.18    8.70
  -4  -2   0  167.48    8.20
  -4  -2   0  151.98    7.60
   4  -2   0  141.49    7.00
   4  -2   0  148.49    7.00
  -4  -2   0  151.88    7.70
   4  -2   0  148.99    7.90
   4   2   1   97.89    6.20
  -4   2  -1   95.79    4.80
   4   2   1   91.59    6.20
   4   2   1   93.79    6.50
   4   2   1   84.79    7.50
  -4   2  -1   91.29    4.80
  -4  -2  -1   97.69    6.20
  -4  -2  -1   95.59    6.70
   4  -2   1  103.49    5.10
  -4  -2  -1   98.39    6.30
   4  -2   1   98.69    5.20
  -4  -2  -1  100.89    7.20
   4   2   2  114.69    6.90
   4   2   2  114.69    7.50
   4   2   2  117.29    8.80
   4   2   2  109.29    7.40
   4   2   2  118.99    7.30
  -4   2  -2  116.29    4.60
   4  -2   2  113.19    5.00
  -4  -2  -2  111.29    6.90
  -4  -2  -2  125.09    7.10
  -4  -2  -2  118.29    7.40
  -4  -2  -2  112.49    7.10
  -4  -2  -2  112.39    8.10
   4   2   3 4341.27  116.89
   4   2   3 4204.48  117.19
   4   2   3 4445.56  118.09
   4   2   3 4240.28  120.59
   4   2   3 4239.08  117.59
  -4  -2  -3 4377.16  116.79
  -4  -2  -3 4397.06  117.29
  -4  -2  -3 4394.46  117.29
   4  -2   3 4601.04  116.59
  -4  -2  -3 4307.07  119.49
  -4  -2  -3 4419.66  117.29
   4   2   4 2809.12   78.09
   4   2   4 2787.72   81.79
   4   2   4 2687.53   77.49
   4   2   4 2800.42   77.29
  -4  -2  -4 2813.22   80.29
  -4  -2  -4 2824.32   77.49
  -4  -2  -4 2828.32   76.89
  -4  -2  -4 2807.32   77.59
   4  -2   4 2812.32   77.69
  -4  -2  -4 2820.22   77.19
   4   2   5   90.39    7.50
   4   2   5   84.09   10.40
   4   2   5   82.39    8.00
   4   2   5   95.49    9.70
   4   2   5   95.69    7.30
   4  -2   5   89.49    8.40
   4  -2   5  100.39    6.90
  -4  -2  -5   96.49    7.10
  -4  -2  -5  106.89    9.40
  -4  -2  -5   94.09    7.50
  -4  -2  -5  100.49    7.90
   4   2   6  151.78   13.80
   4   2   6  147.89    9.80
   4   2   6  160.98   12.80
   4   2   6  153.78    9.70
   4   2   6  141.89   10.10
  -4  -2  -6  157.28   10.20
  -4  -2  -6  151.18    9.00
  -4  -2  -6  164.98    9.50
   4  -2   6  159.98   11.90
   4  -2   6  165.78    9.30
  -4  -2  -6  161.48   11.90
   4   2   7   93.29    8.50
   4   2   7   97.69   13.30
   4   2   7   92.79    8.70
   4   2   7   93.99    9.80
   4   2   7   86.49   11.90
  -4  -2  -7   85.99    9.00
   4  -2   7   96.09   11.50
  -4  -2  -7  102.69    7.80
  -4  -2  -7   92.59    8.20
   4  -2   7   89.89    8.20
  -4  -2  -7  113.59   11.40
   4   2   8   91.09    9.60
   4   2   8   97.19   10.80
   4   2   8   97.49   14.30
   4   2   8   91.29   13.60
   4   2   8   94.29    9.10
  -4  -2  -8   96.09    7.80
  -4  -2  -8   85.09   12.20
   4  -2   8   82.39   12.40
   4  -2   8   98.19    9.40
  -4  -2  -8  104.09   10.40
  -4  -2  -8  101.69    8.50
   4   2   9   79.29   12.20
   4   2   9   74.79    9.70
   4   2   9   75.29   10.50
   4   2   9   76.89   13.70
   4   2   9   96.79   15.50
  -4  -2  -9   82.39   12.00
  -4  -2  -9   73.29    8.80
   4  -2   9   75.79   10.50
  -4  -2  -9  100.39   14.20
   4  -2   9   90.89   14.40
  -4  -2  -9   80.79    7.70
   4   2  10    6.60    9.90
   4   2  10    5.20    7.30
   4   2  10    3.30   10.00
   4   2  10    9.80    6.20
   4   2  10   -3.30    9.20
  -4  -2 -10   10.70    9.30
   4  -2  10    8.90    5.90
  -4  -2 -10    8.90    7.70
   4  -2  10    8.00    7.10
   4  -2  10    2.30    8.90
   4   2  11   -4.40    8.90
   4   2  11   22.00   12.90
   4   2  11   -8.70   11.10
   4   2  11  -17.30   12.20
   4   2  11   -1.80    6.60
   4  -2  11   11.80   11.60
   4  -2  11    1.00    8.90
  -4  -2 -11  -10.70   11.10
  -4  -2 -11    0.10   10.70
   4  -2  11    1.00    7.90
   4   2  12   33.90   17.10
   4   2  12   24.20   16.10
   4   2  12   19.20   11.30
   4   2  12   17.90    9.30
   4  -2  12   -9.00   15.20
   4  -2  12   32.90   10.20
   4  -2  12   28.20   11.40
  -4  -2 -12   39.10   14.20
   4   2  13   11.80   10.30
   4   2  13  -25.10   18.60
   4   2  13    1.00   17.70
   4  -2  13   26.00   17.80
  -4   3  13   54.79   14.60
  -4   3  13   60.99   24.50
  -4  -3  13   54.69   10.90
  -4  -3  13   16.50   25.20
   4  -3 -13   65.49   11.90
  -4   3  12  409.56   35.40
  -4   3  12  365.46   23.50
  -4   3  12  361.76   31.00
   4  -3 -12  352.26   21.40
   4  -3 -12  341.97   27.60
  -4  -3  12  356.86   19.90
  -4  -3  12  330.67   37.80
  -4   3  11   15.00   17.20
   4   3 -11    6.90   15.70
   4   3 -11   -1.40    9.10
  -4   3  11  -10.30   12.80
  -4   3  11   17.40    8.80
   4  -3 -11   -6.70   14.70
  -4  -3  11    0.70   11.60
   4  -3 -11   11.80    8.30
  -4  -3  11   18.80   17.80
  -4  -3  11    9.10    7.30
  -4   3  10   -6.10   10.00
   4   3 -10   21.90    7.50
   4   3 -10   31.40   12.90
  -4   3  10   14.20    8.80
  -4   3  10    7.60   12.70
  -4   3  10   18.90   10.10
   4  -3 -10   39.10    8.80
  -4  -3  10   28.80    7.70
   4  -3 -10   17.80   12.60
  -4  -3  10   20.40   13.60
   4  -3 -10   38.70   15.70
   4  -3 -10   15.70   11.30
  -4  -3  10   36.20    9.90
  -4   3   9   24.10    8.70
  -4   3   9   39.00   12.90
  -4   3   9   26.10    7.60
   4   3  -9   46.60   11.90
  -4   3   9   30.40    8.90
   4   3  -9   46.60    7.90
   4  -3  -9   28.20   11.20
  -4  -3   9   28.30    8.20
   4  -3  -9   28.70   11.60
  -4  -3   9   26.00   11.90
   4  -3  -9   54.29   10.60
  -4  -3   9   44.40    7.20
   4  -3  -9   34.80    8.60
  -4   3   8    8.30    6.30
  -4   3   8    1.10    5.10
  -4   3   8  -13.80    7.90
   4   3  -8   -1.80    5.40
   4   3  -8    2.40    8.40
   4  -3  -8    3.00    6.20
  -4  -3   8   -0.90    9.30
   4  -3  -8   14.80    9.80
   4  -3  -8   -8.60    5.30
  -4  -3   8   -5.20    4.10
  -4  -3   8    0.10    5.90
   4  -3  -8   16.90    9.10
  -4   3   7  233.28   18.80
  -4   3   7  265.37   15.30
   4   3  -7  269.37   13.30
   4   3  -7  276.47   11.40
  -4   3   7  278.77   16.10
   4   3  -7  210.78   16.40
   4  -3  -7  265.77   15.10
  -4  -3   7  271.67   13.30
   4  -3  -7  261.97   15.40
   4  -3  -7  279.17   18.50
  -4  -3   7  250.47   19.80
  -4  -3   7  260.27   13.90
   4  -3  -7  281.07   20.50
  -4   3   6  573.94   23.40
  -4   3   6  596.84   23.60
   4   3  -6  613.14   20.00
   4   3  -6  593.44   21.40
   4   3  -6  594.14   25.10
  -4   3   6  582.94   27.60
  -4  -3   6  603.04   21.70
  -4  -3   6  581.94   21.30
   4  -3  -6  604.04   23.70
   4  -3  -6  597.04   23.30
   4  -3  -6  585.34   28.20
   4  -3  -6  600.14   26.00
  -4  -3   6  541.45   27.50
  -4   3   5   12.60    4.90
   4   3  -5   19.60    4.70
   4   3  -5   18.20    4.10
   4   3  -5   21.90    6.80
  -4   3   5   18.20    7.30
  -4   3   5   27.10    6.20
   4  -3  -5   11.80    4.00
  -4  -3   5   24.20    4.80
   4  -3  -5   24.10    6.70
  -4  -3   5   12.80    7.00
   4  -3  -5   26.50    6.20
   4  -3  -5    8.10    6.50
  -4  -3   5   16.50    4.90
   4   3  -4   55.49    8.70
  -4   3   4   71.99    9.00
  -4   3   4   56.79    7.70
  -4   3   4   73.59    8.20
   4   3  -4   60.29    6.30
   4   3  -4   74.89    6.80
  -4   3   4   60.69    7.10
  -4  -3   4   63.09    6.50
   4  -3  -4   65.39    7.80
   4  -3  -4   73.29   10.60
   4  -3  -4   68.79    7.60
   4  -3  -4   65.69    8.70
  -4  -3   4   57.79    7.20
   4   3  -3  109.19    9.80
  -4   3   3  109.09    8.00
  -4   3   3  104.69    9.60
   4   3  -3   97.09    7.10
  -4   3   3  105.59    8.50
  -4   3   3  115.69    8.50
   4   3  -3  109.29    7.70
   4   3  -3  106.59    7.50
   4   3  -3  103.69    7.70
   4  -3  -3  101.89    8.40
   4  -3  -3  103.39    8.80
  -4  -3   3  106.89    8.00
  -4  -3   3  103.69    6.10
  -4  -3   3  100.49    7.50
   4  -3  -3  119.09   12.70
   4  -3  -3  117.59    8.50
  -4   3   2  288.67   12.70
  -4   3   2  267.87   13.50
  -4   3   2  271.27   12.40
   4   3  -2  296.07   12.20
  -4   3   2  306.77   12.90
   4   3  -2  278.07   12.90
   4   3  -2  270.07   14.70
   4   3  -2  280.87   12.40
   4   3  -2  276.37   12.30
  -4  -3   2  279.47   12.30
   4  -3  -2  240.38   16.50
  -4  -3   2  287.27   11.60
   4  -3  -2  286.97   12.80
  -4  -3   2  281.07   12.40
   4  -3  -2  280.57   12.50
   4  -3  -2  290.37   12.40
   4   3  -1 1267.87   39.40
  -4   3   1 1337.37   38.70
  -4   3   1 1417.36   39.10
  -4   3   1 1278.07   38.80
   4   3  -1 1274.57   39.30
  -4   3   1 1188.68   39.00
   4   3  -1 1330.77   40.80
   4   3  -1 1325.57   39.10
   4  -3  -1 1312.77   39.20
   4  -3  -1 1335.27   37.80
  -4  -3   1 1346.17   39.40
   4  -3  -1 1323.67   39.00
  -4  -3   1 1326.57   39.30
  -4  -3   1 1317.07   39.30
  -4   3   0  430.86   14.90
   4   3   0  407.76   16.60
   4   3   0  430.46   18.40
   4   3   0  402.56   16.20
   4   3   0  445.56   16.20
  -4   3   0  421.76   15.20
  -4   3   0  421.06   15.10
   4  -3   0  420.36   15.30
  -4  -3   0  435.46   17.50
   4  -3   0  425.06   15.60
  -4  -3   0  423.66   16.10
  -4  -3   0  427.16   16.30
  -4  -3   0  419.96   16.90
   4   3   1  169.18   10.10
  -4   3  -1  182.98    8.10
  -4   3  -1  171.48    8.10
   4   3   1  177.78    9.40
   4   3   1  180.28   12.10
   4   3   1  167.78    9.70
  -4  -3  -1  170.28   10.30
  -4  -3  -1  183.68   11.00
  -4  -3  -1  180.98    9.90
   4  -3   1  171.88    8.60
   4  -3   1  181.18    8.40
  -4  -3  -1  169.58    9.50
  -4  -3  -1  183.68   10.10
   4   3   2    8.30    4.20
  -4   3  -2   16.20    2.70
  -4   3  -2   13.20    2.70
   4   3   2   14.00    3.90
   4   3   2   11.40    4.80
   4   3   2   15.60    4.10
  -4  -3  -2   15.00    4.20
   4  -3   2   13.30    2.90
  -4  -3  -2   10.70    4.20
  -4  -3  -2   13.80    3.80
  -4  -3  -2   24.20    4.80
  -4  -3  -2   20.80    5.20
   4  -3   2   14.00    3.20
   4   3   3   -1.80    4.20
   4   3   3   -2.20    4.10
  -4   3  -3   -0.30    1.70
   4   3   3   -1.10    3.20
   4   3   3    1.30    3.30
  -4  -3  -3    0.50    3.20
  -4  -3  -3    2.40    3.80
  -4  -3  -3    5.10    3.60
   4  -3   3    0.30    1.90
  -4  -3  -3    1.80    4.00
  -4  -3  -3   -3.90    3.60
   4   3   4  700.83   26.30
   4   3   4  673.43   24.20
   4   3   4  670.63   23.70
   4   3   4  644.74   28.30
  -4  -3  -4  666.53   23.60
  -4  -3  -4  664.03   24.00
  -4  -3  -4  666.43   24.00
  -4  -3  -4  650.73   26.50
   4  -3   4  675.73   22.20
   4   3   5  454.35   18.40
   4   3   5  472.45   21.40
   4   3   5  448.56   18.90
   4   3   5  423.76   23.20
   4   3   5  446.36   19.60
  -4  -3  -5  461.85   19.00
   4  -3   5  442.96   18.10
  -4  -3  -5  449.06   18.40
  -4  -3  -5  459.35   19.00
  -4  -3  -5  475.05   18.50
  -4  -3  -5  425.16   21.40
   4   3   6  533.35   21.40
   4   3   6  502.05   26.70
   4   3   6  509.25   24.30
   4   3   6  531.25   21.10
   4   3   6  486.95   21.60
   4  -3   6  509.35   21.70
  -4  -3  -6  541.75   20.70
   4  -3   6  524.05   18.60
  -4  -3  -6  521.65   20.60
  -4  -3  -6  497.85   23.80
  -4  -3  -6  570.64   21.90
   4   3   7  338.47   16.80
   4   3   7  313.07   21.90
   4   3   7  325.47   20.30
   4   3   7  323.97   16.50
   4   3   7  330.57   18.20
   4  -3   7  327.87   18.30
   4  -3   7  329.07   14.30
  -4  -3  -7  325.57   16.10
  -4  -3  -7  342.57   19.90
  -4  -3  -7  334.27   17.50
  -4  -3  -7  353.66   16.00
   4   3   8   16.00    8.30
   4   3   8   18.30    7.50
   4   3   8    4.70    5.20
   4   3   8   26.90    8.90
   4   3   8   19.40   10.20
   4  -3   8   23.60    8.80
  -4  -3  -8   29.90    6.10
  -4  -3  -8   27.40    6.90
  -4  -3  -8   34.10    8.30
  -4  -3  -8   24.20   10.80
   4  -3   8   17.90    5.30
   4   3   9   98.59   15.70
   4   3   9  101.89   13.70
   4   3   9  113.29   13.60
   4   3   9   96.29   11.60
   4   3   9   94.79   16.20
   4  -3   9  115.79   15.70
  -4  -3  -9  103.79   14.90
  -4  -3  -9   96.69   11.90
  -4  -3  -9   91.99   10.40
  -4  -3  -9   89.79   12.90
   4   3  10   -1.60    8.20
   4   3  10   -9.70   12.90
   4   3  10   12.30   11.70
   4   3  10    8.10    6.70
   4   3  10  -13.20   11.60
  -4  -3 -10   13.00    7.80
  -4  -3 -10   -9.40   12.40
   4  -3  10   20.10   11.90
  -4  -3 -10   -3.90    6.10
  -4  -3 -10    8.20   10.70
   4   3  11   30.50   16.60
   4   3  11   46.10    9.90
   4   3  11   56.19   13.20
   4   3  11   32.50   15.00
  -4  -3 -11   48.90    7.90
  -4  -3 -11   17.20    9.30
   4  -3  11   56.19   15.60
   4  -3  11   34.80    8.60
   4   3  12    6.00   18.60
   4   3  12   57.89   18.30
   4   3  12   42.00   16.40
   4   3  12   47.80   10.40
   4  -3  12   36.80   18.70
  -4  -3 -12   37.90    8.40
   4   3  13   39.30   12.50
   4   3  13   16.30   21.30
   4   3  13   49.40   25.20
   4  -3  13   34.60   21.90
  -4   4  12  526.35   29.80
  -4   4  12  491.45   42.50
  -4  -4  12  469.95   46.00
  -4  -4  12  514.05   24.80
   4  -4 -12  461.25   27.20
  -4   4  11   26.20   17.10
   4   4 -11   82.09   19.60
  -4   4  11   68.19   13.60
  -4  -4  11   92.89   22.70
  -4  -4  11   62.29   16.40
   4  -4 -11   59.59   12.10
  -4  -4  11  103.19   14.00
  -4   4  10   99.69   15.70
   4   4 -10   91.19   16.10
  -4   4  10  126.99   15.60
   4   4 -10  107.89   12.00
  -4   4  10  130.79   23.50
  -4  -4  10  127.99   22.20
  -4  -4  10  126.19   13.00
  -4  -4  10  168.88   18.80
   4  -4 -10  126.69   16.10
  -4   4   9   94.19   17.40
   4   4  -9   76.49   14.00
  -4   4   9   82.29   12.60
   4   4  -9   85.19   12.70
  -4   4   9   82.29   23.00
  -4   4   9   96.99   13.90
   4  -4  -9   77.89   11.10
  -4  -4   9   71.49    9.30
   4  -4  -9   48.60   12.60
  -4  -4   9   65.19   17.40
  -4  -4   9   76.09   11.10
   4  -4  -9   60.99   15.20
  -4   4   8   76.09    9.90
  -4   4   8   71.79   12.10
  -4   4   8   51.79   10.80
   4   4  -8   83.99   11.60
   4   4  -8   86.09   12.30
   4   4  -8   82.99   10.30
  -4   4   8   77.19   13.80
  -4  -4   8  104.09   13.20
   4  -4  -8   85.59   17.00
   4  -4  -8   49.70   11.00
  -4  -4   8   91.39   10.50
   4  -4  -8   70.99   13.90
  -4  -4   8   88.39   16.10
   4  -4  -8   84.19   11.80
   4   4  -7   39.80    6.20
  -4   4   7   37.90    8.80
   4   4  -7   46.20    9.90
  -4   4   7   38.50   10.70
   4   4  -7   49.50    7.70
  -4   4   7   45.80   10.50
  -4  -4   7   33.40    7.60
   4  -4  -7   41.70    9.20
   4  -4  -7   57.09   14.40
   4  -4  -7   57.69   11.50
  -4  -4   7   34.50   11.50
  -4  -4   7   40.10    6.40
   4  -4  -7   50.59   11.30
   4   4  -6 1532.35   49.10
  -4   4   6 1528.35   49.30
   4   4  -6 1515.55   46.10
  -4   4   6 1523.05   49.00
  -4   4   6 1449.65   48.70
  -4   4   6 1490.55   53.19
   4   4  -6 1484.85   45.90
   4  -4  -6 1602.84   50.89
   4  -4  -6 1501.75   56.09
   4  -4  -6 1487.45   49.10
   4  -4  -6 1445.16   48.40
  -4  -4   6 1534.35   46.30
  -4  -4   6 1504.75   46.50
   4   4  -5   30.40    7.40
  -4   4   5   18.30    7.40
   4   4  -5   27.60    5.60
  -4   4   5   26.50    6.40
  -4   4   5   24.50    6.80
  -4   4   5   29.30    7.00
   4   4  -5   35.50    6.50
   4  -4  -5   22.00    7.40
   4  -4  -5   30.50   10.10
   4  -4  -5   26.00    6.50
  -4  -4   5   32.70    6.00
   4  -4  -5   27.30    7.70
  -4  -4   5   31.80    6.70
   4   4  -4   78.49    8.20
  -4   4   4   85.69    8.90
   4   4  -4   74.69    8.10
   4   4  -4   82.69    8.10
   4   4  -4   79.59   10.10
  -4   4   4  100.79   10.10
  -4   4   4   81.19   10.90
  -4   4   4   78.69   10.60
  -4  -4   4   90.09    6.70
   4  -4  -4   77.29    9.50
   4  -4  -4   67.39    9.70
   4  -4  -4   92.09   10.20
  -4  -4   4   87.29    9.50
  -4  -4   4   77.59    8.00
   4  -4  -4   80.79   12.40
   4   4  -3   14.20    3.70
   4   4  -3   14.70    3.90
   4   4  -3   21.60    6.50
   4   4  -3   20.40    5.30
  -4   4   3   33.10    6.10
  -4   4   3   21.10    5.40
  -4   4   3    7.60    5.70
  -4   4   3   22.60    5.80
   4  -4  -3   27.40    5.80
   4  -4  -3   20.20    5.80
  -4  -4   3   18.10    5.50
   4  -4  -3   28.40    8.70
  -4  -4   3   18.00    4.50
  -4  -4   3   26.00    4.70
   4  -4  -3   15.30    4.60
   4   4  -2   50.39    7.20
  -4   4   2   52.39    7.00
  -4   4   2   52.49    8.20
   4   4  -2   46.00    7.10
   4   4  -2   47.70    8.00
  -4   4   2   46.90    6.50
   4   4  -2   47.70    6.50
   4   4  -2   38.90    5.60
  -4   4   2   48.80    7.40
  -4  -4   2   52.49    6.80
   4  -4  -2   54.09    6.40
  -4  -4   2   46.40    7.20
   4  -4  -2   50.79    7.30
  -4  -4   2   48.50    6.70
   4  -4  -2   49.80    7.60
   4  -4  -2   52.59   10.80
  -4   4   1    1.90    4.00
   4   4  -1    5.00    3.90
  -4   4   1   10.30    3.70
   4   4  -1    4.70    5.10
   4   4  -1   11.90    4.40
  -4   4   1    6.30    4.50
   4  -4  -1    8.10    7.50
  -4  -4   1    9.70    4.10
   4  -4  -1    5.70    3.70
  -4  -4   1   10.40    4.30
  -4  -4   1   11.30    4.80
  -4  -4   1   12.70    4.90
   4  -4  -1    6.10    4.30
   4   4   0  156.48   10.00
  -4   4   0  158.98    9.30
   4   4   0  157.68   13.20
  -4   4   0  150.58    9.20
   4   4   0  161.18   10.30
  -4  -4   0  155.18   11.10
   4  -4   0  157.78   10.10
   4  -4   0  157.78   15.10
  -4  -4   0  158.48   11.60
   4  -4   0  162.68   10.00
  -4  -4   0  159.58   10.90
  -4  -4   0  147.19   10.30
  -4   4  -1  402.96   15.30
   4   4   1  373.06   16.90
   4   4   1  398.96   20.80
  -4   4  -1  401.46   14.90
   4   4   1  371.46   16.70
  -4  -4  -1  379.76   17.70
   4  -4   1  411.56   16.30
  -4  -4  -1  387.76   17.50
  -4  -4  -1  384.56   17.20
   4  -4   1  395.06   15.60
  -4  -4  -1  391.66   17.60
  -4  -4  -1  400.56   19.00
   4   4   2    8.90    6.40
   4   4   2    4.40    4.30
  -4   4  -2    2.20    3.00
   4   4   2    6.50    4.90
  -4   4  -2   -4.00    2.80
   4  -4   2   -0.20    3.30
  -4  -4  -2   -4.70    3.80
  -4  -4  -2   -2.90    4.50
  -4  -4  -2   -3.40    4.90
   4  -4   2    1.50    3.80
  -4  -4  -2    4.40    4.10
  -4  -4  -2    1.40    5.00
  -4   4  -3  400.06   13.60
   4   4   3  364.66   17.30
   4   4   3  378.06   17.70
   4   4   3  400.66   22.60
  -4  -4  -3  392.16   18.00
  -4  -4  -3  405.96   18.00
  -4  -4  -3  385.86   17.80
  -4  -4  -3  372.06   18.00
   4  -4   3  371.26   15.20
   4  -4   3  379.06   14.40
  -4  -4  -3  389.86   20.30
   4   4   4   44.60    9.70
   4   4   4   39.80    7.10
   4   4   4   35.00    8.00
  -4   4  -4   49.20    4.60
   4   4   4   37.50    7.60
  -4   4  -4   50.19    4.90
   4   4   4   40.70    7.30
  -4  -4  -4   43.30    8.20
  -4  -4  -4   42.90    7.00
  -4  -4  -4   37.30    7.30
   4  -4   4   57.39    7.30
  -4  -4  -4   67.19    9.40
  -4  -4  -4   59.19    8.90
   4   4   5  111.29   10.90
   4   4   5  122.99   15.60
   4   4   5   99.39   11.60
   4   4   5  119.79   12.80
   4   4   5  120.49   11.70
  -4  -4  -5  115.99   11.90
  -4  -4  -5   86.59   10.90
   4  -4   5  104.99    8.20
  -4  -4  -5  122.89   11.40
  -4  -4  -5  112.39   13.90
  -4  -4  -5  112.89   11.10
   4   4   6  203.88   16.10
   4   4   6  174.48   19.40
   4   4   6  182.68   16.20
   4   4   6  200.08   14.10
   4   4   6  192.18   14.20
  -4  -4  -6  207.48   15.60
   4  -4   6  191.08   13.10
  -4  -4  -6  186.18   14.20
  -4  -4  -6  192.98   13.70
   4  -4   6  196.18   10.20
   4   4   7    1.40   10.50
   4   4   7   -1.40    5.70
   4   4   7   -2.60    7.00
   4   4   7   -1.80    8.00
   4   4   7   -5.30    8.20
  -4  -4  -7    1.20    8.70
  -4  -4  -7   11.40    7.40
  -4  -4  -7   -6.30    6.50
   4  -4   7    0.30    4.80
  -4  -4  -7    0.10    7.80
   4  -4   7   -9.90    6.70
   4   4   8   43.70    8.80
   4   4   8   56.29   12.00
   4   4   8   33.60    7.70
   4   4   8   54.99   13.20
   4   4   8   43.60   14.30
  -4  -4  -8   63.19   10.60
  -4  -4  -8   32.20    9.80
  -4  -4  -8   39.60   10.00
   4  -4   8   39.00   10.10
  -4  -4  -8   53.09    9.00
   4   4   9   -1.30   12.60
   4   4   9   13.80   11.60
   4   4   9    4.80   21.20
   4   4   9   -7.30    6.90
   4   4   9   -3.90    9.50
  -4  -4  -9   -3.80   10.20
   4  -4   9    0.10   10.60
  -4  -4  -9   11.80    7.40
   4   4  10   -9.20    8.60
   4   4  10   20.10   13.90
   4   4  10   30.20   13.60
   4   4  10   19.00   14.40
   4  -4  10   29.50   13.30
  -4  -4 -10   14.70    8.90
  -4  -4 -10   13.00   11.80
   4   4  11  -28.50   14.50
   4   4  11   22.50   14.20
   4   4  11    2.80   10.80
   4   4  11   15.70   18.10
  -4  -4 -11    7.60    9.80
  -4  -4 -11    4.60   13.60
   4  -4  11   12.70   16.70
   4   4  12  -16.10   21.00
   4   4  12   23.10   12.70
   4   4  12   23.20   21.10
   4  -4  12  -31.40   20.90
  -4  -4 -12    6.70   11.20
  -4   5  11    2.60   12.50
  -4   5  11  -25.30   21.30
  -4  -5  11    8.60   10.20
   4  -5 -11   23.60   13.50
  -4   5  10  580.44   40.10
   4   5 -10  569.54   33.70
  -4  -5  10  592.24   25.90
   4  -5 -10  593.14   30.50
  -4   5   9   -2.50   14.40
  -4   5   9   18.80    9.00
   4   5  -9   -0.20    8.10
   4   5  -9   23.70   12.90
   4  -5  -9    7.30   10.40
  -4  -5   9  -14.50   13.30
  -4  -5   9    6.10    7.30
   4   5  -8   84.09   12.90
  -4   5   8   76.59   14.50
  -4   5   8   68.59   10.00
  -4   5   8   68.19   15.80
   4   5  -8   67.49    9.30
   4   5  -8   65.19   10.10
   4  -5  -8   12.60   18.30
  -4  -5   8   78.89   11.80
  -4  -5   8   73.99   12.80
   4  -5  -8   90.59   15.00
   4   5  -7   64.79   10.40
  -4   5   7   32.10    8.20
  -4   5   7   41.40   11.70
  -4   5   7   51.69   13.40
  -4   5   7   39.20   11.40
   4   5  -7   36.90    7.40
   4   5  -7   32.20    8.20
   4  -5  -7    9.10   15.80
  -4  -5   7   37.00    7.70
   4  -5  -7   49.90   11.80
  -4  -5   7   50.79   10.90
   4  -5  -7   50.09    9.70
   4   5  -6   26.70    8.30
   4   5  -6   15.10    5.80
   4   5  -6   18.00    7.90
  -4   5   6   35.80   10.20
  -4   5   6   30.60    9.50
  -4   5   6   27.20   11.00
  -4   5   6   17.30    7.90
   4  -5  -6    7.70    8.30
  -4  -5   6   21.90    8.50
  -4  -5   6   23.30    6.10
   4  -5  -6   16.90   13.60
   4  -5  -6    9.20    8.10
  -4   5   5   83.29   10.90
   4   5  -5   87.69   10.80
  -4   5   5   78.49   11.70
  -4   5   5   86.89   13.90
  -4   5   5   86.79   11.10
   4   5  -5   80.99   11.70
   4   5  -5   76.59    9.70
   4  -5  -5  101.89   14.00
  -4  -5   5   87.69   10.40
   4  -5  -5   74.59   15.00
   4  -5  -5   79.69   10.50
  -4  -5   5   96.49   13.00
  -4   5   4   27.90    9.60
  -4   5   4   23.60    8.40
   4   5  -4   27.50    6.70
  -4   5   4   16.20    6.70
   4   5  -4   27.80    5.80
   4   5  -4   25.90    6.70
  -4   5   4   27.10    6.60
  -4  -5   4   24.90    8.10
  -4  -5   4   31.00    5.70
   4  -5  -4   27.50    7.40
  -4  -5   4   33.10    7.10
   4  -5  -4   33.80    8.40
   4  -5  -4   27.00   12.70
  -4   5   3    6.80    6.20
  -4   5   3   -0.60    4.40
  -4   5   3    2.50    6.10
   4   5  -3    4.40    5.40
   4   5  -3   -0.10    5.10
  -4   5   3    4.80    7.20
   4   5  -3  -12.60    5.70
   4  -5  -3    4.60    6.50
  -4  -5   3   -3.30    5.20
  -4  -5   3    6.40    6.60
   4  -5  -3   -1.70   10.10
   4  -5  -3    4.40    6.10
  -4  -5   3    3.80    4.70
   4   5  -2   28.30    6.00
   4   5  -2   49.70    8.40
   4   5  -2   38.40    6.60
  -4   5   2   38.70    6.30
  -4   5   2   36.80    7.50
  -4   5   2   45.80    8.30
   4  -5  -2   36.60    8.20
  -4  -5   2   32.00    7.80
   4  -5  -2   38.30    8.00
  -4  -5   2   36.40    7.40
  -4  -5   2   42.80    7.10
   4  -5  -2   51.59   13.10
  -4  -5   2   37.30    7.20
   4   5  -1    5.40    5.00
  -4   5   1   11.90    5.60
   4   5  -1   11.00    5.60
   4   5  -1   -6.00    6.90
  -4   5   1    0.00    4.10
   4   5  -1   -4.30    6.60
  -4  -5   1    4.60    5.30
  -4  -5   1   10.20    6.30
   4  -5  -1    8.30    8.60
  -4  -5   1    0.60    6.20
  -4  -5   1   10.60    5.10
   4  -5  -1    9.40    5.70
   4  -5  -1   -6.20    5.70
   4   5   0  188.38   12.90
  -4   5   0  206.78   11.90
   4   5   0  214.38   17.50
  -4   5   0  227.48   12.40
   4   5   0  205.58   13.50
  -4  -5   0  232.78   14.50
   4  -5   0  207.38   13.60
   4  -5   0  190.38   13.10
  -4  -5   0  203.78   15.50
  -4  -5   0  219.58   14.80
   4  -5   0  210.28   19.50
  -4  -5   0  215.28   13.80
  -4   5  -1  241.18   12.70
   4   5   1  230.88   18.60
  -4   5  -1  247.48   12.70
   4   5   1  240.38   14.80
   4   5   1  268.47   14.70
   4  -5   1  243.08   14.50
  -4  -5  -1  251.77   15.10
  -4  -5  -1  239.58   15.60
  -4  -5  -1  252.27   17.20
  -4  -5  -1  264.57   16.50
   4  -5   1  257.07   14.20
   4  -5   1  260.57   20.40
  -4   5  -2  242.88   12.00
   4   5   2  204.38   14.30
   4   5   2  222.18   19.20
   4   5   2  245.08   13.90
   4   5   2  236.18   14.80
  -4   5  -2  252.07   11.90
   4  -5   2  221.68   19.50
  -4  -5  -2  229.88   17.80
  -4  -5  -2  222.68   15.80
  -4  -5  -2  243.38   15.70
  -4  -5  -2  237.08   16.50
   4  -5   2  236.18   13.00
  -4  -5  -2  241.68   15.10
   4  -5   2  241.78   14.00
   4   5   3    6.20    5.80
   4   5   3   13.90    6.90
   4   5   3   23.30   10.20
  -4   5  -3    8.70    4.60
  -4   5  -3    8.20    4.20
   4   5   3   12.80    6.20
   4  -5   3   19.60    8.80
  -4  -5  -3   11.80    7.40
  -4  -5  -3   10.40    7.70
  -4  -5  -3   12.00    7.70
  -4  -5  -3    2.50    5.30
   4  -5   3    9.10    5.90
   4  -5   3    1.20    6.30
  -4  -5  -3   11.20    6.80
   4  -5   3   12.10    4.70
   4   5   4  134.19   12.70
   4   5   4  148.89   13.00
   4   5   4  130.29   13.90
  -4   5  -4  125.79    8.10
   4   5   4  133.69   19.00
  -4  -5  -4  114.49   14.60
  -4  -5  -4  113.19   12.80
  -4  -5  -4  130.59   17.10
   4  -5   4  122.79   11.20
   4  -5   4  149.99   17.30
   4  -5   4  109.19   11.30
  -4  -5  -4  106.99   13.10
  -4  -5  -4  130.79   14.60
   4   5   5  499.45   27.50
   4   5   5  576.74   33.30
   4   5   5  587.34   26.30
   4   5   5  605.64   25.60
   4   5   5  554.04   25.60
  -4  -5  -5  553.74   25.70
   4  -5   5  554.04   22.10
   4  -5   5  585.24   21.80
  -4  -5  -5  560.44   26.50
   4  -5   5  518.45   26.90
  -4  -5  -5  561.44   25.70
   4   5   6   58.19   13.70
   4   5   6   61.59    9.20
   4   5   6   62.59   11.40
   4   5   6   71.39   12.00
   4   5   6   52.79   12.70
   4  -5   6   71.59    8.70
  -4  -5  -6   43.80   10.60
  -4  -5  -6   73.99   11.20
  -4  -5  -6   56.59   13.30
   4  -5   6   81.39   12.20
  -4  -5  -6   63.69   12.50
   4  -5   6   75.19   11.70
   4   5   7   16.80   13.10
   4   5   7    1.70   10.30
   4   5   7   -0.90    9.20
   4   5   7   28.60   12.40
   4   5   7    6.10    8.00
  -4  -5  -7   -7.10   10.40
   4  -5   7   -0.40    6.90
  -4  -5  -7   14.70   11.80
   4  -5   7   -5.90    5.80
  -4  -5  -7   -7.90    9.10
   4  -5   7    1.20    9.40
   4   5   8    8.40    8.90
   4   5   8    4.00   14.40
   4   5   8   -3.60   12.90
   4   5   8   18.10   12.40
  -4  -5  -8   18.40   10.00
  -4  -5  -8  -10.20   12.50
   4  -5   8   11.60    8.20
   4   5   9   -2.20    8.80
   4   5   9    5.40   16.00
   4   5   9   -5.50   13.50
   4   5   9    1.90   17.10
   4  -5   9   -6.30   12.40
  -4  -5  -9   -6.10    9.80
  -4  -5  -9   10.70   14.70
   4  -5   9    1.00    9.40
   4   5  10   81.19   20.50
   4   5  10   58.29   21.40
   4   5  10   54.69   13.20
   4   5  10  108.39   22.10
  -4  -5 -10   52.99   18.20
   4  -5  10   70.79   17.90
  -4  -5 -10  103.59   14.80
   4   5  11   19.80   13.70
   4   5  11   57.29   25.50
   4   5  11   32.40   20.20
   4  -5  11    6.00   19.90
  -4  -5 -11   38.00   13.40
  -4   6  10   10.70   13.70
  -4   6  10   44.50   25.60
   4  -6 -10   57.19   16.00
  -4  -6  10   17.90   12.10
  -4   6   9   56.29   13.60
  -4   6   9   71.79   21.50
   4  -6  -9   34.60   14.10
  -4  -6   9   67.69   12.20
  -4   6   8  550.24   37.30
  -4   6   8  631.24   31.20
  -4  -6   8  599.94   27.10
   4  -6  -8  605.14   31.10
   4   6  -7   56.49    9.80
  -4   6   7   63.59   15.90
  -4   6   7   71.79   13.10
   4  -6  -7   62.89   13.60
  -4  -6   7   46.90    9.60
  -4   6   6   24.00    9.10
  -4   6   6   39.80   17.60
   4   6  -6   37.20    8.70
  -4   6   6   39.40   12.80
   4  -6  -6   40.50   13.10
   4  -6  -6   32.50   13.20
  -4  -6   6   45.10   13.30
  -4  -6   6   40.40    8.90
  -4   6   5    0.70   10.20
   4   6  -5   -4.20    7.60
  -4   6   5   19.30   12.50
   4   6  -5   15.20    8.60
  -4   6   5   -3.40    8.40
  -4  -6   5    2.00    6.70
   4  -6  -5   -1.10   11.70
  -4  -6   5   -1.50   10.70
   4  -6  -5   13.50   10.50
  -4   6   4  -11.10   13.60
  -4   6   4   -8.00    7.70
   4   6  -4    5.20    6.50
  -4   6   4   -1.10    9.50
  -4   6   4    4.10    9.50
   4   6  -4   -5.50    6.70
   4  -6  -4  -13.90   14.00
  -4  -6   4    7.80    9.90
  -4  -6   4    4.80    7.20
   4  -6  -4   -5.20   10.70
   4  -6  -4   -1.00    9.60
  -4  -6   4    7.80    8.90
  -4  -6   4    0.70    6.60
  -4   6   3  132.59   17.70
   4   6  -3  132.59   14.40
  -4   6   3  141.99   13.70
   4   6  -3  123.59   13.40
  -4   6   3  133.79   16.70
   4  -6  -3  168.68   16.20
   4  -6  -3  171.58   23.80
  -4  -6   3  139.69   13.70
  -4  -6   3  130.09   16.20
  -4  -6   3  143.69   17.40
   4  -6  -3  133.09   17.50
  -4  -6   3  148.49   15.10
   4   6  -2   -9.20    6.60
  -4   6   2    1.00    6.30
  -4   6   2    2.90    8.10
   4   6  -2    3.00    8.00
  -4  -6   2  -11.40    6.50
   4  -6  -2   -8.30    8.90
   4  -6  -2   -7.50   14.40
  -4  -6   2    0.40    7.70
  -4  -6   2    8.20   10.20
   4  -6  -2   -5.90    7.70
  -4  -6   2    7.80    8.40
  -4   6   1  279.47   17.30
   4   6  -1  263.97   17.00
   4   6  -1  269.07   17.40
  -4   6   1  272.17   16.10
   4  -6  -1  254.87   18.10
  -4  -6   1  286.77   19.30
  -4  -6   1  280.17   19.90
  -4  -6   1  291.17   19.80
   4  -6  -1  265.67   26.10
  -4  -6   1  299.67   17.90
   4  -6  -1  268.77   18.60
   4   6   0  242.78   18.10
   4   6   0  285.77   17.80
   4   6   0  235.08   17.00
  -4   6   0  265.97   16.50
  -4   6   0  275.37   15.40
   4  -6   0  290.27   18.40
   4  -6   0  244.78   17.70
   4  -6   0  269.67   25.80
  -4  -6   0  230.08   20.30
  -4  -6   0  285.67   18.10
  -4  -6   0  283.67   19.50
   4  -6   0  269.97   19.60
  -4  -6   0  274.67   19.20
   4   6   1   30.60    7.20
  -4   6  -1   34.30    7.20
   4   6   1   22.70   11.10
   4   6   1   32.50    9.60
   4   6   1   33.70    8.00
  -4  -6  -1   25.50    7.90
   4  -6   1   32.10    8.20
   4  -6   1   28.10    9.60
  -4  -6  -1   27.70    9.90
   4  -6   1   44.40   14.00
  -4  -6  -1   41.80   10.80
  -4  -6  -1   47.50   11.90
   4  -6   1   23.80    8.50
   4   6   2   63.09   10.80
  -4   6  -2   56.69    7.90
   4   6   2   61.39   15.00
   4   6   2   69.19   10.70
   4   6   2   70.09   11.30
  -4   6  -2   60.99    8.30
   4  -6   2   37.90   10.60
  -4  -6  -2   58.29   10.90
   4  -6   2   56.99    9.20
  -4  -6  -2   57.49   13.10
   4  -6   2   67.39   10.60
  -4  -6  -2   41.80   10.90
  -4  -6  -2   31.40   11.60
   4  -6   2   34.50   14.00
  -4   6  -3  129.19   11.80
  -4   6  -3  158.08   11.70
   4   6   3  157.78   14.80
   4   6   3  134.79   19.70
   4   6   3  136.79   14.00
   4   6   3  141.39   17.40
   4  -6   3  143.79   14.70
  -4  -6  -3  135.39   15.30
  -4  -6  -3   98.09   13.20
  -4  -6  -3  136.39   17.90
  -4  -6  -3  164.18   17.50
   4  -6   3  156.28   21.90
  -4  -6  -3  146.79   20.10
   4  -6   3  151.18   16.30
   4   6   4   25.90    8.50
  -4   6  -4   29.00    6.40
  -4   6  -4   18.30    6.40
   4   6   4    3.00   10.40
   4   6   4    9.50   11.80
   4   6   4   23.50    9.20
  -4  -6  -4    9.00   11.60
   4  -6   4   23.30    9.90
  -4  -6  -4   11.60   12.40
   4  -6   4   20.70   13.00
   4  -6   4   24.20    8.70
  -4  -6  -4   -1.40   12.40
  -4  -6  -4   44.40   11.10
  -4  -6  -4   19.20    8.70
   4   6   5   -1.20   13.30
   4   6   5    0.40    8.30
   4   6   5   11.60    9.60
  -4   6  -5  -11.80    5.70
  -4   6  -5   -4.40    5.60
   4   6   5   23.10   12.30
  -4  -6  -5   -5.40    9.80
  -4  -6  -5   24.20   12.60
   4  -6   5    0.70    8.60
   4  -6   5   14.20   10.30
   4  -6   5   20.70   13.30
   4   6   6   12.20    9.40
   4   6   6   32.10   11.40
   4   6   6   22.90   15.10
   4  -6   6   24.40   13.40
   4  -6   6   14.90    9.90
  -4  -6  -6   21.70   10.20
   4  -6   6   10.90   10.80
   4   6   7    2.70   12.80
   4   6   7   -2.10   17.40
   4   6   7   15.20   10.60
  -4  -6  -7   13.30   13.40
   4  -6   7   15.80   11.70
   4  -6   7   -5.10   11.00
   4   6   8    7.00   10.50
   4   6   8   18.80   15.70
   4   6   8   73.49   20.70
   4  -6   8   22.10   12.70
   4  -6   8  -17.90   12.00
  -4  -6  -8   -5.60   12.20
   4   6   9  439.06   34.20
   4   6   9  317.97   42.20
  -4  -6  -9  360.46   27.70
   4  -6   9  351.46   26.80
  -4   7   7   51.29   15.80
  -4   7   7    6.90   19.90
   4  -7  -7   43.90   15.80
  -4  -7   7   70.39   19.40
  -4  -7   7   56.19   12.60
  -4   7   6  114.79   18.60
  -4   7   6   82.29   13.70
   4  -7  -6  127.39   17.30
  -4  -7   6   97.19   18.20
  -4  -7   6  122.39   18.40
  -4   7   5  174.28   23.20
   4   7  -5  188.48   19.90
  -4   7   5  183.68   20.60
   4  -7  -5  183.68   22.90
  -4  -7   5  185.78   18.70
  -4  -7   5  177.88   23.80
  -4   7   4   67.49   11.80
   4   7  -4   94.39   13.50
  -4  -7   4  105.29   14.50
   4  -7  -4   87.29   15.00
  -4  -7   4   70.19   16.70
   4  -7  -4  100.49   19.30
  -4  -7   4   82.29   11.60
  -4   7   3   51.09   10.90
   4   7  -3   55.79   11.20
   4  -7  -3   82.79   14.60
  -4  -7   3   39.80   11.90
  -4  -7   3   28.10   13.10
  -4  -7   3   65.49   11.90
   4  -7  -3   42.90   16.80
   4   7  -2    5.00   10.00
  -4   7   2   25.70    9.30
   4  -7  -2   -4.40   11.40
  -4  -7   2   16.80    9.30
  -4  -7   2   18.30   14.00
   4  -7  -2   10.60   13.60
  -4  -7   2    6.70   12.40
  -4   7   1  -15.10    9.10
   4   7  -1  -15.10    9.10
  -4  -7   1   -8.70   13.60
  -4  -7   1    5.60   12.10
   4  -7  -1   14.30   23.50
   4  -7  -1    6.10   13.00
   4  -7  -1   10.70   11.50
  -4  -7   1   12.30    8.90
   4   7   0   12.10   10.60
  -4   7   0   16.60    8.70
  -4  -7   0   38.50   14.60
  -4  -7   0   10.40    9.70
   4  -7   0    8.20   12.30
  -4  -7   0   19.80   16.50
   4  -7   0   18.20   12.80
   4  -7   0  -21.70   20.30
   4   7   1   55.59   10.50
  -4   7  -1   43.00    9.90
   4  -7   1   55.39   22.60
  -4  -7  -1   54.19   17.70
  -4  -7  -1   44.90   10.50
   4  -7   1   36.80   11.80
  -4  -7  -1   40.20   13.20
   4  -7   1  -14.50   18.90
   4  -7   1   31.20   12.10
   4   7   2  119.89   16.90
   4   7   2  124.59   15.40
  -4   7  -2  125.59   14.50
  -4  -7  -2   84.69   14.20
  -4  -7  -2   87.39   14.00
   4  -7   2   66.59   20.80
   4  -7   2   96.69   17.10
   4  -7   2  145.39   19.10
   4   7   3  125.29   16.90
  -4   7  -3  117.89   14.50
   4  -7   3   86.89   16.50
   4  -7   3  126.09   21.70
  -4  -7  -3  110.59   14.00
   4  -7   3  113.79   16.00
  -4  -7  -3  106.69   16.40
  -4   7  -4    3.20    9.80
   4   7   4   22.30   10.80
   4   7   4  -11.00   11.40
  -4   7  -4    6.40    8.20
  -4  -7  -4   14.50   13.70
   4  -7   4   18.80   18.60
   4  -7   4   -4.80   12.50
   4  -7   4   16.40   16.70
   4   7   5   98.39   17.20
   4   7   5   75.29   15.60
  -4   7  -5   56.99   10.20
   4  -7   5   77.89   18.10
  -4  -7  -5   82.89   17.60
   4  -7   5   71.49   25.60
   4   7   6    5.30   11.30
   4   7   6   32.20   15.60
   4  -7   6   -2.00   17.00
   4  -7   6   -0.10   13.90
   4   7   7  200.38   30.40
   4   7   7  178.98   24.20
  -4  -7  -7  159.88   19.80
   4  -7   7  200.88   25.90
  -4   8   4   10.40   17.10
   4  -8  -4   53.29   20.80
  -4  -8   4   27.40   15.40
  -4  -8   4   53.29   19.00
   4   8  -3   -0.70   14.00
  -4   8   3   18.50   14.70
  -4  -8   3   23.90   13.80
  -4  -8   3   -5.40   15.60
   4  -8  -3   36.00   18.10
  -4   8   2   25.20   14.50
   4   8  -2  -20.10   15.60
  -4  -8   2   10.80   16.70
   4  -8  -2   26.40   17.20
  -4  -8   2   22.70   14.20
  -4   8   1   -5.00   12.60
   4   8  -1   50.19   13.80
  -4  -8   1   24.70   12.70
   4  -8  -1   25.60   17.10
  -4  -8   1    8.00   15.80
   4   8   0  107.89   16.00
  -4   8   0  183.68   20.90
   4  -8   0  156.58   22.90
  -4  -8   0  145.49   18.20
  -4  -8   0  176.18   22.30
   4   8   1   66.89   14.50
   4  -8   1  114.89   20.50
  -4  -8  -1   66.09   18.40
  -4  -8  -1   63.89   16.50
   4   8   2  239.78   26.10
   4  -8   2  326.27   31.20
  -4  -8  -2  267.57   30.20
   4   8   3  219.68   26.70
  -4  -8  -3  255.47   31.50
   4  -8   3  266.47   31.00
  -5   0  14   11.40   25.20
  -5   0  14   21.00   11.80
   5   0 -13    2.40    9.90
  -5   0  13  -11.60   18.00
  -5   0  13   -7.00    8.20
   5   0 -13   -6.50    8.00
  -5   0  12   75.89   11.50
  -5   0  12   83.39   20.60
   5   0 -12   75.69   10.30
   5   0 -12   81.79   11.50
   5   0 -11   10.80   10.20
  -5   0  11    1.30    8.80
   5   0 -11  -11.60   13.70
  -5   0  11  -15.00   12.00
   5   0 -11   -1.60    6.00
   5   0 -11   -0.50    6.90
  -5   0  11   -0.80    5.80
  -5   0  10  885.91   33.60
   5   0 -10  938.51   41.10
   5   0 -10  872.21   32.60
  -5   0  10  895.31   43.90
   5   0 -10  942.81   30.30
  -5   0  10  897.81   32.80
   5   0 -10  927.71   32.10
   5   0  -9   -1.50    4.10
  -5   0   9    1.10    4.80
   5   0  -9   -0.30    9.40
  -5   0   9   -7.10    7.90
   5   0  -9    1.80    5.30
  -5   0   9    2.40    6.40
   5   0  -9   -1.10    5.50
   5   0  -8 1084.59   35.70
  -5   0   8 1097.69   36.10
  -5   0   8 1022.10   44.30
   5   0  -8 1129.69   36.30
   5   0  -8 1092.19   34.30
  -5   0   8 1040.30   35.60
   5   0  -8 1144.69   42.40
   5   0  -7   -5.20    5.40
   5   0  -7    5.70    4.50
   5   0  -7    3.90    3.60
  -5   0   7    0.40    4.40
  -5   0   7    1.20    3.10
   5   0  -7    1.40    4.30
  -5   0   7   -9.10    6.10
   5   0  -6   33.40    7.80
   5   0  -6   41.30    6.10
   5   0  -6   41.40    5.80
   5   0  -6   55.49    7.70
  -5   0   6   60.19    6.90
  -5   0   6   53.39    9.80
  -5   0   6   46.60    6.10
   5   0  -5   -0.40    2.50
   5   0  -5   -0.40    2.80
  -5   0   5    2.20    2.80
  -5   0   5    2.90    2.80
   5   0  -5    2.50    5.20
  -5   0   5    6.30    5.70
   5   0  -4 2968.10   84.09
   5   0  -4 2936.71   78.99
  -5   0   4 2791.52   78.69
  -5   0   4 2964.60   78.69
  -5   0   4 2748.02   84.79
   5   0  -4 2796.42   78.09
  -5   0   3   -0.20    1.70
   5   0  -3   -2.10    1.80
  -5   0   3   -1.90    2.00
  -5   0   3    0.60    4.10
   5   0  -3    2.70    2.00
   5   0  -3    3.10    3.90
   5   0  -2  169.58    7.70
  -5   0   2  166.18    7.70
   5   0  -2  177.48    7.90
  -5   0   2  141.19   10.70
  -5   0   2  175.38    7.70
   5   0  -1   -0.90    1.60
   5   0  -1   -3.90    2.80
  -5   0   1    0.90    1.90
  -5   0   1    1.00    1.60
   5   0  -1    1.10    2.00
  -5   0   0 1367.36   37.00
  -5   0   0 1319.97   36.60
   5   0   0 1338.17   37.00
   5   0   0 1301.37   36.70
  -5   0  -1    1.60    1.50
   5   0   1   -0.20    1.60
   5   0   1    0.40    1.90
  -5   0  -1   -1.40    1.40
   5   0   1   -0.80    1.50
   5   0   2   39.70    3.10
   5   0   2   43.20    3.20
  -5   0  -2   41.90    3.10
   5   0   2   45.30    4.90
   5   0   3    1.90    2.40
   5   0   3    0.60    1.50
   5   0   3    0.30    1.40
   5   0   3   -0.30    1.70
   5   0   3   -0.10    1.50
   5   0   4    0.70    1.90
   5   0   4    6.90    2.10
   5   0   4    2.20    2.60
   5   0   4    6.80    2.20
  -5   0  -5   38.90    5.90
   5   0   5   36.50    4.10
   5   0   5   37.20    3.70
   5   0   5   38.10    4.30
   5   0   5   27.10    5.10
   5   0   5   39.60    4.10
   5   0   5   21.00    5.10
  -5   0  -6  544.65   20.10
   5   0   6  514.45   17.50
   5   0   6  529.55   21.20
  -5   0  -6  532.25   16.50
   5   0   6  540.75   22.90
   5   0   6  520.95   17.10
   5   0   6  519.75   17.10
   5   0   6  509.65   16.70
   5   0   7    5.60    4.80
   5   0   7   -5.40    3.10
  -5   0  -7   -2.80    4.10
   5   0   7   -1.50    2.60
  -5   0  -7   -1.50    2.70
   5   0   7    0.40    2.80
   5   0   7   -7.10    4.80
   5   0   8 1273.17   38.20
   5   0   8 1305.77   38.60
   5   0   8 1356.66   47.60
  -5   0  -8 1350.96   42.40
   5   0   8 1329.27   44.50
   5   0   8 1267.37   39.00
  -5   0  -8 1337.47   37.70
  -5   0  -9   -3.90    6.00
   5   0   9    0.00    5.10
   5   0   9   -0.70    6.60
   5   0   9    1.30    3.90
   5   0   9    0.00    3.80
  -5   0  -9    3.90    4.00
   5   0   9    5.90    7.30
   5   0  10  347.77   15.30
  -5   0 -10  375.06   19.70
  -5   0 -10  373.66   14.60
   5   0  10  377.26   15.70
   5   0  10  384.16   23.20
   5   0  10  389.56   25.40
   5   0  10  355.46   17.60
   5   0  11    3.70   12.10
   5   0  11    1.70   10.00
  -5   0 -11    0.30    5.80
   5   0  11   -6.90    8.70
   5   0  11    7.80    6.00
   5   0  11   -0.90    5.10
   5   0  12   -2.90   14.60
   5   0  12   23.70    7.10
   5   0  12   11.50    7.30
   5   0  12    5.40   11.60
   5   0  12  -14.50   12.00
   5   0  13   -0.50    7.30
   5   0  13    2.10   16.90
   5   0  13  -12.10   17.50
   5   0  13  -23.10   15.70
   5   0  14  381.26   39.40
   5   0  14  358.86   20.50
   5   0  14  338.27   40.90
  -5   1  14   23.40   13.70
  -5   1  14   15.60   27.00
   5  -1 -14   29.40   11.20
  -5  -1  14   22.50   11.50
  -5  -1  14   21.10   24.50
  -5   1  13   19.40   10.70
  -5   1  13   37.10   20.60
  -5  -1  13    2.00    9.00
   5  -1 -13    1.80   13.60
   5  -1 -13   18.00    9.00
  -5  -1  13    9.50   20.50
  -5   1  12  -18.80    8.60
  -5   1  12   11.00   15.10
  -5  -1  12    4.80   15.60
  -5  -1  12    6.20    7.50
   5  -1 -12  -15.90   10.60
  -5  -1  12    5.70   15.80
   5  -1 -12   13.80    7.80
   5   1 -11  154.88   15.20
  -5   1  11  134.79   17.80
   5   1 -11  108.89   19.30
  -5   1  11  164.28   24.10
   5   1 -11  128.29   10.60
  -5   1  11  149.49   14.30
  -5  -1  11  139.79   13.50
   5  -1 -11  137.39   19.60
   5  -1 -11  108.69   16.80
  -5  -1  11  138.19   21.50
   5  -1 -11  138.19   12.10
   5  -1 -11  153.98   16.40
  -5  -1  11  116.29   13.90
  -5   1  10   11.10   10.00
  -5   1  10   14.40    8.40
   5   1 -10    6.70    5.40
  -5   1  10   11.00    6.90
   5   1 -10    8.70   11.60
   5   1 -10    3.80    6.20
  -5  -1  10   21.70   13.10
   5  -1 -10    3.70    6.80
  -5  -1  10   19.90    8.00
   5  -1 -10   10.10   11.80
  -5  -1  10   20.00    7.40
   5  -1 -10    9.70    5.90
   5  -1 -10    6.10    8.20
   5   1  -9   30.70   10.00
  -5   1   9   -0.20    8.50
   5   1  -9    9.50    5.20
  -5   1   9   17.30    7.00
  -5   1   9   13.50    5.30
   5   1  -9   21.00    5.10
  -5  -1   9   25.20   10.80
  -5  -1   9   17.60    7.10
   5  -1  -9   31.20    8.10
  -5  -1   9   10.20    5.20
   5  -1  -9   21.10    6.30
   5  -1  -9   23.40   10.70
   5  -1  -9    6.30    6.70
   5   1  -8 1245.88   39.10
   5   1  -8 1239.18   45.20
   5   1  -8 1222.88   37.10
  -5   1   8 1206.48   39.90
  -5   1   8 1158.78   47.90
  -5   1   8 1249.68   40.20
   5  -1  -8 1268.77   46.00
  -5  -1   8 1212.88   39.10
   5  -1  -8 1230.38   40.00
  -5  -1   8 1198.78   38.90
   5  -1  -8 1296.07   42.80
   5  -1  -8 1200.98   38.50
  -5  -1   8 1133.19   47.70
  -5   1   7   61.49    7.90
   5   1  -7   54.89    9.60
  -5   1   7   50.59   11.10
   5   1  -7   68.19    6.60
   5   1  -7   64.09    7.70
  -5   1   7   54.89    8.10
  -5  -1   7   53.49    7.60
   5  -1  -7   63.29    7.80
  -5  -1   7   46.60   10.10
  -5  -1   7   67.69    7.40
   5  -1  -7   53.09    7.10
   5  -1  -7   54.49    8.90
   5  -1  -7   65.49    9.10
   5   1  -6    0.40    3.00
   5   1  -6   -1.90    5.20
  -5   1   6    1.70    2.80
  -5   1   6   -0.30    5.30
   5   1  -6    2.10    3.30
  -5   1   6    3.40    4.10
   5   1  -6   -0.50    3.40
   5  -1  -6   -0.90    3.10
   5  -1  -6   -1.40    5.00
  -5  -1   6    3.70    3.60
  -5  -1   6    5.90    3.40
   5  -1  -6    3.60    5.40
  -5  -1   6   -0.40    5.50
   5  -1  -6   -1.40    3.40
  -5   1   5  820.02   27.90
  -5   1   5  827.62   33.60
   5   1  -5  905.71   32.70
   5   1  -5  899.01   27.80
   5   1  -5  840.92   26.70
   5  -1  -5  910.31   28.50
  -5  -1   5  847.62   27.50
   5  -1  -5  852.71   31.40
  -5  -1   5  815.92   33.80
   5  -1  -5  862.01   32.10
  -5  -1   5  861.91   27.30
   5  -1  -5  864.61   27.70
  -5   1   4   42.20    5.40
  -5   1   4   46.70    5.80
   5   1  -4   44.00    7.10
   5   1  -4   43.10    5.10
   5   1  -4   38.00    4.90
  -5   1   4   32.60    6.70
  -5  -1   4   49.40    5.40
   5  -1  -4   43.70    7.50
  -5  -1   4   38.90    4.90
   5  -1  -4   39.80    5.20
  -5  -1   4   28.60    7.30
   5  -1  -4   43.80    5.60
   5   1  -3   53.39    8.50
   5   1  -3   48.30    4.80
  -5   1   3   29.30    5.70
  -5   1   3   46.30    5.00
   5   1  -3   49.10    4.70
  -5   1   3   50.29    5.10
   5  -1  -3   42.10    5.00
  -5  -1   3   37.70    7.30
   5  -1  -3   38.10    5.00
  -5  -1   3   43.00    4.80
   5  -1  -3   41.10    6.60
  -5  -1   3   39.60    4.70
   5   1  -2  164.38    7.10
   5   1  -2  149.39   11.00
   5   1  -2  148.39    7.40
  -5   1   2  143.79   10.50
  -5   1   2  157.98    7.50
  -5   1   2  141.49    7.50
   5   1  -2  159.18    7.70
   5  -1  -2  173.68    7.90
   5  -1  -2  159.28   10.50
   5  -1  -2  150.28    7.60
  -5  -1   2  156.08    7.40
  -5  -1   2  155.38    7.50
   5   1  -1  512.25   16.40
  -5   1   1  505.25   16.20
  -5   1   1  489.55   15.70
   5   1  -1  503.85   16.40
   5   1  -1  493.05   16.30
   5  -1  -1  494.25   16.10
   5  -1  -1  484.15   16.00
  -5  -1   1  494.55   16.30
  -5  -1   1  496.65   16.20
   5  -1  -1  499.85   19.60
   5   1   0    2.00    2.30
  -5   1   0    8.80    2.00
  -5   1   0    8.50    2.10
   5   1   0    6.20    2.40
   5   1   0    5.50    2.30
  -5  -1   0    6.30    2.60
  -5  -1   0    6.10    2.60
  -5  -1   0    5.30    2.40
   5  -1   0    6.60    2.10
   5  -1   0   10.10    2.20
   5   1   1  176.88    7.90
  -5   1  -1  182.88    6.70
   5   1   1  180.78    7.70
   5   1   1  177.58    9.10
   5  -1   1  178.18    6.70
  -5  -1  -1  181.78    7.80
  -5  -1  -1  178.78    8.70
  -5  -1  -1  181.08    7.60
   5  -1   1  169.48    6.40
  -5  -1  -1  176.48    8.20
   5   1   2    9.40    2.40
   5   1   2   17.40    3.30
   5   1   2   14.50    3.80
   5   1   2   11.10    2.50
   5   1   2   14.60    3.10
  -5  -1  -2   12.60    2.60
   5  -1   2   13.50    1.80
  -5  -1  -2   11.60    3.10
  -5  -1  -2   11.30    3.00
  -5  -1  -2    9.90    2.40
   5   1   3  245.98   12.30
   5   1   3  260.57   10.40
   5   1   3  260.67   10.60
   5   1   3  258.87   10.00
   5   1   3  248.48   10.30
   5  -1   3  252.87   11.10
  -5  -1  -3  266.87    9.90
  -5  -1  -3  261.77   10.20
  -5  -1  -3  258.17   11.90
  -5  -1  -3  253.07    9.50
   5   1   4 5670.13  149.49
   5   1   4 5598.34  149.29
   5   1   4 5686.73  148.99
   5   1   4 5660.73  149.59
   5   1   4 5557.84  152.88
  -5  -1  -4 5770.42  149.19
  -5  -1  -4 5813.32  152.18
  -5  -1  -4 5385.56  148.99
   5  -1   4 5520.75  150.48
  -5  -1  -4 5729.23  147.89
  -5  -1  -4 5672.73  148.19
   5   1   5  302.87   12.80
   5   1   5  311.87   12.70
   5   1   5  307.37   12.10
   5   1   5  310.47   12.40
   5   1   5  310.17   15.80
   5  -1   5  322.77   13.70
  -5  -1  -5  308.97   14.50
   5  -1   5  319.87   15.30
  -5  -1  -5  315.37   10.90
  -5  -1  -5  325.87   12.30
  -5  -1  -5  306.17   10.90
   5   1   6   98.99   10.50
   5   1   6   98.29    7.40
   5   1   6   87.99    6.80
   5   1   6  101.69   10.90
   5   1   6   95.29    7.60
   5  -1   6   98.09    8.40
  -5  -1  -6   92.49    9.10
   5  -1   6   81.49    9.70
  -5  -1  -6  104.59    7.20
   5   1   7   72.89    7.00
   5   1   7   71.69   10.50
   5   1   7   65.89    8.00
   5   1   7   67.89    7.00
   5   1   7   72.69   10.70
   5  -1   7   60.29    9.00
  -5  -1  -7   68.99    7.10
  -5  -1  -7   65.09    9.30
   5  -1   7   72.09   10.60
   5   1   8   45.70    7.20
   5   1   8   55.89    7.00
   5   1   8   50.79   10.20
   5   1   8   48.80    6.30
   5   1   8   65.09   11.20
   5  -1   8   52.89    9.80
  -5  -1  -8   43.30    7.20
   5  -1   8   57.49    8.30
  -5  -1  -8   55.89    7.60
   5  -1   8   47.80    6.00
   5   1   9  221.98   18.50
   5   1   9  220.28   14.40
   5   1   9  214.18   12.10
   5   1   9  221.78   12.40
   5   1   9  204.08   18.60
   5  -1   9  213.38    9.50
  -5  -1  -9  212.38   15.30
   5  -1   9  223.68   15.40
  -5  -1  -9  226.28   12.60
   5  -1   9  216.48   18.30
   5  -1   9  217.48   11.10
   5   1  10   47.40    7.40
   5   1  10   54.99    9.50
   5   1  10   49.00    7.90
   5   1  10   50.39   11.30
   5   1  10   58.59   12.10
   5  -1  10   48.40   10.30
   5  -1  10   41.60    7.60
   5  -1  10   54.19   11.80
  -5  -1 -10   29.30    7.00
  -5  -1 -10   54.09    9.70
   5   1  11   44.00   15.00
   5   1  11   41.30   11.40
   5   1  11   44.20    8.60
   5   1  11   49.20    8.20
   5   1  11   26.70   12.10
   5  -1  11   45.40    6.10
   5  -1  11   37.90   11.10
  -5  -1 -11   37.60    8.90
   5  -1  11   29.80   12.00
   5  -1  11   38.10    8.70
  -5  -1 -11   36.60   12.10
   5  -1  11   40.10    5.90
   5   1  12    2.70   13.50
   5   1  12    3.60   13.60
   5   1  12    2.50    7.50
   5   1  12    1.50   15.00
   5   1  12    1.70    9.00
   5  -1  12   -1.90   10.30
   5  -1  12   23.50   12.60
   5  -1  12   -4.40    6.20
  -5  -1 -12   -5.20   12.70
  -5  -1 -12   -1.40    9.70
   5  -1  12    7.60   13.90
   5   1  13   34.80   19.90
   5   1  13   55.99   19.90
   5   1  13   32.10    9.10
   5  -1  13   37.50   14.70
   5  -1  13   59.69   16.80
  -5  -1 -13    6.80   17.70
   5  -1  13   14.20   16.60
   5   1  14   17.40   22.40
   5   1  14   52.79   23.80
   5   1  14   19.70   10.40
   5  -1  14  -30.80   21.40
  -5   2  14   62.89   14.40
  -5   2  14  120.19   30.60
  -5  -2  14  145.69   31.10
   5  -2 -14   90.39   14.50
  -5  -2  14  100.09   14.40
  -5   2  13   10.50   19.90
  -5   2  13    1.10    9.80
   5  -2 -13   27.80   17.60
   5  -2 -13    7.70   10.20
  -5  -2  13   25.90   22.10
  -5  -2  13    8.30    9.90
  -5   2  12  163.58   25.80
  -5   2  12  108.99   14.00
   5  -2 -12  129.39   17.90
   5  -2 -12  108.39   12.30
  -5  -2  12   77.59   20.50
  -5  -2  12  101.69   13.60
  -5   2  11   57.69   11.00
   5   2 -11   44.60   16.70
   5   2 -11   28.40    9.20
  -5   2  11   32.50   16.80
   5  -2 -11   56.39   10.20
   5  -2 -11   29.40   13.20
  -5  -2  11   73.29   13.60
  -5  -2  11   38.00    8.20
  -5  -2  11   56.69   17.90
  -5   2  10   25.00   10.20
  -5   2  10   25.00    7.40
  -5   2  10   34.10   13.90
   5   2 -10   45.60   13.40
   5   2 -10   24.60    7.90
   5  -2 -10   32.50    6.90
   5  -2 -10    6.60   13.00
  -5  -2  10   31.20    7.30
  -5  -2  10   25.90    8.90
   5  -2 -10   45.00   11.20
  -5  -2  10   23.00   11.80
   5  -2 -10   24.60   10.20
   5   2  -9   -4.60    4.30
  -5   2   9    5.90    5.10
  -5   2   9    3.90    9.10
  -5   2   9    7.80    8.20
   5   2  -9   10.00   10.50
   5   2  -9    5.80    6.10
  -5  -2   9   -0.60    5.30
   5  -2  -9    1.30    5.70
   5  -2  -9    3.10    9.90
   5  -2  -9    1.40    6.60
  -5  -2   9    9.70    6.90
  -5  -2   9   -7.40   10.10
   5  -2  -9    0.00    8.40
  -5   2   8   93.59   15.10
   5   2  -8   98.09    8.20
  -5   2   8  108.79   11.20
  -5   2   8  108.39   10.50
   5   2  -8  122.99   10.10
   5   2  -8  111.29   14.60
   5  -2  -8   98.09   11.00
   5  -2  -8  106.29   10.20
   5  -2  -8  107.99   15.20
   5  -2  -8  117.69   15.10
  -5  -2   8   73.79   13.30
  -5  -2   8  108.29    9.20
  -5  -2   8   92.99   10.30
   5   2  -7  259.47   12.90
  -5   2   7  245.18   14.10
   5   2  -7  274.07   18.20
  -5   2   7  271.37   19.60
   5   2  -7  272.87   12.00
  -5   2   7  243.88   14.00
  -5  -2   7  251.77   13.60
  -5  -2   7  263.97   13.00
   5  -2  -7  259.07   14.60
   5  -2  -7  262.07   18.30
   5  -2  -7  242.78   13.90
   5  -2  -7  250.77   17.80
  -5  -2   7  250.17   19.90
  -5   2   6  124.49    9.80
  -5   2   6  125.09   13.30
   5   2  -6  131.49    9.10
   5   2  -6  126.79    8.10
  -5   2   6  140.59   10.10
   5   2  -6  116.59   12.80
  -5  -2   6  115.89    9.10
   5  -2  -6  119.39   13.50
  -5  -2   6  127.09    8.60
   5  -2  -6  120.59    9.40
   5  -2  -6  128.29   12.80
  -5  -2   6  125.49   14.30
   5  -2  -6  118.29    9.90
   5   2  -5   83.89    7.20
  -5   2   5   76.19    7.80
   5   2  -5   82.29    6.70
  -5   2   5   75.09   10.30
  -5   2   5   78.79    7.60
   5   2  -5   81.49   10.60
   5  -2  -5   87.09   11.50
  -5  -2   5   78.89    7.20
  -5  -2   5   75.99    6.60
   5  -2  -5   80.29    7.40
   5  -2  -5   69.59    9.50
   5  -2  -5   73.09    7.70
  -5  -2   5   78.49   11.20
   5   2  -4  256.07   11.50
   5   2  -4  241.58   10.90
  -5   2   4  243.78   15.30
   5   2  -4  258.97   15.10
  -5   2   4  257.57   12.00
  -5   2   4  248.58   11.90
   5  -2  -4  248.88   12.20
   5  -2  -4  243.38   12.00
  -5  -2   4  227.78   15.70
   5  -2  -4  237.98   15.70
  -5  -2   4  247.98   11.40
   5  -2  -4  257.77   14.50
  -5  -2   4  244.98   11.20
  -5   2   3  138.89    8.60
   5   2  -3  158.28   11.70
  -5   2   3  153.18    8.70
   5   2  -3  166.28    8.60
   5   2  -3  161.08    7.30
   5   2  -3  154.48    8.40
  -5   2   3  141.69   11.20
  -5  -2   3  158.68    8.60
   5  -2  -3  164.98   10.70
  -5  -2   3  161.08    8.40
   5  -2  -3  164.98    9.10
   5  -2  -3  154.38    8.90
   5   2  -2  221.78   10.10
   5   2  -2  234.88   10.20
   5   2  -2  204.98   13.40
  -5   2   2  214.98   10.10
  -5   2   2  207.08   12.60
  -5   2   2  227.38   10.00
   5   2  -2  218.38    9.50
  -5  -2   2  230.38   10.20
   5  -2  -2  225.28   11.90
  -5  -2   2  234.78   10.20
  -5  -2   2  235.18    9.20
   5  -2  -2  221.28   10.10
   5  -2  -2  227.88   10.30
   5   2  -1   36.60    5.00
  -5   2   1   42.00    4.60
   5   2  -1   46.40    4.80
  -5   2   1   40.50    4.50
   5   2  -1   41.60    5.10
  -5  -2   1   34.30    4.50
  -5  -2   1   45.90    5.10
   5  -2  -1   41.40    4.60
   5  -2  -1   41.50    6.00
   5  -2  -1   38.90    4.60
  -5  -2   1   46.10    4.80
   5   2   0 1672.03   48.80
   5   2   0 1720.03   48.60
  -5   2   0 1756.52   46.80
   5   2   0 1711.93   48.90
  -5   2   0 1703.53   47.50
   5   2   0 1712.43   49.80
   5  -2   0 1657.73   47.40
   5  -2   0 1765.32   47.70
  -5  -2   0 1683.03   48.60
   5  -2   0 1678.73   49.80
  -5  -2   0 1739.93   48.50
  -5  -2   0 1750.22   49.20
   5   2   1    3.30    2.30
   5   2   1    5.10    3.00
   5   2   1    4.30    2.40
   5   2   1    6.00    3.50
  -5   2  -1    2.50    1.70
  -5  -2  -1    0.50    2.50
  -5  -2  -1    1.20    2.20
   5  -2   1    1.30    1.80
  -5  -2  -1    5.70    2.60
  -5  -2  -1    3.90    2.70
   5  -2   1    3.80    2.20
   5   2   2  181.28    9.60
  -5   2  -2  190.08    6.60
   5   2   2  186.68    9.40
   5   2   2  175.38    8.90
   5   2   2  182.48   11.20
  -5   2  -2  188.78    6.50
  -5  -2  -2  185.78    9.20
  -5  -2  -2  188.58    9.10
  -5  -2  -2  180.08    9.40
  -5  -2  -2  201.78   10.60
   5  -2   2  189.98    7.00
   5   2   3  390.36   15.60
   5   2   3  415.26   16.10
   5   2   3  391.76   15.20
   5   2   3  387.26   17.80
   5   2   3  400.56   14.90
  -5  -2  -3  402.96   15.20
  -5  -2  -3  382.56   15.10
  -5  -2  -3  373.56   16.70
  -5  -2  -3  397.56   15.10
  -5  -2  -3  385.76   14.60
   5   2   4 1618.04   52.69
   5   2   4 1669.33   49.50
   5   2   4 1700.33   49.70
   5   2   4 1649.54   49.00
   5   2   4 1682.43   48.60
  -5  -2  -4 1663.93   48.00
  -5  -2  -4 1681.03   48.40
   5  -2   4 1723.13   49.30
  -5  -2  -4 1694.43   48.90
  -5  -2  -4 1730.53   48.90
   5   2   5 1404.66   43.00
   5   2   5 1441.86   44.00
   5   2   5 1374.56   47.80
   5   2   5 1482.85   43.80
  -5  -2  -5 1462.55   42.70
   5  -2   5 1439.26   43.00
   5  -2   5 1498.25   44.90
  -5  -2  -5 1457.25   46.40
  -5  -2  -5 1459.35   42.30
  -5  -2  -5 1469.25   43.40
  -5  -2  -5 1476.45   43.70
   5   2   6  110.69   11.90
   5   2   6  121.89    8.80
   5   2   6  127.69   13.20
   5   2   6  120.89    9.90
   5   2   6  123.29    9.10
   5  -2   6  125.89   11.00
  -5  -2  -6  121.29    8.40
   5  -2   6  126.49    8.80
  -5  -2  -6  119.49    9.30
  -5  -2  -6  124.89    8.20
  -5  -2  -6  129.89   11.30
   5   2   7  171.18   11.20
   5   2   7  165.58   14.50
   5   2   7  178.98   11.20
   5   2   7  206.48   16.80
   5   2   7  168.88   12.30
  -5  -2  -7  193.58    9.80
  -5  -2  -7  184.08   11.40
   5  -2   7  179.58   14.00
  -5  -2  -7  147.69   13.50
  -5  -2  -7  182.28   10.10
   5  -2   7  182.18   11.10
   5   2   8  301.97   20.90
   5   2   8  330.17   15.60
   5   2   8  328.97   16.80
   5   2   8  308.27   15.30
   5   2   8  294.57   20.40
  -5  -2  -8  302.77   12.90
   5  -2   8  309.97   15.40
   5  -2   8  303.77   19.40
  -5  -2  -8  320.57   15.80
  -5  -2  -8  296.87   18.40
  -5  -2  -8  322.57   13.60
   5   2   9   11.50    5.50
   5   2   9    8.80    9.10
   5   2   9   12.50    6.30
   5   2   9   13.90    9.60
   5   2   9   18.50    8.10
  -5  -2  -9    5.80    5.10
  -5  -2  -9    8.30    9.00
   5  -2   9   12.50    6.50
  -5  -2  -9    3.40    4.10
  -5  -2  -9   13.90    7.40
   5  -2   9    9.80    8.60
   5   2  10   26.00   12.40
   5   2  10   35.90   12.50
   5   2  10   28.60   12.00
   5   2  10   14.60    7.60
   5   2  10   24.80    7.50
   5  -2  10   27.50   11.00
   5  -2  10   26.00    8.30
  -5  -2 -10   32.80    8.80
  -5  -2 -10   14.30    9.80
   5   2  11   16.70    7.10
   5   2  11   13.20    9.00
   5   2  11   16.40   13.70
   5   2  11   36.30   14.00
   5   2  11   22.00   14.30
   5  -2  11   24.30   10.00
  -5  -2 -11   32.20   10.40
   5  -2  11   36.20    8.40
  -5  -2 -11   17.90   13.50
   5  -2  11   28.20   12.40
   5   2  12  121.39   15.30
   5   2  12  114.29   21.00
   5   2  12  153.08   23.80
   5   2  12  113.19   14.80
   5  -2  12  141.59   16.10
   5  -2  12  124.09   17.10
   5  -2  12  153.88   22.60
   5   2  13   36.60   22.30
   5   2  13   45.10   20.70
   5   2  13   54.29   11.60
   5  -2  13   41.60   20.20
   5  -2  13   70.09   15.90
  -5   3  13   19.30   12.00
  -5   3  13   23.30   23.40
   5  -3 -13   19.10   11.40
  -5  -3  13   66.79   28.50
  -5  -3  13   15.90   10.70
  -5   3  12    3.70   19.00
  -5   3  12   32.30   11.00
  -5   3  12  -15.60   17.10
  -5  -3  12   14.60    9.30
  -5  -3  12   50.69   22.30
   5  -3 -12   -1.10    9.80
  -5   3  11  278.17   19.90
  -5   3  11  294.27   30.60
   5   3 -11  262.17   28.70
  -5   3  11  232.58   25.10
  -5  -3  11  244.38   33.00
  -5  -3  11  250.07   23.30
   5  -3 -11  256.27   29.00
  -5  -3  11  272.77   16.90
   5  -3 -11  299.47   19.10
  -5   3  10   71.59   12.10
   5   3 -10   53.19    9.10
  -5   3  10   56.89   16.80
   5   3 -10   81.59   15.50
  -5  -3  10   43.10    7.40
   5  -3 -10   55.39   16.20
  -5  -3  10   38.20   10.70
   5  -3 -10   51.29   10.10
   5  -3 -10   79.49   16.10
  -5  -3  10   69.89   17.70
   5   3  -9  194.18   14.10
   5   3  -9  210.08   20.40
  -5   3   9  222.38   16.10
  -5   3   9  248.28   23.20
  -5  -3   9  210.38   13.50
  -5  -3   9  168.48   22.50
  -5  -3   9  210.88   15.90
   5  -3  -9  214.78   21.80
   5  -3  -9  176.28   16.90
   5  -3  -9  211.28   15.00
   5  -3  -9  186.08   22.50
   5   3  -8   84.59   13.20
  -5   3   8   47.80    7.50
   5   3  -8   70.39    7.50
   5   3  -8   63.69    8.70
  -5   3   8   34.20    7.90
  -5   3   8   77.19   13.30
  -5  -3   8   53.69   13.90
   5  -3  -8   59.59   11.50
  -5  -3   8   55.69    8.40
   5  -3  -8   69.99   12.60
   5  -3  -8   78.39   12.00
  -5  -3   8   47.50    7.00
   5  -3  -8   51.79    7.70
  -5   3   7   70.79    9.90
  -5   3   7   43.80   10.70
   5   3  -7   62.39    8.10
  -5   3   7   50.29    8.20
   5   3  -7   55.79    7.50
   5   3  -7   62.09   10.30
  -5  -3   7   50.49    7.30
   5  -3  -7   54.29   10.70
  -5  -3   7   60.69   13.00
   5  -3  -7   48.60   11.40
   5  -3  -7   53.89    7.70
   5  -3  -7   64.49    9.40
  -5  -3   7   53.99    7.70
  -5   3   6  125.59   10.50
   5   3  -6  123.29   13.50
  -5   3   6  101.99   13.40
   5   3  -6  113.29    9.30
  -5   3   6  114.79   10.70
   5   3  -6  112.79    8.70
  -5  -3   6  121.59    9.90
   5  -3  -6  113.89   13.50
  -5  -3   6  110.39   15.60
   5  -3  -6  117.49   15.50
   5  -3  -6  104.69   10.70
  -5  -3   6  112.79    8.90
   5  -3  -6  115.79   10.50
   5   3  -5  261.57   12.30
  -5   3   5  259.87   14.10
   5   3  -5  247.98   16.20
  -5   3   5  273.57   17.40
   5   3  -5  270.97   13.10
  -5   3   5  256.67   14.00
  -5  -3   5  269.87   13.20
   5  -3  -5  255.77   14.10
  -5  -3   5  258.47   12.70
   5  -3  -5  274.07   19.50
   5  -3  -5  295.07   16.30
   5  -3  -5  252.47   13.80
  -5   3   4   99.29   11.00
   5   3  -4  103.59    8.10
   5   3  -4   99.59   10.90
  -5   3   4   91.89    8.50
   5   3  -4  108.69    8.00
  -5   3   4  100.59    9.10
   5  -3  -4  104.29    9.20
  -5  -3   4  101.59    7.80
   5  -3  -4  121.59   14.00
  -5  -3   4   94.59    8.30
   5  -3  -4   90.69    8.60
   5  -3  -4   98.99   10.00
  -5   3   3   17.90    5.70
  -5   3   3   12.90    3.60
   5   3  -3   20.60    6.40
   5   3  -3   12.50    3.60
  -5   3   3   12.30    4.70
   5   3  -3   22.30    4.70
   5   3  -3   26.50    4.40
   5  -3  -3   17.60    7.30
   5  -3  -3   21.60    4.70
   5  -3  -3   20.60    5.30
  -5  -3   3   27.50    5.30
  -5  -3   3   24.30    4.60
   5  -3  -3   16.10    4.40
  -5  -3   3   24.50    3.60
   5   3  -2 1593.04   53.49
  -5   3   2 1738.43   49.90
   5   3  -2 1689.63   49.80
  -5   3   2 1569.84   51.59
   5   3  -2 1677.73   49.90
  -5   3   2 1764.42   49.70
   5   3  -2 1715.83   49.60
   5   3  -2 1745.63   50.19
  -5   3   2 1708.03   49.80
  -5  -3   2 1740.93   49.80
  -5  -3   2 1733.03   48.60
  -5  -3   2 1713.63   49.90
   5  -3  -2 1687.63   49.99
   5  -3  -2 1725.73   50.09
   5  -3  -2 1721.33   49.90
   5   3  -1  108.29    8.90
   5   3  -1  100.99    7.40
  -5   3   1  106.39    7.10
  -5   3   1  107.39    7.50
   5   3  -1   90.89    7.80
   5   3  -1   92.59    7.70
  -5   3   1  107.79    7.60
  -5  -3   1  105.79    7.50
  -5  -3   1  102.49    7.70
  -5  -3   1  104.19    7.90
   5  -3  -1   99.39    7.60
   5  -3  -1  108.69    7.60
   5  -3  -1  102.69    7.20
  -5   3   0   86.69    6.30
  -5   3   0   87.39    6.40
   5   3   0   86.29    7.80
   5   3   0   82.69    8.70
  -5   3   0   84.99    6.00
   5   3   0   78.49    7.00
   5   3   0   87.19    7.00
   5  -3   0   85.59    6.40
  -5  -3   0   84.29    7.60
  -5  -3   0   94.39    7.80
   5  -3   0   80.89    6.70
  -5  -3   0   82.99    7.90
   5  -3   0   93.29    6.40
  -5  -3   0   85.49    6.90
   5   3   1   22.40    5.60
  -5   3  -1   28.00    3.50
   5   3   1   24.10    4.90
   5   3   1   28.00    5.10
   5   3   1   31.30    5.10
  -5   3  -1   20.80    3.60
  -5  -3  -1   27.20    5.20
   5  -3   1   24.50    4.00
   5  -3   1   30.20    4.20
  -5  -3  -1   23.00    4.90
  -5  -3  -1   21.70    4.60
  -5  -3  -1   28.50    5.80
   5   3   2    6.40    4.20
   5   3   2    0.30    3.20
   5   3   2    1.20    3.10
   5   3   2    4.00    5.00
  -5   3  -2    3.20    2.20
  -5  -3  -2    5.10    3.80
  -5  -3  -2   -0.30    3.70
  -5  -3  -2    6.00    3.60
   5  -3   2    2.10    2.30
  -5  -3  -2   -3.60    3.40
   5  -3   2    0.70    2.70
  -5  -3  -2    0.50    3.60
   5   3   3   26.20    4.80
   5   3   3   31.10    5.90
   5   3   3   23.80    5.30
   5   3   3   23.80    4.60
   5   3   3   18.30    5.80
   5  -3   3   26.80    3.70
  -5  -3  -3   31.60    5.40
  -5  -3  -3   29.30    6.90
  -5  -3  -3   23.60    4.20
  -5  -3  -3   32.90    5.30
   5  -3   3   31.20    4.30
   5  -3   3   26.50    3.30
  -5  -3  -3   26.40    5.10
   5   3   4    3.10    5.70
   5   3   4   -1.30    3.40
   5   3   4    2.70    4.50
   5   3   4    3.10    3.80
  -5  -3  -4    0.40    4.10
  -5  -3  -4   -2.40    3.50
   5  -3   4    2.30    3.70
  -5  -3  -4    2.20    5.50
  -5  -3  -4    3.00    3.90
  -5  -3  -4   -3.00    3.90
   5   3   5  277.07   18.50
   5   3   5  282.77   14.30
   5   3   5  280.17   15.30
   5   3   5  272.87   16.40
   5   3   5  274.47   13.80
  -5  -3  -5  268.27   13.60
  -5  -3  -5  268.47   13.60
  -5  -3  -5  262.37   14.10
  -5  -3  -5  273.87   14.20
   5  -3   5  278.67   13.80
  -5  -3  -5  255.37   16.30
   5   3   6  115.89   10.20
   5   3   6   97.29    9.80
   5   3   6   98.89   11.30
   5   3   6   97.09   12.60
   5   3   6   90.69   14.10
   5  -3   6   91.29   10.60
  -5  -3  -6  107.79   10.00
  -5  -3  -6  106.29    9.40
  -5  -3  -6   82.39   12.60
   5  -3   6   93.79    8.40
  -5  -3  -6  103.39   11.10
   5   3   7    8.40    7.50
   5   3   7    0.20    5.40
   5   3   7    3.40    7.40
   5   3   7   -0.30    6.50
   5   3   7    1.80    5.20
  -5  -3  -7    4.90    5.30
  -5  -3  -7    3.90    5.30
  -5  -3  -7   -0.90    5.80
  -5  -3  -7    0.90    6.60
   5  -3   7   -3.70    6.10
   5  -3   7    1.80    4.20
   5   3   8    8.70    8.60
   5   3   8    4.30    5.20
   5   3   8   20.60    7.90
   5   3   8   13.60   10.90
   5   3   8    4.00    8.10
  -5  -3  -8   24.20    8.50
  -5  -3  -8   13.10    6.40
   5  -3   8    9.90    8.10
  -5  -3  -8    4.40    5.20
   5  -3   8    8.40    5.40
  -5  -3  -8   10.00    6.70
   5   3   9   85.29   10.20
   5   3   9   79.89   11.60
   5   3   9   95.59   13.90
   5   3   9   90.69   14.60
   5   3   9  129.89   18.60
  -5  -3  -9  106.69   10.70
  -5  -3  -9   78.19   12.70
  -5  -3  -9   96.89   11.70
   5  -3   9  109.59   15.90
   5  -3   9   84.09   11.50
  -5  -3  -9   87.19   11.00
   5   3  10   -1.00   13.20
   5   3  10   20.30    7.30
   5   3  10   16.30   12.90
   5   3  10   13.00    8.90
   5   3  10   13.20   12.20
  -5  -3 -10    2.00   14.00
   5  -3  10   21.10   11.80
  -5  -3 -10    6.00    6.30
  -5  -3 -10   19.30    8.40
   5   3  11   48.60   17.20
   5   3  11   59.49   17.70
   5   3  11   54.59   11.90
   5   3  11   46.80    9.50
  -5  -3 -11   65.89    9.70
   5  -3  11   76.69   16.70
  -5  -3 -11   70.39   10.90
   5   3  12  -12.90   17.00
   5   3  12   -1.00    9.90
   5   3  12   21.70   20.10
   5  -3  12  -25.50   16.70
   5   3  13   59.09   22.10
   5   3  13   46.50   23.50
   5   3  13   22.50   13.20
   5  -3  13    9.70   22.50
  -5   4  12    2.70   21.60
  -5   4  12    6.50   13.10
   5  -4 -12   25.80   13.20
  -5  -4  12   22.10   10.50
  -5  -4  12   27.40   25.10
  -5   4  11  138.69   18.50
  -5   4  11  125.89   23.10
   5   4 -11  132.69   21.80
  -5  -4  11  107.49   25.80
  -5  -4  11   79.59   11.40
   5  -4 -11  101.89   14.40
  -5   4  10    3.00   14.00
   5   4 -10  -17.50   14.60
  -5   4  10   -6.10   14.00
  -5   4  10   16.30   10.80
  -5  -4  10   -2.90   16.00
   5  -4 -10    8.50    9.90
  -5  -4  10    7.70    7.20
  -5  -4  10   -6.20   13.30
  -5   4   9   36.90   10.10
  -5   4   9   31.00   13.70
  -5   4   9   41.00   11.70
   5   4  -9   72.79   13.00
   5   4  -9   34.80    8.80
  -5  -4   9   38.40   11.10
   5  -4  -9   23.10   14.20
   5  -4  -9   34.60    9.60
   5  -4  -9   60.89   15.90
  -5  -4   9   31.80   15.40
   5  -4  -9   62.79   18.10
  -5  -4   9   39.40    8.00
  -5   4   8  102.59   13.00
   5   4  -8  111.99   12.60
  -5   4   8   99.79   13.50
  -5   4   8  124.49   19.00
  -5   4   8   86.19   13.80
   5   4  -8  119.09   14.90
  -5  -4   8   99.09   16.30
   5  -4  -8   94.79   13.70
   5  -4  -8  102.89   17.10
  -5  -4   8   98.29   11.00
   5  -4  -8  110.29   15.70
   5  -4  -8  139.49   18.60
  -5  -4   8   90.09   14.20
  -5   4   7  161.08   15.90
  -5   4   7  204.48   17.20
  -5   4   7  200.08   18.80
   5   4  -7  192.08   17.00
  -5   4   7  185.78   14.40
   5   4  -7  189.28   13.40
   5  -4  -7  195.48   15.90
   5  -4  -7  160.68   21.70
   5  -4  -7  183.58   18.40
  -5  -4   7  188.38   14.20
  -5  -4   7  189.58   12.80
   5  -4  -7  195.88   15.00
  -5   4   6  111.59   15.50
   5   4  -6   96.79   13.10
  -5   4   6  133.49   13.80
  -5   4   6  101.49   11.10
   5   4  -6  118.49   10.00
  -5   4   6  106.89   12.60
   5   4  -6  121.19    9.40
   5   4  -6  112.29   11.20
  -5  -4   6  114.69   11.40
   5  -4  -6  102.09   14.00
   5  -4  -6   98.09   16.90
   5  -4  -6  129.99   13.10
   5  -4  -6  100.29   11.50
  -5  -4   6  108.29    9.90
  -5   4   5  110.89   11.40
   5   4  -5   98.09   12.10
  -5   4   5   77.39   12.60
   5   4  -5   96.49    8.80
   5   4  -5   97.19    9.00
   5   4  -5   92.99    9.60
  -5   4   5   86.09    9.80
  -5   4   5   92.19   12.10
   5  -4  -5   81.49   10.60
   5  -4  -5   75.09   11.50
  -5  -4   5   85.29    8.70
   5  -4  -5   89.19   10.70
   5  -4  -5   66.89   12.20
  -5  -4   5   96.09   10.50
   5   4  -4    9.10    5.20
   5   4  -4   11.80    5.00
   5   4  -4   19.20    5.50
  -5   4   4    2.20    6.20
  -5   4   4    0.90    6.10
   5   4  -4   19.10    7.50
  -5   4   4    7.10    4.20
  -5   4   4    6.20    5.80
   5  -4  -4    4.50    5.60
  -5  -4   4    6.20    4.80
   5  -4  -4   13.60    6.40
   5  -4  -4   10.30    8.70
   5  -4  -4   10.30    5.80
  -5  -4   4   10.20    3.50
  -5  -4   4   15.30    5.50
  -5   4   3   -2.90    5.20
   5   4  -3    1.60    4.10
   5   4  -3   -1.70    4.00
   5   4  -3    2.70    4.50
  -5   4   3   -0.10    4.50
   5   4  -3    7.60    6.80
  -5   4   3    0.60    3.70
   5   4  -3    0.20    4.30
  -5   4   3    5.60    5.40
   5  -4  -3   -2.90    4.90
  -5  -4   3   -1.30    3.80
   5  -4  -3   -3.70    4.60
  -5  -4   3    2.20    4.60
   5  -4  -3   -0.70    4.30
  -5  -4   3   -0.50    3.60
   5  -4  -3   -4.00    7.40
  -5   4   2    0.80    4.80
   5   4  -2    4.70    3.60
  -5   4   2   -3.00    3.90
   5   4  -2   14.40    6.80
  -5   4   2    6.90    5.30
   5   4  -2    4.20    4.90
   5   4  -2   12.90    4.70
  -5   4   2    2.80    4.20
   5   4  -2    4.10    3.90
   5  -4  -2   -0.30    4.00
  -5  -4   2    3.30    4.20
  -5  -4   2   12.20    4.40
   5  -4  -2    7.60    4.60
  -5  -4   2    5.80    4.90
   5  -4  -2    6.80    3.80
   5  -4  -2   -1.30    7.60
  -5   4   1   31.50    5.30
  -5   4   1   30.10    5.10
   5   4  -1   32.60    6.30
  -5   4   1   33.90    6.00
   5   4  -1   25.40    6.30
   5   4  -1   27.70    5.50
   5   4  -1   32.90    5.80
  -5  -4   1   28.70    6.00
   5  -4  -1   27.10    5.80
   5  -4  -1   31.80    9.50
  -5  -4   1   29.20    5.70
  -5  -4   1   26.80    5.80
   5  -4  -1   32.90    6.10
  -5  -4   1   40.30    7.70
   5   4   0   15.10    5.50
  -5   4   0    4.50    3.80
   5   4   0    3.70    3.60
   5   4   0    9.10    6.30
   5   4   0    8.70    5.20
  -5   4   0   11.10    3.90
   5  -4   0    7.90    4.50
  -5  -4   0    5.50    3.90
  -5  -4   0   10.50    4.80
   5  -4   0   12.50    4.50
  -5  -4   0   17.40    5.70
  -5  -4   0   22.30    6.30
   5   4   1  746.63   30.50
   5   4   1  758.52   26.40
  -5   4  -1  702.33   23.70
  -5   4  -1  740.63   24.10
   5   4   1  736.73   26.70
  -5  -4  -1  701.63   27.20
  -5  -4  -1  754.92   26.80
   5  -4   1  745.73   24.50
  -5  -4  -1  721.73   26.40
   5  -4   1  756.62   25.10
  -5  -4  -1  742.53   28.20
  -5   4  -2  443.16   16.40
   5   4   2  460.65   19.80
   5   4   2  474.05   24.00
   5   4   2  452.75   19.40
  -5   4  -2  472.55   16.30
   5  -4   2  477.05   17.20
  -5  -4  -2  472.55   21.80
  -5  -4  -2  479.25   19.90
   5  -4   2  464.65   17.70
  -5  -4  -2  478.85   20.80
  -5  -4  -2  464.45   20.10
  -5  -4  -2  504.05   20.00
  -5   4  -3  109.59    6.40
   5   4   3  106.79   14.00
   5   4   3   95.99    9.70
   5   4   3   84.79    9.60
  -5  -4  -3  101.09   12.00
  -5  -4  -3  101.09   10.30
  -5  -4  -3   87.09    9.90
   5  -4   3   94.79    7.30
  -5  -4  -3   93.09   10.70
  -5  -4  -3  105.69   10.50
   5  -4   3  102.79    8.00
   5   4   4   10.50    6.10
   5   4   4   16.50    5.30
   5   4   4   25.90    7.30
   5   4   4   25.50    8.80
   5   4   4   14.40    5.80
  -5  -4  -4   16.70    6.00
  -5  -4  -4   19.90    8.10
  -5  -4  -4   17.10    6.20
  -5  -4  -4   13.80    5.10
   5  -4   4   18.40    4.80
  -5  -4  -4   21.90    7.00
   5   4   5  635.84   31.70
   5   4   5  642.64   27.60
   5   4   5  630.34   25.50
   5   4   5  635.24   25.30
   5   4   5  673.23   27.90
  -5  -4  -5  623.34   28.70
  -5  -4  -5  630.24   25.70
  -5  -4  -5  620.04   25.60
  -5  -4  -5  630.94   25.30
  -5  -4  -5  624.64   25.10
   5   4   6  380.96   25.70
   5   4   6  420.16   22.60
   5   4   6  401.66   19.90
   5   4   6  378.36   21.50
   5   4   6  407.96   20.20
  -5  -4  -6  394.76   20.40
  -5  -4  -6  404.66   19.50
   5  -4   6  403.56   18.30
  -5  -4  -6  404.66   23.80
  -5  -4  -6  392.76   19.10
   5   4   7  131.69   14.60
   5   4   7  120.99   16.90
   5   4   7  130.79   15.70
   5   4   7  122.29   13.30
   5   4   7  136.09   19.40
  -5  -4  -7  129.29   13.00
  -5  -4  -7  106.59   14.30
   5  -4   7  118.79   13.70
  -5  -4  -7  116.69   15.30
  -5  -4  -7  141.69   13.90
   5  -4   7  149.79   11.20
   5   4   8    4.40    9.50
   5   4   8    5.40   12.30
   5   4   8    4.80    6.40
   5   4   8   16.10   10.10
   5   4   8    4.60   10.90
  -5  -4  -8   18.00   10.90
   5  -4   8   15.30    9.50
  -5  -4  -8    8.70    8.50
  -5  -4  -8   -1.60   10.40
  -5  -4  -8   16.30    8.60
   5  -4   8   12.90    5.70
   5   4   9   22.20   13.80
   5   4   9   16.40    9.00
   5   4   9   11.00   11.70
   5   4   9   17.80   10.20
   5  -4   9    0.20   10.90
  -5  -4  -9   14.80    7.90
  -5  -4  -9   31.30   10.60
   5   4  10   42.90   16.60
   5   4  10   29.30   14.70
   5   4  10   12.40    8.60
   5   4  10   28.60   14.30
   5  -4  10   36.20   14.30
  -5  -4 -10   50.19   12.40
  -5  -4 -10   26.90    9.50
   5   4  11   26.60   16.80
   5   4  11   84.99   16.60
   5   4  11   31.90   10.70
   5   4  11   16.40   18.50
   5  -4  11   51.79   19.10
  -5  -4 -11   45.30   10.70
  -5  -4 -11   37.50   14.60
   5   4  12   85.99   23.80
   5   4  12   85.69   15.20
   5   4  12   56.99   22.00
   5  -4  12   65.39   23.00
  -5  -4 -12   81.19   12.20
  -5   5  11  252.87   25.70
  -5   5  11  360.56   40.90
  -5  -5  11  269.37   20.80
   5  -5 -11  252.37   25.10
  -5   5  10   70.09   12.70
   5   5 -10   69.49   17.70
  -5   5  10   76.19   21.20
  -5  -5  10   76.49   11.50
   5  -5 -10   67.59   14.50
   5   5  -9   15.20   14.10
  -5   5   9   13.80    9.50
  -5   5   9    8.90   16.50
   5   5  -9   13.00    8.80
  -5  -5   9   -0.60    8.50
  -5  -5   9    6.50   14.80
   5  -5  -9   15.40   10.80
   5   5  -8   97.29   13.10
  -5   5   8   75.19   12.70
   5   5  -8   74.49   11.20
  -5   5   8   97.59   17.10
   5   5  -8   95.99   13.60
   5  -5  -8   96.69   12.80
  -5  -5   8   64.99    9.30
  -5  -5   8   72.39   12.70
   5   5  -7  808.42   31.60
  -5   5   7  723.43   36.90
   5   5  -7  790.52   28.70
  -5   5   7  741.73   35.20
  -5   5   7  701.03   33.30
  -5   5   7  806.22   32.60
   5   5  -7  719.83   29.30
   5  -5  -7  705.33   47.20
  -5  -5   7  715.63   30.80
   5  -5  -7  708.13   33.60
  -5  -5   7  780.32   29.00
   5  -5  -7  797.12   32.30
   5   5  -6    9.90    8.60
  -5   5   6    7.90    7.10
  -5   5   6   21.40   10.60
   5   5  -6    9.80    7.50
  -5   5   6    7.20    9.30
  -5   5   6   -5.70    9.90
   5   5  -6   17.20    6.70
   5  -5  -6   13.30   15.20
  -5  -5   6   18.90    6.60
   5  -5  -6    6.50    7.90
   5  -5  -6    6.20    8.60
  -5  -5   6   10.50    8.70
  -5   5   5  318.27   20.80
   5   5  -5  325.07   16.50
   5   5  -5  324.67   17.50
  -5   5   5  307.37   17.90
  -5   5   5  297.77   19.70
   5   5  -5  345.87   18.90
  -5   5   5  309.37   20.80
  -5  -5   5  323.07   16.90
   5  -5  -5  324.27   20.80
   5  -5  -5  329.87   19.60
   5  -5  -5  290.47   26.60
  -5  -5   5  308.77   18.20
  -5   5   4   54.49   10.50
   5   5  -4   40.20    7.00
  -5   5   4   38.80    6.60
  -5   5   4   41.70    7.90
   5   5  -4   24.50    5.90
   5   5  -4   45.80    9.50
  -5   5   4   57.59   10.10
  -5  -5   4   48.00    6.60
  -5  -5   4   35.20    7.30
   5  -5  -4   41.50    9.50
   5  -5  -4   42.60    8.60
  -5  -5   4   43.40    8.60
   5  -5  -4   37.40   11.90
   5   5  -3   51.99    9.30
   5   5  -3   39.90    6.70
  -5   5   3   48.30    9.90
  -5   5   3   49.00    8.70
  -5   5   3   46.00    8.10
  -5   5   3   45.90    7.20
  -5  -5   3   51.59    7.50
  -5  -5   3   51.79    8.90
   5  -5  -3   52.09    8.90
  -5  -5   3   53.89    8.40
   5  -5  -3   60.99   14.10
   5  -5  -3   73.09   11.20
   5   5  -2  444.66   20.20
   5   5  -2  446.96   22.70
   5   5  -2  450.45   22.10
  -5   5   2  440.46   20.50
  -5   5   2  477.35   20.10
  -5   5   2  478.05   20.60
   5   5  -2  448.66   20.00
  -5  -5   2  449.26   20.20
  -5  -5   2  452.65   22.40
  -5  -5   2  466.15   21.10
  -5  -5   2  467.65   20.40
   5  -5  -2  484.15   28.70
   5  -5  -2  471.35   21.10
   5  -5  -2  467.65   21.00
   5   5  -1   83.39   11.40
   5   5  -1   81.39   10.20
  -5   5   1   83.99    9.00
   5   5  -1   90.69   11.90
   5   5  -1   76.99    9.80
  -5   5   1   76.49   10.00
   5  -5  -1   81.69   11.00
   5  -5  -1   78.89   10.60
  -5  -5   1   85.69   10.20
  -5  -5   1   75.39    9.80
  -5  -5   1   83.59   11.00
  -5  -5   1   95.09   11.40
   5  -5  -1   83.19   14.90
   5   5   0  537.55   27.10
  -5   5   0  575.14   21.40
  -5   5   0  527.65   21.10
   5   5   0  571.54   23.40
   5   5   0  547.55   22.70
  -5  -5   0  570.04   23.80
  -5  -5   0  559.54   23.20
   5  -5   0  554.44   21.90
   5  -5   0  557.14   30.00
  -5  -5   0  518.45   24.20
  -5  -5   0  560.94   24.50
   5  -5   0  546.65   22.70
   5   5   1   23.80    6.60
  -5   5  -1   24.20    5.50
  -5   5  -1   21.80    5.30
   5   5   1   28.20    6.10
   5   5   1   18.80    8.20
  -5  -5  -1   27.20    7.10
  -5  -5  -1   20.40    7.30
   5  -5   1   33.80    6.40
  -5  -5  -1   34.00    7.90
   5  -5   1   35.30    7.30
  -5  -5  -1   26.50    6.50
   5  -5   1   26.60   11.10
  -5   5  -2  272.97   13.30
  -5   5  -2  305.27   13.40
   5   5   2  323.07   22.20
   5   5   2  287.87   16.70
   5   5   2  305.77   16.90
  -5  -5  -2  324.47   17.50
  -5  -5  -2  309.27   19.70
   5  -5   2  292.67   15.60
  -5  -5  -2  307.37   18.00
   5  -5   2  298.67   22.20
  -5  -5  -2  296.57   17.70
   5  -5   2  301.77   14.80
   5   5   3  -10.30    8.40
   5   5   3   -2.50    6.30
  -5   5  -3    4.10    4.10
   5   5   3   11.70    6.20
  -5   5  -3   -1.90    4.10
   5  -5   3    4.00    4.70
  -5  -5  -3    7.30    7.90
  -5  -5  -3    0.10    5.50
   5  -5   3    0.60    5.80
  -5  -5  -3    1.30    6.50
  -5  -5  -3    1.60    7.60
  -5  -5  -3    9.80    8.00
   5  -5   3    3.10    9.40
   5   5   4   44.50   13.80
   5   5   4   45.10    9.50
  -5   5  -4   41.70    5.00
   5   5   4   29.30    8.20
   5   5   4   43.60    8.10
  -5   5  -4   40.70    5.10
  -5  -5  -4   31.50   11.60
  -5  -5  -4   42.50    8.60
  -5  -5  -4   43.10    8.50
   5  -5   4   46.10    7.60
  -5  -5  -4   45.70    9.80
  -5  -5  -4   38.30    8.40
   5  -5   4   28.40    7.20
   5   5   5   80.69   11.30
   5   5   5   50.39   12.20
   5   5   5   91.69   12.60
   5   5   5   83.29   12.90
  -5  -5  -5   99.49   13.40
  -5  -5  -5   72.39   14.10
  -5  -5  -5   79.59   11.00
   5  -5   5   76.39    8.90
  -5  -5  -5   68.89   11.20
   5  -5   5   84.39   10.90
  -5  -5  -5   77.39   11.40
   5   5   6  -13.20   10.20
   5   5   6   -4.80    8.90
   5   5   6    7.10    9.10
   5   5   6   -9.40   11.50
   5   5   6    5.60    7.40
  -5  -5  -6    6.90   10.80
   5  -5   6   -3.20    6.70
  -5  -5  -6   -0.30    9.90
   5  -5   6    9.60    7.20
  -5  -5  -6    0.70    8.00
  -5  -5  -6   10.40   13.00
   5   5   7   13.10   13.10
   5   5   7   -4.20   10.80
   5   5   7   -1.70    6.90
   5   5   7    1.90   10.00
   5  -5   7  -12.50    7.10
  -5  -5  -7   -6.20    8.20
   5  -5   7    5.10    6.50
  -5  -5  -7   10.30   11.50
   5   5   8    3.30   12.90
   5   5   8   -0.30    7.80
   5   5   8  -12.90   14.20
   5   5   8   -4.90   11.40
   5  -5   8   -2.80   11.80
   5  -5   8   -1.40    8.00
  -5  -5  -8   -0.40   10.30
  -5  -5  -8  -17.00   12.00
   5   5   9   -9.30    9.70
   5   5   9   31.90   13.80
   5   5   9  -16.30   17.50
   5   5   9   -2.30   15.70
   5  -5   9    7.40   13.30
  -5  -5  -9   22.30   10.70
  -5  -5  -9   25.40   14.70
   5   5  10  114.19   22.20
   5   5  10   79.59   21.00
   5   5  10  113.09   16.50
   5   5  10  178.98   29.40
  -5  -5 -10  128.59   19.90
   5  -5  10  143.49   20.60
   5   5  11   84.09   25.40
   5   5  11   88.69   15.60
   5   5  11   85.59   21.90
  -5  -5 -11  138.09   21.50
  -5   6   9  390.96   38.30
  -5   6   9  395.96   27.70
   5  -6  -9  403.66   29.90
  -5  -6   9  414.76   24.20
  -5   6   8  212.28   22.30
  -5   6   8  218.18   30.20
   5  -6  -8  226.08   23.90
  -5  -6   8  212.08   18.90
  -5   6   7   86.39   12.50
   5   6  -7   73.49   11.20
  -5   6   7   97.69   17.70
   5   6  -7   82.09   12.60
  -5  -6   7   80.89   11.10
   5  -6  -7   82.69   14.10
  -5   6   6   17.30   16.00
   5   6  -6   -1.10    8.50
  -5   6   6    8.80   12.60
  -5   6   6   12.30    9.30
   5   6  -6    6.40    9.60
   5  -6  -6   12.30   11.40
   5  -6  -6    7.50   14.20
  -5  -6   6   14.90    8.20
   5   6  -5   20.70    8.30
  -5   6   5   20.40    9.70
  -5   6   5   33.40   11.50
   5   6  -5   31.30    9.30
  -5   6   5   30.30   16.40
  -5  -6   5   36.90   13.30
  -5  -6   5   20.50    8.20
   5  -6  -5   37.00   11.30
   5  -6  -5   53.79   13.00
  -5   6   4   10.40   11.90
   5   6  -4    6.60    8.10
   5   6  -4    5.50    7.70
  -5   6   4    7.70    9.70
   5   6  -4   16.60    8.30
  -5   6   4    3.50    7.90
  -5   6   4    6.40   15.60
   5  -6  -4    6.60   12.00
   5  -6  -4   10.00   10.70
  -5  -6   4    9.80    7.80
   5  -6  -4   11.70   16.60
  -5  -6   4    8.90    6.70
  -5  -6   4   -2.20   10.60
  -5  -6   4   17.60   10.10
  -5   6   3   32.60   10.10
  -5   6   3   17.00    6.90
  -5   6   3   37.30   11.70
   5   6  -3   22.90    8.30
   5   6  -3   27.40    8.00
   5   6  -3   44.40    9.00
   5  -6  -3   34.30   10.40
  -5  -6   3   27.50    8.50
  -5  -6   3   23.40    9.00
  -5  -6   3    5.40   10.60
   5  -6  -3   21.40   11.00
  -5  -6   3   28.30    9.30
   5  -6  -3   30.40   14.70
   5   6  -2   59.49   10.10
  -5   6   2   45.10   10.20
   5   6  -2   70.09   10.50
  -5   6   2   42.50    9.10
   5   6  -2   46.00    8.90
  -5  -6   2   51.89    9.70
   5  -6  -2   52.59   16.80
  -5  -6   2   44.30   10.30
  -5  -6   2   25.10   11.00
  -5  -6   2   60.99   12.70
   5  -6  -2   49.00   10.50
   5  -6  -2   30.90   10.40
  -5   6   1   -3.40    6.80
   5   6  -1    5.70    9.70
   5   6  -1   12.10    7.90
  -5   6   1   -7.30    8.00
   5   6  -1    4.20    7.40
  -5  -6   1   10.10    7.90
   5  -6  -1  -20.10   13.50
   5  -6  -1    7.90    8.70
  -5  -6   1   -3.90    7.00
  -5  -6   1    4.90    9.40
   5  -6  -1   20.30    9.70
  -5  -6   1    6.40   10.10
   5   6   0    5.70    9.10
   5   6   0   -2.80    9.60
  -5   6   0   17.90    7.80
  -5   6   0    7.90    6.30
   5   6   0    4.70    7.50
   5  -6   0   15.20    8.60
  -5  -6   0   -1.70    9.90
   5  -6   0    7.50   14.10
  -5  -6   0    9.20    9.40
   5  -6   0   18.00    8.10
  -5  -6   0    9.60    7.20
  -5  -6   0   11.00    7.80
  -5   6  -1   -3.20    5.90
  -5   6  -1    3.10    7.20
   5   6   1    6.50    8.90
   5   6   1   -5.30   10.20
   5   6   1   13.00    7.40
   5  -6   1    2.70   12.80
  -5  -6  -1    2.70    7.50
   5  -6   1    4.70    8.10
  -5  -6  -1    2.70    8.30
  -5  -6  -1    0.30    9.40
   5  -6   1    0.20    7.40
  -5  -6  -1   24.70   10.60
  -5   6  -2   39.30    7.00
   5   6   2   34.40   11.10
   5   6   2   46.30    8.30
   5   6   2   33.50   12.20
   5   6   2   50.99   10.70
  -5   6  -2   39.50    7.50
   5  -6   2   40.20    8.60
   5  -6   2   21.70    9.80
  -5  -6  -2   38.80   11.90
  -5  -6  -2   25.80   11.40
  -5  -6  -2   34.80   10.60
   5  -6   2   38.70    9.00
  -5  -6  -2   31.80    8.70
   5  -6   2   22.40   13.60
   5   6   3   32.50    8.50
  -5   6  -3   41.50    7.50
   5   6   3   28.50   10.80
   5   6   3   17.80   12.00
  -5   6  -3   31.90    7.00
   5   6   3   28.70    8.90
  -5  -6  -3   14.10   10.40
  -5  -6  -3    8.60   11.90
   5  -6   3   32.60   10.10
   5  -6   3   37.10   15.30
   5  -6   3   17.30    8.60
  -5  -6  -3   18.20   11.60
  -5  -6  -3   33.50    8.20
   5   6   4    1.00   11.10
   5   6   4    8.60    8.30
  -5   6  -4    4.10    6.10
   5   6   4   21.60   14.10
   5   6   4    1.90    8.50
  -5  -6  -4   -0.90   11.00
  -5  -6  -4  -10.50   12.60
  -5  -6  -4    5.40   11.50
   5  -6   4    2.40    8.50
   5  -6   4    5.30   14.50
  -5  -6  -4    9.50    9.80
  -5  -6  -4    2.40    8.60
   5  -6   4   16.90   10.00
   5   6   5   22.80   15.70
   5   6   5   14.00   10.30
   5   6   5   29.20   11.80
   5   6   5   15.00    8.80
   5  -6   5   22.20   14.60
  -5  -6  -5  -13.90   10.00
   5  -6   5   16.40   10.20
   5  -6   5   11.70    9.10
   5   6   6   27.90   14.60
   5   6   6   -6.10    9.10
   5   6   6   -3.80   11.10
   5  -6   6   -3.50    9.70
  -5  -6  -6  -12.50   10.80
   5  -6   6   -7.10   14.30
   5  -6   6   19.10   11.10
   5   6   7   83.69   19.20
   5   6   7  110.69   17.00
   5   6   7   72.89   14.10
   5  -6   7   41.40   15.90
   5  -6   7   75.19   13.00
  -5  -6  -7   64.39   13.50
   5  -6   7   51.49   12.60
   5   6   8   67.09   19.60
   5   6   8  128.19   16.90
   5   6   8   90.69   18.70
   5  -6   8  107.89   15.70
  -5  -6  -8   99.99   15.20
   5   6   9  186.38   31.80
   5   6   9   91.99   14.50
   5   6   9  114.59   22.90
   5  -6   9  144.39   23.40
  -5  -6  -9  114.89   18.00
  -5   7   7   21.40   20.10
  -5   7   7   34.40   16.90
  -5  -7   7   32.00   19.20
  -5  -7   7   43.70   12.10
   5  -7  -7   50.09   16.90
  -5   7   6   15.20   14.70
  -5   7   6   31.20   17.10
   5   7  -6   10.30   11.60
  -5  -7   6   25.40   11.80
   5  -7  -6    8.10   16.40
  -5  -7   6   -3.50   15.90
  -5   7   5   44.40   15.50
  -5   7   5   52.99   15.00
   5   7  -5   51.79   12.00
  -5  -7   5   62.79   12.00
   5  -7  -5   48.00   14.30
  -5  -7   5   36.70   16.90
   5   7  -4  -21.30   10.20
  -5   7   4   31.70   11.20
   5  -7  -4  -11.70   12.60
  -5  -7   4    4.50   10.00
   5  -7  -4   -4.30   17.10
  -5  -7   4   -0.10   13.30
  -5  -7   4   -4.40   11.80
  -5   7   3  -11.00   10.40
   5   7  -3   -2.90   10.40
   5  -7  -3   13.00   13.50
  -5  -7   3   20.20   12.60
  -5  -7   3  -16.60    9.10
  -5  -7   3   -2.60   12.00
   5  -7  -3  -26.50   11.10
   5   7  -2   -1.50   10.50
  -5   7   2   -7.70    8.60
   5  -7  -2    7.10   14.90
  -5  -7   2   -4.00   10.60
   5  -7  -2   -2.30   11.70
  -5  -7   2   16.90    9.70
  -5  -7   2   -8.60   13.60
   5   7  -1   38.10   10.60
  -5   7   1   40.00   10.40
   5  -7  -1   32.20   12.80
   5  -7  -1   31.10   13.10
  -5  -7   1   34.10   11.20
  -5  -7   1   35.90   15.10
  -5  -7   1   27.00   10.40
  -5   7   0    0.60    8.80
   5   7   0   -2.40   12.50
   5   7   0   -1.00   10.30
  -5  -7   0    6.30   11.30
   5  -7   0    2.90   11.80
   5  -7   0  -13.50   11.80
  -5  -7   0   -3.90   15.10
   5  -7   0   21.00   21.40
  -5  -7   0    1.90    9.20
   5   7   1   17.50    8.80
  -5   7  -1    6.40    8.80
   5   7   1   33.70   11.10
  -5  -7  -1   17.90   16.10
   5  -7   1   24.50   12.20
   5  -7   1   23.40   12.20
  -5  -7  -1   31.00   13.20
   5  -7   1   23.40   21.50
  -5  -7  -1   16.30   11.20
   5   7   2  207.18   17.80
   5   7   2  239.58   20.60
  -5   7  -2  205.18   16.50
  -5  -7  -2  190.08   20.30
   5  -7   2  183.78   21.80
   5  -7   2  167.48   20.80
   5  -7   2  229.38   34.90
   5  -7   2  254.17   25.60
  -5  -7  -2  200.08   23.40
   5   7   3  357.06   22.50
   5   7   3  377.46   24.80
   5  -7   3  335.87   38.10
   5  -7   3  324.27   24.50
  -5  -7  -3  396.36   25.50
  -5  -7  -3  375.46   26.70
   5  -7   3  336.77   29.10
   5   7   4  308.77   23.10
  -5   7  -4  255.77   18.40
   5   7   4  303.07   23.50
  -5  -7  -4  282.57   25.80
   5  -7   4  261.57   28.30
   5  -7   4  250.17   37.60
   5  -7   4  264.37   23.60
   5   7   5   99.69   15.80
   5   7   5   55.99   13.10
   5  -7   5   87.99   19.60
   5  -7   5   87.29   16.30
  -5  -7  -5   59.99   15.10
   5   7   6    4.20   13.90
   5   7   6   13.60   15.70
   5  -7   6   11.30   15.10
  -5  -7  -6  -20.40   13.10
   5   7   7   99.49   20.00
   5   7   7   72.19   16.50
  -5  -7  -7   86.59   17.30
   5  -7   7  108.19   18.20
   5   8  -3    7.30   14.50
  -5   8   3    8.10   15.70
  -5  -8   3    4.20   18.00
  -5  -8   3    3.40   13.60
   5  -8  -3    2.00   17.60
  -5   8   2   62.39   15.00
   5   8  -2   35.60   16.60
  -5  -8   2   18.80   19.40
  -5  -8   2   99.59   15.50
   5  -8  -2   61.19   18.00
  -5   8   1   16.00   13.20
   5   8  -1   13.00   16.00
  -5  -8   1   21.50   14.20
  -5  -8   1   -5.50   18.00
   5  -8  -1   23.90   17.70
  -5   8   0  -18.80   14.40
   5   8   0  -12.00   15.20
  -5  -8   0   45.20   18.00
   5  -8   0   -7.90   17.80
  -5  -8   0    5.10   15.00
   5   8   1   59.79   16.00
  -5  -8  -1   45.40   20.50
  -5  -8  -1   24.20   14.60
   5  -8   1   67.29   18.50
   5   8   2    1.40   13.30
  -5  -8  -2   23.90   17.50
  -5  -8  -2    5.40   15.10
   5  -8   2   30.40   19.30
   5   8   3   19.70   16.00
   5  -8   3   52.49   19.70
  -5  -8  -3   29.50   19.50
   6   0 -14    5.40   18.60
  -6   0  14   -7.20   12.00
  -6   0  14  -26.90   27.10
  -6   0  13   -4.00    9.20
   6   0 -13  -13.80    8.50
  -6   0  13   27.10   20.90
  -6   0  12   14.90    8.80
   6   0 -12   10.20    8.80
  -6   0  12   29.10   17.00
   6   0 -12   11.00    7.80
  -6   0  11   -7.20    7.10
   6   0 -11    3.80   14.10
  -6   0  11   14.10   10.10
   6   0 -11   -5.80    8.90
   6   0 -11    3.30    7.90
  -6   0  11   15.20   13.90
   6   0 -11   -7.70    6.30
   6   0 -10 1102.99   35.70
  -6   0  10 1078.69   39.30
  -6   0  10 1101.29   50.69
   6   0 -10 1068.79   38.20
   6   0 -10 1090.09   37.30
   6   0 -10 1171.78   46.80
  -6   0  10 1069.49   38.40
   6   0  -9   -6.50    6.00
  -6   0   9    7.50   10.30
   6   0  -9    7.60    4.80
  -6   0   9   -0.10    5.50
   6   0  -9    1.20    6.10
   6   0  -9   25.70   10.40
  -6   0   9    5.00    6.80
   6   0  -8  215.78   18.40
  -6   0   8  220.18   13.10
   6   0  -8  236.88   13.80
  -6   0   8  231.08   20.20
   6   0  -8  222.18   12.20
   6   0  -8  231.58   14.50
  -6   0   8  230.18   14.20
  -6   0   7    1.20    3.30
  -6   0   7    3.00    6.90
   6   0  -7    6.60    7.30
   6   0  -7    5.10    4.70
  -6   0   7    0.80    4.90
   6   0  -7    4.10    5.00
   6   0  -7   -1.20    3.60
  -6   0   6  312.67   14.10
   6   0  -6  289.27   15.30
  -6   0   6  304.97   20.10
  -6   0   6  317.37   14.20
   6   0  -6  314.97   13.60
   6   0  -6  281.97   18.00
   6   0  -5    1.80    2.80
  -6   0   5    4.80    3.40
   6   0  -5    3.90    5.30
  -6   0   5    1.00    2.90
   6   0  -5   -4.70    3.00
  -6   0   5   -0.40    5.30
  -6   0   4   49.50    9.10
   6   0  -4   63.29    6.20
  -6   0   4   60.69    5.90
   6   0  -4   66.09    5.90
   6   0  -4   68.89    9.00
  -6   0   4   65.29    6.00
   6   0  -3    1.20    4.60
  -6   0   3   -6.50    3.50
   6   0  -3   -0.60    2.60
  -6   0   3    1.20    2.50
  -6   0   3   -3.40    2.50
   6   0  -3   -1.50    2.20
  -6   0   2 5483.45  142.49
   6   0  -2 5391.36  148.59
   6   0  -2 5260.27  142.39
  -6   0   2 5397.06  142.79
   6   0  -1   -0.50    1.70
   6   0  -1    0.50    2.10
   6   0  -1   -8.50    4.10
  -6   0   1    1.10    1.90
  -6   0   1    0.50    2.10
  -6   0   0   29.10    3.60
   6   0   0   31.70    3.80
   6   0   0   29.80    3.80
  -6   0   0   28.50    3.40
  -6   0  -1   -0.30    1.60
   6   0   1   -2.00    2.10
   6   0   1   -0.50    1.60
   6   0   1   -0.20    1.70
  -6   0  -1    0.10    1.60
  -6   0  -2   69.99    3.80
   6   0   2   71.69    4.40
  -6   0  -2   68.29    4.30
   6   0   2   71.99    6.10
   6   0   2   76.89    4.30
   6   0   3   -0.30    1.60
   6   0   3    2.30    2.60
  -6   0  -3    0.00    1.50
   6   0   3   -0.50    1.80
   6   0   3   -2.80    1.70
   6   0   3    0.20    2.10
   6   0   4  679.03   20.40
   6   0   4  705.73   20.70
   6   0   4  696.63   24.20
   6   0   4  683.73   20.40
   6   0   4  685.83   20.70
   6   0   5   -2.10    2.30
   6   0   5   -0.40    2.00
   6   0   5   -4.30    2.50
   6   0   5    1.40    3.80
   6   0   5   -4.60    2.50
  -6   0  -5    6.20    3.60
   6   0   6  128.79   10.60
   6   0   6  129.79   11.20
   6   0   6  114.49    6.40
  -6   0  -6  119.19    9.40
   6   0   6   97.49    6.70
   6   0   6  116.99    7.20
   6   0   6  117.39    6.70
   6   0   7   -0.20    5.80
  -6   0  -7    1.50    4.50
   6   0   7    0.80    2.70
   6   0   7   -3.30    2.50
   6   0   7   -4.20    4.70
   6   0   7    1.60    3.70
  -6   0  -8   44.30    7.80
   6   0   8   40.70    6.20
   6   0   8   37.70    8.10
   6   0   8   45.30    5.30
   6   0   8   29.30    9.00
   6   0   8   35.70    4.90
   6   0   9   -0.40    7.00
  -6   0  -9    4.10    6.20
   6   0   9    3.50    3.80
   6   0   9   -3.10    3.90
   6   0   9   -3.90    7.50
   6   0   9  -11.10    5.40
   6   0  10   31.80    5.60
   6   0  10   29.80   10.60
   6   0  10   29.50    8.00
   6   0  10   21.80    9.30
   6   0  10   28.00    5.60
   6   0  11    3.80   11.50
   6   0  11    0.40    5.90
   6   0  11  -13.80   10.00
   6   0  11    0.30    5.20
   6   0  11   -0.70    9.40
   6   0  12   56.29    8.60
   6   0  12   55.29    8.20
   6   0  12   40.20   13.40
   6   0  12   66.69   16.40
   6   0  12   49.70   15.20
   6   0  13    0.40   16.70
   6   0  13   -1.10    7.20
   6   0  13  -13.50   17.10
   6   0  13    2.30   16.90
  -6   1  14    0.60   13.50
  -6   1  14   30.60   25.00
   6  -1 -14   10.40   12.00
  -6  -1  14   14.50   25.80
  -6  -1  14    2.20   11.40
  -6   1  13   53.29   21.70
  -6   1  13    1.70   10.60
   6  -1 -13   12.40    9.40
   6  -1 -13  -23.80   13.40
  -6  -1  13    5.70   10.00
  -6  -1  13   -7.60   20.80
   6   1 -12   22.30    7.30
  -6   1  12   18.20    8.20
  -6   1  12   28.90   17.50
  -6  -1  12   18.70   17.80
   6  -1 -12   28.50   12.50
   6  -1 -12   30.70    9.20
  -6  -1  12   27.30    8.40
   6   1 -11    8.10   15.00
  -6   1  11   15.90    8.40
   6   1 -11    3.20    8.40
   6   1 -11   11.60    6.20
  -6   1  11   21.90   12.90
  -6   1  11   -6.60   14.10
   6  -1 -11   -2.40    6.40
   6  -1 -11    2.90    9.80
  -6  -1  11   16.30    7.10
  -6  -1  11  -19.60   11.90
  -6  -1  11    6.60   13.30
   6   1 -10   36.00    6.40
  -6   1  10   18.70   13.80
   6   1 -10   25.30    7.20
   6   1 -10   53.09   15.00
  -6   1  10   25.00    7.60
  -6   1  10   31.90    9.80
  -6  -1  10   30.20    7.30
   6  -1 -10   21.60    9.60
   6  -1 -10   12.20    6.80
   6  -1 -10    8.40   13.10
  -6  -1  10   27.60    8.90
   6  -1 -10   26.80    7.00
  -6  -1  10   23.20   12.40
   6   1  -9  748.03   25.20
  -6   1   9  673.73   36.90
  -6   1   9  726.23   28.60
  -6   1   9  685.13   27.70
   6   1  -9  732.73   27.40
   6   1  -9  699.63   34.20
  -6  -1   9  721.33   27.80
   6  -1  -9  716.53   26.40
  -6  -1   9  710.23   27.10
   6  -1  -9  708.63   28.10
   6  -1  -9  737.13   30.30
   6  -1  -9  739.93   34.60
  -6  -1   9  723.43   37.70
   6   1  -8   62.29    8.80
  -6   1   8   68.09    9.90
   6   1  -8   49.80    7.40
   6   1  -8   40.50    5.70
   6   1  -8   47.10   10.20
  -6   1   8   35.30    6.80
  -6   1   8   40.70   11.30
   6  -1  -8   53.09    8.10
  -6  -1   8   47.20    7.40
   6  -1  -8   49.20    8.20
   6  -1  -8   34.10   10.00
  -6  -1   8   49.00    8.00
  -6  -1   8   56.39   13.90
   6  -1  -8   38.50    8.90
  -6   1   7  257.97   14.00
   6   1  -7  287.57   18.80
   6   1  -7  279.17   13.80
   6   1  -7  258.57   12.50
  -6   1   7  279.17   14.50
   6   1  -7  281.67   12.60
  -6   1   7  270.87   19.90
   6  -1  -7  272.07   18.30
   6  -1  -7  257.27   14.10
  -6  -1   7  256.17   13.30
  -6  -1   7  244.68   19.70
   6  -1  -7  253.27   13.20
   6  -1  -7  259.97   16.80
  -6  -1   7  257.77   13.50
  -6   1   6  560.54   21.70
   6   1  -6  640.84   27.20
  -6   1   6  550.04   27.70
  -6   1   6  579.34   21.70
   6   1  -6  564.64   20.20
   6   1  -6  579.94   21.30
   6  -1  -6  555.04   21.60
   6  -1  -6  625.34   26.90
  -6  -1   6  563.44   21.10
  -6  -1   6  515.15   27.50
  -6  -1   6  614.54   21.60
   6  -1  -6  556.64   24.80
   6  -1  -6  566.64   21.10
   6   1  -5   31.20    4.90
  -6   1   5   25.00    5.00
  -6   1   5   27.30    5.00
   6   1  -5   32.60    5.30
   6   1  -5   35.40    7.10
  -6   1   5   20.70    8.40
  -6  -1   5   29.30    5.10
   6  -1  -5   28.60    4.80
   6  -1  -5   24.40    4.60
  -6  -1   5   26.20    4.60
   6  -1  -5   33.30    7.60
  -6  -1   5   23.90    7.40
  -6   1   4   44.00    9.20
  -6   1   4   29.20    4.60
   6   1  -4   35.20    5.50
   6   1  -4   27.80    4.60
   6   1  -4   29.20    6.50
  -6   1   4   33.60    5.10
   6  -1  -4   32.60    5.30
  -6  -1   4   36.60    5.20
  -6  -1   4   22.30    7.50
   6  -1  -4   31.70    6.80
   6  -1  -4   30.80    4.80
  -6  -1   4   34.00    4.60
  -6   1   3 2976.60   79.09
  -6   1   3 2637.04   84.49
   6   1  -3 2996.60   79.49
  -6   1   3 2897.51   79.39
   6   1  -3 2847.92   78.69
   6   1  -3 2991.10   85.49
  -6  -1   3 2478.35   84.69
  -6  -1   3 2920.21   79.19
   6  -1  -3 2835.92   78.99
   6  -1  -3 2980.00   79.59
  -6  -1   3 2987.10   78.99
   6  -1  -3 3003.60   84.29
   6   1  -2  672.93   20.80
   6   1  -2  603.74   25.30
  -6   1   2  619.84   20.10
   6   1  -2  638.64   19.90
  -6   1   2  543.85   24.20
   6   1  -2  610.84   20.20
  -6   1   2  624.84   20.40
   6  -1  -2  604.44   20.20
   6  -1  -2  644.04   20.60
  -6  -1   2  626.04   20.40
   6  -1  -2  661.23   24.90
   6   1  -1   96.89    6.00
   6   1  -1   85.19    5.80
  -6   1   1   93.39    5.70
   6   1  -1   90.89    6.00
  -6   1   1   96.49    5.80
  -6  -1   1   95.39    6.00
   6  -1  -1  102.49    6.00
  -6  -1   1   96.39    5.90
   6  -1  -1   89.09    5.80
   6  -1  -1   86.89    8.70
  -6   1   0  357.86   11.60
   6   1   0  351.86   12.80
  -6   1   0  360.16   12.20
   6   1   0  343.47   13.50
   6   1   0  343.17   12.70
  -6  -1   0  353.26   12.50
   6  -1   0  347.97   12.10
  -6  -1   0  360.56   12.90
   6  -1   0  354.66   12.30
   6   1   1  514.95   17.00
   6   1   1  511.55   16.90
   6   1   1  500.85   18.40
  -6   1  -1  527.55   15.70
  -6  -1  -1  517.45   17.00
  -6  -1  -1  513.05   16.60
   6  -1   1  510.55   15.70
  -6  -1  -1  532.55   18.30
  -6  -1  -1  509.75   17.40
   6  -1   1  522.05   15.90
  -6   1  -2   16.60    2.40
   6   1   2   18.50    3.10
   6   1   2   17.20    4.10
   6   1   2   21.50    3.50
   6   1   2   14.50    3.10
   6  -1   2   21.10    2.70
  -6  -1  -2   19.80    3.40
  -6  -1  -2   17.00    3.70
  -6  -1  -2   16.90    3.00
  -6  -1  -2   15.60    3.00
   6   1   3   98.69    8.10
   6   1   3   93.89    6.30
   6   1   3   82.69    5.70
   6   1   3   92.89    6.70
   6   1   3   80.99    6.20
  -6  -1  -3   90.89    7.60
   6  -1   3   94.99    7.00
  -6  -1  -3   89.79    5.50
  -6  -1  -3   90.69    6.10
  -6  -1  -3   81.59    5.70
   6   1   4   18.40    4.00
   6   1   4   23.60    3.90
   6   1   4   24.60    5.40
   6   1   4   27.70    4.20
   6   1   4   25.70    4.50
  -6  -1  -4   24.10    4.80
  -6  -1  -4   23.10    3.40
  -6  -1  -4   23.70    3.30
  -6  -1  -4   26.40    3.90
   6  -1   4   17.70    4.00
   6   1   5   93.69    7.40
   6   1   5   84.99    7.20
   6   1   5   91.49    9.50
   6   1   5   89.49    6.80
   6   1   5   91.79    6.60
  -6  -1  -5  104.49    9.00
  -6  -1  -5   88.59    5.30
   6  -1   5   93.19    8.00
  -6  -1  -5   90.29    5.20
  -6  -1  -5   86.99    6.80
   6   1   6   30.60    6.80
   6   1   6   33.10    4.80
   6   1   6   22.90    6.40
   6   1   6   39.20    5.80
   6   1   6   34.60    5.70
   6   1   6   31.40    5.00
  -6  -1  -6   29.40    5.40
   6  -1   6   21.90    5.50
  -6  -1  -6   32.60    4.90
   6  -1   6   27.70    6.20
   6   1   7  484.75   18.00
   6   1   7  479.45   23.50
   6   1   7  515.55   18.70
   6   1   7  474.05   19.10
   6   1   7  524.35   24.80
  -6  -1  -7  498.95   21.90
  -6  -1  -7  495.05   18.00
   6  -1   7  503.25   21.00
   6  -1   7  509.25   23.50
   6   1   8    1.80    6.70
   6   1   8    9.70    7.20
   6   1   8   -0.40    5.50
   6   1   8    5.10    4.00
   6   1   8    2.10    4.10
  -6  -1  -8    3.40    6.30
   6  -1   8   -2.20    5.50
   6  -1   8   -1.10    6.10
  -6  -1  -8    6.00    4.50
   6   1   9  112.19   12.50
   6   1   9  115.29    9.90
   6   1   9  101.59   15.30
   6   1   9  116.19    9.60
   6   1   9  109.89   15.90
   6  -1   9  115.39    9.00
  -6  -1  -9  127.19   14.30
   6  -1   9  136.09   13.70
  -6  -1  -9  122.09   10.20
   6  -1   9  117.49   15.60
   6   1  10   25.00   10.00
   6   1  10   46.40   12.30
   6   1  10   28.70    7.00
   6   1  10   45.10    7.40
   6   1  10   44.50    9.90
  -6  -1 -10   27.80    9.60
  -6  -1 -10   39.60    7.10
   6  -1  10   48.10   10.10
   6  -1  10   39.20    7.30
   6  -1  10   45.50   12.60
   6   1  11   13.10    7.60
   6   1  11    7.30    6.30
   6   1  11    1.40   11.60
   6   1  11    7.30   12.50
   6   1  11    9.00   12.00
   6  -1  11    4.00   10.00
   6  -1  11   13.80    8.20
  -6  -1 -11    1.50   10.40
  -6  -1 -11   15.40    8.10
   6  -1  11    8.30   12.10
   6   1  12   89.59   16.30
   6   1  12   88.79   17.70
   6   1  12  119.69   19.60
   6   1  12  129.59   16.10
   6   1  12  119.89   13.50
   6  -1  12  114.19   14.10
  -6  -1 -12  147.89   17.30
   6  -1  12  114.99   21.10
  -6  -1 -12   92.39   17.00
   6  -1  12  131.89   16.90
   6   1  13    2.90    8.40
   6   1  13   -9.50   16.50
   6   1  13    5.30   19.60
   6  -1  13    3.10   18.20
   6  -1  13   -4.40   16.10
  -6   2  13   97.19   25.10
  -6   2  13   18.30   11.90
   6  -2 -13   67.79   11.90
   6  -2 -13   32.90   19.00
  -6  -2  13   43.60   10.50
  -6  -2  13   34.20   23.80
  -6   2  12   63.49   21.20
  -6   2  12   42.60   11.20
  -6  -2  12   30.10   10.40
   6  -2 -12   27.50   16.50
   6  -2 -12   22.60    9.20
  -6  -2  12   32.00   21.50
  -6   2  11  -29.50   14.90
   6   2 -11   14.60   10.90
   6   2 -11    0.10   16.40
  -6   2  11    7.20    8.60
   6  -2 -11    2.10    8.20
  -6  -2  11   -1.40   11.80
  -6  -2  11    1.70   16.90
  -6  -2  11   18.30    8.10
   6  -2 -11  -15.90   12.60
  -6   2  10  309.27   21.20
   6   2 -10  307.57   18.20
  -6   2  10  350.96   19.50
   6   2 -10  352.06   15.00
  -6   2  10  302.17   27.30
   6   2 -10  342.97   26.40
  -6  -2  10  281.67   17.10
   6  -2 -10  327.17   21.00
  -6  -2  10  336.97   29.00
  -6  -2  10  310.47   19.80
   6  -2 -10  318.67   28.00
   6  -2 -10  323.07   18.10
   6  -2 -10  329.57   24.30
   6   2  -9  110.59    9.60
  -6   2   9  107.99   18.20
   6   2  -9  116.19   17.20
  -6   2   9   99.09   11.50
  -6   2   9   86.39   13.50
   6   2  -9  118.89   12.30
   6  -2  -9  101.59   13.20
   6  -2  -9  116.99   19.10
  -6  -2   9  107.19   13.30
   6  -2  -9  101.59   11.30
  -6  -2   9   94.99   10.40
   6  -2  -9  154.78   17.30
  -6  -2   9  125.99   20.10
  -6   2   8  180.28   14.20
   6   2  -8  183.28   18.00
   6   2  -8  185.98   10.80
  -6   2   8  162.08   18.70
   6   2  -8  184.98   12.60
  -6   2   8  205.98   13.60
  -6  -2   8  207.28   20.70
   6  -2  -8  178.38   12.70
  -6  -2   8  193.18   13.30
  -6  -2   8  195.68   12.10
   6  -2  -8  183.68   18.00
   6  -2  -8  176.48   13.60
   6  -2  -8  182.78   17.50
   6   2  -7  623.44   28.90
  -6   2   7  618.04   24.40
  -6   2   7  636.64   24.70
   6   2  -7  614.64   23.10
   6   2  -7  630.14   21.90
  -6   2   7  598.44   31.00
   6  -2  -7  613.44   24.60
   6  -2  -7  641.64   29.50
   6  -2  -7  619.34   23.80
  -6  -2   7  611.34   23.20
  -6  -2   7  603.74   23.00
  -6  -2   7  557.24   30.30
   6  -2  -7  632.34   28.60
  -6   2   6   49.80    7.40
   6   2  -6   74.79   11.70
  -6   2   6   60.19    8.40
   6   2  -6   40.50    6.40
  -6   2   6   44.20    9.70
   6   2  -6   52.69    7.50
  -6  -2   6   54.29    6.80
  -6  -2   6   39.30    9.80
   6  -2  -6   59.49    8.50
   6  -2  -6   45.20    6.50
   6  -2  -6   62.29   10.50
  -6  -2   6   50.59    7.10
   6  -2  -6   31.60    8.70
   6   2  -5   27.90    7.70
  -6   2   5   27.90    5.30
   6   2  -5   30.90    4.70
  -6   2   5   23.40    5.00
  -6   2   5   16.70    6.70
   6   2  -5   34.00    6.40
   6  -2  -5   31.60    6.20
   6  -2  -5   34.90    8.20
  -6  -2   5   37.00    5.90
  -6  -2   5   33.80    6.00
   6  -2  -5   30.50    6.10
  -6  -2   5   13.20    7.80
   6  -2  -5   27.40    7.20
  -6   2   4  726.23   25.40
   6   2  -4  750.02   22.30
   6   2  -4  744.13   30.00
  -6   2   4  774.42   25.50
  -6   2   4  686.33   29.70
   6   2  -4  771.92   25.10
   6   2  -4  718.83   24.30
   6  -2  -4  778.12   25.80
  -6  -2   4  766.82   24.90
   6  -2  -4  772.92   28.90
  -6  -2   4  741.83   24.90
  -6  -2   4  649.14   30.30
   6  -2  -4  750.52   25.50
  -6   2   3    1.10    2.70
  -6   2   3    0.20    4.80
  -6   2   3    1.80    3.20
   6   2  -3    0.00    2.30
   6   2  -3   -1.80    2.70
   6   2  -3   -7.60    4.40
   6   2  -3    0.60    2.40
  -6  -2   3   -1.10    2.60
  -6  -2   3   -4.00    3.20
   6  -2  -3    1.70    3.00
   6  -2  -3   -0.40    2.50
   6  -2  -3   -1.20    4.60
   6   2  -2  988.00   30.30
   6   2  -2 1006.30   29.80
   6   2  -2  967.70   30.20
  -6   2   2  861.31   33.40
   6   2  -2  927.81   35.30
  -6   2   2 1005.50   29.90
  -6   2   2  960.70   30.10
  -6  -2   2 1003.50   30.20
   6  -2  -2 1005.20   33.20
   6  -2  -2  949.90   30.00
  -6  -2   2  983.10   30.30
   6  -2  -2 1032.90   30.50
   6   2  -1  512.35   18.00
   6   2  -1  494.45   18.10
  -6   2   1  497.75   17.50
  -6   2   1  523.65   17.20
   6   2  -1  530.65   18.60
   6  -2  -1  526.35   20.50
  -6  -2   1  514.35   18.00
   6  -2  -1  498.65   17.50
   6  -2  -1  524.55   17.80
  -6  -2   1  536.25   18.00
  -6  -2   1  533.05   18.30
   6   2   0  594.34   20.90
   6   2   0  587.24   19.60
  -6   2   0  574.44   18.50
   6   2   0  567.14   19.70
  -6   2   0  562.84   17.70
  -6  -2   0  592.64   19.70
   6  -2   0  590.44   18.70
  -6  -2   0  608.44   20.30
  -6  -2   0  569.14   19.70
   6  -2   0  550.64   21.60
   6  -2   0  547.75   18.50
   6   2   1  132.19    7.90
  -6   2  -1  125.19    6.10
   6   2   1  126.49    9.00
   6   2   1  127.59    8.10
   6   2   1  131.79    7.60
   6  -2   1  126.79    6.50
  -6  -2  -1  129.59    8.50
  -6  -2  -1  122.89    7.60
  -6  -2  -1  124.69    7.60
   6  -2   1  129.29    6.40
  -6  -2  -1  123.39    8.10
   6   2   2  471.15   17.50
   6   2   2  501.45   18.00
  -6   2  -2  487.55   14.40
   6   2   2  493.35   17.40
  -6   2  -2  495.95   14.50
   6   2   2  488.85   19.80
  -6  -2  -2  485.65   17.90
  -6  -2  -2  488.55   17.20
  -6  -2  -2  470.95   17.30
  -6  -2  -2  479.05   18.90
   6  -2   2  478.75   14.90
   6   2   3    1.30    2.90
   6   2   3   -1.30    3.90
   6   2   3   -2.20    3.10
   6   2   3   -3.50    3.40
   6   2   3   -2.00    3.70
  -6  -2  -3   -6.30    3.00
  -6  -2  -3    0.50    3.30
  -6  -2  -3   -5.00    2.70
  -6  -2  -3    0.20    2.90
   6   2   4   21.60    4.50
   6   2   4   14.50    4.00
   6   2   4   30.00    5.70
   6   2   4   24.90    5.60
   6   2   4   28.90    6.40
  -6  -2  -4   18.20    4.30
  -6  -2  -4   19.50    4.00
  -6  -2  -4   14.40    4.30
  -6  -2  -4   15.70    4.60
  -6  -2  -4   21.50    4.30
   6   2   5 1265.87   38.90
   6   2   5 1267.67   40.10
   6   2   5 1278.57   40.10
   6   2   5 1301.87   39.60
   6   2   5 1219.18   43.80
  -6  -2  -5 1316.97   39.30
  -6  -2  -5 1274.97   39.30
   6  -2   5 1291.07   39.50
  -6  -2  -5 1307.07   38.00
  -6  -2  -5 1276.37   38.30
   6  -2   5 1319.67   41.00
   6   2   6  381.76   20.20
   6   2   6  380.66   17.10
   6   2   6  370.96   20.50
   6   2   6  374.16   16.20
   6   2   6  368.96   15.90
  -6  -2  -6  374.66   14.70
   6  -2   6  380.56   18.30
   6  -2   6  377.56   16.30
  -6  -2  -6  374.26   18.90
  -6  -2  -6  380.06   14.80
  -6  -2  -6  378.46   15.90
   6   2   7   80.69    8.40
   6   2   7   68.59    8.90
   6   2   7   54.19   10.10
   6   2   7   86.99   13.80
   6   2   7   66.49   10.40
  -6  -2  -7   77.39    7.00
  -6  -2  -7   82.69   11.70
   6  -2   7   76.39   11.20
  -6  -2  -7   82.59    7.60
   6  -2   7   68.19    9.20
  -6  -2  -7   70.79    9.10
   6   2   8   98.39   12.50
   6   2   8  114.49   10.10
   6   2   8  109.99   10.50
   6   2   8  122.59   16.00
   6   2   8   83.09   12.80
  -6  -2  -8  116.29   11.50
  -6  -2  -8  116.29    8.80
  -6  -2  -8   95.49   13.40
   6  -2   8  105.29   11.10
  -6  -2  -8  115.69    7.90
   6  -2   8  112.49   14.00
   6   2   9   41.60   10.80
   6   2   9   41.10    7.70
   6   2   9   37.30    7.50
   6   2   9   43.70   10.10
   6   2   9   40.80   11.40
   6  -2   9   32.20   10.20
  -6  -2  -9   45.40   10.70
   6  -2   9   44.30    8.60
  -6  -2  -9   40.50    8.20
   6   2  10  229.88   16.20
   6   2  10  242.18   20.50
   6   2  10  221.48   14.90
   6   2  10  242.08   23.10
   6   2  10  269.17   24.80
   6  -2  10  253.27   22.50
  -6  -2 -10  282.07   21.30
   6  -2  10  269.67   18.80
  -6  -2 -10  261.37   17.60
   6   2  11   19.60   13.30
   6   2  11   25.90    8.20
   6   2  11   13.30   12.60
   6   2  11   27.40   13.70
   6   2  11   -2.70    9.70
   6  -2  11   13.20   10.10
  -6  -2 -11   43.80   13.20
   6  -2  11   29.90   13.80
  -6  -2 -11   19.90   10.80
   6   2  12   10.80    9.00
   6   2  12   -5.90   16.60
   6   2  12    5.50   16.00
   6   2  12    8.70   15.00
   6  -2  12  -18.10   12.30
   6  -2  12   25.00   16.90
   6  -2  12   -7.90   10.50
   6   2  13    5.00   11.10
   6   2  13    7.30   18.90
   6   2  13   12.50   20.30
   6  -2  13  -19.20   19.50
   6  -2  13  -10.80   15.30
  -6   3  13   23.70   14.60
  -6   3  13   81.49   28.50
  -6  -3  13   -7.00   27.80
   6  -3 -13   33.60   12.50
  -6  -3  13   31.50   11.60
  -6   3  12   30.90   20.60
  -6   3  12   44.00   12.90
   6  -3 -12   27.60   11.10
  -6  -3  12   25.10    9.10
  -6  -3  12   29.00   23.70
  -6   3  11   40.60   11.60
   6   3 -11   11.90   18.10
  -6   3  11   35.50   18.80
   6  -3 -11    6.60   16.60
  -6  -3  11   26.10   17.40
  -6  -3  11   35.70    8.40
   6  -3 -11   44.70   10.80
  -6   3  10  596.84   27.60
  -6   3  10  585.44   37.20
   6   3 -10  570.74   25.90
   6   3 -10  618.54   34.00
  -6  -3  10  558.34   38.10
   6  -3 -10  546.35   35.20
   6  -3 -10  633.04   26.90
   6  -3 -10  578.24   34.70
  -6  -3  10  592.84   24.70
  -6  -3  10  541.75   27.20
   6   3  -9   56.49    9.00
   6   3  -9   60.89    8.90
  -6   3   9   87.09   13.80
  -6   3   9   51.89   14.50
   6   3  -9   66.99   14.30
  -6   3   9   69.39   10.60
   6  -3  -9   60.29   11.60
  -6  -3   9   55.69   15.00
   6  -3  -9   87.79   12.00
  -6  -3   9   54.39    9.80
   6  -3  -9   63.29   14.30
  -6  -3   9   62.99    9.80
   6  -3  -9   56.99   14.80
  -6   3   8  106.69   13.90
   6   3  -8   97.79   11.80
  -6   3   8   92.29   14.70
   6   3  -8   80.99    9.30
   6   3  -8  109.79   14.30
  -6   3   8  104.29   11.80
  -6  -3   8   89.19   10.10
   6  -3  -8  105.89   13.80
  -6  -3   8  103.59   17.20
  -6  -3   8   94.19   12.30
   6  -3  -8  110.79   15.80
   6  -3  -8   93.49   11.80
   6  -3  -8  123.99   17.50
   6   3  -7  340.57   14.60
   6   3  -7  334.87   16.20
  -6   3   7  312.07   22.50
  -6   3   7  310.57   17.40
   6   3  -7  351.86   21.40
  -6  -3   7  317.07   16.50
   6  -3  -7  322.67   22.80
   6  -3  -7  317.07   17.10
   6  -3  -7  326.47   21.20
   6  -3  -7  338.37   18.20
  -6  -3   7  252.07   21.90
  -6  -3   7  335.47   15.80
   6   3  -6   77.59    9.00
   6   3  -6   36.60    9.20
  -6   3   6   72.59    9.20
  -6   3   6   61.99    9.60
  -6   3   6   78.19   12.70
   6   3  -6   59.79    7.20
   6  -3  -6   62.99    9.20
   6  -3  -6   69.79   12.70
   6  -3  -6   47.20    8.30
  -6  -3   6   72.19    9.10
  -6  -3   6   54.49   12.30
  -6  -3   6   67.79    8.00
   6  -3  -6   60.79   10.20
   6   3  -5  246.78   17.00
   6   3  -5  272.07   13.50
  -6   3   5  262.77   14.40
   6   3  -5  264.77   12.70
  -6   3   5  233.28   17.30
  -6   3   5  261.47   14.10
   6  -3  -5  236.08   13.70
  -6  -3   5  257.47   12.80
   6  -3  -5  247.08   14.20
  -6  -3   5  248.58   13.40
   6  -3  -5  266.67   19.90
   6  -3  -5  246.18   16.10
  -6   3   4   74.19    8.50
  -6   3   4   66.19   10.70
   6   3  -4   68.09    6.50
   6   3  -4   52.79    7.00
  -6   3   4   59.49    7.40
   6   3  -4   67.69   10.00
   6   3  -4   63.99    7.60
   6  -3  -4   60.79    7.90
   6  -3  -4   59.79    9.40
   6  -3  -4   58.39    7.90
   6  -3  -4   66.69   11.50
  -6  -3   4   55.69    7.80
  -6  -3   4   49.80    6.80
  -6   3   3   23.50    5.20
  -6   3   3   27.00    5.10
   6   3  -3   33.40    5.80
   6   3  -3   26.20    5.00
   6   3  -3   27.90    4.80
  -6   3   3   33.20    7.70
   6   3  -3   22.00    7.40
   6  -3  -3   28.80    5.10
  -6  -3   3   23.40    4.50
   6  -3  -3   29.40    6.50
  -6  -3   3   33.50    5.50
   6  -3  -3   24.00    5.10
   6   3  -2  111.29    8.00
  -6   3   2   92.69    9.50
   6   3  -2   83.39   11.50
   6   3  -2   98.99    7.80
  -6   3   2   90.29    7.50
   6   3  -2   96.59    8.20
   6   3  -2  116.69    8.50
  -6   3   2   98.59    7.90
   6  -3  -2   96.59    8.10
   6  -3  -2  114.19    9.40
  -6  -3   2   96.09    7.80
  -6  -3   2  106.29    7.60
  -6  -3   2   97.79    8.40
   6  -3  -2  108.99    8.20
   6   3  -1   12.60    4.40
   6   3  -1    4.80    3.60
  -6   3   1    9.10    3.10
  -6   3   1    6.80    3.70
   6   3  -1    5.70    3.90
   6   3  -1    3.00    2.80
   6  -3  -1   10.80    4.20
  -6  -3   1   11.40    4.30
  -6  -3   1    4.30    3.00
   6  -3  -1    4.70    3.50
  -6  -3   1    7.20    3.70
   6  -3  -1   -0.60    3.40
  -6   3   0   99.09    6.20
  -6   3   0  101.29    6.70
   6   3   0   83.69    7.70
  -6   3   0  100.49    7.00
   6   3   0   96.49    8.50
   6   3   0   86.89    8.80
   6   3   0  109.79    7.90
  -6  -3   0  105.39    8.80
  -6  -3   0   98.59    8.40
   6  -3   0   99.69    7.30
  -6  -3   0   94.49    8.20
   6  -3   0   92.69    7.00
   6  -3   0   99.69    7.80
  -6  -3   0   92.29    7.70
  -6   3  -1   33.80    4.70
  -6   3  -1   36.60    4.90
   6   3   1   40.80    7.50
   6   3   1   42.00    6.20
   6   3   1   46.80    7.00
   6   3   1   44.00    6.10
  -6  -3  -1   39.00    6.00
  -6  -3  -1   38.80    5.80
   6  -3   1   36.90    5.10
   6  -3   1   40.90    5.50
   6  -3   1   40.50    5.70
  -6  -3  -1   43.40    5.80
  -6  -3  -1   34.60    5.70
   6   3   2  285.37   13.30
   6   3   2  308.57   14.60
   6   3   2  289.47   13.90
  -6   3  -2  295.97   10.50
   6   3   2  288.87   16.20
  -6  -3  -2  297.47   14.20
  -6  -3  -2  281.07   13.50
  -6  -3  -2  301.57   15.20
   6  -3   2  282.47   10.90
  -6  -3  -2  288.17   13.40
   6  -3   2  273.27   11.20
   6   3   3  350.96   19.00
   6   3   3  352.76   15.50
   6   3   3  352.66   16.30
   6   3   3  357.26   15.90
  -6  -3  -3  373.36   15.50
  -6  -3  -3  343.77   17.30
   6  -3   3  338.27   11.80
  -6  -3  -3  342.47   15.50
  -6  -3  -3  355.46   16.10
   6   3   4   64.69    8.10
   6   3   4   72.89    9.00
   6   3   4   65.09    8.10
   6   3   4   72.49   11.40
   6   3   4   77.39   10.00
  -6  -3  -4   75.19   10.20
  -6  -3  -4   61.19    8.30
   6  -3   4   61.79    7.20
  -6  -3  -4   59.99    8.40
  -6  -3  -4   60.59    7.80
  -6  -3  -4   68.29    8.20
   6   3   5  843.42   35.30
   6   3   5  879.81   30.40
   6   3   5  870.11   31.50
   6   3   5  865.11   29.90
   6  -3   5  902.01   29.60
  -6  -3  -5  856.51   29.90
  -6  -3  -5  826.82   32.60
  -6  -3  -5  865.21   29.10
  -6  -3  -5  869.51   30.10
  -6  -3  -5  865.91   29.50
   6   3   6 3179.68   91.89
   6   3   6 3043.90   86.69
   6   3   6 2984.50   85.79
   6   3   6 2970.90   93.59
   6   3   6 2956.90   87.59
  -6  -3  -6 3058.09   84.99
  -6  -3  -6 3001.00   90.09
  -6  -3  -6 3021.50   86.09
   6  -3   6 2935.31   84.69
  -6  -3  -6 3011.10   85.39
   6  -3   6 3072.49   86.79
   6   3   7  119.59   16.20
   6   3   7  112.69   13.40
   6   3   7  123.19   12.00
   6   3   7  102.69   11.30
   6   3   7  111.59   14.00
   6  -3   7  110.69   12.70
  -6  -3  -7  109.59   10.70
  -6  -3  -7   99.39   15.30
   6  -3   7   97.39    9.80
  -6  -3  -7  107.09    9.80
  -6  -3  -7  117.49   12.50
   6   3   8  436.16   25.70
   6   3   8  421.86   27.60
   6   3   8  417.06   22.90
   6   3   8  446.26   21.30
   6   3   8  416.86   20.30
  -6  -3  -8  415.26   18.10
  -6  -3  -8  443.26   25.70
   6  -3   8  432.76   23.50
  -6  -3  -8  413.26   18.60
   6  -3   8  444.66   19.00
  -6  -3  -8  429.26   21.20
   6   3   9   67.39    9.30
   6   3   9   83.39   14.40
   6   3   9  101.09   14.80
   6   3   9   90.99   17.50
   6   3   9   85.59   11.50
  -6  -3  -9   83.99   10.40
  -6  -3  -9   88.99   12.30
  -6  -3  -9  107.79   12.10
   6  -3   9   97.79   14.50
   6  -3   9   85.69   12.40
  -6  -3  -9   79.79   12.80
   6   3  10   12.50    8.20
   6   3  10   20.30   12.10
   6   3  10    4.00   12.90
   6   3  10   35.70   11.60
   6  -3  10   26.40   12.50
  -6  -3 -10   14.50    6.70
  -6  -3 -10   20.50    8.40
   6  -3  10   16.10    8.80
   6   3  11    9.40    9.20
   6   3  11   20.60   16.40
   6   3  11   20.10   12.70
   6   3  11    2.60   14.10
   6  -3  11    9.20   10.00
   6  -3  11   19.20   15.40
   6   3  12  -11.10   10.20
   6   3  12  -20.60   17.60
   6   3  12    4.70   19.10
   6  -3  12  -13.70   17.20
  -6   4  12   75.59   15.30
  -6   4  12   92.89   26.20
  -6  -4  12   83.09   12.70
  -6  -4  12   66.69   28.60
   6  -4 -12   75.09   14.60
  -6   4  11   60.79   13.40
  -6   4  11   61.39   23.00
   6   4 -11   67.19   21.40
  -6  -4  11   58.69   10.40
   6  -4 -11   58.69   14.20
  -6  -4  11   65.79   23.30
  -6   4  10   18.70   10.70
   6   4 -10   53.29   17.10
  -6   4  10   17.70   16.90
  -6  -4  10    8.50    7.90
  -6  -4  10   17.70   18.80
  -6  -4  10   -8.20   18.60
   6  -4 -10   28.30   10.40
  -6   4   9   16.70   14.60
   6   4  -9   29.50    9.70
  -6   4   9   20.50    8.00
  -6   4   9   39.40   12.90
   6   4  -9   18.60   14.00
   6  -4  -9   33.90   15.10
   6  -4  -9   28.00    8.90
  -6  -4   9   34.90   11.50
  -6  -4   9   38.60   16.90
   6  -4  -9   36.80   18.00
  -6  -4   9   11.60    6.80
  -6   4   8   20.00   11.40
   6   4  -8   37.00    6.60
  -6   4   8   29.10   14.00
  -6   4   8   40.70    9.80
  -6   4   8   35.30   11.00
   6   4  -8   57.89   12.40
   6   4  -8   38.90    8.60
  -6  -4   8   56.09    9.60
  -6  -4   8   30.40   10.50
   6  -4  -8   52.99   14.20
   6  -4  -8   39.20   15.10
   6  -4  -8   41.40   12.10
   6  -4  -8   43.90    9.20
  -6   4   7   12.30   10.70
  -6   4   7   17.10    9.00
  -6   4   7   -1.40    9.00
   6   4  -7   27.20    9.70
   6   4  -7   15.30    8.20
   6   4  -7   16.60    6.20
  -6   4   7   16.30    6.30
  -6  -4   7   11.20    7.60
   6  -4  -7    6.30    9.40
   6  -4  -7   25.80   13.30
   6  -4  -7   16.80    7.70
   6  -4  -7    5.50    8.80
  -6  -4   7   25.50    7.30
   6   4  -6  326.27   16.90
  -6   4   6  318.67   19.70
  -6   4   6  268.07   21.40
   6   4  -6  357.56   20.80
   6   4  -6  346.27   15.80
  -6   4   6  329.57   19.40
  -6   4   6  321.57   17.60
  -6  -4   6  330.37   16.40
   6  -4  -6  334.77   18.60
  -6  -4   6  339.87   17.60
   6  -4  -6  326.97   20.00
   6  -4  -6  315.57   18.30
   6  -4  -6  309.47   25.50
   6   4  -5   58.69   10.50
  -6   4   5   50.29    8.60
   6   4  -5   74.49    9.50
  -6   4   5   52.79    8.40
   6   4  -5   53.29    7.40
  -6   4   5   66.69   11.80
   6   4  -5   66.89    8.80
  -6   4   5   44.70    7.20
   6  -4  -5   61.29    9.80
  -6  -4   5   51.79    7.90
   6  -4  -5   64.79   13.90
   6  -4  -5   70.99   10.60
   6  -4  -5   60.39    9.90
  -6  -4   5   50.59    8.00
   6   4  -4  651.63   24.50
  -6   4   4  713.03   26.30
   6   4  -4  625.74   23.30
   6   4  -4  648.04   24.40
  -6   4   4  628.64   28.40
   6   4  -4  654.23   24.40
  -6   4   4  666.13   25.70
   6   4  -4  633.34   28.00
  -6   4   4  659.53   25.60
   6  -4  -4  639.84   25.60
   6  -4  -4  644.84   32.60
   6  -4  -4  650.33   25.60
  -6  -4   4  677.23   25.10
  -6  -4   4  663.33   24.60
   6  -4  -4  679.73   26.30
   6   4  -3   17.30    5.60
  -6   4   3   17.00    4.80
  -6   4   3   11.60    6.40
   6   4  -3   20.40    8.10
   6   4  -3   17.10    5.60
   6   4  -3   20.40    5.70
  -6   4   3   15.60    5.40
  -6   4   3   15.60    6.40
   6   4  -3    8.80    3.80
   6  -4  -3   10.80    5.10
  -6  -4   3   16.30    6.10
  -6  -4   3   12.30    4.20
  -6  -4   3   15.60    4.50
   6  -4  -3   19.40    5.80
   6  -4  -3   21.60   10.50
   6  -4  -3   18.50    6.30
   6   4  -2  143.89   14.20
  -6   4   2  160.18   11.00
   6   4  -2  169.88   12.20
   6   4  -2  157.38   10.60
   6   4  -2  154.68   11.20
  -6   4   2  159.78   10.40
   6   4  -2  148.09   11.00
  -6   4   2  130.49   11.20
  -6   4   2  154.18   11.20
   6  -4  -2  159.58   10.50
  -6  -4   2  147.19   11.10
  -6  -4   2  151.28   10.20
   6  -4  -2  146.89   11.20
   6  -4  -2  142.79   17.10
  -6  -4   2  152.28   10.70
   6  -4  -2  141.69   10.90
   6   4  -1   44.80    7.80
  -6   4   1   43.20    6.60
  -6   4   1   35.70    6.00
   6   4  -1   31.90    6.30
  -6   4   1   37.10    5.70
   6   4  -1   42.00    6.50
   6   4  -1   36.90    6.60
   6  -4  -1   36.70    5.50
  -6  -4   1   32.00    5.90
   6  -4  -1   34.60    6.20
  -6  -4   1   37.10    6.20
   6  -4  -1   38.80    6.10
  -6  -4   1   27.40    6.30
  -6  -4   1   39.40    7.90
   6   4   0  424.16   17.60
   6   4   0  393.16   18.10
   6   4   0  373.76   19.70
   6   4   0  386.06   17.40
  -6   4   0  393.16   15.80
  -6   4   0  376.86   15.70
   6  -4   0  398.66   16.80
  -6  -4   0  382.16   17.20
   6  -4   0  401.76   16.40
  -6  -4   0  390.36   17.60
  -6  -4   0  414.56   18.30
  -6  -4   0  369.26   18.20
  -6   4  -1  399.16   15.10
   6   4   1  372.66   17.50
   6   4   1  365.06   18.10
   6   4   1  394.96   17.40
   6   4   1  389.06   20.60
  -6  -4  -1  371.16   18.30
   6  -4   1  380.06   16.20
  -6  -4  -1  401.26   17.80
  -6  -4  -1  382.76   17.50
  -6  -4  -1  421.06   19.40
   6  -4   1  392.96   15.60
   6   4   2  490.85   24.80
  -6   4  -2  497.35   17.00
   6   4   2  521.05   22.00
   6   4   2  487.05   20.60
   6   4   2  496.15   21.10
  -6   4  -2  506.15   17.40
  -6  -4  -2  510.55   20.90
  -6  -4  -2  514.45   21.80
   6  -4   2  481.15   18.50
  -6  -4  -2  514.65   21.20
  -6  -4  -2  529.55   23.20
   6  -4   2  498.85   18.00
  -6   4  -3   78.49    5.80
   6   4   3   71.49    9.40
   6   4   3   87.89   13.10
  -6   4  -3   82.79    5.80
   6   4   3   65.49    9.20
   6  -4   3   74.19    7.00
   6  -4   3   83.19    7.80
  -6  -4  -3   90.29   10.40
  -6  -4  -3   82.09   10.50
  -6  -4  -3   76.79    9.40
  -6  -4  -3   68.39   10.00
   6   4   4   -9.60    5.20
   6   4   4    2.80    5.30
   6   4   4    4.10    6.70
   6  -4   4   -1.20    3.90
  -6  -4  -4    1.10    5.00
  -6  -4  -4   -2.90    5.50
  -6  -4  -4    0.50    6.60
  -6  -4  -4   20.10    6.80
  -6  -4  -4    5.80    6.10
   6   4   5   55.89   12.00
   6   4   5   61.49    9.10
   6   4   5   66.49    9.70
   6   4   5   59.49   10.30
   6   4   5   79.39   12.70
  -6  -4  -5   55.89    9.10
  -6  -4  -5   66.69    8.70
  -6  -4  -5   57.29    9.10
   6  -4   5   60.39    8.60
  -6  -4  -5   48.90    7.70
  -6  -4  -5   54.09   11.00
   6   4   6  152.38   16.50
   6   4   6  158.68   15.50
   6   4   6  125.29   18.30
   6   4   6  141.29   12.80
   6   4   6  127.79   14.10
  -6  -4  -6  147.09   13.50
   6  -4   6  137.89   12.00
  -6  -4  -6  143.29   12.60
  -6  -4  -6  139.19   13.70
  -6  -4  -6  132.19   17.10
   6   4   7    7.50    9.70
   6   4   7   11.10    8.10
   6   4   7   24.70   10.60
   6   4   7   26.60    7.70
   6  -4   7   20.00    8.20
  -6  -4  -7   21.80    7.50
  -6  -4  -7   26.40    9.00
   6  -4   7   21.20    6.70
  -6  -4  -7   22.30    8.70
  -6  -4  -7   -2.90   10.70
   6   4   8   24.50    8.60
   6   4   8   21.10   12.90
   6   4   8   14.90   12.10
   6   4   8   11.00   10.80
   6   4   8   16.60    9.50
   6  -4   8   29.20   10.30
  -6  -4  -8   41.10   10.20
   6  -4   8   24.10    7.40
  -6  -4  -8    9.60    9.10
  -6  -4  -8   31.20   13.10
  -6  -4  -8   28.30    9.20
   6   4   9   54.39   15.30
   6   4   9   39.20    9.00
   6   4   9   65.89   17.50
   6   4   9   46.20   12.50
   6  -4   9   60.29   13.80
  -6  -4  -9   51.09    9.00
   6  -4   9   47.10    8.40
  -6  -4  -9   54.69   11.90
   6   4  10   -1.00   13.40
   6   4  10  -29.30   14.20
   6   4  10   22.40   17.00
   6   4  10  -13.30    9.50
  -6  -4 -10   -4.40   12.00
  -6  -4 -10   -0.80    9.10
   6  -4  10   11.20   13.80
   6   4  11    4.70   17.70
   6   4  11    2.60    9.20
   6   4  11    6.30   19.80
  -6  -4 -11   18.30   10.10
   6  -4  11    5.50   18.00
   6   4  12  154.78   29.60
   6   4  12  201.18   22.00
   6   4  12  145.19   26.30
   6  -4  12  170.08   27.50
  -6  -4 -12  184.78   17.60
  -6   5  11   16.20   13.90
  -6   5  11   21.80   25.70
  -6  -5  11    5.10   10.80
   6  -5 -11   -1.80   14.30
  -6   5  10  267.87   35.50
   6   5 -10  265.07   31.00
  -6   5  10  252.27   23.60
   6  -5 -10  257.77   23.50
  -6  -5  10  288.07   19.80
  -6   5   9   -7.50   10.80
  -6   5   9    4.30   16.10
   6   5  -9   23.30   15.30
   6   5  -9  -11.50    9.30
  -6  -5   9   10.80    8.60
   6  -5  -9    9.40   10.80
  -6   5   8   44.50   16.90
  -6   5   8   33.00    8.80
   6   5  -8   50.69    9.20
   6   5  -8   27.10   13.70
   6  -5  -8   26.80   11.30
  -6  -5   8   49.20   14.50
  -6  -5   8   36.90    8.40
  -6   5   7   57.49   14.80
   6   5  -7  114.89   17.60
   6   5  -7   84.59    9.60
  -6   5   7   71.09   13.70
   6   5  -7   73.09   11.10
  -6   5   7   72.59   15.10
  -6   5   7   78.99   13.00
  -6  -5   7   91.99   13.80
   6  -5  -7   99.69   16.10
   6  -5  -7   91.29   13.90
  -6  -5   7   87.79   12.70
   6  -5  -7   58.79   13.60
   6   5  -6  189.98   16.50
  -6   5   6  202.58   15.90
  -6   5   6  240.78   21.20
  -6   5   6  190.78   19.60
   6   5  -6  151.88   14.00
  -6   5   6  205.08   20.20
   6   5  -6  204.08   17.30
   6  -5  -6  129.69   17.90
   6  -5  -6  177.28   23.00
  -6  -5   6  185.68   17.50
  -6  -5   6  203.98   14.20
   6  -5  -6  156.88   17.80
   6  -5  -6  214.38   17.50
  -6   5   5   76.19   11.50
   6   5  -5   96.29   14.50
   6   5  -5  106.89   12.90
   6   5  -5  121.59   11.50
  -6   5   5  102.29   12.40
  -6   5   5  107.29   14.00
  -6   5   5   95.19   12.90
  -6  -5   5  126.59   12.20
  -6  -5   5  105.69   14.50
   6  -5  -5   93.39   12.20
   6  -5  -5  105.39   14.10
   6  -5  -5   99.19   14.40
  -6   5   4  141.79   16.20
   6   5  -4  136.79   12.50
  -6   5   4  124.79   12.10
   6   5  -4  142.19   11.90
  -6   5   4  132.99   14.40
  -6   5   4  115.79   15.30
   6   5  -4  143.99   15.00
   6  -5  -4  133.19   15.00
  -6  -5   4  125.19   12.10
  -6  -5   4  137.79   10.80
   6  -5  -4  150.28   14.40
  -6  -5   4  133.19   14.30
   6  -5  -4  145.39   20.70
   6  -5  -4  121.89   13.00
   6   5  -3   61.89    8.10
   6   5  -3   57.09    8.60
  -6   5   3   87.69   12.10
  -6   5   3   63.09    8.60
   6   5  -3   56.69    8.30
  -6   5   3   59.99   10.30
   6   5  -3   68.89   10.90
  -6   5   3   75.59    9.70
  -6  -5   3   67.39   10.20
  -6  -5   3   51.19    7.60
  -6  -5   3   69.69   10.10
   6  -5  -3   62.19    9.40
   6  -5  -3   56.99   13.70
   6  -5  -3   75.19   11.20
   6   5  -2    8.30    6.20
  -6   5   2  -16.70    6.90
  -6   5   2    6.20    4.60
   6   5  -2   -6.90    5.10
   6   5  -2    1.70    6.40
   6   5  -2  -19.00    8.60
  -6   5   2    2.80    6.20
   6  -5  -2    5.60    6.20
  -6  -5   2   -8.30    7.30
  -6  -5   2    2.20    6.20
   6  -5  -2   -1.80    6.70
  -6  -5   2    3.80    6.50
  -6  -5   2    5.80    5.70
   6  -5  -2    3.50   11.10
   6   5  -1    5.20    5.10
  -6   5   1    1.20    5.50
   6   5  -1   -1.20    6.70
  -6   5   1    1.00    5.30
   6   5  -1    9.70    9.00
   6   5  -1   -5.10    5.70
  -6  -5   1    6.50    6.10
   6  -5  -1    1.60    5.90
   6  -5  -1   12.40   10.70
  -6  -5   1    7.30    7.40
   6  -5  -1   -7.30    5.20
  -6  -5   1    9.10    6.90
  -6  -5   1    1.00    4.60
   6   5   0   10.40    5.50
   6   5   0   10.60    5.10
  -6   5   0    3.50    4.90
  -6   5   0    7.90    5.10
   6   5   0   -4.20    7.50
   6  -5   0    7.70    5.60
  -6  -5   0   -2.00    6.70
  -6  -5   0   10.80    7.20
  -6  -5   0   -0.10    5.50
  -6  -5   0    2.30    6.70
   6  -5   0   -1.90   10.20
   6  -5   0    1.10    5.60
  -6   5  -1  134.19   10.00
  -6   5  -1  119.69    9.60
   6   5   1  140.89   16.00
   6   5   1  114.39   12.10
   6   5   1  119.99   11.80
   6  -5   1  104.29   15.80
   6  -5   1  115.99   10.80
  -6  -5  -1  111.49   11.70
   6  -5   1  112.19   11.80
  -6  -5  -1  112.49   13.60
  -6  -5  -1  114.79   12.50
  -6  -5  -1  107.99   13.70
  -6   5  -2  409.16   16.00
  -6   5  -2  407.16   16.50
   6   5   2  401.16   20.00
   6   5   2  404.66   20.20
   6   5   2  406.66   25.10
  -6  -5  -2  401.06   21.10
  -6  -5  -2  405.86   20.10
  -6  -5  -2  424.16   22.90
  -6  -5  -2  425.46   21.10
   6  -5   2  400.96   17.60
   6  -5   2  405.36   18.50
   6   5   3  203.08   19.70
  -6   5  -3  188.98    9.80
   6   5   3  180.78   14.40
   6   5   3  177.78   14.90
  -6  -5  -3  155.88   17.40
  -6  -5  -3  189.58   15.80
  -6  -5  -3  189.08   14.60
  -6  -5  -3  168.78   14.90
   6  -5   3  183.88   12.80
   6  -5   3  182.88   11.50
   6   5   4    9.20    7.00
   6   5   4   18.30    6.40
   6   5   4   -6.50    8.80
   6   5   4   20.00    9.10
  -6  -5  -4   16.40    9.10
   6  -5   4   19.90    6.70
  -6  -5  -4   24.30    9.00
  -6  -5  -4   18.50    7.40
  -6  -5  -4   11.50    8.10
  -6  -5  -4   15.40   10.10
   6   5   5   34.90    8.30
   6   5   5   26.10    9.80
   6   5   5   35.30   12.50
   6   5   5   29.70   10.20
   6  -5   5   22.50    6.90
  -6  -5  -5   37.70    9.80
  -6  -5  -5   38.90   10.30
   6  -5   5   20.50    7.00
  -6  -5  -5   15.10    8.40
  -6  -5  -5   42.70    8.70
  -6  -5  -5   13.60   11.10
   6   5   6   33.70   12.30
   6   5   6   51.29   14.50
   6   5   6   68.89   12.50
   6   5   6   61.19   10.70
   6   5   6   41.20   11.30
  -6  -5  -6   33.60   11.40
   6  -5   6   54.29    8.60
  -6  -5  -6   39.90   13.20
  -6  -5  -6   61.89   10.80
   6  -5   6   51.19    8.00
   6   5   7   10.20   10.50
   6   5   7    3.40   13.70
   6   5   7   10.70   11.50
   6   5   7   33.30   10.00
   6  -5   7   26.20    7.90
   6  -5   7   20.90    7.60
  -6  -5  -7   20.60   12.60
  -6  -5  -7   22.20    9.20
   6   5   8   -0.20   13.80
   6   5   8   20.30   11.10
   6   5   8   10.40   12.20
   6   5   8   12.30   14.60
  -6  -5  -8   26.30   11.40
  -6  -5  -8   -1.90   12.70
   6  -5   8   11.00    8.40
   6   5   9   15.00   17.30
   6   5   9  -18.40   16.10
   6   5   9   10.70   14.40
   6   5   9   -1.30   10.40
   6  -5   9   10.20   13.50
  -6  -5  -9   17.10   11.30
  -6  -5  -9  -17.20   15.20
   6   5  10   34.60   25.90
   6   5  10   54.19   19.50
   6   5  10   58.29   14.70
   6   5  10   50.39   19.90
   6  -5  10   90.29   18.70
  -6  -5 -10   44.20   12.60
  -6  -5 -10   36.40   18.40
   6   5  11   63.59   28.90
   6   5  11   51.09   23.20
   6   5  11   59.19   15.80
  -6  -5 -11   59.29   15.20
  -6   6   9   80.99   15.00
  -6   6   9   87.19   23.80
  -6  -6   9  107.79   14.10
   6  -6  -9   74.29   15.70
  -6   6   8   29.30   12.50
  -6   6   8   50.69   20.10
   6   6  -8   26.10   10.70
   6  -6  -8   41.60   14.60
  -6  -6   8   12.60   10.10
   6   6  -7   32.30   13.40
  -6   6   7   19.50   16.00
   6   6  -7   -2.00    9.20
  -6   6   7  -13.00   11.50
  -6  -6   7    1.30    9.00
   6  -6  -7    4.60   11.70
  -6   6   6  113.89   21.80
  -6   6   6  123.59   17.30
   6   6  -6  124.99   14.30
  -6   6   6  140.89   22.60
   6   6  -6  131.69   15.80
   6  -6  -6  172.88   24.40
   6  -6  -6  144.19   18.80
  -6  -6   6  152.38   16.40
   6   6  -5   -3.80    8.70
  -6   6   5    9.30    9.00
  -6   6   5   -8.70   15.40
   6   6  -5   11.60   10.00
  -6   6   5    1.30   11.90
   6  -6  -5  -12.10   13.10
  -6  -6   5   -8.80    7.20
   6  -6  -5   21.20   11.10
   6   6  -4   46.20    9.20
  -6   6   4   41.40    8.70
   6   6  -4   33.40   10.30
  -6   6   4   72.89   13.60
  -6   6   4   67.89   12.10
   6  -6  -4   42.90   11.30
  -6  -6   4   34.20   12.80
  -6  -6   4   49.40   11.90
   6  -6  -4   41.70   10.80
  -6  -6   4   52.19    9.40
  -6  -6   4   41.30    8.90
   6   6  -3  162.48   15.40
   6   6  -3  137.69   14.90
  -6   6   3  149.29   14.80
  -6   6   3  183.48   20.20
  -6   6   3  140.29   16.70
   6   6  -3  160.78   17.00
   6  -6  -3  127.79   17.00
  -6  -6   3  149.99   18.20
   6  -6  -3  184.98   18.60
  -6  -6   3  159.28   19.50
   6  -6  -3  127.89   21.10
  -6  -6   3  163.88   15.40
  -6  -6   3  201.48   15.50
   6   6  -2    5.80   10.50
  -6   6   2   -8.30    7.20
   6   6  -2    7.40    9.30
   6   6  -2    3.60    7.50
  -6   6   2    7.10    9.30
   6  -6  -2   34.90   17.50
  -6  -6   2   -6.80    7.20
   6  -6  -2    1.60    9.00
  -6  -6   2    9.70   10.80
   6  -6  -2    3.50    9.70
  -6  -6   2   -4.30    9.00
  -6  -6   2    1.30    8.70
   6   6  -1   40.40   11.70
   6   6  -1   51.29   11.40
   6   6  -1   54.69   10.20
   6   6  -1   42.40   11.60
  -6   6   1   36.00    7.60
  -6   6   1   47.40    9.40
  -6  -6   1   30.20    9.20
  -6  -6   1   33.30    8.10
   6  -6  -1   53.19   10.80
  -6  -6   1   48.90   10.70
   6  -6  -1   64.09   11.10
  -6  -6   1   31.60   11.30
   6  -6  -1   44.90   15.60
   6   6   0   18.30   10.90
   6   6   0   12.20    9.80
  -6   6   0    8.50    6.50
  -6   6   0   15.30    7.90
   6  -6   0   21.40    8.70
  -6  -6   0    5.00   10.30
   6  -6   0   21.00    9.10
   6  -6   0   33.10   15.40
  -6  -6   0   15.50   11.10
  -6  -6   0   19.40    9.70
  -6  -6   0   18.80    7.50
   6   6   1   34.60   11.30
  -6   6  -1   28.10    7.20
   6   6   1   32.10   10.40
   6   6   1   42.00    9.40
  -6   6  -1   39.00    8.20
   6  -6   1   49.99    9.50
   6  -6   1   27.30   16.30
  -6  -6  -1   21.90   11.40
  -6  -6  -1   13.20   10.30
   6  -6   1   28.40    9.30
  -6  -6  -1   12.50   11.00
  -6  -6  -1   33.90    9.20
   6   6   2   28.10    8.40
   6   6   2   30.80   14.00
  -6   6  -2   28.30    6.90
  -6   6  -2   23.50    7.30
   6   6   2   39.40   12.20
  -6  -6  -2   30.40   10.80
  -6  -6  -2   38.40   12.60
  -6  -6  -2   36.70    9.30
   6  -6   2   33.70    9.40
  -6  -6  -2   21.60   12.00
   6  -6   2   34.40    8.30
   6  -6   2   31.20   15.70
   6   6   3    1.10    8.70
  -6   6  -3    5.10    6.40
  -6   6  -3    1.40    6.10
   6   6   3   11.80    8.20
   6   6   3   15.90   12.30
   6   6   3   -0.10    9.20
   6  -6   3    8.50    7.20
   6  -6   3    2.10   14.70
   6  -6   3   -0.30    9.70
  -6  -6  -3   -4.70    8.00
  -6  -6  -3    6.10    9.70
  -6  -6  -3   -2.60   11.40
   6  -6   3   12.90    8.50
  -6  -6  -3   -8.60   13.10
   6   6   4   58.39   16.50
   6   6   4   53.79   10.70
  -6   6  -4   46.00    6.80
   6   6   4   34.10   12.40
  -6   6  -4   50.89    6.80
   6   6   4   50.69   11.00
  -6  -6  -4   46.10   12.40
  -6  -6  -4   59.39   12.80
   6  -6   4   52.29   16.80
   6  -6   4   51.39   11.20
   6  -6   4   52.59   10.20
  -6  -6  -4   59.49   21.10
   6   6   5   -9.00   12.80
   6   6   5    6.00   10.90
   6   6   5   22.30    9.70
   6   6   5   -1.90   13.30
   6  -6   5   -5.90   10.40
  -6  -6  -5   -0.90   10.50
  -6  -6  -5  -14.60    9.50
   6  -6   5   10.90    9.60
   6  -6   5    3.60   15.50
   6   6   6   -7.20   16.50
   6   6   6   -6.80   12.30
   6   6   6   27.30   10.20
   6  -6   6   29.10   12.00
  -6  -6  -6   45.30   12.70
   6  -6   6  -21.50   15.80
   6  -6   6   23.30   10.30
   6   6   7   18.10   17.40
   6   6   7    7.50    9.80
   6   6   7   -6.20   13.80
   6  -6   7  -12.50   17.50
  -6  -6  -7   10.90   12.10
   6  -6   7   19.90   11.10
   6  -6   7    5.90   11.90
   6   6   8   80.99   16.10
   6   6   8   27.50   23.40
   6   6   8   88.29   18.10
   6  -6   8   72.29   13.70
   6  -6   8   48.80   11.90
  -6  -6  -8   77.79   15.00
   6   6   9   38.60   22.30
   6   6   9   44.00   13.80
   6   6   9   50.49   21.00
  -6  -6  -9   72.79   16.80
  -6   7   7   56.99   21.50
  -6   7   7   21.60   15.20
  -6  -7   7   45.00   13.50
  -6  -7   7    2.20   18.50
   6  -7  -7   64.39   17.60
  -6   7   6   23.50   17.60
   6   7  -6   13.60   12.10
  -6   7   6    3.20   12.50
  -6  -7   6    6.10   11.30
  -6  -7   6   24.80   16.20
   6  -7  -6  -11.50   14.40
   6   7  -5   41.90   12.10
  -6   7   5   18.70   12.20
  -6   7   5   12.20   14.90
   6  -7  -5   18.50   14.70
  -6  -7   5   12.10   17.40
  -6  -7   5    6.60   10.50
  -6   7   4   31.20   12.20
   6   7  -4    7.60   11.30
   6  -7  -4    6.70   14.40
  -6  -7   4   21.90   16.00
   6  -7  -4   11.60   18.80
  -6  -7   4    5.10   10.00
   6   7  -3   -3.60    9.80
  -6   7   3   27.30   11.70
   6  -7  -3  -17.30   13.10
  -6  -7   3    9.50   12.50
  -6  -7   3   -7.80   13.60
  -6  -7   3   11.00   10.60
   6  -7  -3  -40.50   16.50
  -6   7   2  -16.10   10.30
   6   7  -2    0.80   10.10
  -6  -7   2   11.70   13.70
   6  -7  -2   13.40   14.00
  -6  -7   2   10.30    9.90
   6  -7  -2    4.60   12.20
  -6  -7   2   -3.40   11.30
   6   7  -1  122.89   20.00
   6   7  -1  131.49   16.40
  -6   7   1  128.69   16.70
   6  -7  -1  161.08   23.80
   6  -7  -1  132.79   20.90
  -6  -7   1  104.79   15.10
  -6  -7   1  136.59   18.30
  -6  -7   1  133.49   16.40
   6   7   0   46.30    9.40
  -6   7   0   38.90   10.30
   6   7   0   30.90   15.00
   6   7   0   64.29   12.40
   6  -7   0   66.29   13.00
  -6  -7   0   33.50   16.20
  -6  -7   0   12.80   12.30
  -6  -7   0   41.50   11.80
   6  -7   0   39.20   14.30
   6   7   1   74.19   13.80
  -6   7  -1  127.69   15.00
   6   7   1  107.79   15.30
  -6  -7  -1  106.19   21.40
  -6  -7  -1   88.19   14.70
  -6  -7  -1  122.09   18.00
   6  -7   1  127.79   16.30
   6  -7   1  132.19   27.30
   6  -7   1   91.69   14.50
   6   7   2   53.39   11.40
   6   7   2   39.80   11.70
   6   7   2   30.70   16.30
  -6   7  -2   31.50    9.80
  -6  -7  -2   53.89   11.50
   6  -7   2   45.20   12.10
   6  -7   2   51.69   13.70
   6  -7   2  103.29   23.20
  -6  -7  -2   52.19   15.40
   6  -7   2   63.99   18.60
   6   7   3  122.39   14.70
   6   7   3   76.99   13.00
   6   7   3   95.09   18.80
  -6  -7  -3   68.19   15.90
   6  -7   3   76.59   18.30
   6  -7   3   86.09   24.50
  -6  -7  -3   85.09   14.80
   6  -7   3  110.29   16.20
   6   7   4   66.09   22.20
  -6   7  -4   68.09   10.70
   6   7   4   80.39   15.70
   6   7   4   61.29   14.80
  -6  -7  -4   59.89   14.80
  -6  -7  -4   71.09   16.10
   6  -7   4   65.59   25.70
   6  -7   4   96.49   16.20
   6  -7   4   70.79   19.00
   6   7   5   17.70   14.40
   6   7   5   17.40   12.50
   6   7   5   35.00   21.50
  -6  -7  -5   -5.90   14.20
   6  -7   5   20.80   18.50
   6  -7   5    7.70   14.60
   6   7   6   36.60   17.60
   6   7   6   37.30   23.80
   6   7   6   39.80   16.10
  -6  -7  -6    3.40   14.40
   6   7   7   51.89   26.70
   6   7   7   30.20   19.90
   6   7   7   37.00   16.10
   6  -7   7   21.80   17.60
  -6  -7  -7    4.20   16.00
  -6   8   2    2.60   14.30
   6   8  -2   34.70   15.80
   6  -8  -2   31.90   17.10
  -6  -8   2   35.70   19.20
  -6  -8   2   31.00   14.20
  -6   8   1  -32.40   14.60
   6   8  -1    4.70   15.40
   6  -8  -1   41.20   20.00
  -6  -8   1   12.20   20.50
  -6  -8   1   -0.70   14.50
   6   8   0   19.80   15.20
   6  -8   0   37.30   17.70
  -6  -8   0   11.50   18.30
  -6  -8   0  -28.00   13.80
   6   8   1  -19.60   14.80
   6  -8   1    4.30   18.80
  -6  -8  -1  -12.60   19.40
  -6  -8  -1   -0.30   15.30
   6   8   2   11.30   15.30
   6  -8   2   -1.20   19.40
  -6  -8  -2  -17.90   16.70
  -6  -8  -2   -3.80   19.10
  -7   0  14   29.70   27.70
  -7   0  14   14.00   11.80
   7   0 -14    2.40   12.00
   7   0 -13   -0.80   10.20
  -7   0  13    6.50   11.20
  -7   0  13   45.10   22.90
   7   0 -12  289.37   19.30
  -7   0  12  302.37   19.90
  -7   0  12  378.16   35.30
   7   0 -12  335.47   18.80
   7   0 -11   -0.30    8.20
  -7   0  11   19.20   14.80
   7   0 -11   -8.10    6.90
  -7   0  11    3.90   11.50
  -7   0  11   -4.20    6.80
   7   0 -10   18.50    7.50
   7   0 -10   30.50    8.40
  -7   0  10   23.20    9.90
   7   0 -10   37.40    6.90
  -7   0  10   17.80   13.50
   7   0 -10   42.60   14.80
  -7   0  10   26.50    7.30
  -7   0   9    0.40    5.00
   7   0  -9   11.50   11.90
   7   0  -9   -5.60    6.50
  -7   0   9   14.90    8.00
   7   0  -9    1.90    5.50
   7   0  -9    6.60    5.00
  -7   0   9    8.80   10.20
   7   0  -8 1666.63   51.39
  -7   0   8 1534.45   61.19
   7   0  -8 1637.74   49.80
  -7   0   8 1619.44   51.39
  -7   0   8 1655.73   51.39
   7   0  -8 1643.04   52.19
   7   0  -8 1739.43   58.89
   7   0  -7   -2.10    7.10
  -7   0   7    2.50    4.20
   7   0  -7   -0.70    3.80
  -7   0   7    7.70    5.50
   7   0  -7    4.80    4.20
   7   0  -7    0.10    5.70
  -7   0   7   -2.20    6.90
  -7   0   6   24.90    6.10
   7   0  -6   35.10    6.70
  -7   0   6   21.10    4.10
  -7   0   6   12.90    7.00
   7   0  -6   40.20    9.40
   7   0  -6   31.40    5.20
  -7   0   5    0.10    4.00
   7   0  -5    2.20    3.10
  -7   0   5   -1.40    5.20
   7   0  -5    2.60    3.30
  -7   0   5    3.20    3.20
   7   0  -5    5.80    6.60
   7   0  -4  308.07   13.30
   7   0  -4  329.07   18.40
  -7   0   4  310.57   13.60
   7   0  -4  337.17   13.90
  -7   0   4  338.07   13.80
   7   0  -3   -3.00    2.70
  -7   0   3   -0.10    2.80
  -7   0   3   -5.50    3.80
   7   0  -3   -0.70    2.70
  -7   0   3    2.60    2.90
   7   0  -3    3.10    4.90
   7   0  -2 5410.46  150.48
   7   0  -2 5471.75  143.79
   7   0  -2 5306.97  143.29
  -7   0   1    2.90    2.10
  -7   0   1    0.90    2.00
   7   0  -1   -0.70    2.00
   7   0  -1    2.90    2.60
   7   0  -1   -1.10    4.10
   7   0   0   92.79    5.80
  -7   0   0   83.19    5.40
  -7   0   0   94.09    5.40
   7   0   0   88.19    5.60
   7   0   1    0.60    1.90
   7   0   1   -1.50    2.00
  -7   0  -1   -0.90    1.90
  -7   0  -1    1.70    2.10
   7   0   1    2.30    2.30
  -7   0  -2 1035.90   28.90
   7   0   2 1047.70   32.90
  -7   0  -2 1076.39   29.90
   7   0   2 1066.89   30.10
   7   0   2 1000.60   29.80
   7   0   3    2.60    1.90
   7   0   3   -2.00    1.80
  -7   0  -3    1.50    1.90
   7   0   3   -0.10    2.10
   7   0   3   -0.40    3.10
   7   0   4  528.35   16.70
   7   0   4  523.55   20.60
   7   0   4  550.54   17.10
   7   0   4  529.15   16.80
   7   0   4  536.05   17.40
   7   0   5   -1.20    2.90
   7   0   5    1.50    2.30
   7   0   5   -1.40    2.40
   7   0   5   -3.90    4.10
   7   0   5   -5.50    2.80
   7   0   6  573.94   19.20
   7   0   6  576.94   18.50
   7   0   6  596.04   18.80
   7   0   6  563.84   19.10
   7   0   6  595.24   23.80
   7   0   7   35.00    7.50
   7   0   7   35.20    5.30
   7   0   7   19.70    4.80
   7   0   7   34.10    6.70
   7   0   7   28.70    4.90
   7   0   8  682.23   22.20
   7   0   8  710.53   29.40
   7   0   8  689.93   22.60
   7   0   8  680.23   23.60
   7   0   8  733.43   31.70
   7   0   9    0.40    4.20
   7   0   9   -0.90    8.30
   7   0   9    3.10    6.30
   7   0   9   -6.90    7.00
   7   0   9    3.90    4.00
   7   0  10  265.27   20.70
   7   0  10  267.87   22.70
   7   0  10  237.38   15.90
   7   0  10  219.08   12.00
   7   0  10  244.58   12.50
   7   0  11   -3.60    5.80
   7   0  11   -0.80   10.80
   7   0  11    0.50   10.10
   7   0  11   -0.50   11.50
   7   0  11   -1.70    5.30
   7   0  12   37.50   15.10
   7   0  12   11.90   15.50
   7   0  12    1.40   13.90
   7   0  12   12.80    6.40
   7   0  12   10.50    7.70
   7   0  13    5.40   19.40
   7   0  13   -0.90    7.60
   7   0  13   11.50   18.20
  -7   1  14   68.79   30.10
  -7   1  14   22.70   14.60
  -7  -1  14   26.90   29.40
  -7  -1  14   22.00   12.30
   7  -1 -14   39.80   13.20
   7   1 -13   11.60    9.30
  -7   1  13    5.00   23.10
  -7   1  13   -2.10    9.60
  -7  -1  13   29.90   23.20
   7  -1 -13   23.70   10.50
  -7  -1  13   -1.30    9.50
  -7   1  12   -4.10   17.30
   7   1 -12   -2.60    8.00
  -7   1  12    4.70    8.80
  -7  -1  12    3.00    8.40
   7  -1 -12    6.10   13.00
   7  -1 -12  -12.00    8.60
  -7  -1  12    4.10   17.60
  -7   1  11    0.70    7.00
  -7   1  11   -1.40   13.70
   7   1 -11   10.20    6.90
  -7  -1  11   -0.70    6.20
   7  -1 -11    3.30    7.20
   7  -1 -11   -6.40   10.50
  -7  -1  11   -6.90   14.90
  -7  -1  11  -20.00   12.40
   7   1 -10  -13.00   13.10
  -7   1  10    4.30    6.10
  -7   1  10   10.70   11.90
   7   1 -10   -2.90    8.70
   7   1 -10   13.10    6.00
  -7   1  10    3.00    9.70
  -7  -1  10    2.20    9.00
   7  -1 -10   -7.20   12.10
  -7  -1  10   13.80   12.60
  -7  -1  10    1.70    5.60
   7  -1 -10   -0.30    8.30
   7  -1 -10    2.50    9.60
   7  -1 -10   -9.10    5.90
   7   1  -9   53.29    9.20
   7   1  -9   40.40    6.20
   7   1  -9   57.09    7.40
  -7   1   9   37.00    8.40
  -7   1   9   31.50   11.20
   7   1  -9   32.00   11.70
  -7   1   9   60.59    9.90
  -7  -1   9   55.19    9.60
  -7  -1   9   42.70   14.80
  -7  -1   9   43.90    8.20
   7  -1  -9   53.79   12.30
   7  -1  -9   46.00   10.20
   7  -1  -9   57.59    8.70
   7  -1  -9   53.69    9.80
  -7   1   8  535.65   22.90
   7   1  -8  587.84   20.90
   7   1  -8  554.24   21.10
   7   1  -8  544.45   22.70
  -7   1   8  507.15   30.70
   7   1  -8  574.54   29.40
  -7   1   8  558.74   23.20
   7  -1  -8  555.04   22.00
  -7  -1   8  536.45   22.30
  -7  -1   8  543.15   22.70
   7  -1  -8  570.74   28.80
   7  -1  -8  573.84   26.60
   7  -1  -8  580.74   23.50
  -7  -1   8  496.85   30.60
  -7   1   7  433.06   26.70
   7   1  -7  505.45   20.40
  -7   1   7  474.95   20.40
   7   1  -7  518.15   25.90
   7   1  -7  473.95   18.80
  -7   1   7  481.05   20.60
   7   1  -7  483.45   19.20
   7  -1  -7  506.75   24.10
   7  -1  -7  497.35   25.60
   7  -1  -7  468.35   20.30
  -7  -1   7  482.05   28.30
  -7  -1   7  500.15   20.30
   7  -1  -7  456.85   19.60
  -7  -1   7  514.85   20.20
  -7   1   6  749.73   27.20
   7   1  -6  799.62   33.20
  -7   1   6  783.52   27.20
   7   1  -6  793.22   27.00
   7   1  -6  781.12   25.90
   7  -1  -6  775.32   27.50
   7  -1  -6  773.22   26.70
   7  -1  -6  755.52   30.80
   7  -1  -6  787.22   32.80
  -7  -1   6  662.23   33.50
  -7  -1   6  753.22   26.60
  -7  -1   6  764.22   26.70
  -7   1   5    9.30    3.80
   7   1  -5    7.90    4.20
   7   1  -5   11.10    4.40
   7   1  -5    8.20    5.50
  -7   1   5    6.60    6.60
  -7   1   5    5.30    3.30
  -7  -1   5    8.10    3.90
   7  -1  -5    8.00    3.90
  -7  -1   5   11.40    4.10
   7  -1  -5   11.00    5.90
   7  -1  -5   11.20    4.10
  -7  -1   5   -6.50    5.90
  -7   1   4    0.20    5.10
   7   1  -4    6.10    3.90
  -7   1   4    2.30    2.70
   7   1  -4    2.60    2.80
   7   1  -4    8.80    5.90
  -7   1   4    4.30    3.70
  -7  -1   4    7.40    3.10
  -7  -1   4    8.30    3.90
   7  -1  -4    6.20    3.80
   7  -1  -4    6.00    5.70
   7  -1  -4    6.00    3.50
  -7  -1   4    7.00    5.50
  -7   1   3  463.05   16.80
   7   1  -3  455.05   22.40
  -7   1   3  405.26   21.70
   7   1  -3  453.15   16.60
  -7  -1   3  478.05   17.00
  -7  -1   3  445.66   16.90
   7  -1  -3  444.46   16.80
   7  -1  -3  478.75   17.30
   7  -1  -3  482.65   21.80
   7   1  -2    8.80    3.00
  -7   1   2   10.30    3.50
   7   1  -2   13.70    6.20
   7   1  -2   15.90    3.80
   7   1  -2   10.00    3.10
  -7   1   2    6.90    3.20
  -7  -1   2   13.10    3.40
  -7  -1   2   10.60    3.10
   7  -1  -2    5.10    3.00
   7  -1  -2    6.90    5.50
   7  -1  -2   11.00    3.30
   7   1  -1   35.50    4.80
   7   1  -1   38.10    4.70
  -7   1   1   38.70    4.60
   7   1  -1   38.50    5.00
  -7   1   1   36.70    4.40
   7  -1  -1   40.70    4.70
   7  -1  -1   34.70    4.60
  -7  -1   1   37.00    4.70
   7  -1  -1   36.90    6.90
  -7  -1   1   31.60    4.50
   7   1   0   38.90    4.60
  -7   1   0   40.60    3.90
  -7   1   0   34.90    4.20
   7   1   0   36.80    4.70
   7   1   0   32.00    4.90
  -7  -1   0   34.50    4.40
  -7  -1   0   35.00    4.40
   7  -1   0   38.70    4.40
   7  -1   0   41.30    4.40
  -7   1  -1   78.99    4.80
   7   1   1   80.29    5.80
   7   1   1   77.19    6.70
   7   1   1   67.69    5.70
   7  -1   1   73.39    5.00
  -7  -1  -1   76.19    6.10
  -7  -1  -1   74.19    5.50
   7  -1   1   81.49    5.10
  -7  -1  -1   74.69    5.40
   7   1   2   -0.20    2.60
   7   1   2   -0.80    2.30
   7   1   2    3.60    2.40
   7   1   2    2.60    2.90
  -7  -1  -2   -1.70    2.90
  -7  -1  -2    4.60    2.60
  -7  -1  -2   -1.50    2.30
   7  -1   2    3.10    1.80
  -7  -1  -2   -1.20    2.50
   7  -1   2    1.90    2.00
   7   1   3  230.78   10.00
   7   1   3  235.18   10.30
   7   1   3  228.28   10.30
   7   1   3  243.78   12.90
  -7  -1  -3  248.08   12.20
  -7  -1  -3  241.08    9.30
   7  -1   3  245.78    8.30
  -7  -1  -3  232.48   10.10
  -7  -1  -3  227.78    9.70
   7  -1   3  233.18   11.60
   7   1   4   98.09    7.50
   7   1   4  103.79    6.80
   7   1   4   91.09    9.20
   7   1   4   87.99    6.40
   7   1   4   94.29    7.00
  -7  -1  -4   87.29    5.40
  -7  -1  -4  102.69    8.90
  -7  -1  -4   81.89    6.40
  -7  -1  -4   94.79    5.70
   7  -1   4   85.69    8.00
   7   1   5  225.78   10.70
   7   1   5  220.58   10.50
   7   1   5  230.68   14.10
   7   1   5  223.08   11.30
   7   1   5  239.58   11.20
   7  -1   5  244.98   12.60
  -7  -1  -5  227.68   10.40
  -7  -1  -5  232.08    8.60
  -7  -1  -5  215.48   13.10
   7   1   6    8.30    5.40
   7   1   6    3.80    3.40
   7   1   6   -2.10    4.10
   7   1   6   -0.50    3.70
   7   1   6    5.50    3.50
  -7  -1  -6   -0.30    4.70
   7  -1   6    2.30    4.00
   7  -1   6    8.20    5.30
   7   1   7   32.30    7.80
   7   1   7   27.80    4.90
   7   1   7   18.90    7.40
   7   1   7   30.60    5.30
   7   1   7   22.60    5.90
  -7  -1  -7   18.40    6.30
   7  -1   7   30.40    6.30
   7  -1   7   21.10    7.60
   7   1   8   93.59    9.10
   7   1   8  103.79   13.90
   7   1   8  104.59    8.60
   7   1   8  108.89   14.00
   7   1   8  104.59   11.00
   7  -1   8  117.79   13.80
  -7  -1  -8  137.39   13.60
   7  -1   8   94.59   12.20
   7   1   9   40.70    6.60
   7   1   9   51.29   10.80
   7   1   9   33.20   11.20
   7   1   9   48.00    8.20
   7   1   9   36.80    6.40
   7  -1   9   34.70    8.70
   7  -1   9   33.50   11.30
  -7  -1  -9   35.60    9.00
   7   1  10  326.17   16.10
   7   1  10  305.27   16.20
   7   1  10  309.87   19.50
   7   1  10  349.27   25.00
   7   1  10  346.47   25.10
  -7  -1 -10  350.26   21.50
   7  -1  10  343.17   22.00
   7  -1  10  310.27   24.10
   7  -1  10  306.27   15.40
   7   1  11   60.99   15.00
   7   1  11   81.39   11.80
   7   1  11   60.29    9.60
   7   1  11   62.49   14.90
   7   1  11   78.89   13.60
  -7  -1 -11   96.79   16.40
   7  -1  11   77.99   16.40
   7  -1  11   72.59   10.80
   7  -1  11   61.09   13.40
   7   1  12   17.50   16.90
   7   1  12   42.20   17.20
   7   1  12   18.70   10.40
   7   1  12   45.50   16.30
   7   1  12   28.20    8.20
   7  -1  12   35.80   12.50
   7  -1  12   18.30   14.10
  -7  -1 -12   13.10   15.80
   7  -1  12    8.60   14.90
   7   1  13  -18.30    9.00
   7   1  13   -3.60   19.30
   7   1  13  -30.70   19.30
   7  -1  13   18.60   18.60
   7  -1  13    6.40   17.10
  -7   2  13    1.30   21.80
  -7   2  13   -6.00   12.20
   7  -2 -13  -37.40   21.20
  -7  -2  13   23.10   26.90
  -7  -2  13  -10.10   11.00
   7  -2 -13    7.10   11.40
  -7   2  12  156.08   18.30
  -7   2  12   83.09   21.20
   7  -2 -12   94.09   19.30
  -7  -2  12  147.59   25.50
   7  -2 -12  110.39   16.10
  -7  -2  12  131.39   15.70
  -7   2  11   36.90   18.70
  -7   2  11   38.40   10.70
   7   2 -11   46.60    7.60
   7  -2 -11   44.30   15.10
  -7  -2  11   47.00   18.50
  -7  -2  11   28.10    9.60
[truncated: 412,183 more chars]
